# Supplementary material for: The genome and lifestage-specific transcriptomes of a plant-parasitic nematode and its host reveal susceptibility genes involved in trans-kingdom synthesis of vitamin B5
Source: Nat Commun. 2022 Oct 19;13:6190. doi: 10.1038/s41467-022-33769-w (PMC9582021; doi:10.1038/s41467-022-33769-w)
Supplement: Supplementary file 5 — Supplementary Dataset 2 [file 41467_2022_33769_MOESM5_ESM.xlsx]

## Sheet: Sheet1
Supplementary data 2 SVsites.xlsx
##INFO=<ID=SVTYPE,Number=1,Type=String,Description="Type of structural variant">
#CHROM	POS	ID	REF	ALT	QUAL	FILTER	INFO	FORMAT	SAMPLE
Hsc_scaff001	189513	.	A	<DUP>	.	PASS	SVTYPE=DUP;SVLEN=26354;END=215867;IMPRECISE	GT	./.
Hsc_scaff001	3937237	.	A	<DUP>	.	PASS	SVTYPE=DUP;SVLEN=21442;END=3958679;IMPRECISE	GT	./.
Hsc_scaff001	4396191	.	T	<DUP>	.	PASS	SVTYPE=DUP;SVLEN=16961;END=4413152;IMPRECISE	GT	./.
Hsc_scaff001	4602612	.	A	<DUP>	.	PASS	SVTYPE=DUP;SVLEN=22402;END=4625014;IMPRECISE	GT	./.
Hsc_scaff001	5899641	.	A	<DUP>	.	PASS	SVTYPE=DUP;SVLEN=15017;END=5914658;IMPRECISE	GT	./.
Hsc_scaff002	207504	.	T	<DUP>	.	PASS	SVTYPE=DUP;SVLEN=33936;END=241440;IMPRECISE	GT	./.
Hsc_scaff002	243785	.	G	<DUP>	.	PASS	SVTYPE=DUP;SVLEN=10235;END=254020;IMPRECISE	GT	./.
Hsc_scaff002	973016	.	T	<DUP>	.	PASS	SVTYPE=DUP;SVLEN=11776;END=984792;IMPRECISE	GT	./.
Hsc_scaff002	2636000	.	A	<DUP>	.	PASS	SVTYPE=DUP;SVLEN=12160;END=2648160;IMPRECISE	GT	./.
Hsc_scaff002	3458176	.	T	<DUP>	.	PASS	SVTYPE=DUP;SVLEN=17760;END=3475936;IMPRECISE	GT	./.
Hsc_scaff002	4079977	.	A	<DUP>	.	PASS	SVTYPE=DUP;SVLEN=12917;END=4092894;IMPRECISE	GT	./.
Hsc_scaff003	1122120	.	A	<DUP>	.	PASS	SVTYPE=DUP;SVLEN=15136;END=1137256;IMPRECISE	GT	./.
Hsc_scaff003	1699932	.	T	<DUP>	.	PASS	SVTYPE=DUP;SVLEN=13065;END=1712997;IMPRECISE	GT	./.
Hsc_scaff003	3710581	.	T	<DUP>	.	PASS	SVTYPE=DUP;SVLEN=13126;END=3723707;IMPRECISE	GT	./.
Hsc_scaff003	3903685	.	A	<DUP>	.	PASS	SVTYPE=DUP;SVLEN=15714;END=3919399;IMPRECISE	GT	./.
Hsc_scaff004	712758	.	T	<DUP>	.	PASS	SVTYPE=DUP;SVLEN=20137;END=732895;IMPRECISE	GT	./.
Hsc_scaff004	1579920	.	G	<DUP>	.	PASS	SVTYPE=DUP;SVLEN=30237;END=1610157;IMPRECISE	GT	./.
Hsc_scaff004	2121336	.	T	<DUP>	.	PASS	SVTYPE=DUP;SVLEN=10732;END=2132068;IMPRECISE	GT	./.
Hsc_scaff004	3517992	.	G	<DUP>	.	PASS	SVTYPE=DUP;SVLEN=16227;END=3534219;IMPRECISE	GT	./.
Hsc_scaff005	1639695	.	G	<DUP>	.	PASS	SVTYPE=DUP;SVLEN=19629;END=1659324;IMPRECISE	GT	./.
Hsc_scaff005	2080262	.	T	<DUP>	.	PASS	SVTYPE=DUP;SVLEN=16577;END=2096839;IMPRECISE	GT	./.
Hsc_scaff005	2381696	.	T	<DUP>	.	PASS	SVTYPE=DUP;SVLEN=12787;END=2394483;IMPRECISE	GT	./.
Hsc_scaff005	2817834	.	G	<DUP>	.	PASS	SVTYPE=DUP;SVLEN=13788;END=2831622;IMPRECISE	GT	./.
Hsc_scaff006	258177	.	A	<DUP>	.	PASS	SVTYPE=DUP;SVLEN=10182;END=268359;IMPRECISE	GT	./.
Hsc_scaff006	888713	.	T	<DUP>	.	PASS	SVTYPE=DUP;SVLEN=14908;END=903621;IMPRECISE	GT	./.
Hsc_scaff006	1783511	.	G	<DUP>	.	PASS	SVTYPE=DUP;SVLEN=32229;END=1815740;IMPRECISE	GT	./.
Hsc_scaff006	2114553	.	T	<DUP>	.	PASS	SVTYPE=DUP;SVLEN=14884;END=2129437;IMPRECISE	GT	./.
Hsc_scaff006	2154675	.	G	<DUP>	.	PASS	SVTYPE=DUP;SVLEN=18271;END=2172946;IMPRECISE	GT	./.
Hsc_scaff006	2186967	.	T	<DUP>	.	PASS	SVTYPE=DUP;SVLEN=24272;END=2211239;IMPRECISE	GT	./.
Hsc_scaff006	2228552	.	A	<DUP>	.	PASS	SVTYPE=DUP;SVLEN=20223;END=2248775;IMPRECISE	GT	./.
Hsc_scaff006	2251408	.	C	<DUP>	.	PASS	SVTYPE=DUP;SVLEN=11680;END=2263088;IMPRECISE	GT	./.
Hsc_scaff006	2734764	.	A	<DUP>	.	PASS	SVTYPE=DUP;SVLEN=11446;END=2746210;IMPRECISE	GT	./.
Hsc_scaff006	2759715	.	A	<DUP>	.	PASS	SVTYPE=DUP;SVLEN=12037;END=2771752;IMPRECISE	GT	./.
Hsc_scaff006	2929812	.	C	<DUP>	.	PASS	SVTYPE=DUP;SVLEN=23872;END=2953684;IMPRECISE	GT	./.
Hsc_scaff006	2977644	.	T	<DUP>	.	PASS	SVTYPE=DUP;SVLEN=10852;END=2988496;IMPRECISE	GT	./.
Hsc_scaff006	3207540	.	A	<DUP>	.	PASS	SVTYPE=DUP;SVLEN=54741;END=3262281;IMPRECISE	GT	./.
Hsc_scaff007	551700	.	G	<DUP>	.	PASS	SVTYPE=DUP;SVLEN=11319;END=563019;IMPRECISE	GT	./.
Hsc_scaff007	1484496	.	A	<DUP>	.	PASS	SVTYPE=DUP;SVLEN=10423;END=1494919;IMPRECISE	GT	./.
Hsc_scaff007	2429155	.	A	<DUP>	.	PASS	SVTYPE=DUP;SVLEN=11070;END=2440225;IMPRECISE	GT	./.
Hsc_scaff007	2842068	.	C	<DUP>	.	PASS	SVTYPE=DUP;SVLEN=19831;END=2861899;IMPRECISE	GT	./.
Hsc_scaff007	3188801	.	T	<DUP>	.	PASS	SVTYPE=DUP;SVLEN=11544;END=3200345;IMPRECISE	GT	./.
Hsc_scaff007	3210375	.	C	<DUP>	.	PASS	SVTYPE=DUP;SVLEN=14915;END=3225290;IMPRECISE	GT	./.
Hsc_scaff009	709994	.	T	<DUP>	.	PASS	SVTYPE=DUP;SVLEN=32002;END=741996;IMPRECISE	GT	./.
Hsc_scaff009	767388	.	A	<DUP>	.	PASS	SVTYPE=DUP;SVLEN=20386;END=787774;IMPRECISE	GT	./.
Hsc_scaff009	825816	.	C	<DUP>	.	PASS	SVTYPE=DUP;SVLEN=11864;END=837680;IMPRECISE	GT	./.
Hsc_scaff009	841842	.	T	<DUP>	.	PASS	SVTYPE=DUP;SVLEN=18403;END=860245;IMPRECISE	GT	./.
Hsc_scaff009	886719	.	A	<DUP>	.	PASS	SVTYPE=DUP;SVLEN=11990;END=898709;IMPRECISE	GT	./.
Hsc_scaff009	1242164	.	A	<DUP>	.	PASS	SVTYPE=DUP;SVLEN=11176;END=1253340;IMPRECISE	GT	./.
Hsc_scaff009	1310337	.	T	<DUP>	.	PASS	SVTYPE=DUP;SVLEN=13274;END=1323611;IMPRECISE	GT	./.
Hsc_scaff009	1332117	.	C	<DUP>	.	PASS	SVTYPE=DUP;SVLEN=10529;END=1342646;IMPRECISE	GT	./.
Hsc_scaff009	1351910	.	T	<DUP>	.	PASS	SVTYPE=DUP;SVLEN=25143;END=1377053;IMPRECISE	GT	./.
Hsc_scaff009	1703923	.	C	<DUP>	.	PASS	SVTYPE=DUP;SVLEN=20259;END=1724182;IMPRECISE	GT	./.
Hsc_scaff009	1791318	.	G	<DUP>	.	PASS	SVTYPE=DUP;SVLEN=14084;END=1805402;IMPRECISE	GT	./.
Hsc_scaff009	1884105	.	T	<DUP>	.	PASS	SVTYPE=DUP;SVLEN=21911;END=1906016;IMPRECISE	GT	./.
Hsc_scaff009	1958817	.	G	<DUP>	.	PASS	SVTYPE=DUP;SVLEN=17693;END=1976510;IMPRECISE	GT	./.
Hsc_scaff009	2021854	.	T	<DUP>	.	PASS	SVTYPE=DUP;SVLEN=10094;END=2031948;IMPRECISE	GT	./.
Hsc_scaff009	2066098	.	G	<DUP>	.	PASS	SVTYPE=DUP;SVLEN=11409;END=2077507;IMPRECISE	GT	./.
Hsc_scaff009	2079682	.	T	<DUP>	.	PASS	SVTYPE=DUP;SVLEN=11203;END=2090885;IMPRECISE	GT	./.
Hsc_scaff009	2093095	.	G	<DUP>	.	PASS	SVTYPE=DUP;SVLEN=17371;END=2110466;IMPRECISE	GT	./.
Hsc_scaff009	2210351	.	C	<DUP>	.	PASS	SVTYPE=DUP;SVLEN=18998;END=2229349;IMPRECISE	GT	./.
Hsc_scaff009	2287323	.	T	<DUP>	.	PASS	SVTYPE=DUP;SVLEN=26956;END=2314279;IMPRECISE	GT	./.
Hsc_scaff009	2330120	.	A	<DUP>	.	PASS	SVTYPE=DUP;SVLEN=13889;END=2344009;IMPRECISE	GT	./.
Hsc_scaff009	2566708	.	C	<DUP>	.	PASS	SVTYPE=DUP;SVLEN=26454;END=2593162;IMPRECISE	GT	./.
Hsc_scaff010	26345	.	T	<DUP>	.	PASS	SVTYPE=DUP;SVLEN=22545;END=48890;IMPRECISE	GT	./.
Hsc_scaff010	369677	.	G	<DUP>	.	PASS	SVTYPE=DUP;SVLEN=19231;END=388908;IMPRECISE	GT	./.
Hsc_scaff010	1649584	.	N	<DUP>	.	PASS	SVTYPE=DUP;SVLEN=12038;END=1661622;IMPRECISE	GT	./.
Hsc_scaff010	2438416	.	G	<DUP>	.	PASS	SVTYPE=DUP;SVLEN=21839;END=2460255;IMPRECISE	GT	./.
Hsc_scaff012	154633	.	T	<DUP>	.	PASS	SVTYPE=DUP;SVLEN=11132;END=165765;IMPRECISE	GT	./.
Hsc_scaff012	857809	.	G	<DUP>	.	PASS	SVTYPE=DUP;SVLEN=10915;END=868724;IMPRECISE	GT	./.
Hsc_scaff013	530921	.	T	<DUP>	.	PASS	SVTYPE=DUP;SVLEN=32010;END=562931;IMPRECISE	GT	./.
Hsc_scaff013	571654	.	A	<DUP>	.	PASS	SVTYPE=DUP;SVLEN=16645;END=588299;IMPRECISE	GT	./.
Hsc_scaff013	691726	.	A	<DUP>	.	PASS	SVTYPE=DUP;SVLEN=36977;END=728703;IMPRECISE	GT	./.
Hsc_scaff013	814086	.	G	<DUP>	.	PASS	SVTYPE=DUP;SVLEN=26287;END=840373;IMPRECISE	GT	./.
Hsc_scaff013	1200576	.	A	<DUP>	.	PASS	SVTYPE=DUP;SVLEN=13623;END=1214199;IMPRECISE	GT	./.
Hsc_scaff013	1244444	.	C	<DUP>	.	PASS	SVTYPE=DUP;SVLEN=11935;END=1256379;IMPRECISE	GT	./.
Hsc_scaff013	2012750	.	G	<DUP>	.	PASS	SVTYPE=DUP;SVLEN=11266;END=2024016;IMPRECISE	GT	./.
Hsc_scaff013	2131889	.	A	<DUP>	.	PASS	SVTYPE=DUP;SVLEN=10332;END=2142221;IMPRECISE	GT	./.
Hsc_scaff013	2144942	.	G	<DUP>	.	PASS	SVTYPE=DUP;SVLEN=20808;END=2165750;IMPRECISE	GT	./.
Hsc_scaff014	280155	.	T	<DUP>	.	PASS	SVTYPE=DUP;SVLEN=18581;END=298736;IMPRECISE	GT	./.
Hsc_scaff015	425868	.	C	<DUP>	.	PASS	SVTYPE=DUP;SVLEN=20787;END=446655;IMPRECISE	GT	./.
Hsc_scaff015	841112	.	A	<DUP>	.	PASS	SVTYPE=DUP;SVLEN=13616;END=854728;IMPRECISE	GT	./.
Hsc_scaff015	1389686	.	T	<DUP>	.	PASS	SVTYPE=DUP;SVLEN=12035;END=1401721;IMPRECISE	GT	./.
Hsc_scaff015	1470178	.	A	<DUP>	.	PASS	SVTYPE=DUP;SVLEN=12477;END=1482655;IMPRECISE	GT	./.
Hsc_scaff015	1887914	.	A	<DUP>	.	PASS	SVTYPE=DUP;SVLEN=12801;END=1900715;IMPRECISE	GT	./.
Hsc_scaff016	75958	.	T	<DUP>	.	PASS	SVTYPE=DUP;SVLEN=11264;END=87222;IMPRECISE	GT	./.
Hsc_scaff016	1227748	.	G	<DUP>	.	PASS	SVTYPE=DUP;SVLEN=10689;END=1238437;IMPRECISE	GT	./.
Hsc_scaff016	2026107	.	T	<DUP>	.	PASS	SVTYPE=DUP;SVLEN=10574;END=2036681;IMPRECISE	GT	./.
Hsc_scaff017	1858226	.	G	<DUP>	.	PASS	SVTYPE=DUP;SVLEN=23895;END=1882121;IMPRECISE	GT	./.
Hsc_scaff018	90402	.	A	<DUP>	.	PASS	SVTYPE=DUP;SVLEN=23264;END=113666;IMPRECISE	GT	./.
Hsc_scaff018	192382	.	G	<DUP>	.	PASS	SVTYPE=DUP;SVLEN=18553;END=210935;IMPRECISE	GT	./.
Hsc_scaff018	1215121	.	A	<DUP>	.	PASS	SVTYPE=DUP;SVLEN=14014;END=1229135;IMPRECISE	GT	./.
Hsc_scaff018	1310873	.	G	<DUP>	.	PASS	SVTYPE=DUP;SVLEN=14923;END=1325796;IMPRECISE	GT	./.
Hsc_scaff018	1483957	.	A	<DUP>	.	PASS	SVTYPE=DUP;SVLEN=12859;END=1496816;IMPRECISE	GT	./.
Hsc_scaff018	1571145	.	A	<DUP>	.	PASS	SVTYPE=DUP;SVLEN=10605;END=1581750;IMPRECISE	GT	./.
Hsc_scaff018	1666773	.	T	<DUP>	.	PASS	SVTYPE=DUP;SVLEN=15225;END=1681998;IMPRECISE	GT	./.
Hsc_scaff018	1798376	.	T	<DUP>	.	PASS	SVTYPE=DUP;SVLEN=11394;END=1809770;IMPRECISE	GT	./.
Hsc_scaff019	22895	.	A	<DUP>	.	PASS	SVTYPE=DUP;SVLEN=16795;END=39690;IMPRECISE	GT	./.
Hsc_scaff019	496281	.	T	<DUP>	.	PASS	SVTYPE=DUP;SVLEN=26041;END=522322;IMPRECISE	GT	./.
Hsc_scaff019	974451	.	A	<DUP>	.	PASS	SVTYPE=DUP;SVLEN=15998;END=990449;IMPRECISE	GT	./.
Hsc_scaff019	1557745	.	A	<DUP>	.	PASS	SVTYPE=DUP;SVLEN=11844;END=1569589;IMPRECISE	GT	./.
Hsc_scaff019	1976874	.	G	<DUP>	.	PASS	SVTYPE=DUP;SVLEN=18592;END=1995466;IMPRECISE	GT	./.
Hsc_scaff020	12720	.	C	<DUP>	.	PASS	SVTYPE=DUP;SVLEN=19623;END=32343;IMPRECISE	GT	./.
Hsc_scaff020	198629	.	C	<DUP>	.	PASS	SVTYPE=DUP;SVLEN=34958;END=233587;IMPRECISE	GT	./.
Hsc_scaff020	808520	.	A	<DUP>	.	PASS	SVTYPE=DUP;SVLEN=24248;END=832768;IMPRECISE	GT	./.
Hsc_scaff020	1279274	.	A	<DUP>	.	PASS	SVTYPE=DUP;SVLEN=10365;END=1289639;IMPRECISE	GT	./.
Hsc_scaff020	1430113	.	T	<DUP>	.	PASS	SVTYPE=DUP;SVLEN=25294;END=1455407;IMPRECISE	GT	./.
Hsc_scaff021	371372	.	T	<DUP>	.	PASS	SVTYPE=DUP;SVLEN=10498;END=381870;IMPRECISE	GT	./.
Hsc_scaff021	1088652	.	T	<DUP>	.	PASS	SVTYPE=DUP;SVLEN=11128;END=1099780;IMPRECISE	GT	./.
Hsc_scaff021	1153062	.	T	<DUP>	.	PASS	SVTYPE=DUP;SVLEN=13245;END=1166307;IMPRECISE	GT	./.
Hsc_scaff021	1303055	.	T	<DUP>	.	PASS	SVTYPE=DUP;SVLEN=16653;END=1319708;IMPRECISE	GT	./.
Hsc_scaff022	1069841	.	C	<DUP>	.	PASS	SVTYPE=DUP;SVLEN=17916;END=1087757;IMPRECISE	GT	./.
Hsc_scaff022	1110067	.	G	<DUP>	.	PASS	SVTYPE=DUP;SVLEN=12971;END=1123038;IMPRECISE	GT	./.
Hsc_scaff023	49839	.	G	<DUP>	.	PASS	SVTYPE=DUP;SVLEN=16741;END=66580;IMPRECISE	GT	./.
Hsc_scaff023	480651	.	A	<DUP>	.	PASS	SVTYPE=DUP;SVLEN=15341;END=495992;IMPRECISE	GT	./.
Hsc_scaff023	584741	.	A	<DUP>	.	PASS	SVTYPE=DUP;SVLEN=17315;END=602056;IMPRECISE	GT	./.
Hsc_scaff023	677697	.	C	<DUP>	.	PASS	SVTYPE=DUP;SVLEN=22980;END=700677;IMPRECISE	GT	./.
Hsc_scaff023	735607	.	A	<DUP>	.	PASS	SVTYPE=DUP;SVLEN=27646;END=763253;IMPRECISE	GT	./.
Hsc_scaff023	840281	.	T	<DUP>	.	PASS	SVTYPE=DUP;SVLEN=11702;END=851983;IMPRECISE	GT	./.
Hsc_scaff023	897848	.	A	<DUP>	.	PASS	SVTYPE=DUP;SVLEN=14166;END=912014;IMPRECISE	GT	./.
Hsc_scaff023	940593	.	A	<DUP>	.	PASS	SVTYPE=DUP;SVLEN=17922;END=958515;IMPRECISE	GT	./.
Hsc_scaff023	1210683	.	G	<DUP>	.	PASS	SVTYPE=DUP;SVLEN=10682;END=1221365;IMPRECISE	GT	./.
Hsc_scaff023	1266923	.	A	<DUP>	.	PASS	SVTYPE=DUP;SVLEN=10290;END=1277213;IMPRECISE	GT	./.
Hsc_scaff023	1375631	.	T	<DUP>	.	PASS	SVTYPE=DUP;SVLEN=10482;END=1386113;IMPRECISE	GT	./.
Hsc_scaff024	721201	.	G	<DUP>	.	PASS	SVTYPE=DUP;SVLEN=10519;END=731720;IMPRECISE	GT	./.
Hsc_scaff024	796272	.	T	<DUP>	.	PASS	SVTYPE=DUP;SVLEN=21446;END=817718;IMPRECISE	GT	./.
Hsc_scaff024	1035247	.	C	<DUP>	.	PASS	SVTYPE=DUP;SVLEN=10256;END=1045503;IMPRECISE	GT	./.
Hsc_scaff024	1217248	.	T	<DUP>	.	PASS	SVTYPE=DUP;SVLEN=13879;END=1231127;IMPRECISE	GT	./.
Hsc_scaff024	1237362	.	C	<DUP>	.	PASS	SVTYPE=DUP;SVLEN=29098;END=1266460;IMPRECISE	GT	./.
Hsc_scaff024	1580490	.	T	<DUP>	.	PASS	SVTYPE=DUP;SVLEN=12363;END=1592853;IMPRECISE	GT	./.
Hsc_scaff025	573500	.	A	<DUP>	.	PASS	SVTYPE=DUP;SVLEN=20131;END=593631;IMPRECISE	GT	./.
Hsc_scaff025	847629	.	C	<DUP>	.	PASS	SVTYPE=DUP;SVLEN=10176;END=857805;IMPRECISE	GT	./.
Hsc_scaff025	896130	.	A	<DUP>	.	PASS	SVTYPE=DUP;SVLEN=10959;END=907089;IMPRECISE	GT	./.
Hsc_scaff025	1334147	.	T	<DUP>	.	PASS	SVTYPE=DUP;SVLEN=10224;END=1344371;IMPRECISE	GT	./.
Hsc_scaff025	1432091	.	T	<DUP>	.	PASS	SVTYPE=DUP;SVLEN=15320;END=1447411;IMPRECISE	GT	./.
Hsc_scaff026	339917	.	A	<DUP>	.	PASS	SVTYPE=DUP;SVLEN=19190;END=359107;IMPRECISE	GT	./.
Hsc_scaff026	364617	.	C	<DUP>	.	PASS	SVTYPE=DUP;SVLEN=12954;END=377571;IMPRECISE	GT	./.
Hsc_scaff026	380109	.	T	<DUP>	.	PASS	SVTYPE=DUP;SVLEN=11080;END=391189;IMPRECISE	GT	./.
Hsc_scaff026	399218	.	T	<DUP>	.	PASS	SVTYPE=DUP;SVLEN=10850;END=410068;IMPRECISE	GT	./.
Hsc_scaff026	423321	.	C	<DUP>	.	PASS	SVTYPE=DUP;SVLEN=21061;END=444382;IMPRECISE	GT	./.
Hsc_scaff026	596754	.	T	<DUP>	.	PASS	SVTYPE=DUP;SVLEN=13549;END=610303;IMPRECISE	GT	./.
Hsc_scaff026	713621	.	A	<DUP>	.	PASS	SVTYPE=DUP;SVLEN=11541;END=725162;IMPRECISE	GT	./.
Hsc_scaff026	1374479	.	T	<DUP>	.	PASS	SVTYPE=DUP;SVLEN=12047;END=1386526;IMPRECISE	GT	./.
Hsc_scaff028	1329426	.	A	<DUP>	.	PASS	SVTYPE=DUP;SVLEN=10622;END=1340048;IMPRECISE	GT	./.
Hsc_scaff028	1350130	.	T	<DUP>	.	PASS	SVTYPE=DUP;SVLEN=16509;END=1366639;IMPRECISE	GT	./.
Hsc_scaff029	138688	.	C	<DUP>	.	PASS	SVTYPE=DUP;SVLEN=12890;END=151578;IMPRECISE	GT	./.
Hsc_scaff029	273891	.	C	<DUP>	.	PASS	SVTYPE=DUP;SVLEN=13527;END=287418;IMPRECISE	GT	./.
Hsc_scaff029	744336	.	G	<DUP>	.	PASS	SVTYPE=DUP;SVLEN=12835;END=757171;IMPRECISE	GT	./.
Hsc_scaff029	1184607	.	A	<DUP>	.	PASS	SVTYPE=DUP;SVLEN=14556;END=1199163;IMPRECISE	GT	./.
Hsc_scaff029	1411762	.	C	<DUP>	.	PASS	SVTYPE=DUP;SVLEN=10008;END=1421770;IMPRECISE	GT	./.
Hsc_scaff030	241778	.	A	<DUP>	.	PASS	SVTYPE=DUP;SVLEN=20188;END=261966;IMPRECISE	GT	./.
Hsc_scaff030	281351	.	G	<DUP>	.	PASS	SVTYPE=DUP;SVLEN=10204;END=291555;IMPRECISE	GT	./.
Hsc_scaff030	302078	.	T	<DUP>	.	PASS	SVTYPE=DUP;SVLEN=33713;END=335791;IMPRECISE	GT	./.
Hsc_scaff030	1136242	.	A	<DUP>	.	PASS	SVTYPE=DUP;SVLEN=15599;END=1151841;IMPRECISE	GT	./.
Hsc_scaff030	1373150	.	A	<DUP>	.	PASS	SVTYPE=DUP;SVLEN=13719;END=1386869;IMPRECISE	GT	./.
Hsc_scaff031	363230	.	A	<DUP>	.	PASS	SVTYPE=DUP;SVLEN=13118;END=376348;IMPRECISE	GT	./.
Hsc_scaff031	557296	.	G	<DUP>	.	PASS	SVTYPE=DUP;SVLEN=18522;END=575818;IMPRECISE	GT	./.
Hsc_scaff031	616416	.	A	<DUP>	.	PASS	SVTYPE=DUP;SVLEN=48441;END=664857;IMPRECISE	GT	./.
Hsc_scaff031	690128	.	A	<DUP>	.	PASS	SVTYPE=DUP;SVLEN=29359;END=719487;IMPRECISE	GT	./.
Hsc_scaff031	765539	.	A	<DUP>	.	PASS	SVTYPE=DUP;SVLEN=11616;END=777155;IMPRECISE	GT	./.
Hsc_scaff031	1024398	.	A	<DUP>	.	PASS	SVTYPE=DUP;SVLEN=13708;END=1038106;IMPRECISE	GT	./.
Hsc_scaff031	1328558	.	A	<DUP>	.	PASS	SVTYPE=DUP;SVLEN=11411;END=1339969;IMPRECISE	GT	./.
Hsc_scaff032	53478	.	C	<DUP>	.	PASS	SVTYPE=DUP;SVLEN=10602;END=64080;IMPRECISE	GT	./.
Hsc_scaff032	788263	.	T	<DUP>	.	PASS	SVTYPE=DUP;SVLEN=10889;END=799152;IMPRECISE	GT	./.
Hsc_scaff033	79666	.	T	<DUP>	.	PASS	SVTYPE=DUP;SVLEN=54927;END=134593;IMPRECISE	GT	./.
Hsc_scaff033	209308	.	G	<DUP>	.	PASS	SVTYPE=DUP;SVLEN=19822;END=229130;IMPRECISE	GT	./.
Hsc_scaff033	593328	.	G	<DUP>	.	PASS	SVTYPE=DUP;SVLEN=11838;END=605166;IMPRECISE	GT	./.
Hsc_scaff033	716093	.	T	<DUP>	.	PASS	SVTYPE=DUP;SVLEN=30891;END=746984;IMPRECISE	GT	./.
Hsc_scaff033	786085	.	T	<DUP>	.	PASS	SVTYPE=DUP;SVLEN=11330;END=797415;IMPRECISE	GT	./.
Hsc_scaff033	799433	.	T	<DUP>	.	PASS	SVTYPE=DUP;SVLEN=48740;END=848173;IMPRECISE	GT	./.
Hsc_scaff033	850233	.	T	<DUP>	.	PASS	SVTYPE=DUP;SVLEN=23357;END=873590;IMPRECISE	GT	./.
Hsc_scaff033	880226	.	A	<DUP>	.	PASS	SVTYPE=DUP;SVLEN=16031;END=896257;IMPRECISE	GT	./.
Hsc_scaff033	901740	.	C	<DUP>	.	PASS	SVTYPE=DUP;SVLEN=35021;END=936761;IMPRECISE	GT	./.
Hsc_scaff033	946665	.	A	<DUP>	.	PASS	SVTYPE=DUP;SVLEN=16796;END=963461;IMPRECISE	GT	./.
Hsc_scaff034	377460	.	T	<DUP>	.	PASS	SVTYPE=DUP;SVLEN=12101;END=389561;IMPRECISE	GT	./.
Hsc_scaff034	1182320	.	G	<DUP>	.	PASS	SVTYPE=DUP;SVLEN=29382;END=1211702;IMPRECISE	GT	./.
Hsc_scaff036	547757	.	A	<DUP>	.	PASS	SVTYPE=DUP;SVLEN=20833;END=568590;IMPRECISE	GT	./.
Hsc_scaff036	1056434	.	T	<DUP>	.	PASS	SVTYPE=DUP;SVLEN=13085;END=1069519;IMPRECISE	GT	./.
Hsc_scaff036	1109353	.	G	<DUP>	.	PASS	SVTYPE=DUP;SVLEN=12710;END=1122063;IMPRECISE	GT	./.
Hsc_scaff038	28906	.	G	<DUP>	.	PASS	SVTYPE=DUP;SVLEN=96252;END=125158;IMPRECISE	GT	./.
Hsc_scaff038	343064	.	A	<DUP>	.	PASS	SVTYPE=DUP;SVLEN=15590;END=358654;IMPRECISE	GT	./.
Hsc_scaff038	843414	.	T	<DUP>	.	PASS	SVTYPE=DUP;SVLEN=10936;END=854350;IMPRECISE	GT	./.
Hsc_scaff038	994431	.	T	<DUP>	.	PASS	SVTYPE=DUP;SVLEN=18967;END=1013398;IMPRECISE	GT	./.
Hsc_scaff039	203091	.	A	<DUP>	.	PASS	SVTYPE=DUP;SVLEN=11856;END=214947;IMPRECISE	GT	./.
Hsc_scaff039	589985	.	A	<DUP>	.	PASS	SVTYPE=DUP;SVLEN=14044;END=604029;IMPRECISE	GT	./.
Hsc_scaff039	1136901	.	G	<DUP>	.	PASS	SVTYPE=DUP;SVLEN=10813;END=1147714;IMPRECISE	GT	./.
Hsc_scaff039	1150480	.	A	<DUP>	.	PASS	SVTYPE=DUP;SVLEN=10388;END=1160868;IMPRECISE	GT	./.
Hsc_scaff040	573762	.	A	<DUP>	.	PASS	SVTYPE=DUP;SVLEN=11850;END=585612;IMPRECISE	GT	./.
Hsc_scaff040	591050	.	T	<DUP>	.	PASS	SVTYPE=DUP;SVLEN=11275;END=602325;IMPRECISE	GT	./.
Hsc_scaff041	1229921	.	C	<DUP>	.	PASS	SVTYPE=DUP;SVLEN=10991;END=1240912;IMPRECISE	GT	./.
Hsc_scaff042	823059	.	G	<DUP>	.	PASS	SVTYPE=DUP;SVLEN=22609;END=845668;IMPRECISE	GT	./.
Hsc_scaff043	86735	.	C	<DUP>	.	PASS	SVTYPE=DUP;SVLEN=15835;END=102570;IMPRECISE	GT	./.
Hsc_scaff043	146717	.	T	<DUP>	.	PASS	SVTYPE=DUP;SVLEN=20411;END=167128;IMPRECISE	GT	./.
Hsc_scaff043	1018760	.	G	<DUP>	.	PASS	SVTYPE=DUP;SVLEN=10970;END=1029730;IMPRECISE	GT	./.
Hsc_scaff044	155694	.	A	<DUP>	.	PASS	SVTYPE=DUP;SVLEN=14344;END=170038;IMPRECISE	GT	./.
Hsc_scaff045	66639	.	C	<DUP>	.	PASS	SVTYPE=DUP;SVLEN=15741;END=82380;IMPRECISE	GT	./.
Hsc_scaff045	315064	.	T	<DUP>	.	PASS	SVTYPE=DUP;SVLEN=17429;END=332493;IMPRECISE	GT	./.
Hsc_scaff046	20304	.	T	<DUP>	.	PASS	SVTYPE=DUP;SVLEN=14795;END=35099;IMPRECISE	GT	./.
Hsc_scaff047	174995	.	T	<DUP>	.	PASS	SVTYPE=DUP;SVLEN=38972;END=213967;IMPRECISE	GT	./.
Hsc_scaff047	216617	.	A	<DUP>	.	PASS	SVTYPE=DUP;SVLEN=21958;END=238575;IMPRECISE	GT	./.
Hsc_scaff047	242885	.	T	<DUP>	.	PASS	SVTYPE=DUP;SVLEN=50422;END=293307;IMPRECISE	GT	./.
Hsc_scaff047	597222	.	A	<DUP>	.	PASS	SVTYPE=DUP;SVLEN=10122;END=607344;IMPRECISE	GT	./.
Hsc_scaff047	1119442	.	T	<DUP>	.	PASS	SVTYPE=DUP;SVLEN=21354;END=1140796;IMPRECISE	GT	./.
Hsc_scaff048	452690	.	A	<DUP>	.	PASS	SVTYPE=DUP;SVLEN=17547;END=470237;IMPRECISE	GT	./.
Hsc_scaff048	971346	.	G	<DUP>	.	PASS	SVTYPE=DUP;SVLEN=11134;END=982480;IMPRECISE	GT	./.
Hsc_scaff049	135962	.	C	<DUP>	.	PASS	SVTYPE=DUP;SVLEN=10508;END=146470;IMPRECISE	GT	./.
Hsc_scaff049	439995	.	C	<DUP>	.	PASS	SVTYPE=DUP;SVLEN=12673;END=452668;IMPRECISE	GT	./.
Hsc_scaff049	741094	.	C	<DUP>	.	PASS	SVTYPE=DUP;SVLEN=12585;END=753679;IMPRECISE	GT	./.
Hsc_scaff050	256185	.	T	<DUP>	.	PASS	SVTYPE=DUP;SVLEN=14276;END=270461;IMPRECISE	GT	./.
Hsc_scaff050	861734	.	A	<DUP>	.	PASS	SVTYPE=DUP;SVLEN=14520;END=876254;IMPRECISE	GT	./.
Hsc_scaff051	886219	.	T	<DUP>	.	PASS	SVTYPE=DUP;SVLEN=10804;END=897023;IMPRECISE	GT	./.
Hsc_scaff052	264000	.	A	<DUP>	.	PASS	SVTYPE=DUP;SVLEN=16937;END=280937;IMPRECISE	GT	./.
Hsc_scaff052	560490	.	A	<DUP>	.	PASS	SVTYPE=DUP;SVLEN=11224;END=571714;IMPRECISE	GT	./.
Hsc_scaff052	584745	.	A	<DUP>	.	PASS	SVTYPE=DUP;SVLEN=20178;END=604923;IMPRECISE	GT	./.
Hsc_scaff052	681716	.	C	<DUP>	.	PASS	SVTYPE=DUP;SVLEN=21378;END=703094;IMPRECISE	GT	./.
Hsc_scaff052	816459	.	G	<DUP>	.	PASS	SVTYPE=DUP;SVLEN=12071;END=828530;IMPRECISE	GT	./.
Hsc_scaff052	893680	.	T	<DUP>	.	PASS	SVTYPE=DUP;SVLEN=11745;END=905425;IMPRECISE	GT	./.
Hsc_scaff054	499263	.	A	<DUP>	.	PASS	SVTYPE=DUP;SVLEN=10425;END=509688;IMPRECISE	GT	./.
Hsc_scaff054	511731	.	A	<DUP>	.	PASS	SVTYPE=DUP;SVLEN=11484;END=523215;IMPRECISE	GT	./.
Hsc_scaff054	708685	.	A	<DUP>	.	PASS	SVTYPE=DUP;SVLEN=13661;END=722346;IMPRECISE	GT	./.
Hsc_scaff054	950404	.	G	<DUP>	.	PASS	SVTYPE=DUP;SVLEN=23610;END=974014;IMPRECISE	GT	./.
Hsc_scaff055	917754	.	G	<DUP>	.	PASS	SVTYPE=DUP;SVLEN=14693;END=932447;IMPRECISE	GT	./.
Hsc_scaff056	258540	.	C	<DUP>	.	PASS	SVTYPE=DUP;SVLEN=14242;END=272782;IMPRECISE	GT	./.
Hsc_scaff056	617904	.	T	<DUP>	.	PASS	SVTYPE=DUP;SVLEN=10190;END=628094;IMPRECISE	GT	./.
Hsc_scaff056	951147	.	T	<DUP>	.	PASS	SVTYPE=DUP;SVLEN=22321;END=973468;IMPRECISE	GT	./.
Hsc_scaff057	78879	.	A	<DUP>	.	PASS	SVTYPE=DUP;SVLEN=10305;END=89184;IMPRECISE	GT	./.
Hsc_scaff057	122489	.	T	<DUP>	.	PASS	SVTYPE=DUP;SVLEN=10769;END=133258;IMPRECISE	GT	./.
Hsc_scaff057	210272	.	A	<DUP>	.	PASS	SVTYPE=DUP;SVLEN=10524;END=220796;IMPRECISE	GT	./.
Hsc_scaff057	223335	.	T	<DUP>	.	PASS	SVTYPE=DUP;SVLEN=15955;END=239290;IMPRECISE	GT	./.
Hsc_scaff057	504614	.	A	<DUP>	.	PASS	SVTYPE=DUP;SVLEN=22635;END=527249;IMPRECISE	GT	./.
Hsc_scaff057	634111	.	C	<DUP>	.	PASS	SVTYPE=DUP;SVLEN=33567;END=667678;IMPRECISE	GT	./.
Hsc_scaff057	671288	.	A	<DUP>	.	PASS	SVTYPE=DUP;SVLEN=15196;END=686484;IMPRECISE	GT	./.
Hsc_scaff057	844762	.	T	<DUP>	.	PASS	SVTYPE=DUP;SVLEN=18575;END=863337;IMPRECISE	GT	./.
Hsc_scaff057	865547	.	A	<DUP>	.	PASS	SVTYPE=DUP;SVLEN=17136;END=882683;IMPRECISE	GT	./.
Hsc_scaff057	891605	.	G	<DUP>	.	PASS	SVTYPE=DUP;SVLEN=39546;END=931151;IMPRECISE	GT	./.
Hsc_scaff057	935131	.	G	<DUP>	.	PASS	SVTYPE=DUP;SVLEN=22317;END=957448;IMPRECISE	GT	./.
Hsc_scaff058	92058	.	A	<DUP>	.	PASS	SVTYPE=DUP;SVLEN=11435;END=103493;IMPRECISE	GT	./.
Hsc_scaff058	251415	.	C	<DUP>	.	PASS	SVTYPE=DUP;SVLEN=10042;END=261457;IMPRECISE	GT	./.
Hsc_scaff058	265129	.	T	<DUP>	.	PASS	SVTYPE=DUP;SVLEN=16345;END=281474;IMPRECISE	GT	./.
Hsc_scaff058	664995	.	C	<DUP>	.	PASS	SVTYPE=DUP;SVLEN=20257;END=685252;IMPRECISE	GT	./.
Hsc_scaff058	689072	.	A	<DUP>	.	PASS	SVTYPE=DUP;SVLEN=10945;END=700017;IMPRECISE	GT	./.
Hsc_scaff058	755095	.	T	<DUP>	.	PASS	SVTYPE=DUP;SVLEN=16458;END=771553;IMPRECISE	GT	./.
Hsc_scaff058	787206	.	A	<DUP>	.	PASS	SVTYPE=DUP;SVLEN=27451;END=814657;IMPRECISE	GT	./.
Hsc_scaff058	837351	.	C	<DUP>	.	PASS	SVTYPE=DUP;SVLEN=11861;END=849212;IMPRECISE	GT	./.
Hsc_scaff058	852978	.	A	<DUP>	.	PASS	SVTYPE=DUP;SVLEN=21420;END=874398;IMPRECISE	GT	./.
Hsc_scaff059	88118	.	G	<DUP>	.	PASS	SVTYPE=DUP;SVLEN=20207;END=108325;IMPRECISE	GT	./.
Hsc_scaff059	114098	.	A	<DUP>	.	PASS	SVTYPE=DUP;SVLEN=14778;END=128876;IMPRECISE	GT	./.
Hsc_scaff059	132289	.	A	<DUP>	.	PASS	SVTYPE=DUP;SVLEN=34514;END=166803;IMPRECISE	GT	./.
Hsc_scaff059	175569	.	A	<DUP>	.	PASS	SVTYPE=DUP;SVLEN=11279;END=186848;IMPRECISE	GT	./.
Hsc_scaff059	189268	.	T	<DUP>	.	PASS	SVTYPE=DUP;SVLEN=11086;END=200354;IMPRECISE	GT	./.
Hsc_scaff059	266483	.	T	<DUP>	.	PASS	SVTYPE=DUP;SVLEN=19489;END=285972;IMPRECISE	GT	./.
Hsc_scaff059	332005	.	A	<DUP>	.	PASS	SVTYPE=DUP;SVLEN=14162;END=346167;IMPRECISE	GT	./.
Hsc_scaff059	693259	.	A	<DUP>	.	PASS	SVTYPE=DUP;SVLEN=27442;END=720701;IMPRECISE	GT	./.
Hsc_scaff059	857787	.	C	<DUP>	.	PASS	SVTYPE=DUP;SVLEN=12063;END=869850;IMPRECISE	GT	./.
Hsc_scaff059	928818	.	A	<DUP>	.	PASS	SVTYPE=DUP;SVLEN=15959;END=944777;IMPRECISE	GT	./.
Hsc_scaff060	861452	.	C	<DUP>	.	PASS	SVTYPE=DUP;SVLEN=15422;END=876874;IMPRECISE	GT	./.
Hsc_scaff061	17884	.	A	<DUP>	.	PASS	SVTYPE=DUP;SVLEN=12569;END=30453;IMPRECISE	GT	./.
Hsc_scaff061	142987	.	C	<DUP>	.	PASS	SVTYPE=DUP;SVLEN=18911;END=161898;IMPRECISE	GT	./.
Hsc_scaff061	463927	.	A	<DUP>	.	PASS	SVTYPE=DUP;SVLEN=13631;END=477558;IMPRECISE	GT	./.
Hsc_scaff062	324575	.	A	<DUP>	.	PASS	SVTYPE=DUP;SVLEN=10774;END=335349;IMPRECISE	GT	./.
Hsc_scaff062	664964	.	C	<DUP>	.	PASS	SVTYPE=DUP;SVLEN=27330;END=692294;IMPRECISE	GT	./.
Hsc_scaff062	694998	.	A	<DUP>	.	PASS	SVTYPE=DUP;SVLEN=18886;END=713884;IMPRECISE	GT	./.
Hsc_scaff062	729033	.	A	<DUP>	.	PASS	SVTYPE=DUP;SVLEN=15882;END=744915;IMPRECISE	GT	./.
Hsc_scaff062	753588	.	C	<DUP>	.	PASS	SVTYPE=DUP;SVLEN=22281;END=775869;IMPRECISE	GT	./.
Hsc_scaff062	809816	.	T	<DUP>	.	PASS	SVTYPE=DUP;SVLEN=22537;END=832353;IMPRECISE	GT	./.
Hsc_scaff063	397552	.	G	<DUP>	.	PASS	SVTYPE=DUP;SVLEN=11039;END=408591;IMPRECISE	GT	./.
Hsc_scaff063	793450	.	T	<DUP>	.	PASS	SVTYPE=DUP;SVLEN=10262;END=803712;IMPRECISE	GT	./.
Hsc_scaff066	328636	.	A	<DUP>	.	PASS	SVTYPE=DUP;SVLEN=20625;END=349261;IMPRECISE	GT	./.
Hsc_scaff067	13381	.	C	<DUP>	.	PASS	SVTYPE=DUP;SVLEN=14832;END=28213;IMPRECISE	GT	./.
Hsc_scaff067	369502	.	A	<DUP>	.	PASS	SVTYPE=DUP;SVLEN=11193;END=380695;IMPRECISE	GT	./.
Hsc_scaff067	479247	.	T	<DUP>	.	PASS	SVTYPE=DUP;SVLEN=21025;END=500272;IMPRECISE	GT	./.
Hsc_scaff068	55794	.	T	<DUP>	.	PASS	SVTYPE=DUP;SVLEN=15161;END=70955;IMPRECISE	GT	./.
Hsc_scaff068	80507	.	A	<DUP>	.	PASS	SVTYPE=DUP;SVLEN=16661;END=97168;IMPRECISE	GT	./.
Hsc_scaff068	108178	.	C	<DUP>	.	PASS	SVTYPE=DUP;SVLEN=11632;END=119810;IMPRECISE	GT	./.
Hsc_scaff068	127451	.	A	<DUP>	.	PASS	SVTYPE=DUP;SVLEN=14812;END=142263;IMPRECISE	GT	./.
Hsc_scaff068	208065	.	T	<DUP>	.	PASS	SVTYPE=DUP;SVLEN=13496;END=221561;IMPRECISE	GT	./.
Hsc_scaff068	278775	.	A	<DUP>	.	PASS	SVTYPE=DUP;SVLEN=13863;END=292638;IMPRECISE	GT	./.
Hsc_scaff068	357291	.	G	<DUP>	.	PASS	SVTYPE=DUP;SVLEN=12573;END=369864;IMPRECISE	GT	./.
Hsc_scaff068	522363	.	G	<DUP>	.	PASS	SVTYPE=DUP;SVLEN=13136;END=535499;IMPRECISE	GT	./.
Hsc_scaff068	573748	.	A	<DUP>	.	PASS	SVTYPE=DUP;SVLEN=10833;END=584581;IMPRECISE	GT	./.
Hsc_scaff068	716188	.	A	<DUP>	.	PASS	SVTYPE=DUP;SVLEN=10603;END=726791;IMPRECISE	GT	./.
Hsc_scaff069	138057	.	C	<DUP>	.	PASS	SVTYPE=DUP;SVLEN=19440;END=157497;IMPRECISE	GT	./.
Hsc_scaff069	286516	.	A	<DUP>	.	PASS	SVTYPE=DUP;SVLEN=45726;END=332242;IMPRECISE	GT	./.
Hsc_scaff069	655555	.	T	<DUP>	.	PASS	SVTYPE=DUP;SVLEN=34689;END=690244;IMPRECISE	GT	./.
Hsc_scaff069	742216	.	T	<DUP>	.	PASS	SVTYPE=DUP;SVLEN=10363;END=752579;IMPRECISE	GT	./.
Hsc_scaff071	53305	.	T	<DUP>	.	PASS	SVTYPE=DUP;SVLEN=13188;END=66493;IMPRECISE	GT	./.
Hsc_scaff071	147692	.	A	<DUP>	.	PASS	SVTYPE=DUP;SVLEN=13669;END=161361;IMPRECISE	GT	./.
Hsc_scaff071	200640	.	A	<DUP>	.	PASS	SVTYPE=DUP;SVLEN=23573;END=224213;IMPRECISE	GT	./.
Hsc_scaff071	335660	.	T	<DUP>	.	PASS	SVTYPE=DUP;SVLEN=21532;END=357192;IMPRECISE	GT	./.
Hsc_scaff072	112130	.	A	<DUP>	.	PASS	SVTYPE=DUP;SVLEN=16154;END=128284;IMPRECISE	GT	./.
Hsc_scaff072	205806	.	C	<DUP>	.	PASS	SVTYPE=DUP;SVLEN=17918;END=223724;IMPRECISE	GT	./.
Hsc_scaff072	226302	.	T	<DUP>	.	PASS	SVTYPE=DUP;SVLEN=12167;END=238469;IMPRECISE	GT	./.
Hsc_scaff072	241191	.	A	<DUP>	.	PASS	SVTYPE=DUP;SVLEN=18097;END=259288;IMPRECISE	GT	./.
Hsc_scaff072	357092	.	T	<DUP>	.	PASS	SVTYPE=DUP;SVLEN=11778;END=368870;IMPRECISE	GT	./.
Hsc_scaff072	552562	.	A	<DUP>	.	PASS	SVTYPE=DUP;SVLEN=15435;END=567997;IMPRECISE	GT	./.
Hsc_scaff073	89287	.	C	<DUP>	.	PASS	SVTYPE=DUP;SVLEN=13488;END=102775;IMPRECISE	GT	./.
Hsc_scaff074	466033	.	A	<DUP>	.	PASS	SVTYPE=DUP;SVLEN=13545;END=479578;IMPRECISE	GT	./.
Hsc_scaff074	484487	.	C	<DUP>	.	PASS	SVTYPE=DUP;SVLEN=21878;END=506365;IMPRECISE	GT	./.
Hsc_scaff075	300	.	G	<DUP>	.	PASS	SVTYPE=DUP;SVLEN=11193;END=11493;IMPRECISE	GT	./.
Hsc_scaff075	189940	.	T	<DUP>	.	PASS	SVTYPE=DUP;SVLEN=13971;END=203911;IMPRECISE	GT	./.
Hsc_scaff075	272855	.	C	<DUP>	.	PASS	SVTYPE=DUP;SVLEN=19692;END=292547;IMPRECISE	GT	./.
Hsc_scaff075	310159	.	A	<DUP>	.	PASS	SVTYPE=DUP;SVLEN=10606;END=320765;IMPRECISE	GT	./.
Hsc_scaff075	339014	.	C	<DUP>	.	PASS	SVTYPE=DUP;SVLEN=16641;END=355655;IMPRECISE	GT	./.
Hsc_scaff075	358529	.	T	<DUP>	.	PASS	SVTYPE=DUP;SVLEN=16645;END=375174;IMPRECISE	GT	./.
Hsc_scaff075	435304	.	C	<DUP>	.	PASS	SVTYPE=DUP;SVLEN=21155;END=456459;IMPRECISE	GT	./.
Hsc_scaff075	489829	.	G	<DUP>	.	PASS	SVTYPE=DUP;SVLEN=11523;END=501352;IMPRECISE	GT	./.
Hsc_scaff075	586512	.	A	<DUP>	.	PASS	SVTYPE=DUP;SVLEN=21039;END=607551;IMPRECISE	GT	./.
Hsc_scaff076	418076	.	T	<DUP>	.	PASS	SVTYPE=DUP;SVLEN=11472;END=429548;IMPRECISE	GT	./.
Hsc_scaff076	489241	.	A	<DUP>	.	PASS	SVTYPE=DUP;SVLEN=18964;END=508205;IMPRECISE	GT	./.
Hsc_scaff076	572298	.	G	<DUP>	.	PASS	SVTYPE=DUP;SVLEN=19176;END=591474;IMPRECISE	GT	./.
Hsc_scaff077	319210	.	T	<DUP>	.	PASS	SVTYPE=DUP;SVLEN=32117;END=351327;IMPRECISE	GT	./.
Hsc_scaff077	469846	.	A	<DUP>	.	PASS	SVTYPE=DUP;SVLEN=11529;END=481375;IMPRECISE	GT	./.
Hsc_scaff077	598961	.	T	<DUP>	.	PASS	SVTYPE=DUP;SVLEN=28576;END=627537;IMPRECISE	GT	./.
Hsc_scaff078	242077	.	T	<DUP>	.	PASS	SVTYPE=DUP;SVLEN=10908;END=252985;IMPRECISE	GT	./.
Hsc_scaff079	72886	.	T	<DUP>	.	PASS	SVTYPE=DUP;SVLEN=17130;END=90016;IMPRECISE	GT	./.
Hsc_scaff079	163612	.	A	<DUP>	.	PASS	SVTYPE=DUP;SVLEN=15690;END=179302;IMPRECISE	GT	./.
Hsc_scaff079	238060	.	T	<DUP>	.	PASS	SVTYPE=DUP;SVLEN=16631;END=254691;IMPRECISE	GT	./.
Hsc_scaff079	290590	.	T	<DUP>	.	PASS	SVTYPE=DUP;SVLEN=10973;END=301563;IMPRECISE	GT	./.
Hsc_scaff080	237219	.	C	<DUP>	.	PASS	SVTYPE=DUP;SVLEN=15134;END=252353;IMPRECISE	GT	./.
Hsc_scaff080	298222	.	C	<DUP>	.	PASS	SVTYPE=DUP;SVLEN=11924;END=310146;IMPRECISE	GT	./.
Hsc_scaff080	314377	.	G	<DUP>	.	PASS	SVTYPE=DUP;SVLEN=15766;END=330143;IMPRECISE	GT	./.
Hsc_scaff080	345318	.	T	<DUP>	.	PASS	SVTYPE=DUP;SVLEN=13637;END=358955;IMPRECISE	GT	./.
Hsc_scaff080	406225	.	C	<DUP>	.	PASS	SVTYPE=DUP;SVLEN=21792;END=428017;IMPRECISE	GT	./.
Hsc_scaff082	6643	.	T	<DUP>	.	PASS	SVTYPE=DUP;SVLEN=13741;END=20384;IMPRECISE	GT	./.
Hsc_scaff082	74489	.	C	<DUP>	.	PASS	SVTYPE=DUP;SVLEN=11269;END=85758;IMPRECISE	GT	./.
Hsc_scaff082	91891	.	A	<DUP>	.	PASS	SVTYPE=DUP;SVLEN=10863;END=102754;IMPRECISE	GT	./.
Hsc_scaff082	104989	.	A	<DUP>	.	PASS	SVTYPE=DUP;SVLEN=12701;END=117690;IMPRECISE	GT	./.
Hsc_scaff082	272036	.	C	<DUP>	.	PASS	SVTYPE=DUP;SVLEN=22074;END=294110;IMPRECISE	GT	./.
Hsc_scaff082	331209	.	A	<DUP>	.	PASS	SVTYPE=DUP;SVLEN=12340;END=343549;IMPRECISE	GT	./.
Hsc_scaff082	374333	.	C	<DUP>	.	PASS	SVTYPE=DUP;SVLEN=13987;END=388320;IMPRECISE	GT	./.
Hsc_scaff082	390386	.	T	<DUP>	.	PASS	SVTYPE=DUP;SVLEN=28461;END=418847;IMPRECISE	GT	./.
Hsc_scaff082	465711	.	A	<DUP>	.	PASS	SVTYPE=DUP;SVLEN=17611;END=483322;IMPRECISE	GT	./.
Hsc_scaff082	494085	.	T	<DUP>	.	PASS	SVTYPE=DUP;SVLEN=17933;END=512018;IMPRECISE	GT	./.
Hsc_scaff083	144678	.	A	<DUP>	.	PASS	SVTYPE=DUP;SVLEN=26961;END=171639;IMPRECISE	GT	./.
Hsc_scaff084	146449	.	T	<DUP>	.	PASS	SVTYPE=DUP;SVLEN=22439;END=168888;IMPRECISE	GT	./.
Hsc_scaff084	304656	.	T	<DUP>	.	PASS	SVTYPE=DUP;SVLEN=40698;END=345354;IMPRECISE	GT	./.
Hsc_scaff084	414607	.	T	<DUP>	.	PASS	SVTYPE=DUP;SVLEN=13671;END=428278;IMPRECISE	GT	./.
Hsc_scaff085	550049	.	T	<DUP>	.	PASS	SVTYPE=DUP;SVLEN=17618;END=567667;IMPRECISE	GT	./.
Hsc_scaff086	49403	.	G	<DUP>	.	PASS	SVTYPE=DUP;SVLEN=18825;END=68228;IMPRECISE	GT	./.
Hsc_scaff086	70475	.	T	<DUP>	.	PASS	SVTYPE=DUP;SVLEN=12096;END=82571;IMPRECISE	GT	./.
Hsc_scaff086	97244	.	A	<DUP>	.	PASS	SVTYPE=DUP;SVLEN=15901;END=113145;IMPRECISE	GT	./.
Hsc_scaff086	155054	.	A	<DUP>	.	PASS	SVTYPE=DUP;SVLEN=12882;END=167936;IMPRECISE	GT	./.
Hsc_scaff086	210697	.	A	<DUP>	.	PASS	SVTYPE=DUP;SVLEN=13234;END=223931;IMPRECISE	GT	./.
Hsc_scaff086	236670	.	A	<DUP>	.	PASS	SVTYPE=DUP;SVLEN=14180;END=250850;IMPRECISE	GT	./.
Hsc_scaff086	261902	.	A	<DUP>	.	PASS	SVTYPE=DUP;SVLEN=10131;END=272033;IMPRECISE	GT	./.
Hsc_scaff086	276078	.	C	<DUP>	.	PASS	SVTYPE=DUP;SVLEN=10219;END=286297;IMPRECISE	GT	./.
Hsc_scaff086	501372	.	A	<DUP>	.	PASS	SVTYPE=DUP;SVLEN=10431;END=511803;IMPRECISE	GT	./.
Hsc_scaff087	218666	.	T	<DUP>	.	PASS	SVTYPE=DUP;SVLEN=34663;END=253329;IMPRECISE	GT	./.
Hsc_scaff087	494078	.	T	<DUP>	.	PASS	SVTYPE=DUP;SVLEN=25328;END=519406;IMPRECISE	GT	./.
Hsc_scaff087	524469	.	T	<DUP>	.	PASS	SVTYPE=DUP;SVLEN=20418;END=544887;IMPRECISE	GT	./.
Hsc_scaff087	556445	.	A	<DUP>	.	PASS	SVTYPE=DUP;SVLEN=62671;END=619116;IMPRECISE	GT	./.
Hsc_scaff088	103074	.	T	<DUP>	.	PASS	SVTYPE=DUP;SVLEN=10408;END=113482;IMPRECISE	GT	./.
Hsc_scaff088	165899	.	A	<DUP>	.	PASS	SVTYPE=DUP;SVLEN=12356;END=178255;IMPRECISE	GT	./.
Hsc_scaff088	300014	.	T	<DUP>	.	PASS	SVTYPE=DUP;SVLEN=11990;END=312004;IMPRECISE	GT	./.
Hsc_scaff088	363589	.	T	<DUP>	.	PASS	SVTYPE=DUP;SVLEN=12019;END=375608;IMPRECISE	GT	./.
Hsc_scaff088	392742	.	C	<DUP>	.	PASS	SVTYPE=DUP;SVLEN=15488;END=408230;IMPRECISE	GT	./.
Hsc_scaff089	141350	.	T	<DUP>	.	PASS	SVTYPE=DUP;SVLEN=22823;END=164173;IMPRECISE	GT	./.
Hsc_scaff089	271508	.	T	<DUP>	.	PASS	SVTYPE=DUP;SVLEN=18973;END=290481;IMPRECISE	GT	./.
Hsc_scaff090	213708	.	A	<DUP>	.	PASS	SVTYPE=DUP;SVLEN=18945;END=232653;IMPRECISE	GT	./.
Hsc_scaff090	261157	.	G	<DUP>	.	PASS	SVTYPE=DUP;SVLEN=10731;END=271888;IMPRECISE	GT	./.
Hsc_scaff090	290860	.	A	<DUP>	.	PASS	SVTYPE=DUP;SVLEN=14485;END=305345;IMPRECISE	GT	./.
Hsc_scaff090	323760	.	T	<DUP>	.	PASS	SVTYPE=DUP;SVLEN=11580;END=335340;IMPRECISE	GT	./.
Hsc_scaff091	482670	.	A	<DUP>	.	PASS	SVTYPE=DUP;SVLEN=11996;END=494666;IMPRECISE	GT	./.
Hsc_scaff091	524326	.	A	<DUP>	.	PASS	SVTYPE=DUP;SVLEN=24577;END=548903;IMPRECISE	GT	./.
Hsc_scaff091	552182	.	G	<DUP>	.	PASS	SVTYPE=DUP;SVLEN=11430;END=563612;IMPRECISE	GT	./.
Hsc_scaff092	386	.	T	<DUP>	.	PASS	SVTYPE=DUP;SVLEN=19431;END=19817;IMPRECISE	GT	./.
Hsc_scaff092	22140	.	A	<DUP>	.	PASS	SVTYPE=DUP;SVLEN=19395;END=41535;IMPRECISE	GT	./.
Hsc_scaff092	43771	.	A	<DUP>	.	PASS	SVTYPE=DUP;SVLEN=51152;END=94923;IMPRECISE	GT	./.
Hsc_scaff092	170954	.	C	<DUP>	.	PASS	SVTYPE=DUP;SVLEN=17444;END=188398;IMPRECISE	GT	./.
Hsc_scaff092	427339	.	C	<DUP>	.	PASS	SVTYPE=DUP;SVLEN=18418;END=445757;IMPRECISE	GT	./.
Hsc_scaff093	20003	.	T	<DUP>	.	PASS	SVTYPE=DUP;SVLEN=12640;END=32643;IMPRECISE	GT	./.
Hsc_scaff093	507488	.	A	<DUP>	.	PASS	SVTYPE=DUP;SVLEN=20608;END=528096;IMPRECISE	GT	./.
Hsc_scaff093	560985	.	A	<DUP>	.	PASS	SVTYPE=DUP;SVLEN=10166;END=571151;IMPRECISE	GT	./.
Hsc_scaff094	126283	.	G	<DUP>	.	PASS	SVTYPE=DUP;SVLEN=11990;END=138273;IMPRECISE	GT	./.
Hsc_scaff094	238100	.	G	<DUP>	.	PASS	SVTYPE=DUP;SVLEN=76429;END=314529;IMPRECISE	GT	./.
Hsc_scaff094	336553	.	T	<DUP>	.	PASS	SVTYPE=DUP;SVLEN=29937;END=366490;IMPRECISE	GT	./.
Hsc_scaff094	374878	.	A	<DUP>	.	PASS	SVTYPE=DUP;SVLEN=11047;END=385925;IMPRECISE	GT	./.
Hsc_scaff094	392381	.	A	<DUP>	.	PASS	SVTYPE=DUP;SVLEN=70666;END=463047;IMPRECISE	GT	./.
Hsc_scaff094	465171	.	C	<DUP>	.	PASS	SVTYPE=DUP;SVLEN=12353;END=477524;IMPRECISE	GT	./.
Hsc_scaff094	481496	.	C	<DUP>	.	PASS	SVTYPE=DUP;SVLEN=14805;END=496301;IMPRECISE	GT	./.
Hsc_scaff095	110716	.	G	<DUP>	.	PASS	SVTYPE=DUP;SVLEN=12185;END=122901;IMPRECISE	GT	./.
Hsc_scaff095	328724	.	G	<DUP>	.	PASS	SVTYPE=DUP;SVLEN=14939;END=343663;IMPRECISE	GT	./.
Hsc_scaff095	372499	.	A	<DUP>	.	PASS	SVTYPE=DUP;SVLEN=21680;END=394179;IMPRECISE	GT	./.
Hsc_scaff095	473537	.	C	<DUP>	.	PASS	SVTYPE=DUP;SVLEN=12060;END=485597;IMPRECISE	GT	./.
Hsc_scaff096	26205	.	A	<DUP>	.	PASS	SVTYPE=DUP;SVLEN=10092;END=36297;IMPRECISE	GT	./.
Hsc_scaff096	43683	.	T	<DUP>	.	PASS	SVTYPE=DUP;SVLEN=11180;END=54863;IMPRECISE	GT	./.
Hsc_scaff096	199882	.	A	<DUP>	.	PASS	SVTYPE=DUP;SVLEN=23601;END=223483;IMPRECISE	GT	./.
Hsc_scaff096	251341	.	A	<DUP>	.	PASS	SVTYPE=DUP;SVLEN=26030;END=277371;IMPRECISE	GT	./.
Hsc_scaff096	329347	.	G	<DUP>	.	PASS	SVTYPE=DUP;SVLEN=20127;END=349474;IMPRECISE	GT	./.
Hsc_scaff096	385052	.	C	<DUP>	.	PASS	SVTYPE=DUP;SVLEN=14138;END=399190;IMPRECISE	GT	./.
Hsc_scaff097	306787	.	T	<DUP>	.	PASS	SVTYPE=DUP;SVLEN=10139;END=316926;IMPRECISE	GT	./.
Hsc_scaff097	340907	.	A	<DUP>	.	PASS	SVTYPE=DUP;SVLEN=15848;END=356755;IMPRECISE	GT	./.
Hsc_scaff097	421454	.	A	<DUP>	.	PASS	SVTYPE=DUP;SVLEN=32149;END=453603;IMPRECISE	GT	./.
Hsc_scaff097	489575	.	A	<DUP>	.	PASS	SVTYPE=DUP;SVLEN=12351;END=501926;IMPRECISE	GT	./.
Hsc_scaff098	37816	.	C	<DUP>	.	PASS	SVTYPE=DUP;SVLEN=12632;END=50448;IMPRECISE	GT	./.
Hsc_scaff098	118784	.	T	<DUP>	.	PASS	SVTYPE=DUP;SVLEN=10099;END=128883;IMPRECISE	GT	./.
Hsc_scaff098	176076	.	C	<DUP>	.	PASS	SVTYPE=DUP;SVLEN=10393;END=186469;IMPRECISE	GT	./.
Hsc_scaff098	230783	.	C	<DUP>	.	PASS	SVTYPE=DUP;SVLEN=25726;END=256509;IMPRECISE	GT	./.
Hsc_scaff098	266689	.	A	<DUP>	.	PASS	SVTYPE=DUP;SVLEN=17226;END=283915;IMPRECISE	GT	./.
Hsc_scaff098	471417	.	C	<DUP>	.	PASS	SVTYPE=DUP;SVLEN=18478;END=489895;IMPRECISE	GT	./.
Hsc_scaff099	186438	.	C	<DUP>	.	PASS	SVTYPE=DUP;SVLEN=12037;END=198475;IMPRECISE	GT	./.
Hsc_scaff100	441944	.	G	<DUP>	.	PASS	SVTYPE=DUP;SVLEN=10268;END=452212;IMPRECISE	GT	./.
Hsc_scaff101	423212	.	G	<DUP>	.	PASS	SVTYPE=DUP;SVLEN=13025;END=436237;IMPRECISE	GT	./.
Hsc_scaff102	12356	.	T	<DUP>	.	PASS	SVTYPE=DUP;SVLEN=19379;END=31735;IMPRECISE	GT	./.
Hsc_scaff102	34549	.	T	<DUP>	.	PASS	SVTYPE=DUP;SVLEN=18022;END=52571;IMPRECISE	GT	./.
Hsc_scaff102	87517	.	A	<DUP>	.	PASS	SVTYPE=DUP;SVLEN=11355;END=98872;IMPRECISE	GT	./.
Hsc_scaff102	268179	.	T	<DUP>	.	PASS	SVTYPE=DUP;SVLEN=14501;END=282680;IMPRECISE	GT	./.
Hsc_scaff103	474277	.	A	<DUP>	.	PASS	SVTYPE=DUP;SVLEN=10535;END=484812;IMPRECISE	GT	./.
Hsc_scaff103	488959	.	T	<DUP>	.	PASS	SVTYPE=DUP;SVLEN=14262;END=503221;IMPRECISE	GT	./.
Hsc_scaff104	90723	.	T	<DUP>	.	PASS	SVTYPE=DUP;SVLEN=18048;END=108771;IMPRECISE	GT	./.
Hsc_scaff106	139409	.	T	<DUP>	.	PASS	SVTYPE=DUP;SVLEN=11993;END=151402;IMPRECISE	GT	./.
Hsc_scaff106	270561	.	A	<DUP>	.	PASS	SVTYPE=DUP;SVLEN=12324;END=282885;IMPRECISE	GT	./.
Hsc_scaff106	285635	.	T	<DUP>	.	PASS	SVTYPE=DUP;SVLEN=12234;END=297869;IMPRECISE	GT	./.
Hsc_scaff106	327805	.	T	<DUP>	.	PASS	SVTYPE=DUP;SVLEN=24875;END=352680;IMPRECISE	GT	./.
Hsc_scaff106	355305	.	T	<DUP>	.	PASS	SVTYPE=DUP;SVLEN=31886;END=387191;IMPRECISE	GT	./.
Hsc_scaff107	257102	.	A	<DUP>	.	PASS	SVTYPE=DUP;SVLEN=11417;END=268519;IMPRECISE	GT	./.
Hsc_scaff108	30025	.	G	<DUP>	.	PASS	SVTYPE=DUP;SVLEN=14009;END=44034;IMPRECISE	GT	./.
Hsc_scaff108	64718	.	C	<DUP>	.	PASS	SVTYPE=DUP;SVLEN=42959;END=107677;IMPRECISE	GT	./.
Hsc_scaff108	154976	.	A	<DUP>	.	PASS	SVTYPE=DUP;SVLEN=13736;END=168712;IMPRECISE	GT	./.
Hsc_scaff108	303075	.	G	<DUP>	.	PASS	SVTYPE=DUP;SVLEN=12631;END=315706;IMPRECISE	GT	./.
Hsc_scaff108	388043	.	A	<DUP>	.	PASS	SVTYPE=DUP;SVLEN=14967;END=403010;IMPRECISE	GT	./.
Hsc_scaff108	406464	.	G	<DUP>	.	PASS	SVTYPE=DUP;SVLEN=20453;END=426917;IMPRECISE	GT	./.
Hsc_scaff109	322045	.	A	<DUP>	.	PASS	SVTYPE=DUP;SVLEN=11557;END=333602;IMPRECISE	GT	./.
Hsc_scaff109	377090	.	T	<DUP>	.	PASS	SVTYPE=DUP;SVLEN=14834;END=391924;IMPRECISE	GT	./.
Hsc_scaff110	301767	.	G	<DUP>	.	PASS	SVTYPE=DUP;SVLEN=11427;END=313194;IMPRECISE	GT	./.
Hsc_scaff111	52174	.	A	<DUP>	.	PASS	SVTYPE=DUP;SVLEN=15204;END=67378;IMPRECISE	GT	./.
Hsc_scaff111	273072	.	C	<DUP>	.	PASS	SVTYPE=DUP;SVLEN=16189;END=289261;IMPRECISE	GT	./.
Hsc_scaff111	410099	.	C	<DUP>	.	PASS	SVTYPE=DUP;SVLEN=12476;END=422575;IMPRECISE	GT	./.
Hsc_scaff112	202912	.	T	<DUP>	.	PASS	SVTYPE=DUP;SVLEN=10513;END=213425;IMPRECISE	GT	./.
Hsc_scaff112	288658	.	A	<DUP>	.	PASS	SVTYPE=DUP;SVLEN=24203;END=312861;IMPRECISE	GT	./.
Hsc_scaff112	387868	.	T	<DUP>	.	PASS	SVTYPE=DUP;SVLEN=11330;END=399198;IMPRECISE	GT	./.
Hsc_scaff114	303231	.	A	<DUP>	.	PASS	SVTYPE=DUP;SVLEN=15899;END=319130;IMPRECISE	GT	./.
Hsc_scaff115	199209	.	G	<DUP>	.	PASS	SVTYPE=DUP;SVLEN=11250;END=210459;IMPRECISE	GT	./.
Hsc_scaff115	263545	.	G	<DUP>	.	PASS	SVTYPE=DUP;SVLEN=28593;END=292138;IMPRECISE	GT	./.
Hsc_scaff116	147980	.	C	<DUP>	.	PASS	SVTYPE=DUP;SVLEN=28185;END=176165;IMPRECISE	GT	./.
Hsc_scaff117	157091	.	A	<DUP>	.	PASS	SVTYPE=DUP;SVLEN=21666;END=178757;IMPRECISE	GT	./.
Hsc_scaff118	133556	.	T	<DUP>	.	PASS	SVTYPE=DUP;SVLEN=17084;END=150640;IMPRECISE	GT	./.
Hsc_scaff118	300495	.	T	<DUP>	.	PASS	SVTYPE=DUP;SVLEN=15717;END=316212;IMPRECISE	GT	./.
Hsc_scaff118	319132	.	A	<DUP>	.	PASS	SVTYPE=DUP;SVLEN=45513;END=364645;IMPRECISE	GT	./.
Hsc_scaff118	385229	.	A	<DUP>	.	PASS	SVTYPE=DUP;SVLEN=11440;END=396669;IMPRECISE	GT	./.
Hsc_scaff119	59924	.	T	<DUP>	.	PASS	SVTYPE=DUP;SVLEN=16476;END=76400;IMPRECISE	GT	./.
Hsc_scaff119	103436	.	A	<DUP>	.	PASS	SVTYPE=DUP;SVLEN=19483;END=122919;IMPRECISE	GT	./.
Hsc_scaff119	137240	.	T	<DUP>	.	PASS	SVTYPE=DUP;SVLEN=10188;END=147428;IMPRECISE	GT	./.
Hsc_scaff119	179014	.	G	<DUP>	.	PASS	SVTYPE=DUP;SVLEN=31461;END=210475;IMPRECISE	GT	./.
Hsc_scaff119	235743	.	T	<DUP>	.	PASS	SVTYPE=DUP;SVLEN=14728;END=250471;IMPRECISE	GT	./.
Hsc_scaff121	83857	.	G	<DUP>	.	PASS	SVTYPE=DUP;SVLEN=28575;END=112432;IMPRECISE	GT	./.
Hsc_scaff121	141437	.	T	<DUP>	.	PASS	SVTYPE=DUP;SVLEN=23046;END=164483;IMPRECISE	GT	./.
Hsc_scaff121	178913	.	T	<DUP>	.	PASS	SVTYPE=DUP;SVLEN=14228;END=193141;IMPRECISE	GT	./.
Hsc_scaff121	195469	.	T	<DUP>	.	PASS	SVTYPE=DUP;SVLEN=10825;END=206294;IMPRECISE	GT	./.
Hsc_scaff121	333967	.	C	<DUP>	.	PASS	SVTYPE=DUP;SVLEN=10985;END=344952;IMPRECISE	GT	./.
Hsc_scaff122	242292	.	A	<DUP>	.	PASS	SVTYPE=DUP;SVLEN=11017;END=253309;IMPRECISE	GT	./.
Hsc_scaff122	296813	.	G	<DUP>	.	PASS	SVTYPE=DUP;SVLEN=16120;END=312933;IMPRECISE	GT	./.
Hsc_scaff122	324739	.	T	<DUP>	.	PASS	SVTYPE=DUP;SVLEN=19349;END=344088;IMPRECISE	GT	./.
Hsc_scaff123	142431	.	T	<DUP>	.	PASS	SVTYPE=DUP;SVLEN=18939;END=161370;IMPRECISE	GT	./.
Hsc_scaff124	252480	.	G	<DUP>	.	PASS	SVTYPE=DUP;SVLEN=13625;END=266105;IMPRECISE	GT	./.
Hsc_scaff126	28979	.	T	<DUP>	.	PASS	SVTYPE=DUP;SVLEN=17275;END=46254;IMPRECISE	GT	./.
Hsc_scaff126	51298	.	A	<DUP>	.	PASS	SVTYPE=DUP;SVLEN=15148;END=66446;IMPRECISE	GT	./.
Hsc_scaff126	93043	.	T	<DUP>	.	PASS	SVTYPE=DUP;SVLEN=15215;END=108258;IMPRECISE	GT	./.
Hsc_scaff126	349650	.	G	<DUP>	.	PASS	SVTYPE=DUP;SVLEN=27427;END=377077;IMPRECISE	GT	./.
Hsc_scaff127	35583	.	T	<DUP>	.	PASS	SVTYPE=DUP;SVLEN=15057;END=50640;IMPRECISE	GT	./.
Hsc_scaff127	238046	.	A	<DUP>	.	PASS	SVTYPE=DUP;SVLEN=11471;END=249517;IMPRECISE	GT	./.
Hsc_scaff129	14890	.	C	<DUP>	.	PASS	SVTYPE=DUP;SVLEN=16592;END=31482;IMPRECISE	GT	./.
Hsc_scaff129	139047	.	A	<DUP>	.	PASS	SVTYPE=DUP;SVLEN=11958;END=151005;IMPRECISE	GT	./.
Hsc_scaff130	236429	.	C	<DUP>	.	PASS	SVTYPE=DUP;SVLEN=17002;END=253431;IMPRECISE	GT	./.
Hsc_scaff132	264324	.	C	<DUP>	.	PASS	SVTYPE=DUP;SVLEN=13438;END=277762;IMPRECISE	GT	./.
Hsc_scaff133	81973	.	G	<DUP>	.	PASS	SVTYPE=DUP;SVLEN=18209;END=100182;IMPRECISE	GT	./.
Hsc_scaff134	134177	.	G	<DUP>	.	PASS	SVTYPE=DUP;SVLEN=17826;END=152003;IMPRECISE	GT	./.
Hsc_scaff135	159521	.	A	<DUP>	.	PASS	SVTYPE=DUP;SVLEN=19707;END=179228;IMPRECISE	GT	./.
Hsc_scaff136	78151	.	A	<DUP>	.	PASS	SVTYPE=DUP;SVLEN=12882;END=91033;IMPRECISE	GT	./.
Hsc_scaff136	186650	.	C	<DUP>	.	PASS	SVTYPE=DUP;SVLEN=16495;END=203145;IMPRECISE	GT	./.
Hsc_scaff137	174376	.	A	<DUP>	.	PASS	SVTYPE=DUP;SVLEN=14963;END=189339;IMPRECISE	GT	./.
Hsc_scaff137	256267	.	T	<DUP>	.	PASS	SVTYPE=DUP;SVLEN=10175;END=266442;IMPRECISE	GT	./.
Hsc_scaff137	311768	.	C	<DUP>	.	PASS	SVTYPE=DUP;SVLEN=11122;END=322890;IMPRECISE	GT	./.
Hsc_scaff139	74286	.	T	<DUP>	.	PASS	SVTYPE=DUP;SVLEN=44266;END=118552;IMPRECISE	GT	./.
Hsc_scaff139	129165	.	A	<DUP>	.	PASS	SVTYPE=DUP;SVLEN=11398;END=140563;IMPRECISE	GT	./.
Hsc_scaff139	205138	.	A	<DUP>	.	PASS	SVTYPE=DUP;SVLEN=39300;END=244438;IMPRECISE	GT	./.
Hsc_scaff139	253860	.	G	<DUP>	.	PASS	SVTYPE=DUP;SVLEN=10697;END=264557;IMPRECISE	GT	./.
Hsc_scaff139	322741	.	T	<DUP>	.	PASS	SVTYPE=DUP;SVLEN=13167;END=335908;IMPRECISE	GT	./.
Hsc_scaff140	84052	.	G	<DUP>	.	PASS	SVTYPE=DUP;SVLEN=24660;END=108712;IMPRECISE	GT	./.
Hsc_scaff140	208743	.	T	<DUP>	.	PASS	SVTYPE=DUP;SVLEN=39891;END=248634;IMPRECISE	GT	./.
Hsc_scaff140	271417	.	T	<DUP>	.	PASS	SVTYPE=DUP;SVLEN=18526;END=289943;IMPRECISE	GT	./.
Hsc_scaff140	295159	.	G	<DUP>	.	PASS	SVTYPE=DUP;SVLEN=10797;END=305956;IMPRECISE	GT	./.
Hsc_scaff141	56282	.	A	<DUP>	.	PASS	SVTYPE=DUP;SVLEN=26227;END=82509;IMPRECISE	GT	./.
Hsc_scaff142	94475	.	A	<DUP>	.	PASS	SVTYPE=DUP;SVLEN=12593;END=107068;IMPRECISE	GT	./.
Hsc_scaff143	231336	.	T	<DUP>	.	PASS	SVTYPE=DUP;SVLEN=54924;END=286260;IMPRECISE	GT	./.
Hsc_scaff143	288265	.	A	<DUP>	.	PASS	SVTYPE=DUP;SVLEN=17251;END=305516;IMPRECISE	GT	./.
Hsc_scaff145	485	.	T	<DUP>	.	PASS	SVTYPE=DUP;SVLEN=28565;END=29050;IMPRECISE	GT	./.
Hsc_scaff146	195106	.	A	<DUP>	.	PASS	SVTYPE=DUP;SVLEN=14534;END=209640;IMPRECISE	GT	./.
Hsc_scaff146	247514	.	A	<DUP>	.	PASS	SVTYPE=DUP;SVLEN=14092;END=261606;IMPRECISE	GT	./.
Hsc_scaff146	284444	.	T	<DUP>	.	PASS	SVTYPE=DUP;SVLEN=18201;END=302645;IMPRECISE	GT	./.
Hsc_scaff147	73503	.	T	<DUP>	.	PASS	SVTYPE=DUP;SVLEN=37577;END=111080;IMPRECISE	GT	./.
Hsc_scaff147	179442	.	G	<DUP>	.	PASS	SVTYPE=DUP;SVLEN=11993;END=191435;IMPRECISE	GT	./.
Hsc_scaff148	158289	.	T	<DUP>	.	PASS	SVTYPE=DUP;SVLEN=12206;END=170495;IMPRECISE	GT	./.
Hsc_scaff148	172722	.	T	<DUP>	.	PASS	SVTYPE=DUP;SVLEN=10746;END=183468;IMPRECISE	GT	./.
Hsc_scaff149	209661	.	T	<DUP>	.	PASS	SVTYPE=DUP;SVLEN=17800;END=227461;IMPRECISE	GT	./.
Hsc_scaff152	19228	.	T	<DUP>	.	PASS	SVTYPE=DUP;SVLEN=11556;END=30784;IMPRECISE	GT	./.
Hsc_scaff152	37921	.	A	<DUP>	.	PASS	SVTYPE=DUP;SVLEN=12983;END=50904;IMPRECISE	GT	./.
Hsc_scaff152	52971	.	C	<DUP>	.	PASS	SVTYPE=DUP;SVLEN=18280;END=71251;IMPRECISE	GT	./.
Hsc_scaff152	78263	.	G	<DUP>	.	PASS	SVTYPE=DUP;SVLEN=18874;END=97137;IMPRECISE	GT	./.
Hsc_scaff152	99348	.	A	<DUP>	.	PASS	SVTYPE=DUP;SVLEN=29636;END=128984;IMPRECISE	GT	./.
Hsc_scaff153	122534	.	A	<DUP>	.	PASS	SVTYPE=DUP;SVLEN=34650;END=157184;IMPRECISE	GT	./.
Hsc_scaff153	225592	.	T	<DUP>	.	PASS	SVTYPE=DUP;SVLEN=13369;END=238961;IMPRECISE	GT	./.
Hsc_scaff155	266259	.	C	<DUP>	.	PASS	SVTYPE=DUP;SVLEN=11540;END=277799;IMPRECISE	GT	./.
Hsc_scaff156	79386	.	C	<DUP>	.	PASS	SVTYPE=DUP;SVLEN=15789;END=95175;IMPRECISE	GT	./.
Hsc_scaff156	97243	.	G	<DUP>	.	PASS	SVTYPE=DUP;SVLEN=15808;END=113051;IMPRECISE	GT	./.
Hsc_scaff156	209527	.	T	<DUP>	.	PASS	SVTYPE=DUP;SVLEN=38915;END=248442;IMPRECISE	GT	./.
Hsc_scaff156	250664	.	G	<DUP>	.	PASS	SVTYPE=DUP;SVLEN=16854;END=267518;IMPRECISE	GT	./.
Hsc_scaff157	50909	.	C	<DUP>	.	PASS	SVTYPE=DUP;SVLEN=16370;END=67279;IMPRECISE	GT	./.
Hsc_scaff157	131908	.	T	<DUP>	.	PASS	SVTYPE=DUP;SVLEN=20756;END=152664;IMPRECISE	GT	./.
Hsc_scaff158	67184	.	A	<DUP>	.	PASS	SVTYPE=DUP;SVLEN=19780;END=86964;IMPRECISE	GT	./.
Hsc_scaff160	87700	.	A	<DUP>	.	PASS	SVTYPE=DUP;SVLEN=12006;END=99706;IMPRECISE	GT	./.
Hsc_scaff160	110513	.	T	<DUP>	.	PASS	SVTYPE=DUP;SVLEN=35431;END=145944;IMPRECISE	GT	./.
Hsc_scaff161	46641	.	G	<DUP>	.	PASS	SVTYPE=DUP;SVLEN=36212;END=82853;IMPRECISE	GT	./.
Hsc_scaff162	47545	.	A	<DUP>	.	PASS	SVTYPE=DUP;SVLEN=29813;END=77358;IMPRECISE	GT	./.
Hsc_scaff162	107169	.	C	<DUP>	.	PASS	SVTYPE=DUP;SVLEN=47659;END=154828;IMPRECISE	GT	./.
Hsc_scaff163	98307	.	T	<DUP>	.	PASS	SVTYPE=DUP;SVLEN=35209;END=133516;IMPRECISE	GT	./.
Hsc_scaff164	101448	.	T	<DUP>	.	PASS	SVTYPE=DUP;SVLEN=17056;END=118504;IMPRECISE	GT	./.
Hsc_scaff166	73679	.	A	<DUP>	.	PASS	SVTYPE=DUP;SVLEN=14884;END=88563;IMPRECISE	GT	./.
Hsc_scaff167	139158	.	N	<DUP>	.	PASS	SVTYPE=DUP;SVLEN=13491;END=152649;IMPRECISE	GT	./.
Hsc_scaff168	1679	.	A	<DUP>	.	PASS	SVTYPE=DUP;SVLEN=15137;END=16816;IMPRECISE	GT	./.
Hsc_scaff169	42479	.	A	<DUP>	.	PASS	SVTYPE=DUP;SVLEN=19423;END=61902;IMPRECISE	GT	./.
Hsc_scaff169	174597	.	A	<DUP>	.	PASS	SVTYPE=DUP;SVLEN=11722;END=186319;IMPRECISE	GT	./.
Hsc_scaff170	166076	.	T	<DUP>	.	PASS	SVTYPE=DUP;SVLEN=19511;END=185587;IMPRECISE	GT	./.
Hsc_scaff174	1214	.	A	<DUP>	.	PASS	SVTYPE=DUP;SVLEN=10199;END=11413;IMPRECISE	GT	./.
Hsc_scaff174	75932	.	G	<DUP>	.	PASS	SVTYPE=DUP;SVLEN=25902;END=101834;IMPRECISE	GT	./.
Hsc_scaff174	137473	.	C	<DUP>	.	PASS	SVTYPE=DUP;SVLEN=10046;END=147519;IMPRECISE	GT	./.
Hsc_scaff175	193863	.	A	<DUP>	.	PASS	SVTYPE=DUP;SVLEN=12847;END=206710;IMPRECISE	GT	./.
Hsc_scaff176	42472	.	G	<DUP>	.	PASS	SVTYPE=DUP;SVLEN=10024;END=52496;IMPRECISE	GT	./.
Hsc_scaff176	55169	.	C	<DUP>	.	PASS	SVTYPE=DUP;SVLEN=17719;END=72888;IMPRECISE	GT	./.
Hsc_scaff176	83453	.	A	<DUP>	.	PASS	SVTYPE=DUP;SVLEN=11100;END=94553;IMPRECISE	GT	./.
Hsc_scaff177	6935	.	G	<DUP>	.	PASS	SVTYPE=DUP;SVLEN=10830;END=17765;IMPRECISE	GT	./.
Hsc_scaff178	36261	.	T	<DUP>	.	PASS	SVTYPE=DUP;SVLEN=18041;END=54302;IMPRECISE	GT	./.
Hsc_scaff179	20920	.	G	<DUP>	.	PASS	SVTYPE=DUP;SVLEN=15756;END=36676;IMPRECISE	GT	./.
Hsc_scaff180	104426	.	A	<DUP>	.	PASS	SVTYPE=DUP;SVLEN=23101;END=127527;IMPRECISE	GT	./.
Hsc_scaff181	60812	.	G	<DUP>	.	PASS	SVTYPE=DUP;SVLEN=14245;END=75057;IMPRECISE	GT	./.
Hsc_scaff182	17434	.	T	<DUP>	.	PASS	SVTYPE=DUP;SVLEN=25395;END=42829;IMPRECISE	GT	./.
Hsc_scaff182	70060	.	T	<DUP>	.	PASS	SVTYPE=DUP;SVLEN=10287;END=80347;IMPRECISE	GT	./.
Hsc_scaff183	139185	.	T	<DUP>	.	PASS	SVTYPE=DUP;SVLEN=11017;END=150202;IMPRECISE	GT	./.
Hsc_scaff184	51540	.	T	<DUP>	.	PASS	SVTYPE=DUP;SVLEN=17068;END=68608;IMPRECISE	GT	./.
Hsc_scaff185	60522	.	A	<DUP>	.	PASS	SVTYPE=DUP;SVLEN=13725;END=74247;IMPRECISE	GT	./.
Hsc_scaff186	40013	.	T	<DUP>	.	PASS	SVTYPE=DUP;SVLEN=35391;END=75404;IMPRECISE	GT	./.
Hsc_scaff186	77474	.	A	<DUP>	.	PASS	SVTYPE=DUP;SVLEN=23188;END=100662;IMPRECISE	GT	./.
Hsc_scaff187	106077	.	C	<DUP>	.	PASS	SVTYPE=DUP;SVLEN=36589;END=142666;IMPRECISE	GT	./.
Hsc_scaff188	35997	.	A	<DUP>	.	PASS	SVTYPE=DUP;SVLEN=20972;END=56969;IMPRECISE	GT	./.
Hsc_scaff189	129704	.	A	<DUP>	.	PASS	SVTYPE=DUP;SVLEN=35454;END=165158;IMPRECISE	GT	./.
Hsc_scaff190	115895	.	A	<DUP>	.	PASS	SVTYPE=DUP;SVLEN=34355;END=150250;IMPRECISE	GT	./.
Hsc_scaff192	137042	.	T	<DUP>	.	PASS	SVTYPE=DUP;SVLEN=12851;END=149893;IMPRECISE	GT	./.
Hsc_scaff194	49619	.	G	<DUP>	.	PASS	SVTYPE=DUP;SVLEN=10261;END=59880;IMPRECISE	GT	./.
Hsc_scaff194	89641	.	A	<DUP>	.	PASS	SVTYPE=DUP;SVLEN=35731;END=125372;IMPRECISE	GT	./.
Hsc_scaff195	16108	.	T	<DUP>	.	PASS	SVTYPE=DUP;SVLEN=14730;END=30838;IMPRECISE	GT	./.
Hsc_scaff195	51611	.	G	<DUP>	.	PASS	SVTYPE=DUP;SVLEN=12504;END=64115;IMPRECISE	GT	./.
Hsc_scaff197	103366	.	T	<DUP>	.	PASS	SVTYPE=DUP;SVLEN=14946;END=118312;IMPRECISE	GT	./.
Hsc_scaff199	83268	.	T	<DUP>	.	PASS	SVTYPE=DUP;SVLEN=13765;END=97033;IMPRECISE	GT	./.
Hsc_scaff200	115899	.	T	<DUP>	.	PASS	SVTYPE=DUP;SVLEN=10157;END=126056;IMPRECISE	GT	./.
Hsc_scaff203	69528	.	T	<DUP>	.	PASS	SVTYPE=DUP;SVLEN=12181;END=81709;IMPRECISE	GT	./.
Hsc_scaff204	51486	.	T	<DUP>	.	PASS	SVTYPE=DUP;SVLEN=16071;END=67557;IMPRECISE	GT	./.
Hsc_scaff205	32554	.	A	<DUP>	.	PASS	SVTYPE=DUP;SVLEN=10211;END=42765;IMPRECISE	GT	./.
Hsc_scaff205	74552	.	T	<DUP>	.	PASS	SVTYPE=DUP;SVLEN=25370;END=99922;IMPRECISE	GT	./.
Hsc_scaff208	12985	.	T	<DUP>	.	PASS	SVTYPE=DUP;SVLEN=16108;END=29093;IMPRECISE	GT	./.
Hsc_scaff208	47651	.	C	<DUP>	.	PASS	SVTYPE=DUP;SVLEN=17053;END=64704;IMPRECISE	GT	./.
Hsc_scaff209	96233	.	T	<DUP>	.	PASS	SVTYPE=DUP;SVLEN=16206;END=112439;IMPRECISE	GT	./.
Hsc_scaff210	37086	.	G	<DUP>	.	PASS	SVTYPE=DUP;SVLEN=11535;END=48621;IMPRECISE	GT	./.
Hsc_scaff211	69647	.	G	<DUP>	.	PASS	SVTYPE=DUP;SVLEN=15040;END=84687;IMPRECISE	GT	./.
Hsc_scaff215	1302	.	A	<DUP>	.	PASS	SVTYPE=DUP;SVLEN=11776;END=13078;IMPRECISE	GT	./.
Hsc_scaff215	43034	.	A	<DUP>	.	PASS	SVTYPE=DUP;SVLEN=10679;END=53713;IMPRECISE	GT	./.
Hsc_scaff216	84214	.	T	<DUP>	.	PASS	SVTYPE=DUP;SVLEN=10665;END=94879;IMPRECISE	GT	./.
Hsc_scaff217	62942	.	A	<DUP>	.	PASS	SVTYPE=DUP;SVLEN=10482;END=73424;IMPRECISE	GT	./.
Hsc_scaff220	58510	.	A	<DUP>	.	PASS	SVTYPE=DUP;SVLEN=16413;END=74923;IMPRECISE	GT	./.
Hsc_scaff222	77086	.	A	<DUP>	.	PASS	SVTYPE=DUP;SVLEN=24710;END=101796;IMPRECISE	GT	./.
Hsc_scaff223	32020	.	C	<DUP>	.	PASS	SVTYPE=DUP;SVLEN=14309;END=46329;IMPRECISE	GT	./.
Hsc_scaff224	41848	.	T	<DUP>	.	PASS	SVTYPE=DUP;SVLEN=11378;END=53226;IMPRECISE	GT	./.
Hsc_scaff224	68588	.	A	<DUP>	.	PASS	SVTYPE=DUP;SVLEN=10251;END=78839;IMPRECISE	GT	./.
Hsc_scaff226	72236	.	C	<DUP>	.	PASS	SVTYPE=DUP;SVLEN=13229;END=85465;IMPRECISE	GT	./.
Hsc_scaff227	26357	.	T	<DUP>	.	PASS	SVTYPE=DUP;SVLEN=13152;END=39509;IMPRECISE	GT	./.
Hsc_scaff227	63613	.	A	<DUP>	.	PASS	SVTYPE=DUP;SVLEN=16834;END=80447;IMPRECISE	GT	./.
Hsc_scaff228	59214	.	G	<DUP>	.	PASS	SVTYPE=DUP;SVLEN=14668;END=73882;IMPRECISE	GT	./.
Hsc_scaff229	40411	.	A	<DUP>	.	PASS	SVTYPE=DUP;SVLEN=10137;END=50548;IMPRECISE	GT	./.
Hsc_scaff230	78838	.	A	<DUP>	.	PASS	SVTYPE=DUP;SVLEN=14410;END=93248;IMPRECISE	GT	./.
Hsc_scaff231	7409	.	T	<DUP>	.	PASS	SVTYPE=DUP;SVLEN=14335;END=21744;IMPRECISE	GT	./.
Hsc_scaff233	15633	.	G	<DUP>	.	PASS	SVTYPE=DUP;SVLEN=11040;END=26673;IMPRECISE	GT	./.
Hsc_scaff235	17525	.	A	<DUP>	.	PASS	SVTYPE=DUP;SVLEN=18385;END=35910;IMPRECISE	GT	./.
Hsc_scaff239	56924	.	C	<DUP>	.	PASS	SVTYPE=DUP;SVLEN=12135;END=69059;IMPRECISE	GT	./.
Hsc_scaff240	144	.	T	<DUP>	.	PASS	SVTYPE=DUP;SVLEN=10250;END=10394;IMPRECISE	GT	./.
Hsc_scaff243	13395	.	A	<DUP>	.	PASS	SVTYPE=DUP;SVLEN=19917;END=33312;IMPRECISE	GT	./.
Hsc_scaff244	6372	.	T	<DUP>	.	PASS	SVTYPE=DUP;SVLEN=13643;END=20015;IMPRECISE	GT	./.
Hsc_scaff248	32473	.	T	<DUP>	.	PASS	SVTYPE=DUP;SVLEN=15957;END=48430;IMPRECISE	GT	./.
Hsc_scaff249	19965	.	G	<DUP>	.	PASS	SVTYPE=DUP;SVLEN=11048;END=31013;IMPRECISE	GT	./.
Hsc_scaff251	9296	.	N	<DUP>	.	PASS	SVTYPE=DUP;SVLEN=10137;END=19433;IMPRECISE	GT	./.
Hsc_scaff252	20132	.	C	<DUP>	.	PASS	SVTYPE=DUP;SVLEN=16770;END=36902;IMPRECISE	GT	./.
Hsc_scaff253	6513	.	C	<DUP>	.	PASS	SVTYPE=DUP;SVLEN=17241;END=23754;IMPRECISE	GT	./.
Hsc_scaff259	47857	.	T	<DUP>	.	PASS	SVTYPE=DUP;SVLEN=10058;END=57915;IMPRECISE	GT	./.
Hsc_scaff263	5150	.	C	<DUP>	.	PASS	SVTYPE=DUP;SVLEN=12529;END=17679;IMPRECISE	GT	./.
Hsc_scaff265	127	.	C	<DUP>	.	PASS	SVTYPE=DUP;SVLEN=18601;END=18728;IMPRECISE	GT	./.
Hsc_scaff267	29145	.	A	<DUP>	.	PASS	SVTYPE=DUP;SVLEN=12840;END=41985;IMPRECISE	GT	./.
Hsc_scaff270	6107	.	A	<DUP>	.	PASS	SVTYPE=DUP;SVLEN=16296;END=22403;IMPRECISE	GT	./.
Hsc_scaff272	6387	.	A	<DUP>	.	PASS	SVTYPE=DUP;SVLEN=10051;END=16438;IMPRECISE	GT	./.
Hsc_scaff276	23077	.	A	<DUP>	.	PASS	SVTYPE=DUP;SVLEN=14688;END=37765;IMPRECISE	GT	./.
Hsc_scaff277	14773	.	A	<DUP>	.	PASS	SVTYPE=DUP;SVLEN=11010;END=25783;IMPRECISE	GT	./.
Hsc_scaff279	7938	.	A	<DUP>	.	PASS	SVTYPE=DUP;SVLEN=11204;END=19142;IMPRECISE	GT	./.
Hsc_scaff284	11824	.	G	<DUP>	.	PASS	SVTYPE=DUP;SVLEN=13184;END=25008;IMPRECISE	GT	./.
Hsc_scaff288	19189	.	A	<DUP>	.	PASS	SVTYPE=DUP;SVLEN=13782;END=32971;IMPRECISE	GT	./.
Hsc_scaff293	838	.	A	<DUP>	.	PASS	SVTYPE=DUP;SVLEN=11906;END=12744;IMPRECISE	GT	./.
