# Supplementary material for: The genome and lifestage-specific transcriptomes of a plant-parasitic nematode and its host reveal susceptibility genes involved in trans-kingdom synthesis of vitamin B5
Source: Nat Commun. 2022 Oct 19;13:6190. doi: 10.1038/s41467-022-33769-w (PMC9582021; doi:10.1038/s41467-022-33769-w)
Supplement: Supplementary file 7 — Supplementary Dataset 4 [file 41467_2022_33769_MOESM7_ESM.xlsx]

## Sheet: Suppl_TableS3_Hsc
Supplementary data 4 H. schachtii RNAseq.xlsx
Gene	DE	Supercluster	Secreted	Effectors	CWDE	Annotation	Cyst_1	Cyst_2	Cyst_3	J2_1	J2_2	J2_3	Hours10_1	Hours10_2	Hours10_3	Hours48_1	Hours48_2	Hours48_3	Days12Female_1	Days12female_2	Days12Female_3	Days12Male_1	DaysMale_2	DaysMale_3	Days24Female_1	Days24Female_2	Days24_Female_3
Hsc_gene_1	Yes	12dpi male	No	No	No		1238.62	1158.65	1223.32	1052.44	968.584	972.479	763.633	958.175	1002.1	994.288	949.455	865.243	1016.23	1226.22	1267.6	1481.09	1439.87	1434.14	1195.47	1069.5	1048.24
Hsc_gene_10	Yes	48hpi	No	No	No	FF domain	1309.95	1493.63	1122.58	1636.74	1684.58	1697.57	1603.31	1687.02	1609.57	1646.84	2060.14	1900.58	1251.46	1528.28	1582.51	1323.49	1257	1259.79	1460.95	1362.8	1382.18
Hsc_gene_100	Yes	24dpi	No	No	No	Elongation factor Tu GTP binding domain, Elongation factor Tu C-terminal domain	881.442	905.13	889.137	726.245	844.662	794.305	535.494	778.801	705.017	1000.47	1053.96	658.176	1046.15	1067.81	929.419	838.83	866.409	864.233	1270.42	1199.04	1162.4
Hsc_gene_1000	No	NA	No	No	No		0	0	0	0	0	0.854551	0	0	0	0	0	11.0929	3.09511	0	2.26964	0	1.77543	1.87469	0.5278	4.73927	1.22101
Hsc_gene_10000	Yes	J2	No	No	No	Ion channel	29.6846	44.2316	41.0185	84.626	85.4633	90.5824	41.1918	70.3873	35.4725	29.3802	62.6999	29.581	1.54756	9.6199	5.1067	3.38921	7.10171	22.4963	11.0838	12.6381	9.76809
Hsc_gene_10001	Yes	Not Clustered but DE	No	No	No	Amidohydrolase family	391.167	484.39	227.412	695.087	770.594	723.378	76.0464	122.61	137.456	408.23	397.099	340.181	1892.66	2515.93	2033.6	1386.19	1317.37	1269.17	1644.1	1336.48	1354.1
Hsc_gene_10002	Yes	10hpi_48hpi	Yes	No	No		3.83028	0	0	380.048	571.655	381.13	1555.78	1582.58	1791.36	822.646	1021.11	1379.21	14.9597	28.8597	20.9942	28.8083	56.8137	24.371	10.0282	7.89879	6.71556
Hsc_gene_10003	Yes	10hpi	Yes	No	No		17.2362	28.5887	6.63535	1276.31	1893.49	1435.65	5526.04	5771.76	6646.67	2791.12	2940.92	3915.78	25.7926	19.2398	18.1572	66.0896	108.301	88.1105	103.977	82.1474	114.775
Hsc_gene_10004	Yes	48hpi	Yes	No	No		0	0	0	110.398	147.662	104.683	186.947	181.645	345.857	340.192	394.114	425.226	20.1182	25.6531	19.8594	40.6706	30.1823	44.9926	8.44481	8.42538	14.6521
Hsc_gene_10005	Yes	48hpi	No	No	No		0.957569	0	0	0.769327	4.27317	0.427276	3.1686	2.27056	0	58.7604	80.6141	81.3476	19.0865	16.0332	15.8875	11.8622	21.3051	13.1228	10.0282	6.31903	15.2626
Hsc_gene_10006	Yes	12dpi female_24dpi	No	No	No	Class II Aldolase and Adducin N-terminal domain	1233.35	1202.88	1143.69	456.98	301.021	461.03	478.459	542.663	807	1002.02	1068.88	990.962	2731.44	2179.23	2051.19	1753.92	1707.96	1816.58	3548.93	2857.78	2992.7
Hsc_gene_10007	Yes	Not Clustered but DE	No	No	No		1268.78	1121.43	1453.74	271.957	186.12	316.611	424.593	356.477	505.484	760.793	776.284	617.502	1755.44	1322.42	1304.48	1081.16	1232.15	1257.92	2682.81	1966.27	2133.72
Hsc_gene_10008	Yes	24dpi	No	No	No	BTB/POZ domain, MATH domain	8.13934	0.53941	0	47.3136	24.2146	44.0094	38.0232	56.7639	57.6429	60.3068	59.7142	59.1619	104.718	60.9261	59.0107	47.449	47.9366	46.8673	2304.9	2379.12	1790
Hsc_gene_10009	Yes	10hpi_48hpi	No	No	No		118.26	97.6332	72.9889	521.219	713.619	514.867	1641.34	1707.46	1671.64	1020.58	1352.53	1771.16	158.882	101.971	110.078	205.047	216.602	232.462	114.005	100.051	124.543
Hsc_gene_1001	Yes	Increasing	No	No	No		0	0	0	0.769327	0.474796	0.427276	0	0	0	0	0	0	4.12682	0	1.70223	0	7.10171	0	5.8058	16.3242	9.15758
Hsc_gene_10010	Yes	Not Clustered but DE	No	No	No	Innexin	123.048	108.421	104.356	11.5399	11.3951	15.8092	3.1686	11.3528	13.3022	17.0096	5.97142	0	39.7206	20.5225	24.9661	111.844	97.6485	110.607	72.3087	75.3018	72.0397
Hsc_gene_10011	Yes	Increasing	No	No	No		1.43635	0	0	0.769327	0.949592	0	0	0	0	1.54633	2.98571	0	179.001	66.0567	95.8925	55.922	74.568	78.7371	118.227	180.619	211.235
Hsc_gene_10012	Yes	10hpi_48hpi	No	No	No	Amino acid permease	3.35149	19.4188	0	228.49	329.509	217.911	880.871	701.602	798.132	627.809	674.77	739.524	231.102	198.811	201.431	74.5627	152.687	121.855	162.035	171.667	134.922
Hsc_gene_10013	Yes	J2	No	No	No	7 transmembrane sweet-taste receptor of 3 GCPR, Receptor family ligand binding region, Nine Cysteines Domain of family 3 GPCR	126.878	164.52	206.299	307.346	352.774	368.739	104.564	195.268	172.929	88.1406	80.6141	181.183	47.9742	51.9475	44.2581	50.8382	60.3645	48.742	74.9477	66.8764	67.7661
Hsc_gene_10014	Yes	10hpi_12dpi male	Yes	No	No		4.30906	5.93351	0	3.84663	6.17235	7.26369	0	18.1645	17.7363	1.54633	0	11.0929	4.64267	1.92398	7.37634	47.449	21.3051	35.6192	2.639	1.05317	1.83152
Hsc_gene_10015	Yes	10hpi_48hpi	No	No	No		63.1996	33.4434	88.0692	124.246	131.519	120.064	1169.21	1630.26	1472.11	714.403	1256.98	1331.14	41.2682	32.7077	30.6402	28.8083	55.0383	35.6192	112.949	116.902	107.449
Hsc_gene_10016	Yes	J2_10hpi	No	No	No		81.8722	121.367	196.648	201.179	219.356	212.356	218.633	240.679	146.324	114.428	101.514	110.929	13.4122	5.77194	17.5897	22.0299	10.6526	26.2457	3.1668	6.84562	4.27354
Hsc_gene_10017	Yes	Cyst	No	No	No	HMG (high mobility group) box	656.892	714.718	726.269	251.955	165.229	258.929	41.1918	63.5756	62.077	15.4633	8.95713	33.2786	18.5707	8.33725	22.6964	23.7245	12.428	9.37346	7.38921	24.223	23.8097
Hsc_gene_10018	Yes	12dpi male	No	No	No	ATPase family associated with various cellular activities (AAA)	12.4484	0	3.61928	45.775	35.6097	50.8458	31.686	56.7639	31.0385	225.764	134.357	192.276	307.964	268.075	277.464	2652.06	2004.46	2300.25	151.479	209.581	213.066
Hsc_gene_10019	Yes	10hpi_48hpi	No	No	No	Hsp90 protein, Histidine kinase-, DNA gyrase B-, and HSP90-like ATPase	26899.6	19928	22290	26594.1	31926.7	34631.1	33976.9	47895.1	48486.5	43617.3	44988.7	57438.8	25450.1	36794.2	34527.5	31931.5	35313.3	33047.1	27873.1	20861.2	18050.8
Hsc_gene_1002	Yes	24dpi	No	No	No	MATH domain	1.91514	0	0	7.69327	9.49592	11.9637	15.843	9.08223	4.43407	0	0	0	37.6572	1.28265	3.97188	1.69461	0	5.62408	199.509	315.425	296.095
Hsc_gene_10020	Yes	Cyst	No	No	No		2818.13	2241.79	2661.98	275.419	133.893	191.419	69.7092	47.6817	62.077	38.6582	29.8571	25.8833	22.6975	7.69592	13.0505	16.9461	10.6526	28.1204	15.834	35.2813	29.3043
Hsc_gene_10021	Yes	12dpi female_24dpi	No	No	No		1.91514	0	0	3.07731	5.69755	8.97279	9.5058	0	0	4.63898	0	7.39524	349.232	264.227	320.02	13.5569	12.428	18.7469	201.62	237.49	293.653
Hsc_gene_10022	Yes	12dpi female_24dpi	Yes	No	No	Kunitz/Bovine pancreatic trypsin inhibitor domain	85.7024	89.542	105.562	315.809	324.286	336.266	110.901	136.233	93.1154	109.789	152.271	88.7429	824.332	993.415	1065.03	338.921	291.17	324.322	641.805	468.135	543.96
Hsc_gene_10023	Yes	12dpi fem.	No	No	No	FAD dependent oxidoreductase	248.968	358.708	185.79	622.001	702.224	507.176	627.383	790.154	1117.39	1062.33	937.512	1050.12	1422.2	1244.82	1139.93	542.274	649.807	556.784	825.48	872.026	943.842
Hsc_gene_10024	Yes	Not Clustered but DE	No	No	No		968.581	1099.86	999.525	515.064	552.188	514.013	788.982	731.119	744.923	620.077	549.37	550.945	920.796	759.331	814.802	547.358	610.747	607.4	979.597	915.733	904.159
Hsc_gene_10025	Yes	12dpi fem._12dpi male_24dpi	No	No	No		140.284	77.1356	94.7045	197.332	195.616	191.847	186.947	195.268	235.006	256.69	247.814	144.207	512.241	389.285	371.087	372.813	376.391	380.563	496.66	500.783	501.225
Hsc_gene_10026	Yes	Cyst	No	No	No		19.1514	18.8793	16.2868	2.69264	2.84878	6.40913	0	2.27056	8.86814	1.54633	0	0	0	0	0	0	1.77543	3.74938	0	0	0.610506
Hsc_gene_10027	Yes	Cyst_J2	No	No	No	Rapsyn N-terminal myristoylation and linker region, Tetratricopeptide repeat, zinc-RING finger domain	802.922	1010.85	997.112	611.615	576.877	627.668	380.232	161.21	124.154	196.384	158.243	199.671	73.251	149.429	108.943	257.58	223.704	245.585	206.898	175.88	129.427
Hsc_gene_10028	No	NA	No	No	No		2.39392	0	1.80964	1.92332	0	1.7091	0	0	0	4.63898	2.98571	14.7905	0.515852	1.92398	1.70223	0	1.77543	0	1.5834	2.63293	1.22101
Hsc_gene_10029	No	NA	Yes	No	No		2.87271	0	0	1.53865	0.949592	0.427276	0	0	0	0	0	0	0.515852	0.641327	0.567411	0	0	0	0	0.526586	0
Hsc_gene_1003	Yes	24dpi	No	No	No		0.957569	1.07882	14.4771	1.15399	0	0.427276	0	0	0	0	0	0	2.57926	3.20663	4.53929	0	1.77543	0	18.473	18.9571	11.5996
Hsc_gene_10030	Yes	Cyst	No	No	No	HMG (high mobility group) box	506.554	577.168	484.984	98.8585	77.8666	96.5643	31.686	31.7878	17.7363	26.2876	11.9428	36.9762	8.76948	4.48929	5.67411	28.8083	17.7543	11.2482	1.0556	5.26586	7.93657
Hsc_gene_10031	No	NA	No	No	No	Homeodomain	27.7695	24.8128	48.8603	67.7008	66.9463	76.9096	12.6744	72.6578	75.3792	57.2141	8.95713	44.3714	22.1816	30.7837	33.4773	47.449	33.7331	22.4963	68.614	57.9245	45.7879
Hsc_gene_10032	Yes	J2_10hpi_48hpi	No	No	No		89.0539	72.8203	78.4178	700.472	789.111	750.296	979.098	1146.63	771.528	833.47	725.527	791.291	104.718	106.46	90.2184	127.095	205.95	136.853	78.1145	91.0994	115.996
Hsc_gene_10033	No	NA	No	No	No		0	0	0	1.15399	0.949592	0	0	0	0	0	0	0	0	0	0	0	0	0	0	0	0
Hsc_gene_10034	Yes	12dpi female_24dpi	Yes	No	No	Glycosyl hydrolase family 30 TIM-barrel domain	42.133	1.61823	65.1471	130.401	169.502	167.492	101.395	152.127	164.061	261.329	244.828	266.229	1693.03	1578.95	1565.49	218.604	209.5	148.101	1617.18	1301.72	1733.84
Hsc_gene_10035	No	NA	No	No	No	Cytochrome P450	0	0	0	0.384663	0.949592	0.427276	0	0	0	0	0	0	0	0.641327	0	3.38921	0	0	0	1.05317	0.610506
Hsc_gene_10036	Yes	12dpi fem._12dpi male	No	No	No	Collagen triple helix repeat (20 copies), Nematode cuticle collagen N-terminal domain	36.8664	49.6257	39.8121	66.5468	69.795	93.1461	275.668	365.56	230.572	423.694	271.699	173.788	42648.6	111169	87826.1	207494	131632	169941	10690.6	13527.5	8370.64
Hsc_gene_10037	Yes	24dpi	No	No	No	7 transmembrane receptor (rhodopsin family)	30.1634	42.074	83.8467	76.548	80.7154	93.5734	22.1802	34.0584	53.2088	32.4729	29.8571	48.0691	95.4326	67.9807	77.7353	50.8382	46.1611	43.1179	268.65	194.837	200.246
Hsc_gene_10038	Yes	12dpi male	Yes	No	No		3.83028	0	0	6.15462	4.27317	5.55458	0	0	4.43407	1.54633	0	0	8.25363	19.8811	8.51117	50.8382	24.856	26.2457	22.6954	45.2864	17.0942
Hsc_gene_10039	Yes	12dpi male	Yes	No	No		1.91514	0	0	10.3859	6.17235	8.11824	9.5058	9.08223	0	7.73164	0	18.4881	12.8963	39.1209	16.4549	98.2872	58.5891	52.4914	32.1958	43.7066	25.6412
Hsc_gene_1004	No	NA	No	No	No		0	0	0	0	0	0.427276	0	0	0	0	0	0	1.54756	0	1.70223	0	0	0	0	1.05317	4.27354
Hsc_gene_10040	Yes	J2_10hpi	No	No	No		15.3211	3.77587	11.4611	71.5474	52.2276	46.1458	82.3836	136.233	48.7748	32.4729	23.8857	36.9762	1.54756	7.0546	2.83706	18.6407	19.5297	7.49877	10.0282	7.3722	6.10506
Hsc_gene_10041	Yes	J2_10hpi_48hpi	No	No	No		14.8423	11.867	53.0828	68.0854	57.9251	64.5186	139.418	88.5517	48.7748	54.1215	23.8857	25.8833	3.61096	1.28265	1.70223	3.38921	5.32628	5.62408	2.1112	5.26586	4.27354
Hsc_gene_10042	Yes	10hpi_48hpi	No	No	No	Serpentine type 7TM GPCR chemoreceptor Srsx	0	0	0	5.38529	4.74796	4.27276	28.5174	13.6233	0	7.73164	8.95713	29.581	7.22193	6.41327	7.37634	6.77843	3.55086	1.87469	4.2224	8.42538	7.93657
Hsc_gene_10043	Yes	12dpi male	No	No	No		0	0	0	7.69327	6.64715	8.54551	15.843	4.54111	13.3022	38.6582	8.95713	33.2786	85.1156	75.6766	61.2804	1967.44	1391.94	1541	14.7784	35.8078	28.6938
Hsc_gene_10044	Yes	J2_10hpi	Yes	No	No		45.4845	66.3474	51.2732	93.0886	111.102	132.455	133.081	133.963	48.7748	43.2972	17.9143	25.8833	9.80119	11.5439	8.51117	57.6166	33.7331	24.371	15.834	20.0103	22.5887
Hsc_gene_10045	Yes	24dpi	Yes	No	No	Chondroitin proteoglycan 4	15.7999	12.9458	20.5093	26.9264	16.6179	18.3729	34.8546	56.7639	35.4725	35.5655	35.8285	29.581	346.137	5.77194	45.9603	8.47303	12.428	13.1228	6248.63	4980.45	3288.18
Hsc_gene_10046	Yes	Cyst	No	No	No	Assembly, mitochondrial proton-transport ATP synth complex	801.007	797.787	673.79	301.961	281.554	320.884	320.029	338.313	376.896	395.86	450.842	317.995	511.725	338.621	356.902	294.862	403.022	324.322	423.296	523.426	560.444
Hsc_gene_10047	Yes	Cyst	No	No	No	Endoplasmic reticulum-based factor for assembly of V-ATPase	1828	1241.18	1337.93	748.555	795.284	712.696	944.243	737.931	1064.18	725.227	725.527	713.641	1001.78	887.597	1084.32	857.471	901.917	903.602	723.087	918.366	1048.85
Hsc_gene_10048	Yes	12dpi fem._12dpi male_24dpi	Yes	No	No	Glycosyl hydrolases family 31, Galactose mutarotase-like	1562.75	1763.33	1157.57	1894.85	2501.7	2158.17	1955.03	2381.81	2115.05	3061.73	2985.71	3213.23	4366.69	7162.98	5106.13	5502.39	4062.18	4534.88	4892.18	3342.24	3385.86
Hsc_gene_10049	Yes	12dpi male	No	No	No	Ring finger domain	0	0	0	10.0013	7.59674	20.9365	15.843	6.81167	8.86814	17.0096	0	22.1857	47.9742	57.0781	45.3929	99.9818	104.75	88.1105	46.9742	46.3396	49.4509
Hsc_gene_1005	No	NA	No	No	No		0	0	0	0.769327	1.42439	2.13638	0	2.27056	0	0	0	0	2.57926	1.28265	0.567411	1.69461	0	3.74938	1.0556	0	2.44202
Hsc_gene_10050	Yes	12dpi fem._12dpi male	No	No	No		2.87271	4.31528	5.42892	4.2313	1.42439	5.12731	0	0	4.43407	0	0	0	5.67437	5.77194	14.7527	18.6407	7.10171	9.37346	2.639	2.63293	4.27354
Hsc_gene_10051	No	NA	No	No	No	Reverse transcriptase (RNA-dependent DNA polymerase), RNase H-like domain found in reverse transcriptase	4.78785	20.4976	0	1.15399	2.37398	6.83641	0	0	0	3.09265	2.98571	0	6.70608	5.13062	7.37634	6.77843	0	1.87469	1.5834	7.3722	2.44202
Hsc_gene_10052	Yes	Not Clustered but DE	No	No	No	Integrase core domain	4.78785	0	0	3.07731	6.64715	6.40913	0	2.27056	0	4.63898	0	3.69762	4.64267	13.4679	7.37634	13.5569	12.428	18.7469	1.5834	6.84562	2.44202
Hsc_gene_10053	No	NA	No	No	No	Ubiquitin-conjugating enzyme	0	0	7.23856	2.69264	3.32357	3.4182	0	0	4.43407	7.73164	0	0	7.73778	7.69592	5.1067	1.69461	10.6526	5.62408	4.2224	4.73927	4.88404
Hsc_gene_10054	Yes	12dpi male	No	No	No		0	0	0	3.84663	2.84878	5.12731	15.843	0	4.43407	12.3706	11.9428	3.69762	36.1096	44.8929	20.9942	406.706	388.819	403.059	19.0008	18.4305	23.1992
Hsc_gene_10055	Yes	12dpi male	No	No	No		0	0	0	3.46197	3.79837	7.69096	0	15.8939	22.1703	24.7412	29.8571	29.581	100.075	88.5031	82.842	442.292	349.759	344.943	66.5028	71.0891	72.6502
Hsc_gene_10056	Yes	10hpi_48hpi	No	No	No	Ribosomal proteins 50S-L15, 50S-L18e, 60S-L27A	9607.77	8377.03	12908.8	9488.88	11361.9	9837.59	18533.1	18707.1	24697.8	23853.6	21801.6	21427.7	11733.1	9538.46	8881.68	8725.53	11293.5	9900.25	6359.47	8088.36	9708.26
Hsc_gene_10057	Yes	10hpi_48hpi	No	No	No	60s Acidic ribosomal protein	10746.8	8986.57	13242.4	9849.31	10851	10502.9	15862	15930.2	20871.2	18971.9	18601	18196	11277	8573.26	8645.64	7351.2	9958.38	8550.47	5557.74	8542.28	9635.61
Hsc_gene_10058	Yes	Decreasing	No	No	No	Transmembrane family, TMEM144 of transporters	469.688	455.262	630.962	383.894	451.531	402.494	332.703	299.714	261.61	272.154	274.685	240.345	205.825	179.572	148.094	137.263	168.666	168.722	207.426	192.204	226.498
Hsc_gene_10059	Yes	Not Clustered but DE	No	No	No	Protein kinase domain, Phorbol esters/diacylglycerol binding domain (C1 domain)	326.052	305.845	234.047	668.93	598.243	676.377	2851.74	3156.07	1804.67	1351.49	1621.24	1571.49	1120.95	2737.18	2193.61	1787.81	1644.05	1638.48	1024.99	797.778	862.034
Hsc_gene_1006	No	NA	No	No	No		4.78785	0	0	11.5399	5.22276	17.091	0	0	0	1.54633	0	0	3.09511	0.641327	0.567411	5.08382	3.55086	3.74938	2.1112	1.05317	1.83152
Hsc_gene_10060	Yes	J2_48hpi_12dpi male	No	No	No	Cytidine and deoxycytidylate deaminase zinc-binding region	15.3211	21.5764	25.335	526.989	491.889	502.049	468.953	345.125	372.462	459.259	376.199	184.881	221.301	182.137	220.155	257.58	328.454	283.079	124.561	170.614	162.394
Hsc_gene_10061	Yes	Increasing	No	No	No		761.746	550.737	548.924	691.625	693.202	709.278	551.337	778.801	554.259	538.122	662.827	687.757	792.865	683.655	967.436	1165.89	967.608	978.589	1276.22	1026.84	970.704
Hsc_gene_10062	Yes	J2	No	No	No		60.8056	95.4755	52.4796	136.94	139.59	129.465	95.058	56.7639	88.6814	61.8531	53.7428	44.3714	56.7437	41.6863	45.3929	67.7843	94.0977	63.7395	83.3925	72.1423	87.3023
Hsc_gene_10063	Yes	J2	No	No	No	Neurotransmitter-gated ion-channel ligand binding domain, Neurotransmitter-gated ion-channel transmembrane region	22.0241	0	15.6836	90.7806	125.821	105.11	19.0116	72.6578	57.6429	37.1119	53.7428	29.581	9.28534	8.97858	17.0223	27.1137	17.7543	11.2482	27.4456	25.8027	17.0942
Hsc_gene_10064	Yes	10hpi_48hpi_12dpi fem.	No	No	No	Major Facilitator Superfamily	15.3211	0	0	137.71	160.956	115.792	646.395	572.18	815.869	491.732	549.37	469.598	442.601	300.141	358.036	325.364	276.967	313.074	434.38	397.046	365.082
Hsc_gene_10065	Yes	10hpi_48hpi_12dpi fem.	No	No	No	Major Facilitator Superfamily	11.9696	2.15764	19.3028	153.481	202.263	172.192	586.191	613.05	1042.01	626.262	665.813	550.945	526.169	410.449	396.62	472.795	427.878	399.309	543.107	447.598	456.658
Hsc_gene_10066	Yes	Cyst_J2	No	No	No		101.981	188.793	93.4981	128.862	111.577	121.774	47.529	68.1167	62.077	41.7508	41.7999	66.5572	30.9511	53.2301	46.5277	37.2813	83.4451	54.3661	46.9742	43.1801	31.1358
Hsc_gene_10067	Yes	J2_10hpi_48hpi	Yes	No	No		410.797	393.769	507.303	1019.36	1138.56	1016.06	915.726	1008.13	877.946	895.323	692.684	872.638	109.361	154.56	90.7858	206.742	255.662	260.582	114.005	91.0994	115.386
Hsc_gene_10068	Yes	Not Clustered but DE	No	No	No	Organic Anion Transporter Polypeptide (OATP) family	682.747	852.267	607.436	1616.36	2504.08	1504.01	960.086	826.483	1015.4	1003.57	1095.75	1024.24	1554.78	1417.33	1235.82	1093.02	763.434	811.742	1090.96	733.534	990.24
Hsc_gene_10069	Yes	10hpi_48hpi	No	No	No		711.474	666.71	668.361	1604.05	1960.91	1703.98	3314.36	3028.92	3414.23	2670.51	2531.88	2599.43	2008.21	1090.26	1375.4	1638.68	2011.56	1704.1	914.15	1494.98	1598.91
Hsc_gene_1007	Yes	J2	No	No	No	Protein of unknown function (DUF1759)	1.43635	0	0	6.92394	7.12194	20.9365	0	0	0	0	0	0	0	0	0	0	0	1.87469	0.5278	1.57976	3.05253
Hsc_gene_10070	Yes	48hpi_12dpi fem._24dpi	No	No	No	tRNA synthetase class II core domain (G, H, P, S and T), TGS domain, Anticodon binding domain, Threonyl and Alanyl tRNA synthetase second additional domain	1754.27	1601.51	1291.48	1550.96	1566.83	1507.43	2322.58	2068.48	2274.68	2574.63	2645.34	2325.8	3023.92	3161.74	2654.35	2018.28	1935.22	1884.07	3302.97	2857.78	3106.25
Hsc_gene_10071	Yes	Not Clustered but DE	No	No	No	Pre-rRNA-processing protein TSR2	440.482	379.205	471.713	258.494	268.26	250.811	291.511	347.395	261.61	270.607	253.785	388.25	217.174	173.158	205.97	128.79	198.848	153.725	109.782	189.044	172.773
Hsc_gene_10072	Yes	12dpi female_24dpi	No	No	No	tRNA synthetases class I (W and Y)	568.796	450.407	510.319	588.92	606.315	613.141	874.534	776.53	824.737	937.074	806.141	1013.15	1161.7	1187.1	1129.15	886.279	869.96	819.241	1387.06	1197.98	1104.4
Hsc_gene_10073	No	NA	No	No	No	6-pyruvoyl tetrahydropterin synthase	768.928	516.215	789.004	535.452	575.928	539.649	706.598	567.639	505.484	587.604	692.684	458.505	635.53	510.496	511.805	515.16	527.302	564.282	689.307	839.378	712.46
Hsc_gene_10074	Yes	10hpi_48hpi	No	No	No		278.174	338.749	340.816	266.187	249.268	269.184	589.36	504.064	687.281	459.259	385.156	432.621	294.036	160.973	199.729	167.766	232.581	226.838	133.006	281.197	302.811
Hsc_gene_10075	Yes	Cyst	No	No	No	Zinc finger, C3HC4 type (RING finger)	9339.17	10184.6	8709.2	3655.84	3977.37	4118.08	2522.21	2461.28	2749.12	2880.81	2424.4	2758.42	3451.05	5353.16	4041.1	3272.28	2950.76	3012.63	4058.26	3251.67	3612.97
Hsc_gene_10076	Yes	Not Clustered but DE	No	No	No	Fibronectin type III domain, SPRY domain	201.568	268.626	306.433	236.953	270.159	278.156	120.407	133.963	115.286	100.511	137.343	77.65	166.62	365.556	269.52	274.526	243.234	298.076	357.321	291.202	289.38
Hsc_gene_10077	Yes	Not Clustered but DE	No	No	No		0.957569	0	0	2.30798	0.949592	1.28183	0	0	0	0	0	0	3.09511	5.77194	3.40447	0	1.77543	3.74938	6.3336	7.89879	6.71556
Hsc_gene_10078	Yes	Cyst_J2	No	No	No		41.6543	42.074	130.294	111.552	111.577	114.937	47.529	52.2228	31.0385	17.0096	20.9	7.39524	16.5073	16.6745	18.7246	35.5867	31.9577	22.4963	17.4174	24.223	25.6412
Hsc_gene_10079	Yes	Cyst_J2	No	No	No	7 transmembrane receptor (rhodopsin family)	398.828	391.072	419.234	477.367	525.599	474.276	101.395	165.751	124.154	95.8723	65.6856	140.51	46.9425	28.2184	37.4491	77.9519	115.403	80.6118	117.172	101.105	87.3023
Hsc_gene_1008	Yes	24dpi	No	No	No	BTB/POZ domain, MATH domain, BTB And C-terminal Kelch	9.09691	0	16.2868	14.6172	5.22276	8.11824	3.1686	0	0	3.09265	2.98571	3.69762	23.7292	14.7505	16.4549	1.69461	17.7543	13.1228	65.975	87.9399	86.6918
Hsc_gene_10080	Yes	J2_10hpi	No	No	No		23.9392	12.9458	38.0025	67.7008	51.278	38.4548	60.2034	63.5756	44.3407	26.2876	14.9285	7.39524	43.8474	25.6531	26.6683	15.2515	15.9789	20.6216	27.9734	45.2864	50.672
Hsc_gene_10081	Yes	Not Clustered but DE	No	No	No	Starch binding domain, Glycerophosphoryl diester phosphodiesterase family	942.248	1051.31	815.545	3615.84	4019.62	3711.74	2582.41	2749.64	2491.95	1883.43	1779.48	2048.48	2804.69	2991.15	3021.46	2829.99	2425.23	2686.43	4031.34	3224.81	3069.62
Hsc_gene_10082	Yes	10hpi_48hpi_12dpi fem._24dpi	No	No	No		478.306	411.57	394.502	423.13	404.052	432.83	516.482	483.629	642.94	516.473	510.556	687.757	457.045	372.611	503.294	415.179	449.183	380.563	622.277	595.042	590.969
Hsc_gene_10083	Yes	J2	No	No	No		209.708	263.771	229.824	887.419	790.536	1035.29	339.04	292.902	141.89	211.847	176.157	244.043	73.7668	72.4699	94.1902	77.9519	124.28	129.354	160.979	131.12	135.532
Hsc_gene_10084	Yes	J2	No	No	No	Adenylate and Guanylate cyclase catalytic domain, Receptor family ligand binding region, Protein tyrosine kinase	52.1875	132.155	38.0025	273.111	260.188	347.375	88.7208	168.021	101.984	77.3164	74.6427	125.719	41.784	32.7077	39.7188	50.8382	42.6103	37.4938	50.6688	71.0891	65.9346
Hsc_gene_10085	Yes	Cyst	No	No	No	Ubiquitin-conjugating enzyme	1249.63	1253.05	1512.86	291.575	283.928	321.311	224.971	179.374	141.89	103.604	140.328	158.998	83.0522	85.2965	80.5724	55.922	81.6697	74.9877	129.311	118.482	119.659
Hsc_gene_10086	Yes	48hpi_12dpi fem._24dpi	No	No	No	TUP1-like enhancer of split	396.434	544.264	236.46	383.894	383.635	436.676	301.017	304.255	270.478	497.917	349.328	587.922	553.509	659.284	589.54	418.568	387.043	472.422	1050.85	811.996	811.972
Hsc_gene_10087	Yes	Cyst	No	No	No	UAA transporter family	718.177	741.688	808.306	405.435	304.819	369.166	253.488	340.584	403.5	303.08	388.142	288.414	379.151	318.098	352.93	332.143	426.103	359.941	348.348	362.818	370.577
Hsc_gene_10088	No	NA	No	No	No	Folliculin-interacting protein middle domain, Folliculin-interacting protein C-terminus	1163.93	1426.2	1126.8	1424.02	1299.04	1651.42	1077.32	1003.59	1006.53	1150.47	1265.94	1223.91	856.314	1381.42	1150.14	1276.04	1130.95	1209.18	1824.61	1127.95	1145.31
Hsc_gene_10089	Yes	Not Clustered but DE	No	No	No	Carboxylesterase family	59.3693	44.2316	21.7157	119.246	103.98	103.828	91.8894	36.3289	22.1703	23.1949	65.6856	59.1619	41.2682	41.6863	34.0447	91.5087	79.8943	99.3587	48.5576	52.132	41.5144
Hsc_gene_1009	No	NA	No	No	No		20.1089	8.09115	27.1446	24.2338	18.0423	21.7911	25.3488	20.435	13.3022	15.4633	11.9428	14.7905	22.1816	12.8265	20.9942	13.5569	8.87714	5.62408	17.9452	30.0154	28.0833
Hsc_gene_10090	Yes	J2_12dpi_male	No	No	No	Carboxylesterase family	31.121	67.9656	16.2868	68.8548	63.1479	55.1186	19.0116	31.7878	8.86814	7.73164	8.95713	14.7905	14.4439	19.2398	24.9661	44.0598	33.7331	37.4938	29.5568	24.223	23.1992
Hsc_gene_10091	Yes	48hpi	No	No	No	FLYWCH zinc finger domain	0	0	0	15.7712	6.64715	17.5183	9.5058	18.1645	8.86814	24.7412	50.757	48.0691	9.80119	8.97858	6.24152	5.08382	5.32628	3.74938	10.556	13.1646	11.5996
Hsc_gene_10092	No	NA	No	No	No		0.957569	0	0	0	0	0	0	2.27056	0	1.54633	0	0	0.515852	0.641327	2.26964	1.69461	0	0	0.5278	2.63293	1.22101
Hsc_gene_10093	No	NA	No	No	No		0	0	0	0	0	0	0	0	0	0	0	0	0	0	0	0	0	0	0	0	0
Hsc_gene_10094	No	NA	No	No	No		0	0	0	0	0	0	0	0	0	0	0	0	0	0	0	0	0	0	0	0	0
Hsc_gene_10095	Yes	J2_48hpi_12dpi male	No	No	No		0	0	1.80964	5.00063	2.37398	3.4182	0	0	0	7.73164	5.97142	7.39524	3.61096	5.77194	2.83706	8.47303	12.428	0	3.1668	8.42538	5.49455
Hsc_gene_10096	No	NA	No	No	No	Helicase conserved C-terminal domain	0	0	0	0.769327	0	0	0	0	0	0	8.95713	0	0	0	0	0	0	0	0	0.526586	0
Hsc_gene_10097	No	NA	No	No	No		0	0	0	0.769327	0.474796	1.28183	0	0	0	0	0	0	0.515852	1.92398	1.70223	0	1.77543	1.87469	2.639	2.10634	0
Hsc_gene_10098	No	NA	No	No	No	DNA polymerase type B, organellar and viral	3.83028	0	1.20643	2.30798	0	3.84548	0	0	0	0	0	0	0	0.641327	0	0	0	1.87469	0	0	0
Hsc_gene_10099	No	NA	No	No	No	SNF2 family N-terminal domain, Helicase conserved C-terminal domain	1.43635	4.31528	0	0.769327	1.42439	1.28183	0	4.54111	0	0	0	0	1.54756	2.56531	0	0	1.77543	1.87469	1.5834	2.10634	2.44202
Hsc_gene_101	Yes	Cyst_J2	No	No	No	Lipase (class 3)	468.73	354.932	635.184	455.826	523.225	549.904	259.825	301.984	292.649	168.55	161.228	251.438	224.396	235.367	255.335	172.85	149.136	168.722	179.452	192.73	201.467
Hsc_gene_1010	Yes	J2_10hpi_48hpi	Yes	Yes	No		595.608	471.984	658.106	1733.29	2466.57	1602.28	2949.97	2656.55	3423.1	2458.66	2436.34	2621.61	102.655	120.569	101.567	357.562	335.556	374.938	113.477	100.051	120.27
Hsc_gene_10100	Yes	J2_48hpi_12dpi male	No	No	No	FLYWCH zinc finger domain	0.478785	0	0	19.2332	10.9203	22.6456	15.843	22.7056	17.7363	26.2876	14.9285	11.0929	25.7926	15.3918	17.5897	27.1137	33.7331	28.1204	10.0282	22.1166	23.8097
Hsc_gene_10101	Yes	48hpi	No	No	No	FLYWCH zinc finger domain	3.83028	0	3.61928	7.69327	6.17235	8.54551	9.5058	13.6233	8.86814	4.63898	14.9285	62.8595	13.928	7.69592	5.1067	8.47303	10.6526	0	6.8614	3.15952	6.71556
Hsc_gene_10102	No	NA	No	No	No	FLYWCH zinc finger domain	0	0	0	0	0.474796	0	0	11.3528	0	1.54633	0	0	0.515852	1.28265	0.567411	0	0	0	0.5278	2.63293	0.610506
Hsc_gene_10103	No	NA	No	No	No	FLYWCH zinc finger domain	0	0	0	0.384663	0	0	0	0	0	1.54633	0	0	0	0	0	0	0	0	0	0	0
Hsc_gene_10104	No	NA	No	No	No	SNF2 family N-terminal domain, Helicase conserved C-terminal domain	1000.66	1165.13	816.148	993.97	1055.47	1045.97	842.848	930.928	913.418	1100.98	1218.17	1183.24	923.891	1628.33	1464.49	1065.91	997.79	1036.7	1748.07	1102.14	1101.35
Hsc_gene_10105	Yes	10hpi_48hpi	No	No	No	Ribosomal protein L7Ae/L30e/S12e/Gadd45 family	1433	1290.27	1874.18	980.892	1078.74	863.951	3114.74	3006.22	4309.91	2614.84	2481.12	2384.96	1431.49	1022.92	1128.58	898.141	1290.74	1177.31	768.477	1233.26	1246.65
Hsc_gene_10106	Yes	Decreasing	Yes	No	No	Modulator of levamisole receptor-1	608.056	788.078	588.133	612	541.742	582.804	377.064	329.231	172.929	159.272	200.042	170.091	56.7437	91.0684	91.3532	260.969	241.458	275.58	110.31	112.689	97.0704
Hsc_gene_10107	Yes	Cyst_J2	No	No	No		1263.99	981.186	1931.49	1097.06	1011.79	1124.59	529.156	401.889	487.748	564.409	564.299	525.062	466.33	325.794	438.609	396.538	648.031	476.172	226.954	446.545	495.12
Hsc_gene_10108	Yes	12dpi fem._12dpi male	No	No	No		45.4845	4.31528	36.1928	7.69327	6.64715	15.8092	3.1686	0	0	18.5559	53.7428	7.39524	209.436	941.468	661.601	884.585	873.511	882.98	44.3352	77.4081	39.0724
Hsc_gene_10109	Yes	Not Clustered but DE	No	No	No		967.145	1196.41	1167.82	770.096	781.04	895.57	383.401	481.358	390.198	513.381	621.027	569.433	534.939	746.505	651.388	567.693	587.667	594.278	1010.74	899.935	664.841
Hsc_gene_1011	Yes	10hpi_48hpi_12dpi fem.	Yes	No	No	Ring finger domain	0.957569	0	0	0.384663	2.37398	3.4182	0	2.27056	17.7363	6.18531	0	22.1857	11.8646	1.28265	2.83706	3.38921	1.77543	3.74938	1.0556	2.10634	9.15758
Hsc_gene_10110	Yes	Cyst_J2	No	No	No	Protein kinase domain	119.217	80.3721	220.776	155.789	191.343	182.019	82.3836	90.8223	62.077	30.9265	53.7428	70.2548	84.5997	71.1873	79.4375	23.7245	60.3645	54.3661	73.3643	105.844	129.427
Hsc_gene_10111	Yes	24dpi	No	No	No	Sugar (and other) transporter	410.318	318.252	271.446	463.519	526.549	510.167	196.453	213.432	172.929	272.154	271.699	281.019	611.801	686.22	677.489	266.053	363.963	277.454	1609.26	1286.45	1176.44
Hsc_gene_10112	No	NA	No	No	No	TFIIS helical bundle-like domain	2789.4	1901.96	1665.47	1792.92	2072.01	2072.71	1818.78	2082.1	2327.89	1603.54	1597.35	1693.51	1759.57	1818.16	1901.39	1657.33	1603.21	1582.24	2465.88	2152.68	2000.63
Hsc_gene_10113	Yes	Not Clustered but DE	No	No	No	R3H-associated N-terminal domain	499.851	430.988	474.729	775.866	1190.79	896.852	1013.95	1289.68	1263.71	1005.11	919.598	1020.54	1101.86	1112.7	1078.65	1442.11	1418.57	1250.42	946.874	1115.31	1018.93
Hsc_gene_10114	Yes	Cyst_J2	No	No	No		521.396	560.986	609.246	324.656	325.235	343.53	171.104	222.515	150.758	109.789	167.2	133.114	112.456	107.743	111.213	135.569	83.4451	74.9877	88.6705	110.056	86.0813
Hsc_gene_10115	Yes	10hpi	No	No	No	Ras family	1376.03	1225.54	1422.98	1702.52	2118.54	1774.48	2984.82	3047.09	3547.25	2135.48	1845.17	2092.85	2050	1877.81	1721.53	1969.13	1887.28	2045.29	1886.36	1729.83	1832.74
Hsc_gene_10116	Yes	12dpi fem._12dpi male	No	No	No	Frag1/DRAM/Sfk1 family	9.57569	0.53941	1.20643	9.23192	16.1431	13.6728	0	6.81167	8.86814	9.27796	8.95713	11.0929	131.542	438.026	368.817	488.047	365.738	502.418	43.8074	58.9776	50.672
Hsc_gene_10117	Yes	12dpi fem._12dpi male	No	No	No		26.8119	12.4064	11.4611	38.0817	30.387	29.482	28.5174	43.1406	75.3792	32.4729	38.8142	7.39524	110.392	211.638	181.004	206.742	156.238	204.341	36.4182	67.403	74.4817
Hsc_gene_10118	Yes	Cyst_J2	No	No	No		1295.11	1726.11	1448.92	1151.68	960.513	1139.54	510.145	449.57	438.973	462.352	391.128	458.505	532.359	897.858	684.298	781.214	616.073	684.263	1056.66	650.86	633.705
Hsc_gene_10119	Yes	Cyst_J2	No	No	No		282.004	611.151	291.955	438.901	392.182	490.94	215.465	188.456	53.2088	173.189	155.257	214.462	192.413	393.775	293.352	344.005	287.619	266.206	533.078	285.41	273.506
Hsc_gene_1012	Yes	Not Clustered but DE	No	No	No	Raptor N-terminal CASPase like domain	386.379	599.824	445.172	471.213	363.694	442.658	266.163	206.621	177.363	296.895	370.228	395.645	318.797	420.71	377.328	306.724	204.174	247.459	840.258	477.613	411.481
Hsc_gene_10120	Yes	12dpi female_24dpi	No	No	No	DEAD/DEAH box helicase, Helicase conserved C-terminal domain, RQC domain, RecQ zinc-binding	148.423	208.212	163.471	182.33	179.473	168.774	126.744	208.891	257.176	298.441	271.699	188.579	405.976	359.784	362.008	306.724	351.535	305.575	564.219	542.384	536.634
Hsc_gene_10121	Yes	12dpi male	No	No	No	14-3-3 protein	0	0	0	7.69327	3.32357	5.12731	0	15.8939	0	30.9265	14.9285	48.0691	107.813	120.569	67.5219	4258.55	2893.95	3927.48	10.0282	20.0103	29.9148
Hsc_gene_10122	Yes	J2	No	No	No		36.8664	43.6922	38.0025	227.336	217.931	184.156	114.07	77.1989	66.511	26.2876	17.9143	62.8595	44.3633	46.1755	67.5219	42.3652	31.9577	52.4914	63.336	73.1955	95.8494
Hsc_gene_10123	Yes	12dpi fem._12dpi male	No	No	No	Ets-domain, Sterile alpha motif (SAM)/Pointed domain	0	0	12.6675	3.07731	2.84878	2.99093	3.1686	0	0	1.54633	0	18.4881	126.9	206.507	234.908	271.137	230.806	249.334	51.7244	96.3652	42.7354
Hsc_gene_10124	Yes	J2_10hpi	No	No	No		108.205	79.8326	94.7045	219.643	287.727	273.029	234.476	118.069	79.8132	47.9361	47.7713	44.3714	44.3633	48.7408	55.6063	94.898	95.8731	112.482	24.2788	34.7547	23.8097
Hsc_gene_10125	Yes	Decreasing	No	No	No	Neurotransmitter-gated ion-channel ligand binding domain	225.029	325.804	236.46	194.255	173.301	226.456	88.7208	106.716	31.0385	30.9265	56.7285	33.2786	5.15852	8.33725	13.0505	35.5867	49.712	37.4938	24.8066	21.0634	12.8206
Hsc_gene_10126	Yes	Decreasing	No	No	No	Neurotransmitter-gated ion-channel transmembrane region	437.13	386.217	446.378	323.117	301.97	365.321	88.7208	140.775	133.022	94.326	68.6713	125.719	17.0231	22.4464	30.0728	79.6465	86.996	52.4914	55.9468	61.084	51.893
Hsc_gene_10127	Yes	24dpi	No	No	No	BTB/POZ domain, BTB And C-terminal Kelch	163.266	113.815	112.801	93.0886	78.3414	113.655	79.215	45.4111	70.9451	114.428	23.8857	118.324	180.032	89.1444	116.887	55.922	86.996	59.9902	312.458	273.825	258.244
Hsc_gene_10128	Yes	12dpi fem._12dpi male_24dpi	No	No	No	Glycosyltransferase family 92	8.61812	0	0	17.3099	13.2943	18.3729	9.5058	13.6233	4.43407	20.1023	20.9	44.3714	109.876	186.626	166.819	127.095	120.729	110.607	71.7809	85.3069	78.7552
Hsc_gene_10129	Yes	Not Clustered but DE	No	No	No	Fructose-bisphosphate aldolase class-I	4483.34	3390.19	4809.42	10464.8	14770.9	9355.2	6726.94	6838.92	7156.59	12129.4	12101.1	10575.2	23455.8	21914.8	20198.1	17595.1	19288.2	18501.3	16372.4	14685.4	15709.5
Hsc_gene_1013	Yes	Cyst	No	No	No	50S ribosome-binding GTPase	1668.56	1344.75	1334.91	688.163	715.993	662.704	871.365	710.684	926.72	988.103	910.641	624.898	628.824	718.286	570.815	571.082	592.993	506.167	579.525	550.282	585.475
Hsc_gene_10130	Yes	12dpi female_24dpi	No	No	No	SIS domain, Glutamine amidotransferase domain	145.55	105.185	107.372	444.671	533.671	432.83	665.406	665.273	944.457	867.49	713.584	850.453	6087.05	5671.25	5726.88	2214.85	1800.28	2182.14	7029.77	5034.69	4995.77
Hsc_gene_10131	Yes	12dpi fem._12dpi male	No	No	No		7.18177	0	4.82571	13.4632	7.12194	11.1092	15.843	0	31.0385	3.09265	26.8714	0	40.7523	87.2205	67.5219	96.5926	71.0171	86.2359	57.5302	36.3344	32.9673
Hsc_gene_10132	Yes	J2_10hpi	Yes	No	No	Trehalase	68.945	72.2809	141.755	463.135	547.915	493.076	497.47	306.525	186.231	242.773	211.985	214.462	37.1413	35.273	38.0165	20.3353	42.6103	29.9951	25.8622	39.4939	27.4727
Hsc_gene_10133	Yes	Not Clustered but DE	No	No	No		1505.3	1924.61	1839.8	997.817	850.36	939.579	551.337	499.523	523.22	723.681	558.327	643.386	929.05	1167.22	1153.55	694.789	720.824	667.391	831.286	902.042	915.758
Hsc_gene_10134	Yes	Not Clustered but DE	No	No	No	Protein of unknown function (DUF229)	1313.78	1647.36	1390.41	888.573	902.588	910.097	782.645	656.191	696.149	734.505	824.056	635.991	934.208	1106.29	1154.68	1460.75	1193.09	1437.89	1028.16	938.376	927.358
Hsc_gene_10135	No	NA	No	No	No	Protein kinase domain	0	0	0	0	0	0	0	0	0	0	0	0	0	0	0	0	0	0	0	0	0
Hsc_gene_10136	No	NA	No	No	No	Protein tyrosine kinase	0	0	0	0	0	0	0	0	0	0	0	0	0	0	0	0	0	0	0	0	0
Hsc_gene_10137	No	NA	No	No	No		0	0	0	0	0	0	0	0	0	0	0	0	0	0	0	0	0	0	0	0	0
Hsc_gene_10138	No	NA	No	No	No		11.9696	0.53941	7.23856	26.5418	13.2943	22.6456	0	0	13.3022	3.09265	2.98571	0	7.22193	8.33725	2.83706	10.1676	5.32628	14.9975	5.278	3.6861	4.27354
Hsc_gene_10139	Yes	Not Clustered but DE	No	No	No		13.8848	21.037	16.89	45.0056	46.53	37.6003	9.5058	4.54111	17.7363	10.8243	20.9	22.1857	12.3804	14.7505	7.37634	28.8083	15.9789	7.49877	5.8058	7.3722	6.10506
Hsc_gene_1014	Yes	Cyst	No	No	No		72.7752	130.537	144.771	36.9277	30.387	50.4185	0	0	0	0	0	0	7.22193	11.5439	12.483	11.8622	5.32628	14.9975	5.8058	4.73927	1.83152
Hsc_gene_10140	Yes	Not Clustered but DE	No	No	No	Thioredoxin-like	566.402	461.735	542.289	455.826	455.804	481.967	570.348	504.064	585.297	499.464	534.442	436.319	470.457	442.516	476.625	393.149	365.738	354.317	279.734	393.36	443.227
Hsc_gene_10141	Yes	Not Clustered but DE	No	No	No	SH2 domain, SH3 domain, Variant SH3 domain	327.489	394.848	308.845	291.19	295.323	291.829	415.087	551.745	656.242	383.489	426.956	458.505	622.118	483.561	510.103	389.759	465.162	479.921	456.547	503.416	473.142
Hsc_gene_10142	Yes	10hpi	No	No	No		1264.47	1099.86	1068.89	1794.46	2031.65	1900.95	4068.48	3771.4	4447.37	2181.87	2027.3	2407.15	1925.16	1803.41	1724.36	2138.59	2022.21	2071.54	1649.38	1875.17	1957.28
Hsc_gene_10143	Yes	Not Clustered but DE	No	No	No		1142.86	1086.91	1128.01	1323.24	1251.09	1164.33	576.685	1033.1	962.193	692.755	629.984	621.2	907.384	1076.79	1211.42	1106.58	960.506	963.592	856.092	834.639	810.751
Hsc_gene_10144	Yes	Cyst	No	No	No		23559.1	27373.4	21416.5	6093.45	5710.85	5627.22	1492.41	1580.31	1365.69	1193.76	1152.48	1005.75	621.086	868.998	793.808	5326.15	4170.48	4885.45	705.141	710.891	724.06
Hsc_gene_10145	Yes	12dpi female_24dpi	No	No	No	Peptidase family M20/M25/M40, Peptidase dimerisation domain	1811.24	1371.72	1768.02	853.184	997.547	831.051	937.906	835.565	900.116	1567.98	1460.01	1283.07	3209.12	3086.71	2891.53	1864.07	2158.92	1966.55	3130.38	2768.79	2766.2
Hsc_gene_10146	Yes	Cyst	No	No	No	MSP (Major sperm protein) domain	2150.22	2399.83	1725.19	1421.72	1596.26	1535.2	1685.7	1571.23	1507.58	1606.63	1916.82	1774.86	1593.98	1544.96	1618.82	1360.77	1317.37	1282.29	1576.54	1702.45	1659.96
Hsc_gene_10147	Yes	Not Clustered but DE	No	No	No	Protein kinase domain, Doublecortin	1224.25	1290.27	1108.1	805.101	736.409	773.796	716.104	667.544	771.528	722.135	743.441	698.85	1233.92	1267.9	1349.3	1142.16	1088.34	1229.8	1603.99	1418.1	1354.71
Hsc_gene_10148	Yes	Increasing	Yes	No	No	Kazal-type serine protease inhibitor domain	20.5877	19.4188	23.5253	59.6228	75.4926	75.2005	215.465	229.326	261.61	298.441	489.656	484.388	583.429	987.644	933.959	504.993	683.54	523.039	877.204	658.759	581.201
Hsc_gene_10149	Yes	Decreasing	No	No	No	Lectin C-type domain, CUB domain	309.774	543.725	243.095	380.048	337.58	407.194	186.947	172.562	88.6814	170.096	182.128	177.486	69.64	130.831	139.016	147.431	170.441	138.727	99.2265	89.5196	70.8186
Hsc_gene_1015	Yes	12dpi fem.	No	No	No	Ankyrin repeats (3 copies)	143.635	110.579	114.007	115.014	164.279	122.201	177.442	211.162	168.495	340.192	211.985	251.438	518.431	619.522	602.023	299.945	296.496	241.835	209.537	193.784	220.392
Hsc_gene_10150	Yes	12dpi fem._12dpi male	No	No	No		23.4604	42.074	4.82571	73.8554	91.6357	67.5095	60.2034	72.6578	84.2473	131.438	229.9	158.998	1631.64	1321.77	1941.11	1747.14	2095	1863.44	377.905	484.459	373.629
Hsc_gene_10151	Yes	J2_12dpi fem._24dpi	No	No	No		629.123	706.087	587.53	923.577	997.072	893.861	291.511	326.96	532.088	562.863	650.884	628.595	1203.48	1015.22	1015.67	511.771	545.056	498.668	785.367	913.627	987.798
Hsc_gene_10152	Yes	12dpi fem._12dpi male	Yes	No	No		0	0	0	2.69264	2.84878	3.4182	0	0	13.3022	0	0	0	285.266	184.061	286.543	206.742	218.378	230.587	12.6672	23.1698	8.54708
Hsc_gene_10153	Yes	Not Clustered but DE	Yes	No	No	Ground-like domain	102.939	73.3597	138.136	18.8485	13.7691	20.9365	3.1686	31.7878	0	12.3706	2.98571	3.69762	33.5304	36.5556	41.9884	44.0598	44.3857	99.3587	51.1966	59.5042	61.6611
Hsc_gene_10154	Yes	Cyst	No	No	No		7268.91	6093.17	9136.27	963.197	558.36	910.524	41.1918	86.2812	79.8132	98.9649	107.486	99.8357	98.5277	47.4582	60.1456	96.5926	145.585	118.106	139.339	191.677	239.318
Hsc_gene_10155	Yes	24dpi	No	No	No		203.005	234.643	135.12	141.171	157.158	170.056	164.767	115.798	106.418	160.818	203.028	133.114	328.082	166.745	214.481	223.688	202.399	241.835	386.878	408.631	420.638
Hsc_gene_10156	Yes	24dpi	No	No	No		16.7575	11.867	59.1149	78.4713	64.0975	79.9005	44.3604	97.6339	53.2088	205.662	107.486	125.719	419.388	139.168	183.274	96.5926	115.403	125.604	619.638	677.19	578.759
Hsc_gene_10157	Yes	Not Clustered but DE	No	No	No	Taurine catabolism dioxygenase TauD, TfdA family	619.547	762.186	627.945	576.226	562.159	561.44	570.348	585.804	598.599	499.464	417.999	480.691	698.464	668.904	667.275	540.579	592.993	614.899	733.115	773.028	761.911
Hsc_gene_10158	Yes	J2	No	No	No	7 transmembrane receptor (rhodopsin family)	534.802	978.489	657.503	1733.29	1705.94	1803.53	497.47	644.838	310.385	236.588	277.671	292.112	136.701	135.961	148.094	515.16	379.942	442.427	261.789	218.533	178.268
Hsc_gene_10159	Yes	12dpi male	No	No	No		0.478785	21.5764	0	9.23192	13.2943	11.9637	0	13.6233	8.86814	55.6678	29.8571	3.69762	56.7437	65.4153	38.5839	2938.45	2158.92	2812.04	7.38921	7.3722	12.8206
Hsc_gene_1016	Yes	Cyst_J2	No	No	No		41.1755	17.8005	36.1928	19.2332	13.7691	22.6456	0	4.54111	0	0	0	18.4881	8.76948	7.0546	8.51117	0	0	1.87469	9.50041	10.5317	12.2101
Hsc_gene_10160	Yes	Cyst_J2	No	No	No	EF-hand domain pair	449.1	436.383	521.177	516.218	545.066	560.586	389.738	381.454	266.044	279.885	232.885	288.414	281.139	283.467	339.312	401.622	363.963	328.071	291.874	367.03	356.535
Hsc_gene_10161	Yes	Increasing	No	No	No		6.70298	14.0247	3.01607	126.939	125.821	116.219	152.093	204.35	155.192	236.588	241.842	210.764	524.106	247.552	343.851	433.819	419.001	404.934	617.526	622.425	597.074
Hsc_gene_10162	Yes	12dpi male	No	No	No	Ferritin-like domain	5.74541	15.1035	0.603214	52.3142	51.278	47.4276	41.1918	70.3873	75.3792	128.345	86.5855	103.533	1003.85	527.171	785.297	2687.65	2153.59	2515.84	983.82	1013.68	987.187
Hsc_gene_10163	Yes	Cyst	No	No	No	Sir2 family	1354.96	1694.83	905.424	708.935	676.585	722.096	554.505	617.591	851.341	640.179	552.356	613.805	401.333	520.757	473.788	457.544	481.141	438.678	502.466	497.097	540.908
Hsc_gene_10164	No	NA	No	No	No		0.478785	0	0	3.07731	0.474796	0.427276	0	0	0	3.09265	0	3.69762	1.0317	3.84796	1.70223	3.38921	3.55086	0	0.5278	3.6861	0
Hsc_gene_10165	Yes	12dpi fem._12dpi male	No	No	No	SNARE associated Golgi protein	71.8177	67.4262	114.007	179.253	201.788	122.201	91.8894	133.963	177.363	241.227	149.285	218.16	1646.08	1830.35	2254.89	2846.94	1590.78	2152.15	1217.64	1068.97	872.412
Hsc_gene_10166	Yes	10hpi	No	No	No	ATPase family associated with various cellular activities (AAA), Cell division protein 48 (CDC48), N-terminal domain, Cell division protein 48 (CDC48), domain 2, Vps4 C terminal oligomerisation domain, AAA+ lid domain	9264.48	7187.1	7444.86	10162.8	12611.5	10659.7	30142.9	33608.8	37556.6	15811.2	17487.3	18373.5	15196.5	23480.3	18107.8	19493.1	15900.7	17340.9	16566.1	12000.4	13203.4
Hsc_gene_10167	Yes	12dpi male	No	No	No	Tetraspanin family	485.488	518.373	504.287	323.502	319.063	372.157	446.773	333.772	372.462	318.543	525.485	391.948	441.569	439.95	494.215	757.489	626.726	641.145	658.167	608.207	576.317
Hsc_gene_10168	Yes	Not Clustered but DE	No	No	No	Phosphatidylinositol-glycan biosynthesis class S protein	471.603	504.348	590.546	377.355	325.235	390.957	145.756	227.056	217.269	296.895	235.871	284.717	342.526	403.395	388.109	269.442	342.658	290.577	483.465	385.461	434.68
Hsc_gene_10169	Yes	12dpi male	No	No	No		30.1634	41.5346	27.7478	35.389	23.7398	33.3275	19.0116	24.9761	4.43407	13.9169	0	11.0929	27.3402	13.4679	25.5335	54.2274	71.0171	63.7395	27.9734	27.3825	40.2934
Hsc_gene_1017	No	NA	No	No	No		11.4908	0	10.2546	7.69327	4.74796	8.97279	0	0	0	3.09265	0	0	1.0317	6.41327	0.567411	3.38921	0	0	3.6946	3.15952	2.44202
Hsc_gene_10170	Yes	Cyst_J2	No	No	No	RNA recognition motif. (a.k.a. RRM, RBD, or RNP domain), SPOC domain	4413.91	5376.84	3264.59	4613.27	4215.24	5405.46	1096.34	924.117	580.863	1093.25	1433.14	1386.61	1362.88	2564.03	2482.42	3919.62	2751.91	3338.83	3389.53	1773.02	1586.09
Hsc_gene_10171	Yes	12dpi male	No	No	No	SH2 domain, Protein tyrosine kinase	3.35149	6.47292	0	6.53928	5.22276	8.97279	0	0	0	3.09265	0	0	6.70608	6.41327	7.37634	267.748	252.111	316.823	2.1112	5.26586	4.27354
Hsc_gene_10172	Yes	Cyst	No	No	No		5103.84	4690.71	5287.17	1738.29	1788.08	1739.01	114.07	183.915	133.022	238.134	143.314	147.905	909.447	998.546	973.677	2013.19	1718.61	1915.94	881.427	791.459	794.878
Hsc_gene_10173	Yes	Cyst_J2	No	No	No	Neurotransmitter-gated ion-channel ligand binding domain	1341.08	1296.2	1581.63	805.87	744.48	957.952	326.366	320.149	239.44	219.578	185.114	269.926	32.4987	46.8169	43.6906	122.012	102.975	95.6093	70.7253	95.3121	70.8186
Hsc_gene_10174	Yes	48hpi_12dpi fem._24dpi	No	No	No	PAZ domain, Piwi domain	201.568	401.86	321.513	460.827	470.048	555.458	801.656	926.387	638.506	1943.73	1848.15	1896.88	2629.3	3128.39	3066.86	1425.16	1585.46	1460.39	5000.38	3577.1	3197.22
Hsc_gene_10175	Yes	Cyst	No	No	No		4835.24	4114.62	3900.98	2364.91	2253.38	2501.7	2607.76	2565.73	2633.84	2515.87	2508	2603.12	1970.04	2585.83	2406.96	2389.4	1913.91	2069.66	2445.83	1943.63	1879.14
Hsc_gene_10176	Yes	10hpi_48hpi	No	No	No		153.69	49.0863	144.771	400.435	398.829	361.048	877.703	980.881	798.132	606.16	764.341	639.688	193.96	157.125	205.97	199.964	234.356	239.961	155.173	216.953	227.108
Hsc_gene_10177	No	NA	No	No	No	RNA recognition motif. (a.k.a. RRM, RBD, or RNP domain)	812.497	781.065	979.619	1012.43	1049.77	1006.66	950.58	801.507	1192.76	960.269	985.284	1164.75	977.024	849.758	828.42	757.489	738.578	701.135	852.925	957.333	1006.72
Hsc_gene_10178	Yes	12dpi fem._12dpi male	No	No	No	Modulator of levamisole receptor-1	108.684	135.392	130.897	151.173	129.619	167.919	104.564	59.0345	75.3792	148.447	119.428	99.8357	481.806	756.124	719.477	1064.21	768.76	924.223	315.625	287.516	279.612
Hsc_gene_10179	Yes	10hpi	No	No	No	Zinc finger C-x8-C-x5-C-x3-H type (and similar)	1156.26	1068.03	1337.93	994.74	1062.12	1002.82	1340.32	1455.43	1458.81	1156.65	1194.28	1194.33	1055.95	1116.55	1204.61	816.8	882.388	888.604	1204.44	1065.81	1026.26
Hsc_gene_1018	No	NA	No	No	No		2.39392	0	0	1.15399	1.42439	2.99093	0	0	0	0	0	0	0.515852	0	0	0	0	0	1.0556	0.526586	1.83152
Hsc_gene_10180	Yes	Not Clustered but DE	No	No	No		1488.06	1678.1	1251.07	1557.5	1523.15	1551.87	766.801	815.13	900.116	763.886	889.741	702.548	1566.13	1802.13	1807.77	1687.83	1324.47	1516.63	2619.47	2153.21	2004.9
Hsc_gene_10181	Yes	Cyst_J2	No	No	No	Glycosyl hydrolases family 15	2369.5	2241.79	2233.7	1709.83	1627.13	1622.79	1083.66	1403.2	1303.62	1178.3	1391.34	1382.91	1328.32	1752.11	1609.18	1467.53	1390.16	1411.64	1394.45	1263.81	1246.65
Hsc_gene_10182	Yes	Cyst	No	No	No		1726.02	1234.71	1604.55	651.235	624.832	673.386	741.453	590.345	603.033	555.131	516.528	661.874	775.326	571.422	653.658	637.172	719.048	628.022	453.908	688.248	638.589
Hsc_gene_10183	Yes	10hpi_48hpi	No	No	No	KOW motif, Ribosomal L27e protein family	8500.82	6684.91	14272.6	13364.4	14801.8	13377.6	17741	17978.3	24910.6	21456.8	17899.3	18543.6	11645.9	8327.63	9649.39	7134.29	8651.66	7836.21	5354.01	8708.68	10523.9
Hsc_gene_10184	Yes	10hpi_12dpi male	No	No	No	Prenyltransferase and squalene oxidase repeat	1169.67	1027.04	1383.77	1163.61	1311.86	1195.09	2240.2	1916.35	2203.73	1417.98	1615.27	1545.61	1391.25	1394.24	1268.73	1531.92	1381.28	1452.89	985.931	1077.92	1042.74
Hsc_gene_10185	Yes	12dpi female_24dpi	No	No	No	Saccharopine dehydrogenase NADP binding domain	1989.35	2083.2	1904.35	1844.85	2400.57	1848.82	2335.26	2695.15	2922.05	4900.31	4269.56	3534.92	8815.91	7378.47	8012.98	4709.31	5289	5136.66	8480.7	7535.97	9699.71
Hsc_gene_10186	Yes	Not Clustered but DE	Yes	No	No		259.022	135.931	301.004	129.247	118.224	111.519	91.8894	122.61	124.154	52.5751	35.8285	48.0691	57.2596	45.5342	76.6005	89.8141	115.403	99.3587	72.3087	77.9347	92.7968
Hsc_gene_10187	Yes	Not Clustered but DE	No	No	No		244.659	216.303	166.487	598.536	556.461	634.932	345.378	283.82	203.967	157.725	188.1	166.393	139.796	135.32	128.235	410.095	367.514	354.317	174.702	162.715	170.942
Hsc_gene_10188	Yes	12dpi fem._12dpi male	No	No	No	CENP-B N-terminal DNA-binding domain	5.26663	0	0	11.9246	9.02113	11.9637	15.843	13.6233	4.43407	12.3706	20.9	11.0929	461.172	684.296	1066.17	1084.55	456.285	729.255	248.066	180.619	163.615
Hsc_gene_10189	Yes	Cyst_J2	No	No	No	7 transmembrane receptor (rhodopsin family)	907.297	714.718	636.39	1109.75	1055.95	1084.85	706.598	774.26	514.352	521.112	540.413	473.295	171.779	155.842	179.302	171.155	230.806	193.093	282.373	269.612	246.644
Hsc_gene_1019	Yes	12dpi fem._12dpi male	No	No	No	Ankyrin repeats (3 copies), Ankyrin repeats (many copies)	522.833	357.629	243.095	242.338	358.471	297.811	342.209	258.843	297.083	765.432	668.799	587.922	1077.1	1280.09	1130.85	723.597	619.624	704.884	429.102	413.37	431.627
Hsc_gene_10190	No	NA	No	No	No		1.43635	1.07882	7.84178	1.53865	0.474796	0.854551	0	0	0	0	0	0	0	0	0.567411	0	0	0	0	0	0
Hsc_gene_10191	No	NA	No	No	No		4.30906	3.77587	0	6.53928	7.12194	8.97279	0	0	0	1.54633	0	0	0	0	0	0	0	0	0	0	0
Hsc_gene_10192	Yes	Decreasing	No	No	No		576.935	880.317	836.657	748.555	681.333	690.477	652.732	685.708	598.599	651.004	758.37	672.967	580.849	853.606	754.089	506.687	557.484	434.929	576.358	519.214	501.836
Hsc_gene_10193	No	NA	No	No	No		0	0	0	4.2313	2.84878	4.70003	0	0	0	0	0	0	0.515852	0	0	0	0	0	0	0.526586	0
Hsc_gene_10194	Yes	Cyst_J2	No	No	No		2362.8	2057.31	2450.25	1204.38	1048.35	1107.07	171.104	361.019	301.517	205.662	274.685	144.207	222.848	151.994	211.077	267.748	245.009	275.58	176.813	239.07	230.771
Hsc_gene_10195	Yes	48hpi_12dpi fem.	No	No	No	ABC transporter, ABC transporter transmembrane region	758.873	1244.96	521.78	1312.47	1890.16	1206.2	1894.82	1705.19	2110.62	3015.34	2931.97	2913.72	3066.22	3930.05	3086.72	2394.48	1963.62	2234.63	3072.33	2019.46	2352.89
Hsc_gene_10196	Yes	J2_10hpi_12dpi male	Yes	No	No	CX module	847.927	932.1	849.928	2632.25	3211.52	2246.19	1910.67	1882.29	1835.7	1343.76	1116.65	1416.19	1296.85	1401.94	1553	1809.84	1652.92	1702.22	459.186	552.389	713.07
Hsc_gene_10197	No	NA	No	No	No		1142.86	1001.14	887.931	762.403	726.913	726.796	766.801	771.989	948.891	785.534	650.884	983.567	779.968	902.347	871.543	738.848	774.087	654.268	921.539	861.495	802.204
Hsc_gene_10198	Yes	10hpi_48hpi	No	No	No	Ribosomal protein L5, ribosomal L5P family C-terminus	11422.8	9179.68	11725.3	7819.44	9827.33	7840.08	16711.2	15503.4	20742.6	17600.3	16687.1	17009.1	10401.6	8300.69	8274.55	6310.71	7650.32	6598.92	3977.5	5943.58	6674.05
Hsc_gene_10199	Yes	Cyst	No	No	No	Protein kinase domain	1719.32	2036.81	2256.62	1114.75	1059.27	985.298	928.4	1130.74	1179.46	1087.07	937.512	1105.59	849.092	946.599	866.437	803.243	829.125	759.25	610.665	707.205	783.889
Hsc_gene_102	No	NA	No	No	No	Ras family	880.485	656.462	856.563	694.702	685.131	704.15	541.831	742.472	709.451	618.531	653.87	709.943	660.291	624.652	742.741	737.154	909.019	841.737	684.029	813.049	722.228
Hsc_gene_1020	Yes	Not Clustered but DE	No	No	No		41.1755	17.8005	49.4635	106.936	222.205	120.919	402.412	472.276	412.368	601.521	370.228	292.112	795.96	420.71	498.754	382.981	426.103	412.432	109.782	210.634	149.574
Hsc_gene_10200	Yes	12dpi female_24dpi	No	No	No		29.6846	33.4434	18.0964	17.6945	12.3447	21.7911	22.1802	27.2467	8.86814	40.2045	17.9143	0	62.934	38.4796	48.2299	22.0299	30.1823	13.1228	50.141	61.6106	64.1031
Hsc_gene_10201	Yes	J2_10hpi_48hpi	No	No	No		254.713	229.789	313.068	466.212	469.573	511.022	811.162	749.284	598.599	355.655	382.171	380.855	149.597	83.3725	94.1902	150.82	170.441	129.354	106.088	140.598	134.922
Hsc_gene_10202	Yes	Decreasing	No	No	No	Calcium homeostasis modulator	636.783	665.092	873.453	771.25	803.83	850.706	415.087	385.995	203.967	231.949	176.157	299.507	44.8791	62.2087	47.0951	81.3411	81.6697	80.6118	67.5584	88.993	65.3241
Hsc_gene_10203	Yes	Cyst	No	No	No	Uncharacterized conserved protein CG6151-P	3366.81	3192.77	3918.48	1957.55	2136.11	2059.47	2620.43	2565.73	2766.86	1880.33	1821.28	1944.95	2020.59	1624.48	1581.37	1636.99	1727.49	1756.59	1695.82	1842	1859.6
Hsc_gene_10204	Yes	12dpi male	No	No	No		351.428	308.003	334.784	365.815	402.627	328.148	399.244	431.406	421.236	363.387	429.942	299.507	486.448	384.155	459.603	613.448	566.362	592.403	425.935	563.447	518.319
Hsc_gene_10205	Yes	12dpi fem._12dpi male	No	No	No	ER lumen protein retaining receptor	863.248	877.08	972.984	962.043	1115.3	969.916	1872.64	1861.86	2208.17	1758.17	1919.81	1904.27	3155.47	3740.22	3284.18	3534.95	2819.38	3548.79	1793.99	1963.64	1959.72
Hsc_gene_10206	Yes	10hpi_48hpi_12dpi fem._24dpi	No	No	No	Histidine phosphatase superfamily (branch 2)	84.7449	69.5839	71.7824	217.335	244.52	188.429	735.115	703.873	944.457	1224.69	1188.31	976.172	1036.86	906.836	877.785	577.861	605.421	633.646	1055.6	779.347	980.472
Hsc_gene_10207	No	NA	No	No	No		0	0	0	0	0	0	0	0	0	0	0	0	0	0	0	0	0	0	0	0	0
Hsc_gene_10208	Yes	12dpi fem._12dpi male_24dpi	No	No	No	SGF29 tudor-like domain	52.1875	18.3399	38.6057	257.34	180.423	237.565	240.814	181.645	146.324	244.32	217.957	192.276	509.146	421.352	486.271	401.622	445.632	466.798	451.269	489.725	437.122
Hsc_gene_10209	Yes	12dpi male	No	No	No		223.592	193.109	85.6563	261.187	249.743	242.265	174.273	190.727	243.874	289.163	382.171	251.438	348.2	309.761	360.873	503.298	477.59	461.174	286.596	386.514	354.704
Hsc_gene_1021	No	NA	No	No	No	Sir2 family	51.7087	26.4311	69.3696	53.8529	68.3707	76.0551	50.6976	47.6817	101.984	43.2972	32.8428	70.2548	51.5852	48.0995	32.9098	64.395	33.7331	39.3685	67.5584	70.0359	57.3875
Hsc_gene_10210	Yes	Cyst	No	No	No		4138.13	2583.77	2616.14	877.033	804.78	820.796	500.639	429.135	235.006	137.623	122.414	125.719	51.0694	37.197	44.2581	374.508	371.064	322.447	29.5568	44.7598	56.1665
Hsc_gene_10211	Yes	J2_10hpi	Yes	No	No		1297.51	1092.3	2651.73	4877.92	5314.39	5812.66	4616.65	4286.81	2208.17	2282.38	2391.55	2351.69	219.753	187.267	141.853	684.621	809.595	761.125	172.063	182.725	194.751
Hsc_gene_10212	Yes	Not Clustered but DE	No	No	No	Hsp20/alpha crystallin family	2390.57	2062.7	3568.61	6675.45	6900.69	6318.55	1837.79	1814.17	1800.23	1096.35	1164.43	1294.17	498.313	485.485	515.209	2025.05	2478.5	2384.61	497.716	889.404	716.123
Hsc_gene_10213	Yes	Cyst_J2_10hpi_48hpi	Yes	No	No		611.887	333.895	988.064	354.66	508.507	584.94	551.337	479.088	399.066	253.598	247.814	295.81	76.862	48.0995	70.9264	59.3112	90.5468	67.4889	78.1145	100.051	79.3657
Hsc_gene_10214	Yes	24dpi	No	No	No		755.043	645.674	657.503	716.628	666.614	734.914	579.854	815.13	722.753	839.656	889.741	647.083	967.738	741.374	872.678	660.896	848.655	663.641	1099.94	1170.6	1269.24
Hsc_gene_10215	Yes	10hpi_48hpi	No	No	No	Pet100	309.774	211.988	269.637	667.006	782.939	650.741	1448.05	1155.71	1614	1057.69	1212.2	1246.1	1138.49	643.892	842.605	881.195	1008.44	929.847	472.909	794.092	806.478
Hsc_gene_10216	Yes	12dpi female_24dpi	No	No	No	Core-2/I-Branching enzyme	640.135	389.993	253.953	829.334	1027.46	871.642	1077.32	919.576	1299.18	434.518	486.67	713.641	2393.04	2022.1	2284.4	438.903	308.924	343.069	1941.25	1651.37	2633.11
Hsc_gene_10217	No	NA	No	No	No		7.66055	0.53941	1.80964	6.15462	5.22276	6.83641	9.5058	0	4.43407	0	0	3.69762	6.70608	2.56531	5.1067	6.77843	1.77543	5.62408	0.5278	4.21269	2.44202
Hsc_gene_10218	Yes	Increasing	No	No	No		0.957569	10.2488	0	3.84663	2.84878	4.70003	15.843	4.54111	17.7363	17.0096	14.9285	0	15.9914	17.9572	25.5335	11.8622	12.428	20.6216	15.3062	16.8508	20.7572
Hsc_gene_10219	Yes	12dpi male	No	No	No	SH2 domain, Protein tyrosine kinase	0.957569	0	0	11.1552	8.07154	11.1092	0	4.54111	0	7.73164	8.95713	11.0929	7.22193	14.7505	13.6179	186.407	143.81	155.599	26.9178	18.9571	15.8731
Hsc_gene_1022	Yes	Decreasing	No	No	No	Bromodomain, Domain of Unknown Function (DUF902), Histone acetylation protein	274.344	190.412	214.141	197.332	194.192	196.547	110.901	93.0928	155.192	137.623	101.514	147.905	48.4901	57.7194	39.1514	99.9818	81.6697	118.106	63.8638	78.9879	61.0506
Hsc_gene_10220	Yes	Not Clustered but DE	No	No	No	Exocyst complex component Sec3	2223.48	2332.95	2605.28	1506.34	1447.65	1601.86	1558.95	1655.24	1543.06	1506.12	1439.11	1423.58	1766.79	1788.02	1883.8	1670.88	1644.05	1739.71	1989.28	1853.58	1841.28
Hsc_gene_10221	Yes	12dpi fem.	No	No	No	Serine incorporator (Serinc)	1790.18	2032.5	2227.67	1883.31	2218.72	1956.5	1974.04	2082.1	1990.9	1946.83	2287.05	2381.27	2685.01	3425.33	2858.62	2491.07	2585.02	2513.96	3036.96	2423.35	2591.6
Hsc_gene_10222	Yes	Cyst_J2	No	No	No	Neurotransmitter-gated ion-channel ligand binding domain, Neurotransmitter-gated ion-channel transmembrane region	723.443	505.427	763.065	785.483	831.843	881.897	643.226	567.639	514.352	341.738	331.414	369.762	207.373	170.593	155.471	260.969	197.072	232.462	240.149	238.017	238.708
Hsc_gene_10223	Yes	J2	No	No	No	VWA N-terminal, von Willebrand factor type A domain	1655.16	2092.37	2154.68	4307.08	4668.67	4851.29	1802.93	2168.38	1325.79	1462.83	1483.9	1641.74	402.88	656.719	593.512	1716.64	1443.42	1535.37	919.956	682.982	628.21
Hsc_gene_10224	Yes	Cyst_J2	No	No	No		23.9392	7.01233	33.78	21.1565	22.3154	21.3638	6.3372	13.6233	8.86814	6.18531	11.9428	0	2.06341	3.20663	1.13482	5.08382	7.10171	3.74938	4.2224	11.0583	11.5996
Hsc_gene_10225	Yes	J2_12dpi fem._24dpi	No	No	No	Voltage gated chloride channel	232.689	213.067	119.436	481.214	447.733	493.076	335.872	272.467	164.061	199.476	217.957	244.043	522.558	779.854	755.224	396.538	310.7	343.069	505.105	458.13	446.28
Hsc_gene_10226	Yes	12dpi male	No	No	No		9.57569	4.85469	15.0803	9.23192	9.49592	11.5364	0	9.08223	0	6.18531	0	7.39524	119.162	298.217	203.133	533.801	541.506	478.047	176.285	211.688	104.396
Hsc_gene_10227	Yes	24dpi	No	No	No		3.83028	0	4.82571	5.76995	2.84878	4.70003	12.6744	2.27056	8.86814	3.09265	11.9428	0	102.139	30.7837	55.6063	6.77843	15.9789	11.2482	583.747	471.821	382.176
Hsc_gene_10228	Yes	12dpi female_24dpi	No	No	No	Nucleoporin autopeptidase, Nuclear protein 96	899.636	1130.06	933.172	897.42	991.375	915.652	846.017	681.167	713.885	1083.98	1322.67	1042.73	1315.94	1806.62	1574.57	1379.41	1255.23	1184.81	3129.33	1968.91	1819.31
Hsc_gene_10229	Yes	Cyst	No	No	No	Domain of unknown function (DUF3453), Symplekin tight junction protein C terminal	3238.5	3116.17	2383.3	1252.85	1255.36	1348.48	1261.1	1171.61	1591.83	1261.8	1370.44	1456.86	1414.98	1891.27	1674.43	1713.25	1329.8	1552.25	2109.09	1598.72	1587.31
Hsc_gene_1023	No	NA	No	No	No	Eukaryotic glutathione synthase, ATP binding domain	17.715	42.6134	11.4611	25.0031	38.4585	28.2002	28.5174	27.2467	84.2473	57.2141	41.7999	44.3714	38.6889	46.1755	15.3201	32.1975	35.5086	46.8673	29.029	20.5369	29.9148
Hsc_gene_10230	Yes	Not Clustered but DE	No	No	No		481.657	462.814	522.383	354.275	373.19	364.466	364.389	506.334	536.522	402.045	412.028	495.481	293.004	283.467	352.93	245.718	232.581	241.835	456.547	397.046	427.964
Hsc_gene_10231	Yes	12dpi male	Yes	No	No	DB module	86.1812	83.6085	71.1792	53.8529	38.9333	67.5095	91.8894	56.7639	31.0385	55.6678	17.9143	22.1857	131.542	53.8715	56.7411	5341.4	4371.1	4677.36	12.1394	43.7066	19.5362
Hsc_gene_10232	Yes	Cyst_J2_10hpi_48hpi	No	No	No	Ciliary basal body-associated, B9 protein	173.32	163.441	203.283	171.945	172.826	193.556	212.296	292.902	181.797	157.725	194.071	114.626	6.70608	7.0546	7.37634	10.1676	21.3051	24.371	17.9452	12.1115	17.0942
Hsc_gene_10233	Yes	J2	No	No	No	Homeodomain	114.43	83.0691	91.0853	150.019	152.884	176.465	107.732	111.257	110.852	58.7604	35.8285	33.2786	17.0231	17.9572	13.0505	13.5569	30.1823	18.7469	27.4456	17.9039	31.7463
Hsc_gene_10234	Yes	Cyst	No	No	No	GDP-fucose protein O-fucosyltransferase	292.059	262.693	326.942	118.861	117.749	121.346	57.0348	104.446	62.077	88.1406	77.6284	59.1619	92.8534	117.363	103.836	66.0896	115.403	65.6142	55.419	71.0891	76.3132
Hsc_gene_10235	Yes	Cyst	Yes	No	No	GDP-fucose protein O-fucosyltransferase	712.91	814.509	596.578	333.888	293.899	320.457	259.825	304.255	390.198	468.537	450.842	377.157	353.359	324.511	310.941	291.472	307.149	238.086	255.983	380.195	356.535
Hsc_gene_10236	No	NA	No	No	No	GDP-fucose protein O-fucosyltransferase	46.9209	17.8005	30.7639	22.6951	21.3658	23.0729	6.3372	15.8939	31.0385	18.5559	23.8857	33.2786	47.4584	39.7623	45.3929	30.5029	53.2628	22.4963	32.7236	35.8078	41.5144
Hsc_gene_10237	Yes	12dpi male	No	No	No		10.5333	0	36.796	169.252	113.002	173.901	205.959	211.162	119.72	298.441	301.557	218.16	653.585	447.646	459.036	4758.45	3538.43	4154.32	399.545	542.384	592.19
Hsc_gene_10238	No	NA	No	No	No		0.478785	23.734	0	10.3859	7.59674	11.9637	0	4.54111	0	0	0	0	0	0	0	1.69461	0	0	0	0	0
Hsc_gene_10239	Yes	Cyst_J2	No	No	No	Ligand-binding domain of nuclear hormone receptor, Zinc finger, C4 type (two domains)	997.308	1025.42	1387.39	1484.8	1227.82	1445.05	741.453	687.979	829.171	661.828	495.628	539.852	366.771	205.866	282.571	350.784	488.243	404.934	381.6	595.569	677.051
Hsc_gene_1024	Yes	Increasing	No	No	No	Eukaryotic glutathione synthase, ATP binding domain	0.478785	0	0.603214	2.69264	1.89918	1.7091	0	2.27056	8.86814	0	0	3.69762	5.15852	7.69592	2.26964	0	5.32628	0	5.278	7.3722	7.32607
Hsc_gene_10240	Yes	12dpi female_24dpi	No	No	No	Glycosyl transferase family 21	892.933	893.802	851.135	853.184	1056.9	896.852	1001.28	715.225	802.566	821.1	892.727	857.848	1376.29	1372.44	1418.53	781.214	839.777	854.86	1786.08	1687.18	1716.74
Hsc_gene_10241	Yes	Cyst	No	No	No	Carboxylesterase family	1946.74	2356.68	1775.86	840.49	564.058	772.087	247.151	213.432	128.588	296.895	238.857	251.438	381.731	511.779	457.901	408.4	445.632	440.553	460.77	508.682	491.457
Hsc_gene_10242	Yes	10hpi_48hpi	No	No	No	Zn-finger in ubiquitin-hydrolases and other protein	4583.4	4012.13	5568.27	3729.7	4225.69	3572.88	5237.7	4997.5	6207.7	5139.99	4899.55	4311.42	4335.22	3754.97	3518.52	3441.75	4131.42	3505.67	3186.33	4103.16	4376.71
Hsc_gene_10243	No	NA	No	No	No		2466.7	2851.86	2143.82	2221.05	2148.45	2131.68	2129.3	2331.86	2274.68	2421.55	2740.88	2606.82	2439.98	3670.96	3234.81	2589.36	2245.92	2448.35	3865.08	2381.75	2369.37
Hsc_gene_10244	Yes	12dpi fem.	No	No	No		11.012	0	10.2546	30.0038	24.2146	27.3456	63.372	4.54111	0	7.73164	17.9143	0	98.0119	147.505	173.06	13.5569	26.6314	28.1204	34.8348	29.4888	23.1992
Hsc_gene_10245	Yes	12dpi fem.	No	No	No	Moulting cycle	18.1938	17.2611	12.6675	65.0081	51.278	57.2549	3.1686	11.3528	48.7748	38.6582	29.8571	25.8833	199.635	318.739	310.374	45.7544	62.14	56.2408	78.1145	80.0411	64.1031
Hsc_gene_10246	No	NA	No	No	No		1.43635	3.77587	0	3.07731	3.32357	4.27276	3.1686	0	0	4.63898	5.97142	0	1.54756	1.92398	0.567411	0	1.77543	0	5.278	1.57976	1.83152
Hsc_gene_10247	Yes	Not Clustered but DE	No	No	No	GATA zinc finger	176.193	206.594	153.819	329.657	358.946	335.839	247.151	217.973	230.572	316.997	268.714	221.857	299.71	467.527	402.294	388.065	420.776	423.68	602.748	511.842	534.803
Hsc_gene_10248	Yes	J2_10hpi	No	No	No		1868.7	1864.74	1606.96	2669.56	2612.33	2084.68	1878.98	1873.21	2514.12	878.314	629.984	1050.12	742.311	747.787	785.297	760.878	798.943	866.108	1200.22	1108.46	1062.28
Hsc_gene_10249	Yes	Not Clustered but DE	No	No	No	Polyprenyl synthetase	455.324	448.25	495.238	371.2	354.673	392.239	380.232	397.347	496.616	535.029	412.028	443.714	541.645	398.905	438.041	366.035	397.696	363.69	542.051	557.128	556.171
Hsc_gene_1025	Yes	12dpi male	Yes	No	No		82.3509	79.8326	100.133	27.6958	35.1349	42.3003	85.5522	43.1406	62.077	49.4825	35.8285	36.9762	18.0548	20.5225	14.1853	523.633	433.204	509.916	16.8896	35.8078	21.3677
Hsc_gene_10250	Yes	12dpi fem._12dpi male_24dpi	No	No	No	Saccharopine dehydrogenase NADP binding domain, Alanine dehydrogenase/PNT, N-terminal domain, Saccharopine dehydrogenase C-terminal domain	272.907	303.688	101.943	1273.24	1199.81	951.543	583.023	701.602	638.506	991.196	704.627	843.057	2338.36	3626.06	3482.77	2064.03	2190.88	2322.74	1840.44	1554.48	1558.62
Hsc_gene_10251	Yes	12dpi female_24dpi	No	No	No	2OG-Fe(II) oxygenase superfamily	323.658	400.781	375.199	317.732	313.84	327.293	158.43	249.761	283.78	272.154	337.385	432.621	583.429	457.266	451.659	332.143	385.268	376.813	516.717	502.363	533.582
Hsc_gene_10252	Yes	10hpi_48hpi_12dpi fem._24dpi	No	No	No	ThiF family, Ubiquitin/SUMO-activating enzyme ubiquitin-like domain	922.139	850.11	811.926	1001.66	1177.49	957.952	1619.16	1750.6	1689.38	1908.17	2110.9	1948.65	1672.39	1510.97	1646.63	1152.33	1068.81	1064.83	1787.13	1635.05	1635.54
Hsc_gene_10253	Yes	Cyst	No	No	No	Prp18 domain, pre-mRNA processing factor 4 (PRP4) like	1654.2	1291.35	1457.97	805.87	790.536	744.741	846.017	758.366	696.149	763.886	833.013	728.431	681.441	558.596	663.871	589.723	674.663	629.897	637.055	663.498	655.683
Hsc_gene_10254	Yes	Not Clustered but DE	No	No	No	RNA recognition motif. (a.k.a. RRM, RBD, or RNP domain)	1094.02	1041.6	899.995	655.851	665.19	666.977	681.249	690.249	540.956	675.745	731.499	735.826	776.357	759.972	895.942	726.986	731.476	614.899	885.121	805.677	805.867
Hsc_gene_10255	Yes	Not Clustered but DE	No	No	No	RNA recognition motif. (a.k.a. RRM, RBD, or RNP domain)	944.163	927.245	884.914	690.471	706.972	586.222	953.749	1144.36	1254.84	918.518	785.241	1135.17	908.931	1025.48	928.852	843.914	901.917	1042.33	514.605	610.84	567.77
Hsc_gene_10256	Yes	Cyst	No	No	No	SNF2 family N-terminal domain, Helicase conserved C-terminal domain, HAND, SLIDE	6315.17	6995.07	4641.13	2781.89	2777.08	2654.66	1726.89	1839.15	2190.43	2084.45	1967.58	2070.67	1680.65	2980.89	2580.59	2846.94	2485.6	2570.2	2689.14	2027.36	2049.47
Hsc_gene_10257	Yes	Not Clustered but DE	No	No	No		919.745	703.39	737.73	441.209	414.497	413.176	348.546	408.7	341.423	454.62	555.342	562.038	507.598	570.14	548.686	408.4	392.37	425.555	528.856	456.023	438.343
Hsc_gene_10258	Yes	Not Clustered but DE	No	No	No		894.369	862.516	762.462	550.838	481.918	537.94	576.685	383.724	456.709	558.224	749.413	554.643	552.993	808.713	696.213	594.807	459.836	509.916	867.176	600.835	581.201
Hsc_gene_10259	Yes	12dpi male	No	No	No	Snare region anchored in the vesicle membrane C-terminus	861.812	648.371	696.109	386.971	391.232	367.884	583.023	615.321	576.429	465.444	459.799	491.783	605.61	477.147	604.86	916.782	877.061	993.587	423.296	562.394	521.982
Hsc_gene_1026	No	NA	No	No	No		0	0	0	0.769327	0.474796	3.4182	0	0	0	0	0	3.69762	1.54756	0	0	0	3.55086	0	0	0	0
Hsc_gene_10260	Yes	J2	No	No	No		205.877	145.641	229.221	344.658	366.543	360.621	110.901	131.692	177.363	131.438	110.471	96.1381	56.7437	26.9357	41.9884	74.5627	74.568	74.9877	27.9734	39.4939	44.5669
Hsc_gene_10261	Yes	24dpi	No	No	No	Homeodomain	123.048	191.49	196.044	286.959	349.45	295.247	142.587	133.963	119.72	157.725	128.385	133.114	278.56	147.505	198.026	101.676	113.627	127.479	628.082	533.432	473.142
Hsc_gene_10262	Yes	J2_10hpi_48hpi	Yes	No	No		479.263	297.215	607.436	1881.39	2104.77	2209.44	3346.04	2617.95	2802.33	1872.6	1934.74	1944.95	571.048	221.899	531.097	264.359	472.264	408.683	312.986	509.735	584.254
Hsc_gene_10263	Yes	10hpi_48hpi	No	No	No	Cysteine dioxygenase type I	383.985	209.291	338.403	1359.02	1665.11	1164.33	3026.01	2336.4	3361.02	2466.39	2346.77	2103.95	1476.88	717.645	1173.97	787.992	889.489	802.368	1086.74	1419.68	1410.88
Hsc_gene_10264	Yes	12dpi male	No	No	No		11.4908	21.037	6.03214	17.6945	24.2146	23.5002	19.0116	15.8939	26.6044	34.0192	11.9428	40.6738	65.5132	62.85	81.7072	135.569	101.199	134.978	87.6149	98.4716	71.4291
Hsc_gene_10265	Yes	J2	No	No	No		23.9392	18.3399	24.1285	63.0848	45.5804	55.9731	53.8662	22.7056	31.0385	30.9265	11.9428	29.581	2.06341	0	0.567411	8.47303	5.32628	1.87469	6.8614	2.63293	6.10506
Hsc_gene_10266	Yes	Not Clustered but DE	No	No	No		3.83028	2.15764	8.44499	6.15462	5.22276	9.82734	3.1686	2.27056	4.43407	4.63898	5.97142	0	1.54756	1.28265	2.83706	0	0	1.87469	0	1.05317	1.22101
Hsc_gene_10267	Yes	Not Clustered but DE	No	No	No		55.539	21.037	39.2089	157.327	158.107	170.056	142.587	174.833	128.588	103.604	59.7142	62.8595	104.718	40.4036	63.55	81.3411	58.5891	121.855	215.87	191.151	197.193
Hsc_gene_10268	Yes	J2_10hpi	Yes	No	No		2403.98	2668.46	4590.46	18709.3	21972.6	19996.5	11334.1	11691.1	6358.45	4710.11	4159.09	3453.58	567.953	398.905	393.216	4424.62	4452.77	4203.06	245.427	455.497	307.695
Hsc_gene_10269	Yes	Not Clustered but DE	No	No	No	Magnesium transporter NIPA	1516.31	1306.45	1772.85	1649.44	1870.22	1712.52	2934.12	2549.84	2984.13	2036.51	2066.11	2100.25	2750.01	2431.27	2444.41	2721.54	2416.36	2497.09	2421.55	2308.55	2395.62
Hsc_gene_1027	No	NA	No	No	No		0	0	0	0.769327	0	0.427276	0	0	4.43407	0	5.97142	0	0.515852	0	0	3.38921	3.55086	1.87469	0	2.10634	5.49455
Hsc_gene_10270	Yes	J2_12dpi fem._24dpi	No	No	No	Zinc finger, C4 type (two domains)	73.254	126.761	122.452	363.507	318.113	390.53	167.936	168.021	48.7748	86.5943	116.443	88.7429	397.722	463.679	445.418	125.401	110.077	97.484	540.468	350.18	454.827
Hsc_gene_10271	Yes	Not Clustered but DE	No	No	No	Sulfotransferase domain	311.689	303.148	319.703	371.585	463.401	437.103	307.354	363.289	341.423	253.598	244.828	284.717	509.662	454.701	428.963	579.555	559.26	592.403	456.02	403.365	445.059
Hsc_gene_10272	Yes	Cyst	No	No	No	Sec1 family	3610.04	2749.37	2791.07	1761.76	1847.91	1787.29	2005.72	2197.9	2084.01	1337.57	1654.08	1763.76	1901.95	1813.03	1887.78	2135.2	1784.31	1968.43	2320.21	2036.83	2043.97
Hsc_gene_10273	Yes	Not Clustered but DE	No	No	No	PRP1 splicing factor, N-terminal, Tetratricopeptide repeat	5397.82	5038.63	4995.21	3034.23	3212.47	2962.3	3913.22	3455.79	3968.49	3791.59	4135.21	4318.82	3652.23	4085.89	3658.1	3518	3280.99	3295.71	3371.59	3082.63	3155.7
Hsc_gene_10274	Yes	Cyst_J2	No	No	No	Putative GTPase activating protein for Arf, Spa2 homology domain (SHD) of GIT, Ankyrin repeats (many copies)	2362.8	3386.41	1855.49	1724.06	1641.85	1896.68	820.668	942.281	1143.99	1002.02	1143.53	1013.15	934.724	1355.77	1341.36	1309.93	1143.38	1276.67	1266.72	1076.34	1153.24
Hsc_gene_10275	Yes	Not Clustered but DE	No	No	No	UDP-glucoronosyl and UDP-glucosyl transferase	289.665	240.577	290.146	521.219	725.014	490.085	269.331	308.796	314.819	462.352	531.456	417.831	526.169	513.062	453.361	586.334	401.247	478.047	285.54	232.224	275.948
Hsc_gene_10276	Yes	12dpi fem._12dpi male	No	No	No	Thioredoxin	28.2483	29.1281	56.7021	39.6203	38.9333	49.1367	12.6744	24.9761	31.0385	23.1949	20.9	18.4881	74.2827	363.632	262.711	471.101	333.78	388.061	52.78	71.0891	62.8821
Hsc_gene_10277	Yes	12dpi fem._12dpi male	No	No	No	Erv1 / Alr family	57.4541	43.6922	45.8442	55.3915	51.278	55.5458	28.5174	22.7056	39.9066	17.0096	41.7999	55.4643	125.868	489.332	464.71	811.716	417.226	626.147	89.1983	108.477	108.67
Hsc_gene_10278	Yes	Cyst_J2	No	No	No	Protein kinase domain	529.536	737.373	457.839	415.052	367.017	478.549	117.238	202.08	79.8132	154.633	131.371	133.114	179.517	190.474	208.807	313.502	296.496	247.459	326.708	290.675	247.255
Hsc_gene_10279	Yes	12dpi fem.	No	No	No	7 transmembrane receptor (rhodopsin family)	229.817	319.87	217.157	996.663	952.916	882.751	849.185	810.589	846.907	1036.04	770.313	1220.21	1187.49	1301.89	1293.13	725.292	827.349	749.877	769.533	810.416	691.703
Hsc_gene_1028	No	NA	No	No	No		0	0	0	0.384663	0.474796	0.427276	0	0	0	4.63898	0	0	0	0	0	0	0	0	2.1112	4.73927	2.44202
Hsc_gene_10280	Yes	12dpi fem._12dpi male_24dpi	No	No	No	Cyclin-dependent kinase inhibitor	326.531	445.552	261.192	587.381	623.882	656.295	576.685	608.509	430.105	649.457	659.842	550.945	1180.27	1004.32	889.7	1196.39	1187.76	1179.18	1277.28	1239.06	1213.68
Hsc_gene_10281	Yes	J2	No	No	No		334.192	334.973	339.006	710.473	819.023	851.56	440.436	304.255	190.665	86.5943	134.357	122.021	37.1413	17.9572	30.0728	128.79	85.2205	112.482	64.9194	107.95	84.2498
Hsc_gene_10282	Yes	24dpi	Yes	No	No		164.223	142.404	266.62	195.794	235.499	232.011	237.645	165.751	208.401	173.189	161.228	221.857	524.106	244.346	332.503	221.993	351.535	249.334	3993.34	3412.28	3028.11
Hsc_gene_10283	Yes	Not Clustered but DE	No	No	No	short chain dehydrogenase	2839.19	2896.09	2548.58	356.198	285.827	272.602	358.052	304.255	359.16	1182.94	973.341	783.895	1556.33	2222.2	1859.41	1125.22	1436.32	1252.29	1067.74	1087.93	1155.69
Hsc_gene_10284	Yes	Not Clustered but DE	No	No	No	Eukaryotic initiation factor 4E	998.745	664.553	1021.84	596.228	611.063	655.441	1048.81	896.87	851.341	963.362	937.512	850.453	928.018	783.702	774.516	791.381	980.036	918.599	656.056	805.677	757.027
Hsc_gene_10285	Yes	Not Clustered but DE	No	No	No		505.118	544.804	427.075	350.428	254.966	260.211	215.465	224.785	221.703	179.374	229.9	247.741	478.195	408.525	457.333	347.394	237.907	313.074	343.598	335.435	340.052
Hsc_gene_10286	Yes	10hpi_48hpi	No	No	No	Papain family cysteine protease	215.453	145.641	261.795	410.051	530.822	353.357	773.139	615.321	1006.53	912.333	1170.4	876.336	567.953	521.399	532.232	706.651	571.688	616.774	375.266	319.638	433.459
Hsc_gene_10287	Yes	48hpi_12dpi fem._24dpi	No	No	No		115.387	97.0938	92.2917	124.631	106.829	111.519	117.238	90.8223	190.665	129.891	158.243	122.021	204.277	168.669	214.481	116.928	168.666	146.226	288.179	250.128	217.34
Hsc_gene_10288	Yes	10hpi_48hpi_12dpi fem.	No	No	No	Papain family cysteine protease	674.607	873.304	642.423	874.34	1211.68	727.65	1745.9	1573.5	2718.08	2580.82	2588.61	2780.61	1727.59	1607.81	1602.94	1342.13	1310.27	1364.78	1377.56	1211.67	1413.32
Hsc_gene_10289	Yes	Increasing	No	No	No	Domain found in Dishevelled, Egl-10, and Pleckstrin (DEP)	14.8423	7.55174	27.7478	108.475	95.9088	110.664	212.296	186.186	75.3792	312.358	337.385	336.483	604.063	447.005	486.839	1067.6	855.756	892.354	673.473	767.236	684.377
Hsc_gene_1029	No	NA	No	No	No		0	0	0	0	0	0	0	0	0	0	0	0	2.06341	0	2.26964	0	0	0	2.639	3.15952	6.10506
Hsc_gene_10290	Yes	Not Clustered but DE	No	No	No	ABC transporter, ABC transporter transmembrane region	2876.06	2940.32	2827.26	2089.49	1921.03	2136.38	1340.32	1130.74	940.023	1210.77	1415.23	1667.63	1704.89	2242.08	2252.05	1740.36	1576.58	1792.21	3566.35	2273.8	2281.46
Hsc_gene_10291	Yes	Not Clustered but DE	No	No	No	Eukaryotic Mediator 12 subunit domain	2948.36	3612.97	2484.03	2219.89	2279.97	2489.74	1134.36	1067.16	798.132	1162.84	1400.3	1327.45	1340.7	2327.38	2010.9	2043.7	1544.62	1670.35	2870.71	1695.61	1666.07
Hsc_gene_10292	Yes	J2_10hpi	Yes	Yes	No		572.148	556.671	708.173	21630.4	30637.2	23207.9	30003.5	25879.8	32315.5	12803.6	9572.18	9776.51	130.511	128.907	121.426	662.591	809.595	701.135	164.674	124.801	164.226
Hsc_gene_10293	Yes	J2_10hpi_48hpi	Yes	No	No	Domain of unknown function DUF148	1499.55	1193.71	2271.1	3118.85	3052.46	3268.23	3704.09	4200.53	3165.92	3267.39	3651.52	3457.27	892.94	958.784	899.346	2011.5	2263.67	2169.02	691.946	799.358	948.726
Hsc_gene_10294	Yes	12dpi fem._12dpi male_24dpi	No	No	No		217.847	265.39	246.111	443.132	379.362	472.567	383.401	372.371	354.725	604.614	468.756	654.479	1454.19	1082.56	1157.52	2045.39	1615.64	1893.44	1757.58	1654.53	1541.53
Hsc_gene_10295	Yes	Cyst_J2	No	No	No		1190.26	796.708	820.371	748.555	557.411	671.25	155.261	204.35	106.418	95.8723	74.6427	144.207	247.609	477.147	378.463	366.035	353.31	367.44	323.542	212.214	303.421
Hsc_gene_10296	Yes	12dpi fem.	No	No	No	Laminin B (Domain IV), Laminin EGF domain, Laminin G domain, Laminin G domain	348.555	574.471	497.048	1277.85	1285.75	1079.3	459.447	417.782	443.407	1060.78	1185.33	1109.29	5483.51	15958.8	12417.2	5149.91	4140.3	4351.16	10399.3	4785.61	5272.94
Hsc_gene_10297	Yes	12dpi male	No	No	No	Nematode cuticle collagen N-terminal domain	0.957569	9.70938	0	2.69264	3.79837	2.99093	0	0	0	239.681	0	0	65.5132	237.932	190.65	4751.68	6400.42	5329.75	716.753	636.116	266.791
Hsc_gene_10298	Yes	12dpi fem.	Yes	No	No	Laminin EGF domain, Laminin N-terminal (Domain VI)	10.5333	111.118	27.7478	125.4	113.002	112.373	19.0116	54.4934	13.3022	71.131	89.5713	81.3476	481.29	1573.82	1240.93	413.484	360.412	356.192	1111.02	454.444	479.247
Hsc_gene_10299	Yes	Cyst	No	No	No	50S ribosome-binding GTPase, GTP-binding protein TrmE N-terminus, MnmE helical domain	1145.25	1187.24	1114.74	658.929	557.411	611.431	500.639	533.581	625.204	660.282	468.756	613.805	532.875	664.415	632.663	443.987	505.997	483.671	484.521	507.102	554.339
Hsc_gene_103	Yes	Not Clustered but DE	No	No	No		2462.87	2782.82	2155.89	2717.26	2746.7	3009.73	1248.43	1296.49	1166.16	1345.3	1591.38	1549.3	1742.03	2932.79	2335.46	3406.16	2739.49	3156.98	3336.75	2183.75	2325.42
Hsc_gene_1030	Yes	24dpi	No	No	No		0	0	0	2.69264	0	0.427276	0	0	4.43407	0	0	0	1.54756	1.28265	1.13482	0	3.55086	0	5.278	7.3722	10.3786
Hsc_gene_10300	Yes	Cyst	No	No	No	SH2 domain, SOCS box	654.977	344.683	678.615	408.897	372.24	397.366	380.232	315.607	412.368	374.211	298.571	299.507	358.517	293.728	299.026	216.91	316.026	314.948	290.29	438.646	385.229
Hsc_gene_10301	Yes	Increasing	No	No	No		68.945	76.0568	81.4338	178.484	197.04	203.81	142.587	170.292	217.269	239.681	274.685	295.81	460.656	284.749	395.485	542.274	580.565	504.292	325.125	468.135	470.089
Hsc_gene_10302	Yes	12dpi female_24dpi	No	No	No	PAZ domain, Piwi domain	60.3268	69.0445	86.8628	252.339	181.372	229.447	142.587	211.162	181.797	301.534	283.642	306.902	14522.8	13298.6	16554.2	1059.13	891.265	1034.83	14150.3	11041.5	9379.81
Hsc_gene_10303	Yes	Not Clustered but DE	No	No	No	FERM central domain, Ankyrin repeats (many copies)	1071.52	1332.34	1263.13	1777.53	1519.35	1511.27	1261.1	1591.66	1418.9	853.573	973.341	1094.5	1162.73	1461.58	1386.19	806.633	944.528	822.99	919.956	863.074	924.916
Hsc_gene_10304	Yes	J2_12dpi_male	No	No	No		244.18	262.693	273.256	325.041	331.883	295.247	243.982	233.867	252.742	123.706	113.457	110.929	68.0925	104.536	110.078	254.191	255.662	241.835	186.841	154.29	170.331
Hsc_gene_10305	Yes	Cyst_J2	No	No	No	Pecanex protein (C-terminus)	3720.16	4325.53	3368.95	2782.66	2527.34	2955.47	1473.4	1344.17	1028.7	1164.38	1424.18	1323.75	1293.24	2147.16	2000.69	2086.06	1684.88	1914.06	2775.17	1632.42	1713.08
Hsc_gene_10306	Yes	Not Clustered but DE	Yes	No	No	Thioredoxin, Erv1 / Alr family	923.097	995.211	992.287	847.029	807.628	887.024	396.075	345.125	279.346	299.987	322.457	354.971	447.244	837.573	762.033	969.315	1083.01	939.221	400.073	405.471	341.273
Hsc_gene_10307	Yes	Cyst_J2	No	No	No	Intraflagellar transport complex B, subunit 20	579.329	510.821	527.209	425.053	375.089	395.657	383.401	313.337	274.912	264.422	256.771	229.252	280.624	190.474	252.498	191.491	189.971	200.592	164.674	294.888	359.588
Hsc_gene_10308	Yes	Not Clustered but DE	No	No	No	PQ loop repeat	1720.75	1708.85	1717.95	948.965	985.202	912.661	994.941	1269.24	1175.03	1046.86	1367.45	1216.52	1144.16	1400.02	1270.43	1392.97	1022.65	1317.91	1197.58	970.498	1095.86
Hsc_gene_10309	Yes	Cyst	No	No	No		8440.97	6464.29	5930.19	1836.77	1941.44	1970.6	1787.09	1816.45	1937.69	2044.24	2095.97	1852.51	2686.56	2735.26	2644.7	1967.44	1828.69	1936.56	1680.52	1886.23	2449.35
Hsc_gene_1031	Yes	Increasing	No	No	No	BTB/POZ domain, MATH domain, BTB And C-terminal Kelch	0	0	0	0.769327	0.474796	0	0	4.54111	0	0	0	0	1.0317	3.84796	2.26964	5.08382	7.10171	0	14.7784	12.6381	7.93657
Hsc_gene_10310	Yes	12dpi female_24dpi	No	No	No	Tudor domain	1201.75	1021.64	941.013	1043.59	1148.06	1065.2	1153.37	1210.21	1135.12	1207.68	1307.74	1209.12	1637.31	1660.4	1596.69	1174.36	1020.87	1091.07	1770.24	1555.01	1634.32
Hsc_gene_10311	Yes	Cyst_J2	No	No	No		256.629	163.981	433.711	379.663	390.757	353.784	180.61	104.446	57.6429	108.243	119.428	29.581	223.364	245.628	302.43	186.407	179.318	183.72	291.346	221.166	242.371
Hsc_gene_10312	Yes	J2_12dpi fem._24dpi	No	No	No	Ion transport protein, SLOG in TRPM	186.247	176.387	162.868	995.509	1031.73	1070.33	282.006	192.997	137.456	239.681	179.143	195.974	495.734	748.429	771.679	389.759	294.721	408.683	846.064	566.607	580.591
Hsc_gene_10313	No	NA	No	No	No	Oxoglutarate and iron-dependent oxygenase degradation C-term	1079.18	1193.17	882.502	900.497	804.78	804.56	975.929	865.082	767.094	912.333	728.513	1153.66	729.931	855.53	949.846	916.782	726.15	905.476	807.535	869.393	829.677
Hsc_gene_10314	No	NA	No	No	No	2OG-Fe(II) oxygenase superfamily	570.711	614.927	415.011	563.532	509.931	551.613	817.499	574.451	638.506	610.799	635.956	591.619	477.679	637.479	532.799	571.082	523.751	508.042	591.136	475.507	454.216
Hsc_gene_10315	Yes	Not Clustered but DE	No	No	No		695.195	760.028	568.831	400.819	374.614	368.739	456.279	476.817	634.072	425.24	394.114	502.876	402.88	312.326	359.171	299.945	369.289	299.951	249.65	336.488	307.084
Hsc_gene_10316	Yes	10hpi	No	No	No	Ubiquitin carboxyl-terminal hydrolase, Zn-finger in ubiquitin-hydrolases and other protein, Variant UBP zinc finger	1437.31	1216.91	1249.86	1326.32	1588.67	1392.06	6910.72	5914.8	6713.18	3734.38	3615.69	3523.83	2837.7	3109.15	3232.54	2767.29	2514.01	2570.2	3477.68	2739.3	2729.57
Hsc_gene_10317	Yes	Cyst	No	No	No	D-glucuronyl C5-epimerase C-terminus	2628.53	2075.11	2394.16	1202.84	1177.97	1313.02	858.691	987.692	784.83	776.256	844.955	765.407	753.144	981.23	879.487	735.459	822.023	819.241	631.249	612.946	686.208
Hsc_gene_10318	Yes	Not Clustered but DE	No	No	No	GNT-I family	1376.98	1383.05	1208.24	1078.6	1104.85	1124.16	1318.14	1434.99	1316.92	1224.69	1233.1	1467.96	1055.95	1169.78	1038.93	1125.22	1061.71	1289.79	830.23	844.644	816.246
Hsc_gene_10319	Yes	Cyst	No	No	No	F-box-like	2499.73	3110.78	1795.77	833.95	695.576	760.978	316.86	544.934	487.748	507.195	373.214	373.46	465.814	548.976	573.085	481.268	472.264	436.803	295.568	394.939	432.238
Hsc_gene_1032	No	NA	No	No	No		11.9696	0	0	10.0013	6.17235	4.70003	3.1686	6.81167	0	4.63898	0	0	1.0317	0.641327	1.70223	1.69461	0	0	5.278	16.8508	6.10506
Hsc_gene_10320	No	NA	No	No	No		491.712	882.474	478.952	812.409	865.079	808.833	861.86	601.698	660.676	541.215	528.47	576.829	625.213	795.887	727.988	611.753	656.908	562.408	792.228	709.311	608.063
Hsc_gene_10321	Yes	Cyst_J2	No	No	No	LIM domain, Villin headpiece domain	2783.17	3045.51	3470.89	2898.82	2901	3077.67	1121.68	1232.91	975.495	1125.73	1233.1	1090.8	1029.12	1280.09	1238.09	1775.95	1612.09	1675.98	2176.65	1802.5	1666.07
Hsc_gene_10322	Yes	Cyst_J2	No	No	No	RhoGEF domain	2091.81	3210.57	2090.74	2503.01	2122.34	2615.78	982.266	1058.08	1033.14	861.304	961.398	1120.38	754.176	865.791	831.825	1045.57	997.79	1036.7	1598.18	1179.03	1174
Hsc_gene_10323	No	NA	No	No	No	Pao retrotransposon peptidase, Phlebovirus glycoprotein G1, Phlebovirus glycoprotein G2, Integrase zinc binding domain, Family of unknown function (DUF5641), NA	2.87271	0	0	2.30798	0	1.28183	0	0	0	0	0	0	0.515852	0	0.567411	0	0	0	0.5278	0	0
Hsc_gene_10324	No	NA	No	No	No	Phlebovirus glycoprotein G1, Phlebovirus glycoprotein G2, Family of unknown function (DUF5641), NA	0	0	0	1.53865	0.474796	0.854551	0	0	0	0	0	0	0	0.641327	0	0	0	0	0	0	0
Hsc_gene_10325	Yes	Cyst_J2	No	No	No		456.76	749.24	358.309	653.543	633.853	733.205	262.994	297.443	270.478	167.003	197.057	133.114	125.352	132.755	142.988	244.023	161.564	187.469	414.851	269.612	233.824
Hsc_gene_10326	Yes	Cyst	No	No	No		8451.5	6025.75	6540.65	1229.77	1135.71	1194.24	903.051	1357.79	1347.96	861.304	922.584	1112.98	865.6	749.07	649.686	1115.05	1033.3	980.464	438.074	610.313	617.221
Hsc_gene_10327	Yes	Not Clustered but DE	No	No	No	Innexin	706.207	618.164	760.652	1262.47	1365.51	1353.18	833.342	683.438	425.671	742.237	782.256	669.269	1282.92	1732.22	1382.78	1433.64	1237.47	1432.27	1126.33	1238.53	1227.73
Hsc_gene_10328	Yes	10hpi_48hpi	No	No	No	Ribosomal protein S17, Ribosomal_S17 N-terminal	3794.85	3102.69	4628.46	5429.52	6214.13	5253.78	12056.5	10810.1	14122.5	13717.5	13026.6	13219	6454.34	5180	5035.21	4458.51	5443.46	4960.44	2703.39	4177.41	4501.26
Hsc_gene_10329	Yes	Cyst	No	No	No	Arginine/serine-rich protein PNISR	1513.44	1523.29	1272.78	1010.51	984.253	957.952	836.511	942.281	736.055	828.831	925.57	769.105	754.176	752.918	918.638	742.238	774.087	839.862	667.14	822.001	796.099
Hsc_gene_1033	Yes	Cyst	No	No	No		146.508	165.599	191.822	72.7014	52.7024	62.8095	9.5058	47.6817	13.3022	30.9265	14.9285	55.4643	15.4756	14.7505	9.07858	13.5569	10.6526	18.7469	24.2788	21.0634	17.7047
Hsc_gene_10330	Yes	Cyst	No	No	No	Putative transmembrane protein	2769.29	2748.29	2842.34	902.805	803.355	799.005	880.871	1185.23	886.814	828.831	898.698	987.264	762.945	786.908	813.1	689.705	699.519	716.133	554.19	610.313	637.368
Hsc_gene_10331	Yes	Cyst	No	No	No		2636.67	1793.54	3006.42	811.64	834.217	893.006	649.563	683.438	687.281	702.033	650.884	706.245	610.253	434.178	552.091	349.089	424.327	403.059	346.765	489.198	561.055
Hsc_gene_10332	Yes	Cyst	No	No	No	Met-10+ like-protein	2941.65	2568.67	2262.65	1150.91	1216.9	1224.14	928.4	865.082	1183.9	1237.06	1158.45	1260.89	1241.66	1269.83	1188.16	1037.1	1098.99	1092.95	1082.52	1048.96	1133.71
Hsc_gene_10333	Yes	Not Clustered but DE	No	No	No	CRAL/TRIO domain	852.236	1213.13	889.137	1163.22	1003.24	1219.02	849.185	787.883	403.5	689.662	656.856	624.898	729.931	989.567	1019.07	818.495	953.405	909.226	636.527	626.111	581.201
Hsc_gene_10334	Yes	Cyst_J2	No	No	No		1738.95	1136	1042.96	1501.73	1431.51	1629.2	690.755	672.085	465.577	428.333	477.713	451.11	155.787	162.897	203.133	711.735	674.663	590.528	210.065	203.262	219.171
Hsc_gene_10335	Yes	J2_12dpi_male	No	No	No		112.993	105.185	167.09	171.175	157.158	152.537	34.8546	95.3634	44.3407	98.9649	59.7142	40.6738	25.7926	28.2184	41.9884	79.6465	94.0977	97.484	29.029	38.4408	41.5144
Hsc_gene_10336	Yes	12dpi male	No	No	No		1032.74	950.979	1149.73	904.344	957.664	749.441	855.522	1044.46	988.797	873.675	785.241	1050.12	1246.3	996.622	1224.47	1308.24	1409.69	1332.91	924.706	1290.14	1324.19
Hsc_gene_10337	Yes	Not Clustered but DE	No	No	No	Timeless protein	1371.72	1543.25	1279.42	795.099	792.435	780.633	941.075	953.634	931.154	989.649	991.255	931.8	1278.28	1154.39	1216.53	938.812	928.549	948.594	1129.49	1141.11	1111.73
Hsc_gene_10338	Yes	Cyst	No	No	No		2022.86	2232.08	1627.47	1488.65	1356.02	1439.06	1473.4	1589.39	1485.41	1322.11	1412.24	1697.21	1243.72	1403.86	1480.94	1616.65	1384.83	1334.78	1655.18	1365.96	1326.02
Hsc_gene_10339	Yes	Not Clustered but DE	No	No	No	Small nuclear RNA activating complex (SNAPc), subunit SNAP43	557.305	454.183	464.475	447.364	436.813	425.139	640.057	715.225	660.676	595.336	543.399	525.062	616.443	476.506	532.799	333.837	385.268	404.934	526.217	627.69	631.873
Hsc_gene_1034	Yes	12dpi male	Yes	No	No		0.478785	0	0	7.30861	3.32357	5.12731	9.5058	2.27056	8.86814	9.27796	5.97142	14.7905	15.4756	19.8811	18.1572	384.676	314.251	354.317	4.7502	5.79245	9.15758
Hsc_gene_10340	Yes	Not Clustered but DE	No	No	No		487.881	593.89	284.717	247.339	247.844	261.92	307.354	299.714	341.423	329.368	346.342	292.112	251.22	203.942	236.043	323.67	284.068	294.327	168.896	262.766	242.981
Hsc_gene_10341	Yes	Increasing	No	No	No	MCM P-loop domain, MCM N-terminal domain, MCM OB domain, MCM AAA-lid domain	105.333	87.9238	52.4796	331.58	292	334.557	468.953	522.228	443.407	1080.88	1146.51	1031.64	1290.15	1510.97	1377.67	1464.14	1383.06	1402.27	1849.41	1627.15	1537.25
Hsc_gene_10342	Yes	Not Clustered but DE	No	No	No	Myosin-binding striated muscle assembly central	1910.83	2264.44	1749.32	1203.61	1130.02	1239.95	855.522	892.329	696.149	652.55	785.241	573.131	530.812	894.01	839.201	1276.04	1051.05	1340.41	840.258	649.807	637.368
Hsc_gene_10343	Yes	Cyst	No	No	No		2063.56	1896.56	1791.54	849.722	785.313	897.706	516.482	531.31	678.412	511.834	659.842	521.364	432.8	604.13	571.95	916.782	818.472	882.98	524.106	483.933	482.299
Hsc_gene_10344	Yes	Cyst_J2	No	No	No	Adenylate and Guanylate cyclase catalytic domain, Receptor family ligand binding region, Protein tyrosine kinase	838.83	842.019	822.783	478.906	458.653	578.531	158.43	206.621	79.8132	163.911	83.5998	155.3	55.1962	65.4153	64.1174	106.76	85.2205	110.607	63.336	77.9347	87.3023
Hsc_gene_10345	Yes	12dpi fem._12dpi male_24dpi	No	No	No	Astacin (Peptidase family M12A)	41.1755	69.0445	58.5117	53.8529	36.0845	59.3913	25.3488	56.7639	44.3407	29.3802	29.8571	51.7667	80.4729	66.0567	71.4938	99.9818	92.3223	84.3612	64.9194	74.2486	104.396
Hsc_gene_10346	Yes	12dpi female_24dpi	No	No	No		9.57569	0	10.8578	99.2432	66.9463	96.137	136.25	122.61	133.022	128.345	149.285	166.393	395.659	131.472	222.425	244.023	319.577	283.079	547.857	524.48	482.91
Hsc_gene_10347	Yes	Not Clustered but DE	No	No	No		19.1514	4.85469	11.4611	25.7725	35.6097	23.9274	25.3488	36.3289	26.6044	32.4729	20.9	22.1857	31.467	47.4582	27.8031	66.0896	28.4068	22.4963	19.0008	30.0154	18.3152
Hsc_gene_10348	Yes	12dpi female_24dpi	No	No	No	Acetyltransferase (GNAT) family	70.8601	145.101	58.5117	93.4732	112.052	85.4551	95.058	95.3634	93.1154	131.438	98.5284	81.3476	436.927	253.965	361.441	172.85	255.662	187.469	420.129	441.279	462.153
Hsc_gene_10349	Yes	Cyst	No	No	No	RNA recognition motif. (a.k.a. RRM, RBD, or RNP domain)	19471.2	17812.4	14606.8	8509.53	6858.91	8906.99	4990.55	5403.93	4788.79	4843.1	4699.51	4396.47	3702.79	4834.32	4573.33	4661.86	4646.29	4604.24	4083.59	4112.64	4412.12
Hsc_gene_1035	Yes	48hpi	Yes	Yes	Yes	Glycosyl hydrolases family 32 N-terminal domain	0	0	0	11.9246	9.02113	10.2546	1489.24	1280.59	1410.03	2605.56	2812.54	3209.53	280.108	250.118	249.093	193.185	253.886	196.843	90.2539	74.7752	61.6611
Hsc_gene_10350	Yes	Cyst	No	No	No	Histidine phosphatase superfamily (branch 2), Diphosphoinositol pentakisphosphate kinase 2 N-terminal domain	6657.02	6808.43	5765.52	3195.78	3031.57	3368.64	2306.74	2395.44	1933.25	2036.51	2119.85	2022.6	2524.58	3203.43	3205.3	3575.62	2860.21	3359.45	3269.2	2513.92	2523.83
Hsc_gene_10351	No	NA	No	No	No	Cytochrome b5-like Heme/Steroid binding domain	0	0	0	0	0	0	0	0	0	0	0	0	0	0	0	0	0	0	0	0	0
Hsc_gene_10352	Yes	10hpi_48hpi	No	No	No	von Willebrand factor type A domain	3964.34	3155.01	4137.44	1846	1846.48	1701.84	5507.03	5617.36	7466.97	3310.69	3717.21	3335.25	2645.29	2925.73	2573.21	2731.71	2583.25	2528.96	2338.68	2220.09	2524.44
Hsc_gene_10353	Yes	12dpi male	Yes	No	No	Thrombospondin type 1 domain, Reprolysin (M12B) family zinc metalloprotease, Reprolysin family propeptide, ADAM cysteine-rich domain	41.1755	36.1405	50.67	58.0842	51.7528	58.5368	12.6744	38.5995	26.6044	63.3994	17.9143	59.1619	299.71	468.169	582.731	2001.33	992.464	1462.26	326.708	244.862	186.815
Hsc_gene_10354	Yes	Not Clustered but DE	No	No	No	tRNA-splicing ligase RtcB	1186.43	960.689	1134.64	628.54	604.89	642.195	804.825	856	975.495	912.333	937.512	868.941	1243.2	1173.63	1004.32	984.566	1022.65	948.594	1325.83	1180.61	1217.35
Hsc_gene_10355	Yes	12dpi male	No	No	No	Oxysterol-binding protein	41.6543	0	30.7639	78.4713	60.2991	55.1186	91.8894	56.7639	106.418	89.687	62.6999	29.581	72.7351	96.8404	82.842	940.507	857.532	847.361	75.4755	84.7803	81.1972
Hsc_gene_10356	No	NA	No	No	No		7.66055	0	9.65142	13.4632	11.3951	8.97279	0	6.81167	13.3022	0	8.95713	0	1.54756	1.92398	3.40447	3.38921	1.77543	3.74938	1.5834	0.526586	3.66303
Hsc_gene_10357	Yes	12dpi female_24dpi	No	No	No	Retinoblastoma-associated protein B domain, Retinoblastoma-associated protein A domain, Domain of unknown function (DUF3452)	1312.35	1785.99	1147.31	1138.99	1107.22	1078.44	1248.43	1162.53	1232.67	1250.98	1379.4	1235	1566.13	2040.7	1735.14	1484.48	1356.43	1413.52	2061.06	1533.94	1520.77
Hsc_gene_10358	Yes	Not Clustered but DE	No	No	No	Astacin (Peptidase family M12A), ShK domain-like	209.229	200.121	183.377	205.026	150.036	241.411	88.7208	56.7639	66.511	100.511	104.5	81.3476	145.986	196.887	209.942	327.059	289.395	309.324	203.203	199.05	170.331
Hsc_gene_10359	Yes	Cyst_J2	No	No	No		154.169	128.919	119.436	144.249	159.532	167.492	136.25	88.5517	39.9066	41.7508	74.6427	25.8833	15.9914	11.5439	19.8594	23.7245	37.284	26.2457	29.5568	47.3927	42.1249
Hsc_gene_1036	Yes	10hpi	No	No	No		0	0	0	0	0.474796	0.427276	60.2034	27.2467	53.2088	18.5559	17.9143	3.69762	0.515852	0	0	0	0	0	0	0.526586	0
Hsc_gene_10360	Yes	Cyst_J2	No	No	No	SH2 domain, SH3 domain, Protein tyrosine kinase, F-actin binding	2286.2	3280.69	2426.13	2152.96	1798.05	1997.09	1261.1	1230.64	1157.29	1212.32	991.255	1212.82	984.246	1566.76	1560.95	1564.12	1287.19	1293.54	2315.99	1724.57	1547.63
Hsc_gene_10361	Yes	Cyst_J2	No	No	No		2414.03	1989.34	1963.46	1117.45	967.16	1165.18	278.837	426.865	235.006	265.968	238.857	299.507	24.7609	37.8383	38.5839	116.928	74.568	95.6093	110.31	91.0994	68.3766
Hsc_gene_10362	Yes	Decreasing	No	No	No	Phospholipase A2	196.302	226.013	199.664	185.023	131.044	163.647	69.7092	79.4695	44.3407	54.1215	38.8142	59.1619	4.64267	1.92398	4.53929	8.47303	21.3051	18.7469	2.1112	8.95196	4.88404
Hsc_gene_10363	Yes	12dpi fem.	No	No	No		294.931	386.757	223.189	498.909	417.821	494.358	196.453	238.408	137.456	539.668	528.47	517.667	784.095	1576.38	1428.17	669.37	683.54	725.506	658.167	528.692	397.439
Hsc_gene_10364	Yes	J2	No	No	No	7 transmembrane receptor (rhodopsin family)	139.326	262.153	104.959	410.051	357.996	416.594	205.959	111.257	53.2088	68.0384	113.457	81.3476	36.6255	42.3276	42.5558	55.922	42.6103	54.3661	44.863	43.7066	41.5144
Hsc_gene_10365	Yes	12dpi male	No	No	No	Oxysterol-binding protein	29.6846	19.9582	56.0989	88.0879	75.9674	84.1733	69.7092	129.422	168.495	81.9553	128.385	125.719	184.675	160.973	186.678	2416.51	1397.26	1869.07	95.5319	102.684	116.607
Hsc_gene_10366	Yes	Cyst	No	No	No		1613.98	1582.63	1551.47	943.58	845.137	941.715	982.266	999.045	1152.86	872.129	916.612	931.8	743.859	659.284	777.921	706.651	713.722	663.641	620.693	690.881	641.031
Hsc_gene_10367	Yes	Not Clustered but DE	No	No	No	Glycosyl transferase family 2, Ricin-type beta-trefoil lectin domain	1897.42	2021.17	1501.4	1794.07	1815.62	1744.14	1333.98	1346.44	1339.09	1260.26	1406.27	1479.05	2064.96	2465.9	2459.73	1875.93	1816.26	1758.46	2850.65	2396.49	2434.09
Hsc_gene_10368	Yes	J2_12dpi fem._24dpi	No	No	No	Aminotransferase class-III	1270.22	1116.04	871.644	1984.48	2091.95	1721.07	1036.13	928.658	1316.92	1343.76	1230.11	1464.26	2246.54	1828.42	2016.01	994.734	980.036	971.091	1681.04	1640.32	1786.95
Hsc_gene_10369	Yes	12dpi male	No	No	No	DB module	51.7087	26.9705	46.4475	75.394	72.6438	56.4004	76.0464	90.8223	62.077	66.4921	56.7285	55.4643	222.332	252.683	276.329	501.603	475.815	528.663	185.786	247.495	228.94
Hsc_gene_1037	Yes	12dpi male	Yes	No	No		0.478785	0	0	0.769327	0.949592	1.28183	0	2.27056	0	1.54633	5.97142	3.69762	7.22193	2.56531	7.37634	30.5029	33.7331	24.371	1.0556	4.21269	2.44202
Hsc_gene_10370	Yes	10hpi_48hpi	No	No	No		435.215	488.166	521.78	573.533	640.025	515.722	2227.53	1979.93	2536.29	1906.62	1901.9	2018.9	1001.78	620.804	880.622	952.369	1010.22	1100.44	538.356	729.848	773.51
Hsc_gene_10371	Yes	Not Clustered but DE	No	No	No	Mitochondrial ribosomal protein L55	1144.77	969.859	1644.36	663.929	576.403	600.322	839.679	846.918	997.665	991.196	725.527	861.545	593.746	396.981	480.03	377.897	561.035	545.536	356.793	583.984	648.967
Hsc_gene_10372	Yes	Not Clustered but DE	No	No	No	Ribosomal L28e protein family, Mak16 protein C-terminal region	1972.59	1453.17	1863.93	1047.44	1101.05	1077.16	1368.84	1432.72	2026.37	1397.88	1439.11	1364.42	1080.71	852.324	956.088	798.16	885.939	804.243	732.059	890.983	961.546
Hsc_gene_10373	Yes	Not Clustered but DE	No	No	No	Hydantoinase/oxoprolinase, Hydantoinase B/oxoprolinase, Hydantoinase/oxoprolinase N-terminal region	1944.34	2807.09	2409.84	1982.56	2026.43	2140.65	931.569	887.788	908.984	1144.28	1089.78	883.731	1486.17	2380.61	2051.19	1487.86	1294.29	1407.89	2140.76	1528.15	1620.89
Hsc_gene_10374	Yes	Not Clustered but DE	No	No	No	Ligand-binding domain of nuclear hormone receptor, Zinc finger, C4 type (two domains)	2053.51	2123.66	1740.87	1770.99	1633.3	1842.84	807.993	642.568	651.808	514.927	606.099	650.781	1247.85	1442.34	1519.53	1809.84	1390.16	1670.35	2179.29	1507.09	1356.54
Hsc_gene_10375	Yes	Not Clustered but DE	No	No	No		442.397	429.91	331.768	385.048	344.702	340.539	231.308	163.48	172.929	230.403	277.671	247.741	276.497	421.993	323.424	259.275	202.399	187.469	428.046	276.984	289.99
Hsc_gene_10376	Yes	Cyst	No	No	No		2868.4	3523.96	2924.98	1984.86	1691.22	1962.9	1118.52	1044.46	1161.73	1209.23	1298.78	1323.75	1444.9	1856	1684.08	1176.06	1146.93	1179.18	1743.32	1421.78	1426.14
Hsc_gene_10377	Yes	J2	Yes	No	No		520.918	914.839	887.327	2129.5	2187.86	2529.04	617.877	597.156	372.462	335.553	331.414	391.948	40.7523	80.1659	62.4152	286.388	188.195	249.334	202.675	159.029	130.648
Hsc_gene_10378	Yes	Not Clustered but DE	No	No	No		2330.72	2233.7	2681.89	2151.04	2486.51	2132.53	2199.01	2313.7	2372.23	1322.11	1209.21	1286.77	1103.41	1004.32	1044.04	1786.12	1908.58	1779.08	1343.25	1382.29	1381.57
Hsc_gene_10379	Yes	Cyst_J2	No	No	No	BAT2 N-terminus	827.34	1282.18	1181.7	1521.73	1361.24	1502.73	779.476	592.615	580.863	646.365	812.113	1005.75	788.222	1502.63	1278.94	1457.36	997.79	1284.16	2045.75	1026.84	1028.09
Hsc_gene_1038	No	NA	Yes	No	No		6.2242	14.5641	7.84178	1.92332	2.37398	2.13638	0	0	17.7363	3.09265	0	7.39524	1.54756	0	2.26964	0	1.77543	5.62408	1.0556	6.31903	6.10506
Hsc_gene_10380	Yes	Not Clustered but DE	No	No	No	TraB family	384.464	302.609	259.985	328.118	333.782	330.284	186.947	181.645	110.852	117.521	161.228	118.324	275.465	218.692	244.554	401.622	449.183	418.056	500.883	535.011	559.223
Hsc_gene_10381	Yes	Not Clustered but DE	No	No	No		1857.21	2108.01	1713.73	1323.24	1247.29	1251.92	1400.52	1310.11	1374.56	1249.43	1194.28	1142.56	1092.57	1164.65	1154.11	1120.13	978.261	1141.69	1435.09	1286.98	1223.45
Hsc_gene_10382	Yes	Cyst	No	No	No	Region in Clathrin and VPS, Vacuolar sorting protein 39 domain 2	4115.15	4109.22	4031.88	1989.86	1883.52	1965.47	1508.25	1627.99	1733.72	1575.71	1531.67	1553	1660.01	2110.61	2081.26	1979.3	1858.87	1863.44	1904.83	1628.73	1551.29
Hsc_gene_10383	Yes	Cyst	No	No	No	Pre-mRNA splicing Prp18-interacting factor	7909.52	5915.71	5410.22	2242.2	2062.04	2210.3	2084.94	1886.83	2168.26	1897.34	1892.94	2122.43	1923.1	2173.46	2109.07	1591.24	1722.17	1627.23	2659.59	2215.35	2533.6
Hsc_gene_10384	Yes	12dpi fem._12dpi male	Yes	No	No		1.91514	0	0	5.38529	7.59674	11.1092	19.0116	18.1645	0	1.54633	11.9428	7.39524	97.496	198.811	198.026	388.065	250.335	277.454	53.8356	38.9674	28.6938
Hsc_gene_10385	Yes	12dpi fem._12dpi male	No	No	No		560.657	427.213	612.865	550.453	509.931	449.921	674.912	719.767	908.984	445.342	492.642	617.502	850.64	1016.5	1095.67	1548.87	1297.84	1462.26	448.103	593.989	567.16
Hsc_gene_10386	Yes	Cyst_J2	No	No	No	Zc3h12a-like Ribonuclease NYN domain	714.347	580.944	743.762	551.607	518.477	548.195	494.302	458.652	403.5	470.083	435.913	354.971	516.368	436.102	461.305	388.065	403.022	374.938	505.105	666.131	547.623
Hsc_gene_10387	Yes	Cyst_J2	No	No	No	Protein tyrosine kinase	554.911	521.07	534.447	680.854	637.651	725.941	418.255	361.019	137.456	190.198	191.085	195.974	85.1156	155.201	181.004	86.4249	94.0977	80.6118	68.0862	66.3498	55.556
Hsc_gene_10388	Yes	Not Clustered but DE	No	No	No	Histone-binding protein RBBP4 or subunit C of CAF1 complex	2992.88	2356.14	3481.75	1789.84	1803.75	1730.04	2411.31	2145.68	2443.17	2760.19	2188.52	2521.78	1737.39	1924.62	1834.44	1281.12	1290.74	1366.65	1757.58	1701.4	1739.33
Hsc_gene_10389	Yes	Not Clustered but DE	No	No	No	RhoGEF domain, FYVE zinc finger	2526.55	2880.99	2660.78	1457.87	1306.64	1558.7	849.185	942.281	1028.7	1043.77	1006.18	1297.86	1618.23	1566.76	1753.3	1723.41	1344	1482.88	2132.31	1845.68	1841.9
Hsc_gene_1039	Yes	12dpi male	Yes	No	No		0	0	0	0	0	0	0	0	0	0	0	0	0.515852	0	0.567411	23.7245	19.5297	5.62408	0.5278	1.57976	1.83152
Hsc_gene_10390	Yes	Cyst	No	No	No		2951.23	2958.66	2329.61	1140.14	1093.46	1227.99	788.982	869.623	789.264	1023.67	1065.9	880.033	995.079	948.523	937.93	840.525	850.43	819.241	900.427	959.966	895.612
Hsc_gene_10391	Yes	Decreasing	No	No	No		1989.83	2170.05	2716.27	2148.73	2314.63	2240.63	1394.18	1378.23	882.38	770.071	859.884	854.15	99.5594	145.581	123.128	491.436	514.874	489.295	420.129	446.545	355.314
Hsc_gene_10392	Yes	Cyst	No	No	No		1107.91	1123.59	1219.7	632.387	600.142	717.396	465.784	753.825	642.94	548.946	650.884	743.222	716.003	732.395	701.887	584.639	507.772	568.032	679.807	680.876	656.293
Hsc_gene_10393	Yes	10hpi_48hpi_12dpi fem.	No	No	No	Inorganic pyrophosphatase	1101.2	1029.19	1141.88	1220.54	1481.36	1182.7	3146.42	2767.81	3179.23	3805.51	4003.84	3494.25	2918.69	2730.77	2805.85	2504.63	2586.8	2435.23	1797.69	2056.32	2099.53
Hsc_gene_10394	Yes	Not Clustered but DE	No	No	No		460.591	438.54	284.717	711.627	685.131	816.951	402.412	329.231	452.275	429.879	423.971	491.783	811.435	864.509	895.375	725.292	623.175	716.133	1457.78	1115.84	1034.2
Hsc_gene_10395	Yes	Not Clustered but DE	No	No	No	Tesmin/TSO1-like CXC domain, cysteine-rich domain	1363.1	1333.42	1363.87	887.803	925.378	831.478	1213.57	1130.74	1339.09	1246.34	1182.34	1005.75	1020.36	906.836	926.582	660.896	877.061	764.875	897.788	1018.42	1038.47
Hsc_gene_10396	Yes	J2_10hpi	No	No	No		262.853	149.956	231.031	368.892	396.93	358.057	370.726	277.008	203.967	204.115	131.371	177.486	166.62	90.4271	154.336	130.485	175.767	116.231	213.231	290.675	247.255
Hsc_gene_10397	Yes	Cyst	No	No	No	KH domain, Splicing factor 1 helix-hairpin domain	8651.64	8647.28	7484.07	4256.3	4309.73	4368.89	4920.84	4709.14	5054.84	4263.22	4215.82	4488.91	3280.82	4493.14	3923.08	3987.41	3822.5	3681.9	3554.74	3154.25	3326.64
Hsc_gene_10398	Yes	Cyst	No	No	No	Sec1 family	1161.53	1246.58	1524.32	794.715	706.972	804.987	817.499	937.74	829.171	647.911	818.084	724.733	723.74	744.581	751.252	943.896	822.023	852.985	716.753	761.443	714.902
Hsc_gene_10399	Yes	Cyst	No	No	No	G-patch domain, OCRE domain	4877.38	4175.57	3978.19	1764.07	1607.66	1679.19	1726.89	1598.47	1653.91	1442.72	1340.58	1516.02	1341.73	1509.68	1458.25	1838.65	1546.4	1546.62	1504.76	1316.46	1261.3
Hsc_gene_104	Yes	12dpi fem._12dpi male_24dpi	No	No	No	IPT/TIG domain, Exocyst complex component Sec5	951.345	818.285	752.207	839.72	923.479	858.397	811.162	774.26	793.698	729.866	973.341	931.8	999.205	1213.39	1066.73	1309.93	1104.32	1158.56	1218.16	1042.11	1010.39
Hsc_gene_1040	No	NA	Yes	No	No		2.39392	0	1.20643	0	0	0.854551	0	0	0	0	0	0	1.54756	1.92398	1.13482	0	0	0	1.0556	0.526586	0.610506
Hsc_gene_10400	Yes	48hpi	No	No	No	Uncharacterised protein family (UPF0240)	1101.2	851.189	909.043	836.258	852.259	909.243	1162.88	937.74	1139.56	1306.65	1349.54	1231.31	1021.39	774.723	870.976	1040.49	997.79	980.464	511.439	743.539	782.058
Hsc_gene_10401	Yes	Cyst	No	No	No	tRNA methyl transferase	2348.92	2131.75	2580.55	946.272	802.406	948.979	671.743	697.061	518.786	729.866	665.813	820.872	678.345	761.896	770.544	627.004	690.641	755.501	594.831	656.653	609.285
Hsc_gene_10402	Yes	Increasing	No	No	No	CAS/CSE protein, C-terminus, Importin-beta N-terminal domain, Cse1	1410.98	1472.05	1161.19	1274.77	1260.58	1182.27	2021.57	1444.07	1614	1959.2	1916.82	1926.46	1368.56	2227.33	1669.89	1999.64	1660.03	1689.1	2769.9	1854.11	1766.8
Hsc_gene_10403	Yes	12dpi fem._12dpi male	No	No	No	Patched family	141.241	228.17	158.645	124.246	94.0097	135.446	34.8546	56.7639	101.984	63.3994	56.7285	85.0453	713.423	1527	1290.86	1547.18	1324.47	1424.77	575.83	459.183	361.419
Hsc_gene_10404	Yes	J2_10hpi_48hpi	No	No	No		511.342	350.077	462.062	3155.39	4182.48	3278.06	7376.5	6507.42	7311.78	3318.42	3248.45	3324.16	288.877	361.708	322.289	1879.32	2041.74	2094.03	305.069	329.116	296.095
Hsc_gene_10405	Yes	Cyst	No	No	No	BLOC-1-related complex sub-unit 6	317.913	321.488	396.311	145.403	133.418	145.274	129.913	143.045	141.89	129.891	155.257	244.043	159.914	150.712	148.094	106.76	159.789	103.108	116.116	105.317	130.038
Hsc_gene_10406	Yes	Cyst	No	No	No		1477.53	1506.03	1351.8	783.944	864.604	816.951	922.063	933.199	1064.18	969.547	776.284	828.267	764.493	851.041	892.538	1023.54	928.549	1021.71	814.396	827.793	799.152
Hsc_gene_10407	Yes	12dpi female_24dpi	No	No	No	DEAD/DEAH box helicase, Helicase conserved C-terminal domain	1060.99	1712.63	1142.49	1154.76	1261.06	1234.4	1818.78	1609.82	1742.59	1714.88	1639.15	1885.79	2307.92	1975.93	1981.4	1753.92	1633.39	1702.22	2470.63	2070.01	2064.12
Hsc_gene_10408	Yes	Cyst	No	No	No		533.845	742.228	478.348	346.197	326.185	364.466	250.319	252.032	257.176	307.719	322.457	255.136	223.88	386.079	274.627	282.999	182.869	241.835	257.567	221.166	247.865
Hsc_gene_10409	Yes	Not Clustered but DE	No	No	No		1542.64	1394.37	1736.05	826.257	788.162	755.423	1324.48	1307.84	1476.54	1286.54	1310.73	1490.14	1045.63	933.131	998.076	818.495	834.451	774.248	986.459	1159.54	1125.77
Hsc_gene_1041	Yes	Decreasing	Yes	No	No		137.89	43.1528	97.7206	51.9296	56.5008	70.0732	57.0348	38.5995	31.0385	27.8339	8.95713	22.1857	10.8329	7.69592	8.51117	30.5029	33.7331	33.7445	13.7228	17.9039	11.5996
Hsc_gene_10410	Yes	Cyst	No	No	No		1235.26	1265.99	1132.84	560.839	518.952	565.713	506.976	572.18	465.577	521.112	510.556	761.71	475.616	443.798	523.72	344.005	337.331	356.192	269.178	397.572	343.104
Hsc_gene_10411	No	NA	No	No	No	Myb/SANT-like DNA-binding domain	7.18177	0	11.4611	9.61659	5.22276	5.55458	0	2.27056	0	1.54633	0	7.39524	0.515852	2.56531	2.83706	3.38921	3.55086	3.74938	0	1.05317	4.27354
Hsc_gene_10412	No	NA	No	No	No		0.478785	0	13.8739	6.15462	3.32357	4.70003	0	0	0	0	0	0	0	0	0	0	0	1.87469	0	0	0.610506
Hsc_gene_10413	Yes	J2	No	No	No		2.87271	0	0	7.30861	7.59674	16.6637	0	2.27056	0	0	5.97142	0	1.54756	1.92398	2.83706	5.08382	5.32628	1.87469	0.5278	2.10634	3.66303
Hsc_gene_10414	No	NA	No	No	No		0	0	0	2.69264	2.84878	5.55458	0	0	0	0	2.98571	0	0	0	3.97188	0	0	0	1.5834	0	0
Hsc_gene_10415	No	NA	No	No	No		0	0	0	2.30798	0.474796	3.4182	0	0	0	0	0	0	0	0	1.13482	0	0	1.87469	0	0	0
Hsc_gene_10416	Yes	Cyst_J2	No	No	No	Integrase core domain	3.35149	18.8793	0	23.4645	9.49592	26.0638	6.3372	0	0	0	0	0	1.54756	2.56531	6.80893	8.47303	0	0	3.1668	3.15952	3.05253
Hsc_gene_10417	No	NA	No	No	No		2.39392	30.7464	0	18.0792	9.49592	9.40006	0	0	0	0	8.95713	0	0	1.28265	6.80893	0	1.77543	1.87469	4.2224	1.05317	0
Hsc_gene_10418	No	NA	No	No	No		6.70298	23.734	3.01607	16.1559	20.891	13.2455	6.3372	11.3528	0	12.3706	5.97142	0	20.6341	26.9357	18.7246	8.47303	14.2034	11.2482	8.44481	5.26586	7.93657
Hsc_gene_10419	No	NA	No	No	No	Transcription factor TFIID (or TATA-binding protein, TBP)	0	0	0	3.46197	0	0.854551	0	0	0	0	0	0	0	0.641327	1.13482	1.69461	0	0	0	0	0.610506
Hsc_gene_1042	Yes	12dpi male	No	No	No		0	0	0	0	0	0.427276	0	0	0	1.54633	0	0	3.09511	1.28265	6.24152	25.4191	51.4874	33.7445	1.0556	0.526586	1.22101
Hsc_gene_10420	Yes	Not Clustered but DE	No	No	No	DNA polymerase type B, organellar and viral	81.8722	96.0149	156.836	136.171	101.132	119.637	63.372	52.2228	44.3407	55.6678	80.6141	122.021	88.7266	123.135	113.482	115.233	101.199	89.9852	117.172	81.6208	81.1972
Hsc_gene_10421	No	NA	No	No	No		0	0	0	0	0	0	0	0	0	0	0	0	0	0	0	0	0	0	0	0	0
Hsc_gene_10422	No	NA	No	No	No		108.205	33.9828	83.8467	112.322	95.434	105.964	95.058	108.987	115.286	95.8723	83.5998	192.276	124.32	133.396	164.549	110.149	110.077	82.4865	85.5037	114.269	100.733
Hsc_gene_10423	Yes	J2	No	No	No	7 transmembrane receptor (rhodopsin family)	66.551	188.793	80.8306	233.491	234.549	224.32	167.936	138.504	97.5495	55.6678	95.5427	92.4405	150.629	94.2751	109.51	142.347	108.301	131.228	137.756	146.391	175.826
Hsc_gene_10424	Yes	Not Clustered but DE	No	No	No	Immunoglobulin I-set domain	169.011	81.4509	161.058	513.91	714.568	572.549	323.197	190.727	133.022	75.77	128.385	118.324	17.0231	20.5225	14.1853	499.909	401.247	418.056	5.8058	18.9571	7.32607
Hsc_gene_10425	Yes	Not Clustered but DE	No	No	No		96.2357	145.101	107.975	145.018	144.338	168.774	126.744	108.987	97.5495	60.3068	71.657	103.533	48.4901	52.5888	45.9603	79.6465	35.5086	73.113	175.758	127.434	115.386
Hsc_gene_10426	No	NA	No	No	No		0.957569	0	0	0.769327	0.474796	0.427276	0	0	0	1.54633	0	0	0	0.641327	0	0	0	0	0	0	0
Hsc_gene_10427	Yes	10hpi	Yes	No	No		4.78785	1.61823	11.4611	89.2419	152.41	100.837	548.168	388.265	496.616	100.511	107.486	244.043	1.0317	0.641327	3.40447	0	0	5.62408	0.5278	1.57976	0.610506
Hsc_gene_10428	Yes	10hpi_48hpi	Yes	No	No		0	0	0	0.769327	3.32357	2.56365	139.418	147.586	66.511	191.745	167.2	133.114	13.928	5.13062	3.97188	5.08382	0	3.74938	8.97261	16.8508	12.2101
Hsc_gene_10429	Yes	Cyst_J2	No	No	No		1275	1207.2	941.617	772.789	777.241	875.488	411.918	301.984	186.231	177.828	107.486	229.252	85.6314	119.928	79.4375	259.275	184.645	209.966	140.395	157.976	153.847
Hsc_gene_1043	Yes	48hpi	No	No	No	Spectrin repeat	1.91514	0	11.4611	86.5493	70.2698	67.9368	139.418	124.881	62.077	153.086	116.443	162.695	58.8071	51.3062	52.7692	55.922	47.9366	65.6142	20.5842	36.861	37.8513
Hsc_gene_10430	Yes	Cyst_J2	No	No	No	Ligand-binding domain of nuclear hormone receptor, Zinc finger, C4 type (two domains)	1295.11	1503.34	1064.67	732.399	654.744	807.978	224.971	238.408	199.533	242.773	185.114	214.462	477.163	323.87	364.845	288.083	321.352	316.823	621.749	654.546	555.56
Hsc_gene_10431	Yes	12dpi fem._12dpi male_24dpi	No	No	No		198.217	292.36	238.873	433.131	490.939	446.503	339.04	401.889	372.462	388.128	403.071	462.202	601.999	820.257	671.815	698.178	513.099	639.27	974.319	644.015	642.862
Hsc_gene_10432	Yes	Not Clustered but DE	No	No	No		1243.4	1087.45	1803.01	806.639	1002.29	867.369	1229.42	967.257	1108.52	1292.73	1328.64	1556.7	987.857	904.912	811.398	701.567	962.282	738.629	520.411	726.162	800.373
Hsc_gene_10433	Yes	Not Clustered but DE	No	No	No		826.382	365.72	958.507	344.658	456.754	393.094	852.354	724.308	966.627	633.994	618.042	602.712	474.068	380.307	439.176	264.359	440.306	382.437	360.488	385.988	500.615
Hsc_gene_10434	No	NA	No	No	No		0	0	0	0	0	0	0	0	0	0	0	0	0	0	0.567411	1.69461	0	0	2.639	3.15952	0.610506
Hsc_gene_10435	No	NA	No	No	No		0	0	4.82571	0	0	0	0	0	0	0	0	0	0	0	0	0	0	0	0	0	0
Hsc_gene_10436	No	NA	No	No	No		0	0	0	0	0	0	9.5058	0	0	0	0	0	0	3.84796	0	0	0	0	1.0556	0.526586	0.610506
Hsc_gene_10437	No	NA	No	No	No		0	0	0	0	1.89918	0.427276	0	0	0	0	0	0	1.0317	2.56531	2.83706	0	3.55086	0	0.5278	2.10634	4.27354
Hsc_gene_10438	Yes	Increasing	No	No	No	Tetratricopeptide repeat	5.74541	0	0	5.00063	4.27317	4.27276	0	0	17.7363	1.54633	0	0	13.4122	25.0118	20.4268	18.6407	21.3051	18.7469	28.5012	22.6432	29.3043
Hsc_gene_10439	Yes	Cyst_J2	No	No	No	Calcineurin-like phosphoesterase, PPP5 TPR repeat region, EF-hand domain pair	653.541	860.359	782.971	470.443	441.086	494.358	332.703	238.408	172.929	201.023	149.285	136.812	49.5218	55.1541	61.2804	196.574	122.505	206.216	79.6979	82.1474	67.7661
Hsc_gene_1044	Yes	48hpi	No	No	No	Zinc finger, C3HC4 type (RING finger)	0	0	0	3.46197	3.32357	3.4182	22.1802	29.5172	22.1703	75.77	92.557	81.3476	1.54756	4.48929	5.67411	10.1676	0	0	5.278	3.6861	1.83152
Hsc_gene_10440	Yes	Not Clustered but DE	No	No	No	Citrate synthase, C-terminal domain	1508.17	1213.13	2101.6	3452.35	5151.06	3514.77	5846.07	5828.52	6974.79	12087.6	11217.3	10212.8	9993.09	9415.32	7274.21	9105.12	9310.34	9107.26	6294.55	5401.72	5287.59
Hsc_gene_10441	Yes	10hpi_48hpi	No	No	No	Chaperonin 10 Kd subunit	7186.08	5650.86	9180.31	6062.68	6659.49	5763.52	16616.1	18039.6	24968.2	21314.6	20398.4	21013.6	8995.94	6513.32	6766.94	4897.41	7582.85	6167.74	2885.48	5071.55	6066.59
Hsc_gene_10442	Yes	10hpi_48hpi_12dpi fem.	No	No	No	TCP-1/cpn60 chaperonin family	10351.3	9159.18	8155.45	6101.53	8613.75	5921.19	16857	19824.2	20201.6	27260.2	27653.6	32779.4	17536.4	24097.2	19408.3	11652.1	14526.6	13190.3	10675.3	8679.19	10077
Hsc_gene_10443	Yes	Cyst	No	No	No	Polyketide cyclase / dehydrase and lipid transport	226.944	234.643	284.717	75.0094	65.0471	67.9368	180.61	131.692	124.154	148.447	158.243	99.8357	145.986	110.95	124.263	116.928	111.852	144.351	118.755	121.115	128.817
Hsc_gene_10444	Yes	10hpi_48hpi_12dpi fem.	No	No	No		61.7632	16.7217	119.436	34.6197	30.387	38.0275	88.7208	86.2812	84.2473	108.243	92.557	140.51	72.7351	60.2847	47.6625	42.3652	63.9154	52.4914	68.614	67.403	70.8186
Hsc_gene_10445	Yes	10hpi_48hpi	No	No	No	Pam16	43.5694	44.2316	30.1607	13.8479	18.9918	18.8001	69.7092	47.6817	26.6044	71.131	35.8285	66.5572	31.467	20.5225	15.3201	23.7245	14.2034	24.371	16.8896	28.4356	29.9148
Hsc_gene_10446	Yes	Cyst	No	No	No		399.306	267.008	296.781	59.6228	56.5008	59.3913	12.6744	43.1406	13.3022	86.5943	50.757	51.7667	60.8705	62.2087	57.3085	47.449	46.1611	48.742	54.8912	71.0891	70.8186
Hsc_gene_10447	Yes	12dpi fem._12dpi male	No	No	No		2.39392	0	0	10.3859	5.69755	11.9637	0	15.8939	17.7363	7.73164	0	0	400.817	395.699	342.716	554.136	426.103	493.044	176.813	201.156	152.016
Hsc_gene_10448	Yes	24dpi	No	No	No		0	0	0	0	0.949592	0	0	0	0	1.54633	0	3.69762	1.0317	1.28265	2.26964	0	3.55086	0	23.751	27.9091	20.7572
Hsc_gene_10449	Yes	Not Clustered but DE	No	No	No		0	0	0	2.30798	1.89918	3.84548	0	9.08223	0	9.27796	2.98571	0	2.06341	2.56531	1.13482	1.69461	5.32628	0	15.3062	10.0051	9.76809
Hsc_gene_1045	No	NA	No	No	No		0.957569	0	0	3.84663	2.37398	2.56365	0	4.54111	4.43407	0	5.97142	0	0	0	0	0	0	3.74938	0.5278	2.10634	0.610506
Hsc_gene_10450	No	NA	No	No	No		0.478785	0	0	0	0	0.427276	0	0	0	0	0	0	0.515852	1.28265	2.83706	0	0	0	0	1.05317	1.22101
Hsc_gene_10451	No	NA	No	No	No		0	0	0	0.384663	0	0	0	0	0	0	0	0	0	0	0	0	0	0	0	2.10634	1.22101
Hsc_gene_10452	No	NA	No	No	No		0	0	0	0.384663	0	0.427276	0	0	0	0	0	0	0	0	0.567411	0	0	0	5.278	7.89879	7.32607
Hsc_gene_10453	Yes	24dpi	No	No	No		0	0	0	0.769327	0.949592	1.28183	0	0	0	0	0	0	0.515852	1.92398	2.83706	0	0	3.74938	6.3336	6.31903	19.5362
Hsc_gene_10454	No	NA	No	No	No	Homeodomain	9.57569	0.53941	5.42892	13.0786	15.1935	18.3729	0	13.6233	0	15.4633	5.97142	11.0929	11.8646	4.48929	3.40447	6.77843	3.55086	1.87469	5.8058	14.2178	9.15758
Hsc_gene_10455	Yes	10hpi	No	No	No		0.478785	0	0	1.53865	0.949592	0.854551	22.1802	6.81167	0	1.54633	0	3.69762	2.06341	0.641327	1.70223	0	0	1.87469	0	8.42538	4.88404
Hsc_gene_10456	No	NA	No	No	No		4.78785	12.9458	28.9543	11.1552	9.97072	3.4182	3.1686	18.1645	17.7363	10.8243	29.8571	11.0929	34.0462	18.5985	20.9942	10.1676	17.7543	14.9975	8.97261	11.0583	14.6521
Hsc_gene_10457	Yes	J2_10hpi	Yes	No	No		1.43635	0	1.20643	28.8498	38.9333	35.8912	19.0116	22.7056	13.3022	3.09265	0	14.7905	0	0	1.13482	0	0	1.87469	1.0556	0.526586	1.22101
Hsc_gene_10458	Yes	10hpi_12dpi male	Yes	No	No		36.3876	70.6627	22.9221	83.472	111.102	99.1279	155.261	124.881	146.324	143.808	107.486	114.626	56.2279	66.0567	55.0389	96.5926	113.627	121.855	26.39	27.9091	45.1774
Hsc_gene_10459	No	NA	No	No	No		108.205	185.557	216.554	119.246	127.72	135.019	69.7092	133.963	248.308	132.984	185.114	203.369	199.119	179.572	141.285	147.431	175.767	133.103	226.426	180.619	178.268
Hsc_gene_1046	No	NA	No	No	No		0	0	0	0.384663	0.474796	0	0	0	0	1.54633	0	0	0	0	0	0	0	0	0	0.526586	0
Hsc_gene_10460	Yes	12dpi female_24dpi	No	No	No	Serine carboxypeptidase S28	785.207	1082.06	915.075	801.639	1001.35	785.333	1131.19	1098.95	1352.39	1155.11	1352.53	1138.87	1599.66	1917.57	1450.3	1137.08	1098.99	1070.45	1542.76	1327.52	1246.04
Hsc_gene_10461	Yes	Not Clustered but DE	No	No	No	Tweety	530.972	727.664	454.823	584.688	602.042	604.168	348.546	340.584	301.517	307.719	376.199	454.807	397.206	491.898	400.025	543.969	427.878	526.789	698.28	646.121	584.254
Hsc_gene_10462	No	NA	No	No	No		5.26663	0	11.4611	2.30798	1.42439	2.13638	0	0	0	0	0	0	0	2.56531	0	0	0	0	0	1.05317	1.22101
Hsc_gene_10463	No	NA	No	No	No		0.957569	3.23646	15.6836	2.30798	1.89918	2.56365	0	2.27056	0	0	0	0	1.0317	0	0	0	0	1.87469	3.6946	1.05317	2.44202
Hsc_gene_10464	Yes	12dpi male	No	No	No		0.957569	0	0	1.15399	0.474796	0.427276	0	2.27056	0	1.54633	2.98571	0	6.70608	1.28265	1.70223	37.2813	44.3857	44.9926	0.5278	6.31903	0.610506
Hsc_gene_10465	Yes	12dpi male	Yes	No	No		0	0	0	0.384663	0	0.427276	6.3372	0	0	3.09265	0	0	7.73778	6.41327	3.97188	189.796	131.382	112.482	8.97261	9.47855	6.10506
Hsc_gene_10466	Yes	10hpi_48hpi	Yes	No	No	Domain of unknown function (DUF4773)	8.13934	15.6429	22.9221	58.4688	95.434	67.0823	402.412	283.82	381.33	214.939	223.928	166.393	142.375	150.712	154.903	86.4249	118.954	127.479	44.863	67.9296	74.4817
Hsc_gene_10467	Yes	Not Clustered but DE	Yes	No	No		59.8481	111.658	66.9567	48.8523	42.2569	77.7642	19.0116	31.7878	0	38.6582	86.5855	55.4643	26.8243	32.7077	42.5558	35.5867	65.6908	58.1155	9.50041	18.9571	14.0416
Hsc_gene_10468	Yes	10hpi	No	No	No		1.43635	0	0	16.5405	15.6683	12.391	72.8778	43.1406	48.7748	30.9265	38.8142	25.8833	0.515852	1.92398	0.567411	1.69461	1.77543	9.37346	0	2.63293	3.05253
Hsc_gene_10469	Yes	Not Clustered but DE	Yes	No	No		8.61812	2.69705	1.20643	4.2313	3.32357	0.427276	15.843	22.7056	0	1.54633	0	0	22.1816	17.3158	19.8594	5.08382	33.7331	22.4963	31.1402	26.3293	14.0416
Hsc_gene_1047	No	NA	No	No	No	PIF1-like helicase	0	0	0.603214	0	0	0	0	0	0	0	0	0	0	0	0	0	0	0	0	0	0
Hsc_gene_10470	No	NA	No	No	No		0	0	0	1.15399	0.949592	0.854551	0	4.54111	0	7.73164	2.98571	0	1.54756	0	2.26964	0	0	0	0.5278	0.526586	0.610506
Hsc_gene_10471	Yes	12dpi male	No	No	No		0	0	0.603214	0	0.949592	0	0	0	0	3.09265	0	3.69762	1.54756	0.641327	1.13482	30.5029	10.6526	24.371	0.5278	0	1.83152
Hsc_gene_10472	Yes	Decreasing	No	No	No	Costars	433.3	304.227	371.58	233.875	226.953	221.756	253.488	236.138	248.308	74.2237	62.6999	40.6738	15.4756	10.9026	5.67411	79.6465	47.9366	89.9852	5.8058	12.6381	12.8206
Hsc_gene_10473	Yes	12dpi male	No	No	No		0.957569	0	0	5.00063	3.79837	4.70003	6.3372	4.54111	8.86814	18.5559	5.97142	3.69762	28.8877	34.6317	24.3987	884.585	523.751	723.631	6.3336	11.0583	18.9257
Hsc_gene_10474	Yes	12dpi male	No	No	No		0	0	0	1.92332	0.474796	1.28183	6.3372	2.27056	0	6.18531	11.9428	0	12.3804	9.6199	7.94375	122.012	76.3434	106.857	0.5278	2.63293	7.32607
Hsc_gene_10475	Yes	12dpi male	No	No	No		0	0	0	3.84663	1.42439	4.27276	3.1686	0	0	3.09265	0	18.4881	9.80119	16.0332	14.1853	215.215	166.89	181.845	10.556	7.3722	9.15758
Hsc_gene_10476	Yes	10hpi_48hpi_12dpi fem.	Yes	No	No		1.91514	0	0.603214	0	0	0	0	6.81167	0	0	11.9428	0	3.61096	5.13062	3.40447	5.08382	0	3.74938	0.5278	0.526586	0.610506
Hsc_gene_10477	Yes	12dpi fem._12dpi male	No	No	No		13.406	0	8.44499	6.15462	7.12194	5.12731	41.1918	6.81167	26.6044	15.4633	2.98571	11.0929	16.5073	37.8383	55.6063	49.1436	10.6526	28.1204	6.3336	10.0051	7.93657
Hsc_gene_10478	No	NA	No	No	No		10.0545	0	10.2546	1.92332	0.949592	9.40006	0	2.27056	8.86814	6.18531	8.95713	0	14.4439	22.4464	23.2639	15.2515	10.6526	28.1204	6.3336	6.31903	6.71556
Hsc_gene_10479	No	NA	No	No	No		0.957569	0	16.89	3.07731	3.32357	2.13638	0	2.27056	0	0	0	0	0	2.56531	1.70223	10.1676	1.77543	9.37346	1.5834	2.63293	1.22101
Hsc_gene_1048	No	NA	No	No	No		2.39392	0	0	0	0.474796	0	0	0	0	0	0	0	0	0	0	0	0	1.87469	0.5278	0	0.610506
Hsc_gene_10480	No	NA	No	No	No		6.70298	0	0	1.15399	6.64715	4.27276	9.5058	4.54111	8.86814	3.09265	5.97142	0	2.57926	7.0546	2.26964	1.69461	1.77543	13.1228	7.91701	14.2178	8.54708
Hsc_gene_10481	No	NA	No	No	No		2.39392	12.4064	0	3.07731	3.79837	6.40913	3.1686	4.54111	22.1703	0	5.97142	3.69762	3.61096	1.28265	3.97188	1.69461	5.32628	3.74938	11.6116	11.5849	17.7047
Hsc_gene_10482	Yes	10hpi_48hpi	No	No	No		8.61812	0	0	5.76995	6.64715	8.97279	9.5058	24.9761	8.86814	24.7412	14.9285	25.8833	0.515852	1.28265	7.37634	6.77843	5.32628	7.49877	8.97261	16.3242	15.8731
Hsc_gene_10483	Yes	10hpi	No	No	No		11.4908	23.734	3.61928	13.4632	15.1935	19.6547	44.3604	45.4111	13.3022	9.27796	5.97142	3.69762	3.09511	11.5439	5.67411	11.8622	26.6314	9.37346	14.2506	24.7495	25.6412
Hsc_gene_10484	Yes	10hpi_12dpi male	No	No	No		7.18177	3.77587	8.44499	7.30861	10.4455	9.40006	19.0116	18.1645	17.7363	7.73164	2.98571	3.69762	2.57926	2.56531	0.567411	22.0299	15.9789	16.8722	7.38921	2.63293	2.44202
Hsc_gene_10485	Yes	Not Clustered but DE	No	No	No		29.2059	35.0616	6.63535	60.7768	38.4585	67.0823	44.3604	31.7878	8.86814	44.8435	44.7856	14.7905	6.19022	1.92398	4.53929	13.5569	1.77543	5.62408	36.946	44.2332	32.9673
Hsc_gene_10486	Yes	Not Clustered but DE	No	No	No		19.6302	13.4852	31.9703	54.6222	56.5008	64.9459	47.529	54.4934	26.6044	49.4825	35.8285	40.6738	3.09511	7.69592	1.70223	5.08382	14.2034	9.37346	38.0016	67.403	62.8821
Hsc_gene_10487	Yes	J2_10hpi_48hpi	No	No	No		11.012	9.70938	7.84178	592.766	566.907	386.684	640.057	544.934	407.934	542.761	370.228	321.693	0.515852	0.641327	0.567411	1.69461	12.428	5.62408	12.6672	4.73927	2.44202
Hsc_gene_10488	Yes	10hpi_48hpi	No	No	No		16.7575	32.904	17.4932	23.8491	33.7105	29.0547	69.7092	72.6578	31.0385	21.6486	113.457	33.2786	15.4756	9.6199	6.80893	23.7245	28.4068	29.9951	13.195	15.271	18.9257
Hsc_gene_10489	Yes	12dpi male	No	No	No		0	0	0	1.53865	0.949592	1.7091	0	9.08223	4.43407	3.09265	0	0	1.0317	3.84796	2.83706	33.8921	47.9366	37.4938	2.1112	4.73927	9.76809
Hsc_gene_1049	No	NA	No	No	No		0	0	0	0.384663	1.42439	0.854551	3.1686	4.54111	0	0	0	0	3.09511	1.92398	0	0	0	0	1.0556	2.63293	1.22101
Hsc_gene_10490	Yes	Not Clustered but DE	No	No	No	Na+ dependent nucleoside transporter N-terminus, Na+ dependent nucleoside transporter C-terminus	18.6726	26.9705	28.9543	153.865	187.545	167.919	133.081	131.692	110.852	180.92	173.171	188.579	229.038	142.375	181.004	103.371	69.2417	106.857	187.897	182.725	157.51
Hsc_gene_10491	Yes	12dpi male	No	No	No	Protein kinase domain	0.478785	0	0	36.9277	25.1642	39.7366	12.6744	34.0584	17.7363	69.5847	59.7142	29.581	138.764	139.809	87.3813	2504.63	1741.69	2028.42	48.0298	81.0942	59.8295
Hsc_gene_10492	No	NA	No	No	No		0	0.53941	0.603214	0.384663	1.89918	1.7091	6.3372	0	0	0	0	0	1.0317	1.28265	0	0	1.77543	0	4.7502	0.526586	0.610506
Hsc_gene_10493	Yes	12dpi male	No	No	No		5.74541	21.037	7.84178	11.5399	9.97072	10.6819	0	6.81167	0	1.54633	5.97142	3.69762	6.70608	3.84796	9.07858	25.4191	33.7331	20.6216	9.50041	6.31903	6.71556
Hsc_gene_10494	Yes	Cyst_J2	No	No	No		68.945	110.579	51.2732	44.621	33.2357	40.1639	3.1686	15.8939	8.86814	6.18531	17.9143	29.581	12.8963	30.1424	23.2639	40.6706	8.87714	33.7445	16.8896	8.42538	9.76809
Hsc_gene_10495	Yes	Not Clustered but DE	No	No	No		447.185	950.44	452.41	728.553	599.193	742.605	155.261	247.491	93.1154	207.208	194.071	177.486	123.804	358.502	314.346	877.806	502.446	721.757	217.454	133.753	101.344
Hsc_gene_10496	No	NA	No	No	No		0	0	0	0	0	0.427276	0	0	0	0	0	0	0	0	0	0	0	0	0	0	0
Hsc_gene_10497	Yes	12dpi fem._12dpi male	Yes	No	No		0.478785	0	0	34.235	32.7609	29.0547	38.0232	40.87	8.86814	18.5559	23.8857	22.1857	121.225	307.837	248.526	450.765	337.331	468.673	60.697	60.5574	49.4509
Hsc_gene_10498	Yes	10hpi_48hpi_12dpi fem._24dpi	No	No	No		0	0	0	8.4626	6.64715	7.26369	3.1686	4.54111	22.1703	10.8243	11.9428	29.581	22.1816	13.4679	13.0505	5.08382	5.32628	0	17.9452	20.0103	15.8731
Hsc_gene_10499	Yes	12dpi fem._12dpi male	No	No	No	EF-hand domain pair	37.3452	16.1823	22.9221	8.84726	6.64715	10.6819	19.0116	4.54111	0	17.0096	17.9143	11.0929	731.478	1546.24	1387.89	1774.25	994.24	1372.27	90.7817	269.612	263.128
Hsc_gene_105	No	NA	No	No	No	5'-AMP-activated protein kinase beta subunit, interaction domain, Glycogen recognition site of AMP-activated protein kinase	1593.39	1295.66	1184.71	1050.13	1108.17	1076.31	1295.96	1382.77	1374.56	1087.07	1033.06	1090.8	1191.62	885.673	973.11	959.147	1010.22	974.84	1249.83	1243.8	1288.17
Hsc_gene_1050	No	NA	No	No	No		0	0	0	0.384663	0	1.28183	3.1686	0	0	0	0	0	0.515852	0.641327	1.70223	0	0	0	0.5278	2.63293	1.83152
Hsc_gene_10500	No	NA	No	No	No		1.91514	0	0	0.384663	0.474796	0.854551	0	0	0	0	2.98571	0	0	6.41327	3.97188	0	1.77543	3.74938	0	1.05317	0
Hsc_gene_10501	Yes	10hpi	No	No	No	Methylmalonic aciduria and homocystinuria type D protein	623.856	567.998	370.976	448.133	478.595	440.521	722.441	603.968	673.978	547.4	441.885	432.621	625.213	570.781	548.119	489.741	534.404	511.791	517.772	428.114	447.501
Hsc_gene_10502	Yes	10hpi_48hpi_12dpi fem._24dpi	No	No	No		592.735	543.186	412.598	638.926	725.014	699.877	827.005	960.446	1073.04	884.499	874.813	939.195	830.522	942.751	853.954	613.448	726.15	554.909	595.359	685.615	664.841
Hsc_gene_10503	Yes	10hpi_48hpi	No	No	No		560.178	612.77	493.429	515.449	675.16	582.804	798.488	856	1201.63	1053.05	830.027	1297.86	786.159	792.039	645.146	560.915	640.929	613.024	684.557	708.258	654.462
Hsc_gene_10504	Yes	10hpi_48hpi	No	No	No	ATP synthase subunit C	2278.06	2466.72	3840.66	4008.19	4819.66	4030.49	7839.12	7006.94	8743.98	7680.61	6765.62	7043.97	4743.26	4211.59	3645.62	4180.59	4665.82	4343.66	4415.05	4716.1	4657.55
Hsc_gene_10505	Yes	Not Clustered but DE	No	No	No	SAM domain (Sterile alpha motif), Phosphotyrosine interaction domain (PTB/PID), Ankyrin repeats (3 copies)	296.846	286.427	250.334	727.014	865.554	789.178	228.139	354.207	390.198	310.812	412.028	277.321	362.128	552.824	446.552	584.639	509.548	554.909	697.752	547.649	492.678
Hsc_gene_10506	Yes	48hpi	Yes	No	No		3.35149	0	0	0.769327	2.37398	2.56365	9.5058	9.08223	4.43407	15.4633	17.9143	11.0929	7.22193	3.84796	3.97188	0	3.55086	0	2.1112	2.10634	5.49455
Hsc_gene_10507	No	NA	Yes	No	No	Eukaryotic glutathione synthase, ATP binding domain	2.39392	15.6429	0	8.07793	14.2439	9.40006	0	0	0	1.54633	11.9428	14.7905	3.09511	0.641327	1.70223	8.47303	1.77543	1.87469	1.5834	1.05317	1.83152
Hsc_gene_10508	No	NA	No	No	No	PIF1-like helicase	0	2.69705	0	3.07731	1.89918	0	0	0	0	0	0	0	0.515852	0	0	0	0	0	0	0	0
Hsc_gene_10509	No	NA	No	No	No	PIF1-like helicase, Helitron helicase-like domain at N-terminus	4.78785	0	0	5.38529	2.37398	2.99093	0	0	0	0	0	0	0.515852	1.28265	0	1.69461	3.55086	0	0	0.526586	0.610506
Hsc_gene_1051	Yes	12dpi female_24dpi	No	No	No		0	0	0	1.92332	0.949592	0	12.6744	2.27056	0	0	5.97142	0	321.892	394.416	439.176	13.5569	3.55086	14.9975	407.99	263.82	403.544
Hsc_gene_10510	No	NA	No	No	No		2.87271	0	2.41285	8.07793	3.79837	6.40913	0	6.81167	8.86814	3.09265	0	0	6.19022	5.13062	6.24152	1.69461	3.55086	1.87469	0.5278	3.6861	6.10506
Hsc_gene_10511	Yes	48hpi	No	No	No	Ring finger domain	0	0	0	1.92332	0.474796	2.13638	63.372	4.54111	4.43407	115.975	155.257	66.5572	0.515852	3.84796	1.13482	3.38921	1.77543	3.74938	0	1.05317	1.22101
Hsc_gene_10512	Yes	10hpi	No	No	No		0	0	0	64.2388	63.1479	39.3094	158.43	140.775	106.418	61.8531	29.8571	36.9762	14.4439	5.77194	11.3482	1.69461	14.2034	13.1228	16.8896	25.2761	18.3152
Hsc_gene_10513	No	NA	No	No	No		0	18.3399	0.603214	3.07731	3.32357	2.13638	0	2.27056	0	4.63898	0	0	2.57926	1.28265	1.70223	5.08382	3.55086	3.74938	4.7502	2.10634	2.44202
Hsc_gene_10514	Yes	J2	No	No	No		4.30906	12.4064	3.01607	15.0019	13.7691	14.9546	6.3372	9.08223	0	4.63898	0	3.69762	0.515852	0.641327	0	0	3.55086	7.49877	1.5834	1.57976	1.83152
Hsc_gene_10515	Yes	10hpi	No	No	No	Serpentine type 7TM GPCR chemoreceptor Srsx	0	0	12.0643	8.07793	7.59674	11.1092	53.8662	36.3289	44.3407	12.3706	17.9143	18.4881	5.67437	2.56531	0.567411	5.08382	0	1.87469	3.6946	5.26586	5.49455
Hsc_gene_10516	Yes	12dpi male	Yes	No	No		3.83028	18.3399	3.61928	5.38529	4.27317	6.83641	0	11.3528	4.43407	0	0	0	16.5073	47.4582	46.5277	77.9519	122.505	123.73	5.278	8.42538	5.49455
Hsc_gene_10517	Yes	12dpi fem.	No	No	No	Collagen triple helix repeat (20 copies), Nematode cuticle collagen N-terminal domain	0.478785	9.70938	3.61928	4.2313	5.69755	5.55458	0	4.54111	4.43407	3.09265	29.8571	3.69762	6583.82	26716.4	19764.6	1040.49	5134.54	2735.18	3.1668	370.717	50.0615
Hsc_gene_10518	Yes	Decreasing	No	No	No	Transmembrane protein 237	269.556	170.993	250.937	162.328	151.935	178.601	145.756	138.504	48.7748	51.0288	98.5284	66.5572	18.5707	16.6745	18.1572	27.1137	39.0594	22.4963	23.2232	33.7015	20.7572
Hsc_gene_10519	Yes	12dpi fem.	Yes	No	No	Domain of unknown function DUF148	3.83028	0	0	14.2325	7.59674	5.55458	0	6.81167	4.43407	4.63898	0	0	60.8705	58.3608	40.2862	22.0299	19.5297	22.4963	4.7502	13.6912	15.2626
Hsc_gene_1052	No	NA	No	No	No	WD domain, G-beta repeat	0	0	0	0	0	0	0	0	0	0	0	0	0	1.28265	0	0	0	0	0	0	0
Hsc_gene_10520	Yes	10hpi	No	No	No		42.133	19.9582	26.5414	349.274	462.452	302.084	1045.64	928.658	1653.91	501.01	385.156	617.502	18.5707	14.1092	15.3201	62.7004	99.424	76.8624	12.1394	25.2761	20.1467
Hsc_gene_10521	Yes	J2_10hpi_48hpi	No	No	No		1.43635	0	0	7.30861	16.1431	5.98186	28.5174	29.5172	4.43407	17.0096	14.9285	29.581	2.06341	0	1.13482	0	1.77543	0	0	2.63293	1.83152
Hsc_gene_10522	Yes	J2_10hpi	No	No	No	C. elegans Sre G protein-coupled chemoreceptor	0.478785	0	0	5.38529	7.12194	14.9546	22.1802	6.81167	13.3022	4.63898	2.98571	0	3.09511	2.56531	4.53929	3.38921	8.87714	0	2.639	4.73927	4.27354
Hsc_gene_10523	Yes	J2_12dpi fem._24dpi	No	No	No	C. elegans Sre G protein-coupled chemoreceptor	0	0	0	7.69327	3.32357	7.26369	0	0	0	1.54633	0	0	3.09511	4.48929	2.26964	0	3.55086	0	6.8614	4.73927	6.10506
Hsc_gene_10524	Yes	48hpi	No	No	No	Collagen triple helix repeat (20 copies), Nematode cuticle collagen N-terminal domain	1.91514	0	11.4611	12.3092	12.3447	14.1001	40349	45411.1	53536.9	111260	121665	107749	868.695	758.048	438.041	11269.1	17981.5	13835.2	45502.7	38313.3	28608.3
Hsc_gene_10525	Yes	10hpi_48hpi	No	No	No		0	19.9582	0	0.769327	0.474796	0.854551	15.843	6.81167	22.1703	4.63898	23.8857	14.7905	0.515852	0	0	5.08382	5.32628	7.49877	0	2.63293	0.610506
Hsc_gene_10526	Yes	12dpi male	Yes	No	No		6.70298	0	12.6675	23.8491	18.9918	19.6547	34.8546	29.5172	13.3022	61.8531	44.7856	40.6738	2657.15	2117.66	2861.45	7691.82	9251.75	8651.71	488.743	628.744	705.134
Hsc_gene_10527	No	NA	No	No	No	Domain of unknown function DUF108	394.518	296.675	166.487	302.73	377.463	334.557	443.604	283.82	363.594	360.294	370.228	336.483	411.65	271.923	308.104	199.964	264.539	264.332	264.428	314.372	343.715
Hsc_gene_10528	Yes	Cyst	No	No	No	Methyltransferase domain	774.673	474.141	662.932	232.721	239.772	284.993	98.2266	136.233	181.797	131.438	128.385	73.9524	86.6631	107.102	119.724	147.431	127.831	118.106	54.8912	78.4613	89.7443
Hsc_gene_10529	No	NA	Yes	No	No		2.87271	0	0	0.769327	0.474796	1.7091	0	0	0	0	0	0	0	0.641327	0	0	1.77543	0	0	0.526586	0
Hsc_gene_1053	No	NA	No	No	No		0	0	0	0	0	0	0	0	0	0	0	0	0	0	0	0	0	0	0	0	0
Hsc_gene_10530	Yes	24dpi	Yes	No	No		0.478785	0	0	0.384663	0	0.854551	0	0	8.86814	0	0	0	4.12682	0	0	3.38921	0	0	200.564	379.668	156.289
Hsc_gene_10531	Yes	48hpi	Yes	No	No		1.91514	0	0	11.9246	8.07154	5.12731	19.0116	2.27056	0	27.8339	35.8285	40.6738	0.515852	0.641327	0	3.38921	0	1.87469	0	1.57976	1.22101
Hsc_gene_10532	Yes	48hpi	No	No	No	Poly(A) polymerase central domain	4.30906	0	0	34.235	22.3154	26.0638	15.843	27.2467	31.0385	52.5751	83.5998	92.4405	0.515852	4.48929	5.1067	8.47303	3.55086	5.62408	1.5834	3.15952	2.44202
Hsc_gene_10533	No	NA	No	No	No		0	0	0	0.769327	0.474796	0	0	6.81167	0	0	0	0	0	0	0.567411	0	0	0	1.5834	5.26586	0
Hsc_gene_10534	No	NA	No	No	No		5.74541	0	10.2546	2.69264	3.79837	3.4182	15.843	13.6233	0	3.09265	0	0	8.25363	5.13062	14.7527	0	7.10171	9.37346	16.3618	23.6964	16.4836
Hsc_gene_10535	No	NA	No	No	No		0.478785	1.07882	0	1.53865	0.474796	1.28183	15.843	0	4.43407	0	0	0	1.54756	0.641327	2.26964	0	1.77543	1.87469	1.5834	0	0
Hsc_gene_10536	Yes	Not Clustered but DE	No	No	No		0.478785	15.6429	0	5.76995	8.54633	8.11824	19.0116	20.435	35.4725	20.1023	29.8571	7.39524	33.0145	43.6102	35.1795	8.47303	31.9577	29.9951	15.834	32.1217	17.0942
Hsc_gene_10537	Yes	Not Clustered but DE	No	No	No	BTB/POZ domain, MATH domain	12.4484	42.074	1.80964	11.9246	9.97072	13.6728	15.843	13.6233	8.86814	6.18531	0	0	14.9597	5.77194	8.51117	3.38921	1.77543	1.87469	6.3336	12.6381	7.32607
Hsc_gene_10538	No	NA	No	No	No	BTB/POZ domain, BTB And C-terminal Kelch	0	0	0	1.53865	2.37398	2.13638	0	4.54111	0	1.54633	0	0	1.0317	0	0	0	0	3.74938	0.5278	3.15952	1.83152
Hsc_gene_10539	No	NA	No	No	No		0	0	0	0	0	0	0	0	0	0	0	0	0	0.641327	1.13482	0	0	0	2.1112	1.05317	0.610506
Hsc_gene_1054	Yes	10hpi_48hpi	Yes	No	No		0	0	0	0	2.37398	0	126.744	104.446	62.077	88.1406	38.8142	62.8595	0	0.641327	0	6.77843	3.55086	1.87469	0	0	0
Hsc_gene_10540	Yes	Not Clustered but DE	No	No	No	Collagen triple helix repeat (20 copies)	0	0	0	0.384663	1.42439	0	0	2.27056	13.3022	6.18531	2.98571	0	2.57926	7.0546	2.83706	0	5.32628	0	1.0556	0.526586	0.610506
Hsc_gene_10541	Yes	10hpi_48hpi	Yes	No	No	Ubiquitin family	0	0	0	0	2.37398	0.854551	956.918	1076.24	1263.71	485.547	462.785	573.131	1.54756	0.641327	0	1.69461	0	1.87469	0	0	0.610506
Hsc_gene_10542	No	NA	No	No	No		0.957569	0	0.603214	0.769327	0.949592	2.56365	0	0	0	0	0	0	0	0	1.70223	0	0	0	0	1.05317	0
Hsc_gene_10543	Yes	Cyst	No	No	No		15.7999	59.8745	186.393	3.46197	8.07154	8.11824	6.3372	6.81167	8.86814	9.27796	0	7.39524	0.515852	5.13062	2.83706	3.38921	12.428	0	2.1112	4.21269	3.05253
Hsc_gene_10544	Yes	Not Clustered but DE	Yes	No	No		35.4301	17.2611	45.241	73.8554	60.2991	58.964	91.8894	133.963	159.626	64.9457	44.7856	62.8595	82.0205	92.3511	91.9206	137.263	97.6485	112.482	49.6132	93.2057	55.556
Hsc_gene_10545	Yes	Increasing	No	No	No	Putative tRNA binding domain, Anticodon-binding domain of tRNA, tRNA synthetases class I (M)	620.505	655.922	535.654	772.404	885.97	750.296	1391.02	1198.85	1556.36	1544.78	1504.8	1575.19	1883.38	1822.65	1934.3	1331.96	1296.06	1282.29	1761.27	1634.52	1672.17
Hsc_gene_10546	Yes	48hpi	No	No	No	Ribosomal protein L4/L1 family, 60S ribosomal protein L4 C-terminal domain	10309.2	8624.62	10580.4	8987.28	10615	8425.02	15035	14799.5	18170.8	21453.7	20108.7	19723.1	12837	14613.9	10963.5	10616.7	11742.7	10843.2	9519.94	8421.69	9570.9
Hsc_gene_10547	Yes	Not Clustered but DE	No	No	No	DHHC palmitoyltransferase	607.099	449.868	796.845	451.595	464.351	472.14	687.586	744.743	749.358	598.429	668.799	635.991	769.135	630.424	628.691	627.004	740.353	684.263	735.754	794.092	751.532
Hsc_gene_10548	Yes	Increasing	No	No	No	AdoMet dependent proline di-methyltransferase	365.791	252.444	379.421	351.967	350.4	343.53	611.54	513.146	824.737	511.834	525.485	480.691	792.865	504.724	557.765	398.233	523.751	513.666	870.343	1060.54	1054.95
Hsc_gene_10549	Yes	Cyst_J2	No	No	No	Ring finger domain	894.369	1254.13	861.389	1279.78	1224.5	1217.31	643.226	592.615	385.764	242.773	292.599	288.414	75.3144	87.2205	71.4938	221.993	213.051	187.469	150.423	136.386	123.933
Hsc_gene_1055	No	NA	No	No	No		0	0	0	0	0	0	0	0	0	0	0	0	0	0	0	0	0	0	0	0	0
Hsc_gene_10550	Yes	Not Clustered but DE	No	No	No	HECT-domain (ubiquitin-transferase), N-terminal domain of E3 ubiquitin-protein ligase HECW1 and 2, Helical box domain of E3 ubiquitin-protein ligase HECW1	463.463	580.405	498.858	1346.71	1258.68	1380.95	475.29	435.947	319.253	176.281	191.085	232.95	210.468	350.165	324.559	469.406	422.552	414.307	142.506	150.077	147.742
Hsc_gene_10551	Yes	J2	No	No	No	Ion channel	241.786	249.747	224.395	417.36	423.993	399.503	310.523	270.196	186.231	247.412	209	266.229	27.856	30.7837	37.4491	91.5087	88.7714	142.477	41.6962	40.5471	39.6829
Hsc_gene_10552	Yes	J2	No	No	No	Ion channel	639.177	585.799	664.138	1100.52	1313.76	1152.79	633.72	735.66	394.632	230.403	328.428	281.019	53.6486	64.774	51.6344	215.215	205.95	224.963	84.9759	117.955	85.4708
Hsc_gene_10553	Yes	Increasing	No	No	No	Calreticulin family	3145.14	3061.69	3478.13	3182.32	4113.16	3419.91	5050.75	5646.88	6025.9	5777.08	6272.97	5827.45	7609.85	8452.05	7653.24	6553.04	5541.11	6081.5	8175.63	6069.43	6679.54
Hsc_gene_10554	Yes	Not Clustered but DE	No	No	No	BTB/POZ domain	1214.2	1214.21	1235.38	846.644	857.482	815.242	937.906	844.647	1143.99	787.081	791.213	898.522	1179.24	1001.75	962.329	952.369	823.799	826.739	1442.48	1394.4	1376.69
Hsc_gene_10555	Yes	Cyst_J2_10hpi_48hpi	No	No	No		71.3389	46.3892	99.5303	56.5455	56.026	52.5549	79.215	72.6578	53.2088	47.9361	74.6427	48.0691	35.5938	26.9357	21.5616	22.0299	23.0806	31.8698	28.5012	35.2813	44.5669
Hsc_gene_10556	Yes	Not Clustered but DE	No	No	No		2354.66	2740.2	2062.39	2120.65	2354.04	2340.62	1194.56	1235.18	1126.25	1547.87	1403.28	1604.77	1865.84	3734.45	2824.57	2807.96	2045.29	2405.23	2237.35	1834.1	1808.32
Hsc_gene_10557	No	NA	No	No	No		20.1089	1.07882	21.7157	18.8485	7.59674	9.82734	9.5058	6.81167	4.43407	17.0096	20.9	7.39524	19.0865	13.4679	22.129	1.69461	17.7543	14.9975	15.834	26.8559	28.0833
Hsc_gene_10558	Yes	Cyst	No	No	No		37454.8	29720.9	42822.7	18139.2	15573.8	17021.8	6467.12	5971.56	6877.24	5641	5174.23	5542.73	5937.97	4280.22	3975.28	5244.81	5480.75	5460.98	3406.95	4467.03	7346.82
Hsc_gene_10559	Yes	10hpi	No	No	No	ATP synthase (C/AC39) subunit	997.308	824.758	1053.21	1291.7	1566.35	1225	3133.75	2595.25	3192.53	2033.42	2095.97	2126.13	1515.57	1246.1	1335.12	1343.82	1393.71	1464.13	1189.13	1112.15	1388.29
Hsc_gene_1056	Yes	10hpi_48hpi	No	No	No	Transmembrane amino acid transporter protein	23.4604	15.1035	1.80964	270.034	324.286	293.111	1156.54	985.422	744.923	587.604	632.97	543.55	252.252	177.648	229.234	391.454	332.005	373.064	195.286	209.055	225.277
Hsc_gene_10560	Yes	10hpi_48hpi	No	No	No	Ribosomal protein S19	6941.9	5750.65	8187.42	4813.29	6324.29	5066.63	9920.89	9134.45	12016.3	11623.7	11638.3	11462.6	7048.6	5262.09	5623.04	4343.28	5509.15	5348.5	2652.2	4205.32	4674.03
Hsc_gene_10561	Yes	10hpi_48hpi	No	No	No	ADP-ribosylation factor family	5314.03	3665.29	4707.48	3977.81	4524.81	3938.2	5880.92	5889.82	7223.1	4558.57	4606.95	4577.65	4729.33	3855.66	4055.85	4160.26	4356.9	4339.91	2849.59	3546.56	3837.64
Hsc_gene_10562	Yes	48hpi_12dpi fem.	No	No	No	Cation efflux family	1020.29	1545.95	1158.17	880.495	910.184	854.551	1780.75	1696.11	1361.26	1637.56	1666.03	1763.76	1765.76	2338.28	1926.93	1838.65	1395.49	1630.98	1962.36	1542.9	1618.45
Hsc_gene_10563	Yes	Increasing	No	No	No	Vps51/Vps67, Exocyst component 84 C-terminal	656.414	541.567	455.426	594.69	619.609	638.777	484.796	472.276	461.143	582.965	582.213	639.688	677.83	907.478	818.207	715.124	648.031	731.13	1172.24	827.793	822.961
Hsc_gene_10564	Yes	12dpi male	Yes	No	No	Zona pellucida-like domain	36.8664	27.5099	48.2571	39.2357	49.3788	58.1095	25.3488	20.435	39.9066	46.3898	8.95713	36.9762	42.8157	62.2087	49.9322	301.64	117.178	198.717	36.946	50.5523	62.2716
Hsc_gene_10565	Yes	Increasing	No	No	No	Domain of unknown function (DUF758)	4.78785	0	24.7318	97.7045	82.1397	88.8733	79.215	252.032	217.269	385.035	256.771	281.019	630.371	543.845	669.545	667.675	642.705	688.012	595.887	723.003	595.853
Hsc_gene_10566	Yes	Cyst_J2	No	No	No	Domain of unknown function (DUF4604)	4097.44	2209.42	3077.6	2332.21	2122.34	2148.77	1802.93	1732.43	1662.78	1764.36	1600.34	1308.96	2201.14	1360.9	1856.57	1225.2	1257	1272.92	1249.3	1647.69	1926.14
Hsc_gene_10567	No	NA	No	No	No		1271.65	1412.17	1034.51	1025.51	1011.32	980.17	972.761	1148.9	1073.04	1148.92	1021.11	1094.5	1107.53	1185.81	1172.27	1032.02	1088.34	924.223	1099.94	1057.38	1027.48
Hsc_gene_10568	Yes	J2_12dpi fem._24dpi	No	No	No		961.878	883.014	698.521	1345.55	1337.98	1266.44	487.965	701.602	647.374	872.129	1003.2	865.243	1081.23	1407.07	1295.97	1154.03	1022.65	1166.06	1624.57	1262.23	1114.17
Hsc_gene_10569	Yes	Not Clustered but DE	No	No	No	Enhancer of rudimentary	648.274	557.21	743.762	516.218	487.141	455.049	842.848	715.225	789.264	726.774	725.527	499.179	572.08	429.689	482.867	474.49	694.192	539.911	406.406	548.176	589.138
Hsc_gene_1057	Yes	Not Clustered but DE	No	No	No	von Willebrand factor type A domain, Calcium-binding EGF domain, MSP1 EGF domain 1	114.908	231.946	163.471	1321.32	1484.21	1198.94	164.767	181.645	199.533	346.377	367.242	351.274	564.342	2605.07	1485.48	4927.92	3462.08	4092.45	684.029	539.224	529.308
Hsc_gene_10570	Yes	Cyst	No	No	No		185.29	145.641	112.801	87.3186	86.8877	94.8552	28.5174	70.3873	57.6429	57.2141	41.7999	14.7905	86.1473	85.9378	95.8925	72.8681	55.0383	65.6142	58.5858	66.8764	65.9346
Hsc_gene_10571	Yes	J2_10hpi	Yes	No	No		17.715	2.15764	4.82571	28.4651	21.3658	31.6184	41.1918	90.8223	22.1703	13.9169	20.9	0	8.25363	5.13062	8.51117	3.38921	10.6526	9.37346	3.1668	15.271	12.2101
Hsc_gene_10572	Yes	J2_10hpi	Yes	No	No		227.423	216.303	333.577	1182.07	1493.23	1330.11	1077.32	1366.88	1073.04	513.381	498.613	569.433	38.1731	27.5771	23.8313	130.485	163.339	148.101	66.5028	96.3652	85.4708
Hsc_gene_10573	Yes	J2_10hpi	Yes	No	No		49.7936	25.8917	101.943	482.368	651.895	621.686	684.418	567.639	509.918	201.023	167.2	188.579	26.8243	12.8265	9.64599	23.7245	35.5086	48.742	29.5568	47.3927	42.1249
Hsc_gene_10574	Yes	48hpi	Yes	No	No	Cysteine-rich secretory protein family	0	0	0	6.92394	10.4455	10.6819	712.935	844.647	297.083	2427.73	2597.57	1597.37	125.868	145.581	112.915	354.173	292.946	283.079	91.8373	70.0359	66.5451
Hsc_gene_10575	Yes	Cyst	No	No	No		1208.93	1311.31	1085.18	703.934	629.58	652.877	687.586	663.003	673.978	715.949	635.956	680.362	633.466	500.876	608.265	604.974	632.052	562.408	525.161	689.828	678.882
Hsc_gene_10576	Yes	Cyst	No	No	No	Phosphatidylinositol 3- and 4-kinase	2470.05	1811.34	2011.72	1170.92	1263.91	1125.44	1305.46	1428.18	1383.43	1349.94	1522.71	1364.42	1310.26	1335.88	1331.71	1303.15	1276.53	1141.69	1013.9	1125.84	993.903
Hsc_gene_10577	Yes	Cyst_J2	No	No	No	Ciliary rootlet component, centrosome cohesion	2730.03	3918.27	2584.17	2461.85	2379.68	2965.72	750.958	753.825	372.462	440.703	420.985	521.364	173.326	315.533	281.436	1172.67	932.1	1100.44	933.679	669.291	523.203
Hsc_gene_10578	Yes	Cyst_J2	No	No	No	Regulator of G protein signaling domain	1677.18	1959.14	2130.55	2056.8	2265.25	2366.68	953.749	1237.45	935.588	1257.16	1146.51	1179.54	652.553	1460.94	937.363	1004.9	1116.74	969.216	1150.08	868.867	737.491
Hsc_gene_10579	Yes	24dpi	No	No	No		10.5333	0	13.2707	10.7706	5.69755	6.83641	0	4.54111	0	3.09265	0	0	15.4756	12.1852	10.7808	5.08382	8.87714	1.87469	109.782	66.3498	50.672
Hsc_gene_1058	Yes	Not Clustered but DE	No	No	No	Serpentine type 7TM GPCR receptor class ab chemoreceptor	23.4604	54.4804	49.4635	52.6989	49.3788	55.5458	53.8662	43.1406	8.86814	20.1023	35.8285	14.7905	42.8157	26.2944	30.0728	6.77843	15.9789	14.9975	22.6954	31.5952	32.9673
Hsc_gene_10580	Yes	J2_12dpi fem._24dpi	No	No	No		0	0	0	12.3092	12.3447	24.782	0	4.54111	0	1.54633	5.97142	3.69762	5.67437	4.48929	5.67411	3.38921	5.32628	0	25.3344	13.6912	10.3786
Hsc_gene_10581	Yes	Cyst_J2	No	No	No		1166.32	2892.32	2148.65	2007.94	1667.48	1850.96	595.697	610.78	336.989	420.601	588.185	480.691	212.015	351.447	299.026	384.676	342.658	348.693	497.716	265.399	319.294
Hsc_gene_10582	Yes	10hpi_12dpi male	No	No	No	Major Facilitator Superfamily	159.914	265.39	190.012	485.061	448.682	456.758	636.889	447.3	532.088	453.074	489.656	414.133	249.157	237.932	251.93	732.07	584.116	601.776	393.739	378.089	391.945
Hsc_gene_10583	Yes	Cyst_J2	No	No	No	Protein of unknown function (DUF3808)	347.598	187.715	341.419	138.479	141.964	158.947	34.8546	74.9284	26.6044	32.4729	38.8142	25.8833	27.3402	34.6317	36.3143	66.0896	74.568	80.6118	46.9742	61.6106	50.672
Hsc_gene_10584	Yes	10hpi	No	No	No		860.376	936.415	791.416	1273.62	1028.41	1142.53	1812.44	1652.97	1414.47	981.918	1110.68	1331.14	716.519	1276.24	1002.05	1032.02	891.265	899.852	1392.87	1057.38	1006.11
Hsc_gene_10585	Yes	10hpi	No	No	No		445.27	798.326	570.037	1205.54	981.404	1061.35	1752.24	1491.76	1237.11	1043.77	1033.06	1050.12	772.231	1292.92	1111.56	955.758	873.511	843.612	1671.54	1129	1114.78
Hsc_gene_10586	Yes	Cyst	No	No	No		52.1875	139.707	56.0989	11.9246	12.3447	24.3547	0	18.1645	0	9.27796	14.9285	3.69762	0	3.84796	2.83706	3.38921	0	3.74938	1.0556	1.57976	2.44202
Hsc_gene_10587	Yes	12dpi female_24dpi	No	No	No	Ankyrin repeats (3 copies)	777.067	953.137	860.183	945.887	986.627	934.452	1090	1142.09	1166.16	1159.75	1113.67	1338.54	1575.93	1354.48	1397.53	1277.73	1072.36	1115.44	1830.41	1486.55	1384.63
Hsc_gene_10588	Yes	Cyst	No	No	No		713.389	724.427	935.584	363.122	318.588	385.83	411.918	381.454	372.462	369.572	429.942	414.133	359.033	447.646	443.715	342.31	379.942	449.926	283.429	365.451	358.977
Hsc_gene_10589	No	NA	No	No	No		8.61812	16.1823	4.82571	10.3859	8.54633	8.54551	47.529	9.08223	26.6044	15.4633	5.97142	36.9762	19.0865	14.7505	24.9661	15.2515	10.6526	26.2457	6.8614	11.5849	9.76809
Hsc_gene_1059	Yes	Not Clustered but DE	No	No	No	pfkB family carbohydrate kinase	210.665	141.865	138.739	360.045	376.039	346.521	256.657	199.809	239.44	208.754	119.428	151.602	241.935	252.041	271.222	171.155	213.051	224.963	162.035	230.645	258.244
Hsc_gene_10590	No	NA	No	No	No		17.2362	0	0	9.61659	9.02113	15.8092	0	9.08223	4.43407	0	5.97142	7.39524	21.1499	18.5985	28.938	13.5569	10.6526	7.49877	4.2224	11.5849	14.6521
Hsc_gene_10591	Yes	Cyst	No	No	No	Cupin-like domain	1376.98	1416.49	1242.02	593.536	556.461	597.331	418.255	488.17	452.275	443.796	519.513	432.621	494.702	467.527	532.799	457.544	474.039	611.15	435.435	422.849	406.597
Hsc_gene_10592	Yes	J2_12dpi_male	No	No	No	ATP:guanido phosphotransferase, C-terminal catalytic domain, ATP:guanido phosphotransferase, N-terminal domain	1547.43	1664.08	1360.25	4247.84	5945.4	4125.35	3266.83	2681.53	2740.25	2964.31	2603.54	2717.75	3343.24	3241.91	3205.3	7857.89	6297.44	7440.65	2236.82	2352.79	2189.88
Hsc_gene_10593	Yes	Cyst	No	No	No	Putative diphthamide synthesis protein	2530.38	2109.09	2343.49	838.566	829.469	828.06	700.261	638.026	709.451	681.93	713.584	806.081	671.124	774.723	716.64	752.405	735.027	686.137	648.139	737.22	693.534
Hsc_gene_10594	Yes	Not Clustered but DE	No	No	No	Isy1-like splicing family	579.808	514.058	624.929	601.998	652.845	586.649	1204.07	1507.65	1410.03	1260.26	1030.07	1020.54	919.248	710.59	772.814	684.621	772.311	658.017	984.348	1107.41	1029.92
Hsc_gene_10595	Yes	Not Clustered but DE	No	No	No	Adaptin N terminal region, Alpha adaptin AP2, C-terminal domain, Adaptin C-terminal domain	2438.45	2438.67	2233.7	1696.37	1543.09	1681.33	1194.56	1064.89	948.891	1105.62	1077.84	1257.19	1511.96	2124.72	1761.24	1718.33	1484.26	1561.62	2499.66	1734.57	1698.43
Hsc_gene_10596	Yes	J2_10hpi	No	No	No	Arrestin (or S-antigen), C-terminal domain	52.6663	34.5222	25.9382	248.493	277.756	296.529	167.936	138.504	66.511	105.15	65.6856	73.9524	62.934	67.3393	69.2241	35.5867	46.1611	28.1204	50.6688	58.9776	67.7661
Hsc_gene_10597	Yes	10hpi_48hpi	No	No	No	Single-strand binding protein family	1417.2	1283.26	1464	1974.09	2552.03	1923.17	5627.44	5269.96	6722.05	7631.12	7744.93	7177.08	4606.04	3552.31	3413.54	3485.81	4490.06	3923.73	2625.28	2957.31	3060.46
Hsc_gene_10598	Yes	Cyst	No	No	No	Zn-dependent metallo-hydrolase RNA specificity domain, Beta-Casp domain	2070.26	2127.97	1519.5	1060.9	1024.14	1094.68	982.266	840.106	1006.53	1017.48	1003.2	1094.5	885.718	996.622	947.009	767.657	846.879	834.238	1112.08	998.407	976.809
Hsc_gene_10599	Yes	Cyst_J2	No	No	No	Kinesin-associated protein (KAP)	991.084	1231.47	825.196	847.414	784.363	885.315	643.226	665.273	430.105	606.16	618.042	532.457	672.155	672.111	710.399	760.878	733.252	644.894	778.506	714.577	647.136
Hsc_gene_106	No	NA	No	No	No		0	8.09115	0	0.769327	0.474796	0.427276	0	0	0	3.09265	0	0	0.515852	0	1.13482	0	0	0	0	1.05317	0.610506
Hsc_gene_1060	Yes	Not Clustered but DE	No	No	No	Permease for cytosine/purines, uracil, thiamine, allantoin	40.2179	22.6552	27.7478	343.12	384.11	398.221	44.3604	86.2812	62.077	92.7796	65.6856	51.7667	76.862	44.8929	51.6344	330.448	225.479	331.821	161.507	156.923	211.845
Hsc_gene_10600	Yes	Not Clustered but DE	No	No	No		3350.06	2902.02	2568.48	841.259	762.998	866.088	487.965	737.931	736.055	876.767	803.156	709.943	1304.59	1487.88	1267.6	1240.45	1070.58	1136.06	1976.61	1635.58	1602.58
Hsc_gene_10601	Yes	Not Clustered but DE	No	No	No	Elongation factor Tu GTP binding domain, Elongation factor Tu C-terminal domain, Elongation factor Tu domain 2	1399.97	1484.46	1394.63	913.191	979.03	847.715	788.982	917.305	979.929	1376.23	1182.34	1283.07	1094.64	1384.62	1129.72	1030.32	1054.6	1012.33	969.569	923.632	1001.23
Hsc_gene_10602	Yes	12dpi female_24dpi	No	No	No	Bacterial transferase hexapeptide (six repeats), Nucleotidyl transferase	1664.25	1323.17	1533.97	1047.05	1172.75	1084.85	1669.85	1480.4	1826.84	1611.27	1552.57	1767.46	3077.57	3313.74	3119.63	2408.04	2031.09	2274	3106.63	2766.68	2786.96
Hsc_gene_10603	Yes	Cyst_J2	No	No	No	Nuclear envelope localisation domain	2355.62	2551.95	2364.6	2138.73	2089.1	3006.74	282.006	320.149	416.802	411.323	304.542	440.017	235.744	363.632	319.452	443.987	347.984	397.435	589.025	338.595	329.062
Hsc_gene_10604	Yes	Cyst_J2	No	No	No		29.2059	25.8917	43.4314	52.6989	42.7317	83.3187	0	6.81167	0	1.54633	5.97142	0	2.06341	11.5439	9.64599	8.47303	3.55086	20.6216	10.556	2.10634	3.66303
Hsc_gene_10605	Yes	Cyst_J2	No	No	No	Calponin homology (CH) domain	1617.33	3272.6	1771.64	3834.71	3753.74	5563.56	424.593	224.785	177.363	474.722	426.956	414.133	144.954	518.192	386.407	616.837	392.37	534.287	757.394	259.607	231.382
Hsc_gene_10606	Yes	Not Clustered but DE	No	No	No		61.7632	66.3474	60.3214	76.9327	62.6731	72.2096	38.0232	34.0584	84.2473	32.4729	50.757	48.0691	50.0376	44.8929	47.0951	32.1975	42.6103	31.8698	66.5028	81.0942	62.8821
Hsc_gene_10607	Yes	10hpi_48hpi	No	No	No	Mago nashi protein	2111.92	1835.07	1696.84	2191.81	2647.94	2033.83	5009.56	4620.58	6198.83	4821.45	4827.89	4984.39	2876.39	2487.07	2497.18	2445.32	2963.19	2815.79	1878.97	2648.2	2603.81
Hsc_gene_10608	Yes	Not Clustered but DE	No	No	No	Histone deacetylase domain	1899.82	1834.53	1926.06	1232.85	1286.22	1152.36	1698.37	1777.85	1982.03	1939.09	2221.37	1608.46	1572.32	1841.89	1700.53	2086.06	2087.9	2170.89	2236.82	1963.64	1948.12
Hsc_gene_10609	Yes	Cyst	No	No	No	Microfibril-associated/Pre-mRNA processing	2554.79	1781.67	1758.37	952.811	971.908	882.324	941.075	940.011	1352.39	1005.11	1015.14	1164.75	955.358	1046.65	1211.42	1220.12	978.261	1143.56	1412.92	1142.69	1261.3
Hsc_gene_1061	Yes	Not Clustered but DE	No	No	No	RhoGEF domain	961.878	856.043	960.316	1129.37	1077.79	1087.42	560.842	701.602	470.011	599.975	438.899	525.062	969.286	1088.97	1054.25	1372.63	1178.88	1091.07	1740.69	1542.37	1369.97
Hsc_gene_10610	Yes	12dpi male	Yes	No	No	Core-2/I-Branching enzyme	15.7999	4.31528	19.3028	26.5418	21.8406	34.6093	12.6744	31.7878	22.1703	43.2972	20.9	44.3714	37.1413	22.4464	39.7188	198.269	115.403	149.975	44.3352	74.7752	79.3657
Hsc_gene_10611	Yes	12dpi male	No	No	No	BTB/POZ domain	764.619	769.198	707.57	700.088	645.248	690.05	1036.13	910.493	948.891	991.196	925.57	913.312	2040.71	1789.94	1752.73	4248.38	3051.96	3648.15	2434.22	2063.16	1967.66
Hsc_gene_10612	Yes	Cyst	No	No	No	RIO1 family, Rio2, N-terminal	3599.02	2781.74	2990.13	1021.67	1064.97	950.688	1159.71	1187.5	1888.91	1394.79	1295.8	1527.12	1185.43	1187.74	1213.12	874.417	838.002	854.86	1424.01	1207.46	1194.15
Hsc_gene_10613	Yes	Not Clustered but DE	No	No	No	Phosphoribosyl transferase domain	475.433	558.289	554.353	410.436	368.442	314.902	253.488	227.056	399.066	460.805	600.127	491.783	778.937	522.681	600.321	233.856	376.391	329.946	540.468	691.934	728.944
Hsc_gene_10614	Yes	Cyst_J2	No	No	No		122.569	99.7908	157.439	80.7793	87.3625	108.101	19.0116	47.6817	8.86814	34.0192	56.7285	48.0691	38.1731	44.8929	47.6625	35.5867	23.0806	46.8673	50.6688	54.2384	60.44
Hsc_gene_10615	Yes	12dpi female_24dpi	No	No	No		41.6543	11.3276	27.7478	46.5443	38.9333	37.173	76.0464	9.08223	13.3022	37.1119	47.7713	51.7667	1809.61	1226.22	1639.25	523.633	397.696	483.671	3307.72	2113.19	1987.81
Hsc_gene_10616	No	NA	No	No	No		2.87271	0	0	4.2313	3.32357	4.70003	0	2.27056	0	0	2.98571	0	0	0	1.70223	1.69461	0	0	1.0556	0	1.83152
Hsc_gene_10617	Yes	12dpi fem._12dpi male_24dpi	No	No	No	Fibronectin type III domain	1267.34	2041.13	1142.49	3289.64	3220.07	3492.98	1365.67	1582.58	1237.11	1818.48	2104.92	1756.37	3025.99	6799.99	5818.23	6776.73	4798.98	5549.09	7971.9	4015.74	3503.08
Hsc_gene_10618	Yes	J2_10hpi_48hpi	No	No	No		157.999	307.464	308.845	1100.14	1274.83	1101.52	1457.56	1375.96	1308.05	1029.85	1203.24	983.567	337.883	253.965	306.969	379.592	458.06	472.422	217.454	226.432	219.171
Hsc_gene_10619	Yes	Not Clustered but DE	No	No	No		32.0786	56.638	41.0185	30.0038	24.2146	14.1001	3.1686	4.54111	4.43407	7.73164	0	22.1857	71.1876	41.0449	59.5782	35.5867	24.856	28.1204	36.4182	54.2384	80.5867
Hsc_gene_1062	Yes	Not Clustered but DE	No	No	No		3640.2	3258.57	3153	2794.96	2824.09	2606.38	1340.32	1584.85	1729.29	1444.27	1615.27	1286.77	2117.57	3398.39	3173.53	2641.89	2006.23	2335.87	1871.58	1768.8	1928.59
Hsc_gene_10620	Yes	Not Clustered but DE	No	No	No		15866	16067.4	13486.7	8691.86	9842.53	9083.88	4436.04	3989.37	3511.78	1813.84	1860.1	1475.35	624.181	508.572	498.754	6912.3	5972.54	6911.99	394.795	501.836	496.341
Hsc_gene_10621	Yes	Not Clustered but DE	No	No	No		862.77	717.954	1062.26	1173.61	1473.29	1210.9	1147.03	1126.2	753.792	1076.24	991.255	739.524	1174.6	1013.3	1040.63	1413.3	1310.27	1269.17	1153.77	905.201	1034.2
Hsc_gene_10622	Yes	Not Clustered but DE	No	No	No		54669.1	47168.1	60080.1	24776.2	29032.8	24260.3	12734.6	11529.9	10499.9	5845.12	6255.06	5638.87	3241.61	3052.07	2923.3	21496.1	18443.1	19883	2788.9	2975.74	3133.72
Hsc_gene_10623	Yes	Not Clustered but DE	No	No	No	SCAMP family	2271.83	2177.6	2007.5	1239	1518.87	1386.94	1736.39	1475.86	1361.26	1121.09	976.327	1186.94	1527.95	1495.57	1458.81	1021.85	1088.34	1100.44	1802.44	1616.09	1652.64
Hsc_gene_10624	Yes	Not Clustered but DE	No	No	No	Elongation factor Tu GTP binding domain, Elongation factor Tu C-terminal domain, Elongation factor Tu domain 2	42848.8	31862.4	34043.6	20476.8	24211.3	21376.2	28682.2	29258.4	37086.5	32995.5	31917.2	33345.1	23304.6	29404.8	23577.1	18891.5	19043.2	18617.6	17632.2	15698.6	17790.7
Hsc_gene_10625	Yes	Not Clustered but DE	No	No	No	HIT domain	3222.22	2832.44	3635.57	1766.37	1798.53	1613.82	2623.6	2731.48	3303.38	2641.13	2397.52	2547.66	2628.27	1760.44	2113.04	1652.24	2073.7	2004.05	1639.35	2175.85	2266.2
Hsc_gene_10626	Yes	Decreasing	No	No	No	MoaE protein	1475.14	1214.21	1304.75	1307.09	1261.06	1325.84	1070.99	860.541	846.907	1039.13	979.312	880.033	839.291	861.943	838.066	682.926	811.371	837.988	622.804	803.57	813.193
Hsc_gene_10627	Yes	Cyst	No	No	No	Nse1 non-SMC component of SMC5-6 complex	1470.83	1238.48	1622.04	643.542	626.731	669.541	982.266	726.578	687.281	661.828	629.984	628.595	702.591	683.013	566.276	655.813	624.951	695.511	602.22	718.79	733.828
Hsc_gene_10628	Yes	10hpi_48hpi	No	No	No	Nucleolar protein,Nop52	1162.97	1092.3	1018.22	649.312	720.266	652.023	2046.92	1380.5	1800.23	1127.27	1307.74	1212.82	827.943	694.557	667.275	671.064	713.722	686.137	489.271	649.807	619.663
Hsc_gene_10629	Yes	Cyst	No	No	No		1211.8	1181.85	943.426	677.008	740.682	737.905	716.104	806.048	904.55	603.068	671.784	861.545	663.902	574.629	649.686	442.292	555.709	479.921	371.044	578.718	534.192
Hsc_gene_1063	Yes	Cyst	No	No	No	MH2 domain	3748.4	3419.86	3156.01	1086.29	835.641	1040.42	541.831	594.886	532.088	745.33	800.17	595.317	897.067	1550.09	1351.01	979.482	1098.99	1031.08	598.526	737.747	700.86
Hsc_gene_10630	Yes	Not Clustered but DE	No	No	No		1357.35	1158.11	1942.95	900.113	958.614	941.715	969.592	1083.06	1277.01	1285	1149.5	950.288	900.162	684.937	877.785	760.878	930.324	939.221	587.442	768.816	796.099
Hsc_gene_10631	Yes	10hpi_48hpi_12dpi fem.	No	No	No	Ubiquitin-conjugating enzyme	876.176	862.516	1011.59	730.476	842.289	734.487	1346.66	1264.7	1622.87	1155.11	1236.08	1146.26	1396.41	1026.76	1206.88	943.896	1230.37	1091.07	1079.35	1273.81	1302.82
Hsc_gene_10632	Yes	Not Clustered but DE	No	No	No	Paired amphipathic helix repeat, Sin3 family co-repressor, C-terminal domain of Sin3a protein	1523.97	1727.19	1270.97	912.422	848.936	955.388	446.773	510.875	407.934	462.352	564.299	554.643	927.502	1155.67	1234.69	1437.03	1177.11	1254.17	1413.98	924.685	895.612
Hsc_gene_10633	Yes	12dpi male	No	No	No	TspO/MBR family	327.01	221.158	284.717	288.498	254.016	268.329	247.151	204.35	115.286	358.748	298.571	373.46	587.555	482.278	589.54	967.62	857.532	956.093	590.081	567.133	509.162
Hsc_gene_10634	Yes	12dpi fem._12dpi male_24dpi	No	No	No		0	15.1035	0	6.53928	9.02113	5.12731	0	0	13.3022	9.27796	2.98571	3.69762	25.2768	66.698	38.0165	38.9759	23.0806	52.4914	26.9178	27.9091	17.7047
Hsc_gene_10635	Yes	Increasing	No	No	No	Ligand-binding domain of nuclear hormone receptor, Zinc finger, C4 type (two domains)	55.0602	49.6257	66.9567	183.869	143.863	167.919	177.442	111.257	155.192	214.939	194.071	366.064	827.943	957.501	900.481	740.543	717.273	768.624	1914.33	1438.11	1291.83
Hsc_gene_10636	Yes	10hpi_48hpi_12dpi fem.	No	No	No	PCI domain, eIF3 subunit 6 N terminal domain	772.758	830.691	660.519	1156.68	1405.87	1134.84	2633.11	2797.33	3507.35	2480.31	2376.62	2207.48	2085.59	2276.71	2078.43	1940.32	1972.5	1831.57	1963.42	1781.44	1819.31
Hsc_gene_10637	Yes	10hpi_48hpi	No	No	No		94.3206	76.0568	44.6378	644.696	823.297	638.35	1479.74	1248.81	1658.34	998.927	880.784	1397.7	155.787	151.353	156.605	167.766	177.543	194.968	118.755	155.343	145.3
Hsc_gene_10638	Yes	Not Clustered but DE	No	No	No	Survival motor neuron protein (SMN)	1788.26	1381.43	1763.19	1241.31	1210.26	1175.01	1682.53	1800.55	2044.11	1473.65	1397.31	1567.79	1383	1076.79	1103.05	1274.34	1328.02	1437.89	933.679	1145.32	1194.15
Hsc_gene_10639	Yes	10hpi	No	No	No		1192.17	1140.31	1796.37	1929.09	2091.48	1869.33	3086.22	2779.16	3059.51	1878.79	1913.84	1760.07	1927.22	1223.01	1500.8	1716.64	1965.4	2015.29	1198.63	2161.64	2013.45
Hsc_gene_1064	Yes	12dpi male	No	No	No	Gamma-glutamyltranspeptidase	263.81	293.439	309.449	73.8554	63.6227	98.7007	31.686	40.87	26.6044	83.5017	80.6141	92.4405	60.8705	54.5128	56.7411	498.214	449.183	549.285	370.516	339.648	251.528
Hsc_gene_10640	Yes	48hpi_12dpi fem.12dpimale_24dpi	No	No	No	TspO/MBR family	55.539	43.6922	39.8121	137.325	148.611	138.437	164.767	179.374	283.78	411.323	382.171	373.46	623.149	405.96	498.187	884.585	708.396	791.12	380.016	399.679	480.468
Hsc_gene_10641	Yes	J2_12dpi_male	No	No	No	LIM domain, PET Domain	3351.49	3142.06	3149.98	4097.05	4381.42	3978.79	3086.22	3267.33	2505.25	1914.35	2078.05	2092.85	1832.82	2283.12	2176.59	3560.37	3112.33	3306.96	1876.86	1736.68	1692.93
Hsc_gene_10642	Yes	10hpi	No	No	No		614.759	539.41	586.927	523.912	503.759	488.376	693.924	722.037	957.759	689.662	621.027	547.248	596.325	538.715	494.215	394.843	514.874	474.297	587.442	677.19	709.407
Hsc_gene_10643	Yes	Not Clustered but DE	No	No	No	BTB/POZ domain, Kelch motif, BTB And C-terminal Kelch	1150.04	1121.43	1258.91	747.786	690.354	768.242	567.18	631.215	607.467	470.083	576.242	451.11	786.159	714.438	796.078	1174.36	953.405	1019.83	946.346	862.021	805.867
Hsc_gene_10644	Yes	Increasing	No	No	No	Diacylglycerol kinase catalytic domain	795.261	1059.94	644.835	784.713	879.797	779.351	1314.97	1160.25	1396.73	971.093	1056.94	976.172	1095.15	1421.82	1235.25	1084.55	981.812	1070.45	1658.35	1407.04	1320.52
Hsc_gene_10645	Yes	Not Clustered but DE	No	No	No	DEAD/DEAH box helicase, Helicase conserved C-terminal domain	1237.18	1228.24	968.158	620.462	588.273	624.25	392.907	395.077	501.05	511.834	471.742	443.714	666.481	765.744	808.561	715.124	605.421	686.137	1101.52	881.505	752.753
Hsc_gene_10646	Yes	10hpi_48hpi_12dpi fem.	No	No	No	Anion-transporting ATPase	637.262	786.459	697.918	568.148	667.563	552.04	1045.64	892.329	1308.05	1213.87	1370.44	1419.89	1161.7	1224.29	1154.68	1089.63	1170.01	1149.19	976.431	1016.31	986.577
Hsc_gene_10647	No	NA	No	No	No		850.8	562.065	698.521	637.772	600.617	601.177	459.447	551.745	660.676	681.93	680.742	565.736	869.211	494.463	748.983	565.999	667.561	614.899	466.576	855.702	950.557
Hsc_gene_10648	Yes	12dpi male	No	No	No	N-terminal domain of galactosyltransferase, N-terminal region of glycosyl transferase group 7	639.656	531.858	638.803	661.237	685.131	594.34	690.755	576.721	784.83	688.116	546.385	702.548	731.994	933.772	760.898	1199.78	1152.25	1001.09	965.875	845.171	807.699
Hsc_gene_10649	Yes	Cyst_J2	No	No	No	Eukaryotic-type carbonic anhydrase	1078.22	1192.64	940.41	1434.03	1708.79	1628.35	953.749	658.462	554.259	357.202	358.285	329.088	80.9888	84.6552	69.2241	162.682	188.195	209.966	137.228	166.401	131.259
Hsc_gene_1065	Yes	12dpi male	No	No	No	Gamma-glutamyltranspeptidase	50.7512	73.3597	43.4314	24.6185	21.3658	26.9184	0	11.3528	0	18.5559	17.9143	14.7905	13.4122	25.6531	17.5897	272.832	252.111	288.703	184.202	170.087	154.458
Hsc_gene_10650	Yes	Decreasing	No	No	No		192.471	219.54	223.792	172.329	181.847	209.792	110.901	124.881	110.852	77.3164	47.7713	133.114	18.5707	28.2184	34.6121	49.1436	47.9366	41.2432	40.1128	45.2864	49.4509
Hsc_gene_10651	No	NA	No	No	No	Protein kinase domain	972.89	1002.76	979.016	1070.9	1120.99	1134.84	807.993	878.706	820.303	893.777	922.584	865.243	843.418	938.261	840.336	1013.37	901.917	1025.46	1183.86	916.26	899.885
Hsc_gene_10652	Yes	Not Clustered but DE	No	No	No	Fz domain, Frizzled/Smoothened family membrane region	1300.86	1493.63	1388.6	1284.78	1158.03	1208.76	665.406	960.446	815.869	933.982	1006.18	1027.94	1053.89	1003.68	1100.78	1411.61	1157.58	1212.93	2287.49	1751.42	1715.52
Hsc_gene_10653	No	NA	No	No	No	Small subunit of serine palmitoyltransferase-like	283.44	215.225	172.519	253.493	196.566	237.993	332.703	320.149	399.066	394.313	364.256	281.019	375.024	248.835	331.368	220.299	294.721	260.582	193.703	316.478	330.894
Hsc_gene_10654	Yes	Cyst_J2	No	No	No	Tetraspanin family	795.261	738.991	855.357	798.561	857.482	865.233	750.958	622.133	452.275	341.738	400.085	277.321	152.692	146.864	126.533	250.802	243.234	239.961	122.45	170.614	178.878
Hsc_gene_10655	Yes	Not Clustered but DE	No	No	No	Helix-loop-helix DNA-binding domain, PAS fold	759.831	490.863	643.629	491.985	558.36	559.304	478.459	633.485	412.368	415.962	295.585	436.319	616.443	661.208	566.844	654.118	521.976	590.528	890.399	792.512	829.677
Hsc_gene_10656	No	NA	No	No	No	Rtf2 RING-finger	1144.3	729.282	1071.91	960.505	1141.88	986.152	1105.84	801.507	1015.4	811.822	821.07	935.498	897.067	588.738	689.972	730.375	770.536	740.504	587.442	770.395	800.373
Hsc_gene_10657	Yes	10hpi_48hpi	No	No	No	Mitochondrial ribosomal protein L51 / S25 / CI-B8 domain	531.93	438.54	708.776	388.895	425.892	389.248	621.046	624.403	873.511	661.828	692.684	550.945	568.985	402.753	463.575	423.652	532.628	493.044	315.097	433.907	426.133
Hsc_gene_10658	Yes	Not Clustered but DE	No	No	No		599.917	655.383	934.378	476.983	480.494	496.494	573.517	667.544	762.66	462.352	382.171	454.807	443.633	319.381	416.48	503.298	592.993	506.167	354.154	501.31	542.129
Hsc_gene_10659	Yes	Cyst	No	No	No	Anaphase-promoting complex subunit 4 WD40 domain	814.891	876.541	917.488	303.115	258.289	287.129	288.343	183.915	159.626	202.569	229.9	221.857	228.522	259.737	246.256	166.071	214.827	198.717	177.341	186.411	175.215
Hsc_gene_1066	Yes	12dpi fem._12dpi male_24dpi	No	No	No	GNS1/SUR4 family	9.09691	2.69705	13.8739	31.9271	20.4162	28.6275	139.418	99.9045	53.2088	256.69	247.814	306.902	1242.17	967.762	1392.43	830.357	1217.94	899.852	540.995	461.816	609.285
Hsc_gene_10660	Yes	Cyst	No	No	No	Exostosin family	616.674	548.04	505.493	280.035	262.562	266.193	240.814	236.138	230.572	231.949	262.742	181.183	248.641	296.934	259.307	203.353	220.153	245.585	145.145	197.996	183.152
Hsc_gene_10661	Yes	Cyst_J2	No	No	No		27.7695	0	24.1285	12.6939	9.49592	11.1092	0	13.6233	4.43407	0	0	0	1.0317	5.77194	5.67411	3.38921	1.77543	1.87469	3.1668	5.26586	1.83152
Hsc_gene_10662	Yes	Cyst_J2	No	No	No	AAA domain, AAA domain	156.563	83.0691	176.742	164.251	93.5349	151.683	12.6744	65.8462	44.3407	54.1215	56.7285	62.8595	64.4815	55.1541	86.2465	42.3652	40.8348	46.8673	24.2788	91.626	65.3241
Hsc_gene_10663	Yes	12dpi male	No	No	No	TspO/MBR family	13.406	10.2488	27.1446	44.2363	38.9333	40.1639	114.07	77.1989	84.2473	94.326	86.5855	107.231	146.502	111.591	121.993	294.862	324.903	333.695	135.645	197.996	123.322
Hsc_gene_10664	Yes	Not Clustered but DE	No	No	No		57.9329	86.845	30.1607	283.112	262.562	269.611	307.354	256.573	137.456	307.719	304.542	232.95	173.326	244.987	228.099	255.886	204.174	204.341	306.124	320.691	264.349
Hsc_gene_10665	Yes	12dpi male	No	No	No	Mitochondrial carrier protein	609.971	750.319	620.104	314.655	292	261.92	209.128	195.268	212.835	216.486	280.657	203.369	247.093	216.769	229.801	859.165	644.48	839.862	182.619	206.422	236.876
Hsc_gene_10666	Yes	Cyst	No	No	No	Copine	3602.85	5252.77	3098.71	1494.42	1368.36	1434.36	364.389	363.289	345.857	383.489	364.256	354.971	477.679	1048.57	825.583	1482.78	1292.51	1361.03	765.311	508.682	510.993
Hsc_gene_10667	Yes	12dpi female_24dpi	No	No	No	tRNA synthetases class II (A)	159.914	88.4632	198.457	161.174	182.322	169.628	180.61	179.374	235.006	233.495	223.928	269.926	201.698	323.229	326.261	271.137	223.704	254.958	391.1	218.007	260.686
Hsc_gene_10668	Yes	Not Clustered but DE	No	No	No	tRNA synthetases class II (A)	25.3756	37.7587	27.1446	30.3884	18.0423	19.2274	6.3372	6.81167	4.43407	23.1949	2.98571	3.69762	11.3487	22.4464	20.4268	8.47303	14.2034	44.9926	16.3618	10.0051	9.76809
Hsc_gene_10669	Yes	Increasing	No	No	No	tRNA synthetases class II (A), Threonyl and Alanyl tRNA synthetase second additional domain	753.128	780.526	402.344	797.023	843.713	767.387	979.098	944.552	908.984	1125.73	1188.31	1168.45	1351.53	1485.95	1506.48	1503.12	1104.32	1392.9	1946.53	1311.2	1300.38
Hsc_gene_1067	Yes	Not Clustered but DE	No	No	No	Bacterial extracellular solute-binding proteins, family 3	18.6726	15.6429	32.5735	57.6995	65.5219	56.8277	34.8546	45.4111	13.3022	21.6486	17.9143	36.9762	23.7292	26.9357	21.5616	76.2573	55.0383	58.1155	31.668	25.2761	42.7354
Hsc_gene_10670	No	NA	No	No	No	tRNA synthetases class II (A)	0.478785	10.7882	0	1.15399	0.474796	2.13638	3.1686	9.08223	0	3.09265	2.98571	0	4.64267	3.20663	1.70223	6.77843	1.77543	0	10.556	1.05317	1.22101
Hsc_gene_10671	Yes	10hpi_48hpi	No	No	No	U4/U6.U5 small nuclear ribonucleoproteins	185.29	126.222	213.538	276.958	287.252	270.893	519.651	563.098	660.676	570.595	561.313	536.155	481.806	236.008	294.486	303.335	394.145	369.314	340.959	449.704	434.68
Hsc_gene_10672	Yes	Not Clustered but DE	No	No	No		691.365	519.991	544.702	448.902	448.208	499.485	544.999	401.889	492.182	535.029	406.056	391.948	369.35	416.863	391.514	523.633	447.408	457.425	410.629	371.77	421.859
Hsc_gene_10673	Yes	10hpi_12dpi male	No	No	No		620.984	613.848	486.793	458.904	452.956	503.331	640.057	828.753	820.303	671.106	632.97	391.948	572.596	423.276	409.103	655.813	658.684	646.769	388.461	487.092	528.698
Hsc_gene_10674	Yes	10hpi_48hpi_12dpi fem.	No	No	No	Brix domain	598.002	556.131	582.101	649.312	768.695	695.605	1628.66	1491.76	1871.18	1325.2	1516.74	1538.21	1222.57	810.637	922.043	1008.29	987.138	1031.08	829.702	1000.51	1016.49
Hsc_gene_10675	Yes	10hpi	No	No	No	Zinc finger C-x8-C-x5-C-x3-H type (and similar)	786.643	976.871	662.329	821.257	853.684	839.597	1359.33	1153.44	1126.25	941.713	1101.73	846.755	753.66	633.631	646.849	757.489	782.964	695.511	655	793.565	748.48
Hsc_gene_10676	Yes	J2_12dpi fem._24dpi	No	No	No	Sugar (and other) transporter	60.8056	51.7833	33.1768	741.247	981.404	780.205	668.575	626.674	908.984	850.48	618.042	724.733	1526.41	845.91	1105.32	405.011	374.615	404.934	1641.99	1310.15	1290.61
Hsc_gene_10677	Yes	10hpi	No	No	No	Proteasome subunit, Proteasome subunit A N-terminal signature	1951.05	1735.82	2292.82	2227.59	2552.03	2185.09	6597.03	5867.12	7529.05	4122.51	4006.82	3860.31	3235.42	2825.69	2522.14	2179.26	2560.17	2362.11	2402.55	2655.57	2773.53
Hsc_gene_10678	No	NA	No	No	No	DZF domain, Zinc-finger of C2H2 type	2706.09	2599.42	2858.03	2391.07	2515	2372.23	3171.77	3424	3228	2740.09	2970.78	2887.84	2442.04	3181.62	2574.34	2777.46	2632.96	2588.95	2606.81	2191.12	2300.38
Hsc_gene_10679	Yes	Decreasing	No	No	No	Neurotransmitter-gated ion-channel ligand binding domain, Neurotransmitter-gated ion-channel transmembrane region	597.523	897.578	627.945	631.617	598.718	745.169	437.267	442.759	407.934	208.754	301.557	210.764	126.9	109.667	149.229	237.245	202.399	247.459	163.618	153.237	156.9
Hsc_gene_1068	Yes	Not Clustered but DE	Yes	No	No		21.5453	38.8375	36.1928	177.33	221.73	156.81	76.0464	99.9045	13.3022	58.7604	20.9	18.4881	32.4987	32.0663	57.3085	159.293	236.132	254.958	15.834	42.6535	31.1358
Hsc_gene_10680	Yes	Not Clustered but DE	Yes	No	No	Lecithin:cholesterol acyltransferase	117.302	129.998	131.501	336.196	380.787	326.011	266.163	188.456	243.874	182.467	161.228	188.579	168.168	188.55	159.442	344.005	259.212	309.324	272.345	226.432	164.836
Hsc_gene_10681	Yes	Not Clustered but DE	No	No	No	Lecithin:cholesterol acyltransferase	111.557	73.8991	118.23	193.87	224.104	233.292	88.7208	74.9284	124.154	151.54	77.6284	96.1381	84.0839	118.004	77.7353	228.772	129.606	193.093	175.23	98.9982	84.2498
Hsc_gene_10682	Yes	Not Clustered but DE	No	No	No	Lecithin:cholesterol acyltransferase	199.174	247.589	164.677	448.902	571.18	528.967	294.68	297.443	336.989	366.48	229.9	406.738	235.229	310.402	229.801	615.142	564.586	496.793	488.215	363.871	385.839
Hsc_gene_10683	Yes	Increasing	No	No	No		1040.88	1116.58	841.483	932.809	883.121	922.061	1026.63	858.271	891.248	988.103	809.127	794.988	1112.69	1126.17	1184.75	1525.15	1155.8	1368.53	1732.24	1466.54	1390.12
Hsc_gene_10684	Yes	Cyst	No	No	No		4996.12	6796.02	3865.39	2076.8	1886.84	2314.98	1194.56	1058.08	1268.14	1068.51	1119.64	1297.86	1300.46	1782.25	1513.29	1298.07	1241.02	1205.43	2317.04	1717.2	1645.92
Hsc_gene_10685	Yes	Cyst	No	No	No	Cullin family	3421.39	2427.88	3083.63	955.504	995.173	1064.34	982.266	824.212	940.023	906.148	949.455	809.779	857.346	955.577	877.217	789.687	800.718	753.626	687.724	685.088	777.174
Hsc_gene_10686	Yes	12dpi male	No	No	No		402.658	209.83	288.939	268.88	242.146	255.084	282.006	263.385	288.214	408.23	382.171	406.738	385.341	287.956	359.171	779.519	791.841	882.98	374.21	449.704	495.12
Hsc_gene_10687	Yes	Not Clustered but DE	No	No	No	DnaJ domain, DnaJ central domain, DnaJ C terminal domain	8765.11	6715.65	8943.85	4310.15	5156.29	4578.26	7395.52	7354.33	8686.34	6271.9	6368.52	6640.92	4938.25	5036.98	4807.11	5068.57	5461.22	5211.65	5805.28	5152.64	5426.17
Hsc_gene_10688	No	NA	No	No	No		15.7999	0	44.6378	34.235	22.3154	30.3366	22.1802	11.3528	35.4725	21.6486	20.9	14.7905	26.8243	30.7837	30.0728	13.5569	30.1823	14.9975	12.6672	21.59	49.4509
Hsc_gene_10689	Yes	Increasing	No	No	No	NUDIX domain	5.26663	0	22.3189	22.6951	24.2146	16.6637	66.5406	22.7056	17.7363	24.7412	56.7285	0	62.934	49.3822	30.0728	27.1137	44.3857	14.9975	102.921	64.2435	64.1031
Hsc_gene_1069	Yes	J2_48hpi_12dpi male	Yes	No	No	Insulin/IGF/Relaxin family	7.66055	3.77587	22.3189	28.8498	24.2146	33.3275	9.5058	36.3289	8.86814	9.27796	29.8571	70.2548	17.539	9.6199	10.2134	59.3112	33.7331	33.7445	12.1394	23.1698	30.5253
Hsc_gene_10690	Yes	10hpi_48hpi_12dpi fem._24dpi	No	No	No		36.3876	98.1726	48.8603	350.428	604.416	388.821	1796.6	1868.67	2602.8	1665.39	1666.03	1941.25	3423.71	1927.83	2364.4	1045.57	1391.94	1211.05	3250.72	2651.89	2136.16
Hsc_gene_10691	Yes	10hpi_48hpi_12dpi fem.	No	No	No	Elongation factor Tu GTP binding domain, Elongation factor Tu C-terminal domain, Elongation factor Tu domain 2	15724.2	10712.1	13642.3	13705.2	19730.6	13188.7	41157	41864.5	48415.6	47558.8	48977.6	52221.5	38230.3	48689.5	40424.6	29660.7	28795.7	29607	29865.1	25394.6	27472.1
Hsc_gene_10692	Yes	Not Clustered but DE	No	No	No	ThiF family, E2 binding domain	1643.19	1664.62	1513.46	912.806	884.545	844.724	1292.79	1328.28	1423.34	1229.33	1137.55	1430.98	1065.75	1042.8	957.79	1413.3	1241.02	1383.52	803.312	876.766	900.496
Hsc_gene_10693	Yes	Not Clustered but DE	No	No	No	Mediator complex subunit 29	1076.79	865.753	810.116	615.846	549.339	586.649	697.092	485.899	452.275	519.566	546.385	554.643	503.987	484.843	502.726	506.687	532.628	476.172	672.945	721.949	673.388
Hsc_gene_10694	Yes	10hpi_48hpi	No	No	No	RNA recognition motif. (a.k.a. RRM, RBD, or RNP domain)	1688.67	1551.34	1388.6	1220.54	1397.33	1208.76	2180	2533.94	3631.5	2554.53	2293.02	2725.15	1538.79	1947.07	1769.19	1408.22	1535.75	1460.39	1678.41	1513.93	1503.06
Hsc_gene_10695	Yes	Not Clustered but DE	No	No	No		1123.71	838.782	1020.03	621.616	667.563	621.259	573.517	901.411	616.336	779.349	847.941	917.01	981.666	1047.29	1051.98	852.387	848.655	811.742	1112.08	1033.69	967.041
Hsc_gene_10696	Yes	Not Clustered but DE	No	No	No	AAA domain, AAA domain	1768.15	1947.27	1755.35	1268.62	1182.72	1298.49	1128.02	1269.24	1294.75	1182.94	1370.44	1231.31	1315.94	1398.09	1339.09	1035.4	1047.5	946.72	1867.89	1645.58	1658.74
Hsc_gene_10697	Yes	Not Clustered but DE	No	No	No	HMG (high mobility group) box	120.654	178.545	139.342	388.125	422.569	398.648	91.8894	158.939	150.758	153.086	98.5284	140.51	185.707	510.496	303.565	486.352	548.607	553.034	419.073	328.59	266.791
Hsc_gene_10698	Yes	10hpi_48hpi	No	No	No	Ligand-binding domain of nuclear hormone receptor, Zinc finger, C4 type (two domains)	411.276	221.697	341.419	618.539	722.165	698.596	1448.05	1469.05	1738.15	1346.85	1474.94	1430.98	785.127	1451.96	1125.74	1320.1	1344	1188.56	543.107	539.751	629.431
Hsc_gene_10699	Yes	Increasing	No	No	No	Mitochondrial carrier protein	638.699	552.895	630.962	585.842	497.586	505.04	617.877	819.671	882.38	768.525	850.927	632.293	843.418	809.996	774.516	918.477	829.125	839.862	1231.36	1011.57	957.273
Hsc_gene_107	Yes	Cyst	No	No	No	Calcineurin-like phosphoesterase	2302.47	2343.2	1666.08	1146.68	1078.74	1060.07	1270.61	1412.29	1330.22	1133.46	1391.34	1249.8	1190.07	991.491	1141.63	1023.54	1129.17	1070.45	1093.07	1328.05	1319.3
Hsc_gene_1070	Yes	Cyst	No	No	No		5.26663	33.4434	2.41285	4.2313	1.89918	3.4182	0	4.54111	4.43407	3.09265	2.98571	11.0929	0.515852	1.28265	0.567411	0	0	7.49877	1.0556	0.526586	0
Hsc_gene_10700	Yes	Not Clustered but DE	No	No	No	Myotubularin-like phosphatase domain	706.686	790.235	858.373	531.605	534.146	598.613	833.342	835.565	922.286	633.994	612.07	602.712	681.956	652.23	603.725	584.639	553.934	526.789	1045.04	895.723	788.773
Hsc_gene_10701	Yes	10hpi_48hpi	No	No	No		4331.56	3380.48	7038.3	3718.16	3561.45	3222.09	9024.18	8925.56	13807.7	5580.69	4839.83	4814.3	2309.99	1879.73	2168.08	1616.65	2577.92	2150.27	1014.96	2112.14	2351.06
Hsc_gene_10702	Yes	Not Clustered but DE	No	No	No	RNA recognition motif. (a.k.a. RRM, RBD, or RNP domain)	560.657	462.274	486.19	389.664	416.871	406.766	884.04	1060.35	1325.79	848.934	830.027	854.15	611.285	468.169	509.535	513.466	632.052	596.152	690.891	884.664	893.78
Hsc_gene_10703	Yes	10hpi_48hpi_12dpi fem.	No	No	No	ATP-NAD kinase	631.038	632.728	504.89	1383.63	1333.7	1293.36	3330.2	3501.2	3919.72	2942.66	2603.54	3046.84	2535.93	2967.42	2703.71	2082.67	2219.28	2253.38	2248.43	2159.53	2002.46
Hsc_gene_10704	Yes	12dpi fem._12dpi male_24dpi	No	No	No		241.786	204.976	229.221	521.219	389.333	503.758	313.692	472.276	483.313	470.083	310.514	388.25	798.023	1151.82	1097.94	662.591	1001.34	804.243	1001.77	915.733	868.139
Hsc_gene_10705	Yes	J2_10hpi	No	No	No	Amino acid permease	143.157	195.806	309.449	1401.71	1300.94	1327.12	1023.46	969.528	651.808	519.566	432.928	495.481	227.491	187.909	216.184	382.981	269.865	395.56	452.853	432.854	442.006
Hsc_gene_10706	Yes	J2	No	No	No		196.78	80.9115	104.356	253.109	271.583	254.229	50.6976	70.3873	101.984	132.984	110.471	70.2548	126.9	104.536	182.139	79.6465	90.5468	82.4865	90.7817	173.247	148.963
Hsc_gene_10707	Yes	Not Clustered but DE	No	No	No		312.168	216.303	235.857	562.763	775.817	559.731	370.726	227.056	363.594	589.151	447.856	366.064	568.469	420.71	558.332	584.639	566.362	534.287	652.361	714.577	767.405
Hsc_gene_10708	Yes	10hpi	No	No	No	Translation initiation factor eIF3 subunit	1357.83	1066.95	1208.84	1264	1433.41	1164.75	3488.63	3010.76	4119.25	2781.84	2893.15	3061.63	2091.26	1428.88	1835.01	2802.88	2553.07	2744.55	1957.08	2064.74	2090.37
Hsc_gene_10709	Yes	Not Clustered but DE	No	No	No	Leucine rich repeat	982.945	1339.89	1105.69	2072.57	2205.9	2081.26	1086.83	1003.59	984.363	1189.13	1149.5	898.522	1100.31	1969.52	1678.4	2209.77	1636.94	2024.67	2253.71	1377.02	1409.66
Hsc_gene_1071	Yes	12dpi male	Yes	No	No		0.478785	0	0	6.92394	7.59674	6.40913	0	0	13.3022	23.1949	8.95713	0	173.842	51.9475	70.9264	828.663	664.01	839.862	42.7518	80.0411	174.605
Hsc_gene_10710	Yes	12dpi fem._12dpi male	No	No	No		181.459	244.353	146.581	319.271	314.79	299.52	278.837	295.172	119.72	381.943	382.171	399.343	416.808	817.692	759.196	896.447	916.121	813.617	731.004	558.708	556.171
Hsc_gene_10711	Yes	10hpi_48hpi_12dpi fem.	No	No	No		171.405	222.776	242.492	228.875	287.252	252.947	421.424	460.923	540.956	398.952	420.985	399.343	485.933	411.091	433.502	413.484	442.082	374.938	460.242	547.649	410.26
Hsc_gene_10712	Yes	Not Clustered but DE	No	No	No	Myb-like DNA-binding domain, SWIRM domain, SWIRM-associated region 1, SWIRM-associated domain at the C-terminal	934.587	1538.94	886.724	1320.93	1408.72	1273.71	811.162	787.883	1015.4	910.787	1113.67	917.01	1307.17	1900.89	1733.44	1531.92	1336.9	1377.9	2732.42	1684.02	1553.13
Hsc_gene_10713	Yes	48hpi_12dpi fem._24dpi	No	No	No	MCM P-loop domain, MCM N-terminal domain, MCM OB domain, MCM AAA-lid domain, MCM6 C-terminal winged-helix domain	38.3028	29.6675	58.5117	347.351	368.442	381.13	418.255	649.379	430.105	1260.26	1519.73	1131.47	1338.64	1719.4	1472.43	1006.6	921.447	963.592	3164.69	2144.26	2020.16
Hsc_gene_10714	Yes	J2_10hpi	No	No	No		83.3085	121.907	98.3238	403.127	410.224	372.584	253.488	272.467	292.649	143.808	167.2	122.021	41.784	42.3276	55.6063	91.5087	115.403	84.3612	68.0862	79.5145	75.0922
Hsc_gene_10715	Yes	10hpi_48hpi	No	No	No	Ribosomal protein S26e	8095.77	7745.38	12281.4	10350.9	11520	10055.9	15310.7	14735.9	19172.9	16808.6	17523.1	16173.4	9641.79	6553.08	5923.2	6647.94	9805.69	7931.82	3898.33	6592.86	6930.46
Hsc_gene_10716	Yes	Decreasing	No	No	No	7 transmembrane sweet-taste receptor of 3 GCPR	1866.78	2535.77	1999.05	1916.39	1852.18	1939.4	1226.25	1339.63	1006.53	788.627	650.884	709.943	654.1	520.757	592.377	945.59	775.862	862.359	1091.49	951.014	880.349
Hsc_gene_10717	Yes	10hpi_48hpi_12dpi fem.	No	No	No	Calcineurin-like phosphoesterase, PPP5 TPR repeat region	863.248	748.161	712.395	840.49	921.105	836.606	1771.25	1789.2	2194.86	1994.76	1967.58	2148.32	1474.82	1562.91	1618.82	1465.83	1297.84	1432.27	1630.9	1411.78	1528.1
Hsc_gene_10718	Yes	10hpi_48hpi	No	No	No	Mitoribosomal protein mL52	293.016	504.348	284.114	451.98	474.796	428.557	868.197	874.164	753.792	729.866	662.827	543.55	486.448	305.913	346.121	335.532	438.531	451.801	277.623	449.178	471.31
Hsc_gene_10719	Yes	Not Clustered but DE	No	No	No	WD domain, G-beta repeat	2286.67	1794.08	2004.48	1282.47	1406.82	1297.21	2154.65	2002.63	2137.22	1578.8	1588.4	1915.37	1558.9	1404.51	1314.69	1511.59	1310.27	1430.39	1354.34	1388.61	1425.53
Hsc_gene_1072	Yes	J2_10hpi	No	No	No	Cation efflux family	433.3	388.914	400.534	646.235	780.565	610.577	652.732	601.698	846.907	768.525	540.413	591.619	683.504	558.596	510.67	557.526	461.611	543.661	519.356	588.723	653.241
Hsc_gene_10720	Yes	Cyst	No	No	No		1605.84	1696.44	1493.56	647.389	623.882	743.887	399.244	544.934	385.764	514.927	582.213	469.598	624.181	697.122	729.123	513.466	493.569	434.929	661.862	560.814	555.56
Hsc_gene_10721	Yes	Not Clustered but DE	No	No	No	Foie gras liver health family 1	1494.29	1835.07	1318.02	1061.29	962.887	1136.55	516.482	706.143	580.863	709.764	710.599	702.548	789.254	1253.15	1040.63	926.95	822.023	864.233	999.126	822.001	789.994
Hsc_gene_10722	Yes	12dpi male	No	No	No		9.09691	0	0	49.2369	52.2276	61.1004	47.529	63.5756	88.6814	85.048	47.7713	66.5572	192.929	116.08	125.398	401.622	340.882	382.437	212.704	279.091	262.517
Hsc_gene_10723	Yes	12dpi male	No	No	No	TspO/MBR family	48.836	57.7168	29.5575	133.863	121.548	128.183	148.924	195.268	212.835	321.636	256.771	369.762	603.547	352.73	491.945	1198.09	951.629	1181.06	754.227	743.539	744.206
Hsc_gene_10724	Yes	Increasing	No	No	No	TspO/MBR family	33.5149	1.07882	6.63535	50.7756	50.8032	50.4185	110.901	81.74	137.456	142.262	152.271	110.929	219.753	112.232	191.785	376.203	401.247	328.071	271.289	330.169	278.391
Hsc_gene_10725	Yes	12dpi male	No	No	No		23.4604	34.5222	15.6836	163.097	97.3332	135.874	120.407	138.504	106.418	230.403	170.185	162.695	453.95	386.72	415.912	5654.9	3779.89	4997.93	331.459	427.061	368.745
Hsc_gene_10726	Yes	Not Clustered but DE	No	No	No		5324.08	5525.71	4902.32	3697.39	3447.5	3723.28	2436.65	2658.82	2820.07	2379.8	2370.65	3091.21	2792.31	4569.45	3950.32	4541.55	3586.36	4186.19	5079.02	3121.08	3247.28
Hsc_gene_10727	No	NA	No	No	No		4.30906	7.55174	0	4.2313	5.69755	8.97279	9.5058	0	0	0	0	0	0.515852	0.641327	1.70223	0	1.77543	0	1.5834	2.10634	1.83152
Hsc_gene_10728	Yes	Cyst	No	No	No		2564.85	2368.55	2185.44	946.657	750.178	836.178	769.97	706.143	682.847	898.416	883.77	1168.45	918.217	1023.56	959.492	688.01	802.493	774.248	915.206	811.996	827.845
Hsc_gene_10729	Yes	Cyst	No	No	No	Squalene/phytoene synthase	620.026	738.452	731.698	514.295	447.258	461.458	459.447	499.523	563.127	581.419	420.985	447.412	446.728	451.494	440.311	382.981	442.082	403.059	334.098	412.317	389.503
Hsc_gene_1073	Yes	48hpi	No	No	No		0	0	0	1.53865	0	0.854551	41.1918	56.7639	62.077	129.891	122.414	107.231	56.2279	31.425	34.6121	47.449	92.3223	93.7346	13.7228	34.2281	28.0833
Hsc_gene_10730	Yes	10hpi_48hpi_12dpi fem.	No	No	No	Membrane magnesium transporter	313.604	330.658	293.765	348.505	336.631	295.675	633.72	560.828	634.072	542.761	522.499	502.876	517.915	375.176	463.575	357.562	431.429	425.555	279.206	459.71	503.667
Hsc_gene_10731	Yes	10hpi_48hpi	No	No	No	PRELI-like family	360.046	249.747	387.866	323.502	308.143	313.193	503.808	506.334	545.39	544.307	453.828	465.9	373.993	285.39	325.694	306.724	379.942	389.936	314.569	368.61	349.209
Hsc_gene_10732	Yes	Cyst	No	No	No	WD domain, G-beta repeat	3357.24	2340.5	2965.4	766.25	750.178	794.733	617.877	574.451	669.544	756.154	683.727	739.524	725.804	808.072	695.646	598.196	640.929	609.275	601.692	607.154	672.167
Hsc_gene_10733	Yes	Cyst	No	No	No	LisH-like dimerisation domain	1578.55	1381.97	1165.41	500.063	461.977	451.63	313.692	388.265	341.423	426.786	444.871	380.855	451.371	498.952	381.3	357.562	379.942	350.567	391.1	404.945	423.691
Hsc_gene_10734	Yes	12dpi fem._12dpi male_24dpi	No	No	No	GRASP55/65 PDZ-like domain	809.625	1090.15	716.015	925.5	940.097	884.888	684.418	672.085	647.374	890.684	991.255	880.033	1325.74	2092.65	1744.22	1457.36	1475.38	1537.25	2491.22	1510.25	1636.15
Hsc_gene_10735	Yes	Cyst	No	No	No		878.091	829.612	725.063	488.138	477.645	478.549	361.221	513.146	483.313	398.952	417.999	399.343	505.535	432.896	459.603	374.508	378.166	393.685	424.879	504.469	509.162
Hsc_gene_10736	Yes	24dpi	No	No	No	Nse4 C-terminal	856.067	443.934	784.178	690.086	640.025	646.468	918.894	719.767	731.621	664.921	707.613	739.524	801.118	622.728	806.291	762.573	825.574	832.363	1067.74	1135.85	1034.2
Hsc_gene_10737	Yes	10hpi_12dpi male	No	No	No	Coiled-coil domain-containing protein 124 /Oxs1	888.624	600.902	836.657	683.932	726.438	663.559	817.499	915.034	869.077	875.221	850.927	739.524	1044.08	680.448	834.094	1167.58	1184.21	1137.94	965.875	908.361	1118.45
Hsc_gene_10738	Yes	Not Clustered but DE	No	No	No	Glycosyl transferase family 4	844.576	394.309	744.969	719.705	665.19	644.332	392.907	431.406	580.863	598.429	528.47	654.479	682.988	893.368	771.112	842.219	832.676	764.875	826.535	783.56	837.614
Hsc_gene_10739	Yes	Not Clustered but DE	No	No	No	Conserved region of Rad21 / Rec8 like protein, N terminus of Rad21 / Rec8 like protein	1080.14	1038.36	888.534	1010.9	1135.24	950.688	1311.8	1266.97	1418.9	1575.71	1421.2	1519.72	1092.06	1188.38	1210.86	1104.88	1102.54	1117.32	2170.84	1818.83	1726.51
Hsc_gene_1074	Yes	12dpi male	No	No	No	PDZ domain	186.247	62.5715	112.801	193.101	216.507	232.438	101.395	147.586	119.72	191.745	149.285	166.393	538.55	396.981	470.951	1764.09	1200.19	1535.37	630.721	729.322	625.768
Hsc_gene_10740	Yes	Increasing	No	No	No		12.4484	5.3941	31.9703	205.026	180.897	237.138	152.093	336.042	328.121	615.438	540.413	562.038	1012.1	734.319	855.088	1096.41	1161.13	1227.92	1070.38	1222.73	1040.91
Hsc_gene_10741	Yes	J2	No	No	No		526.184	449.328	868.628	1103.98	1193.16	1274.56	899.883	1076.24	474.445	310.812	322.457	343.879	39.2048	23.0878	27.2357	81.3411	85.2205	88.1105	25.8622	47.9193	65.9346
Hsc_gene_10742	Yes	Not Clustered but DE	No	No	No		1125.62	2032.5	1263.73	1058.59	983.303	1117.75	541.831	599.427	390.198	757.7	746.427	698.85	996.11	1591.77	1445.2	1406.52	1177.11	1301.04	1985.59	1216.94	1145.92
Hsc_gene_10743	Yes	Not Clustered but DE	No	No	No	PH domain	177.629	318.252	232.237	343.889	357.047	400.785	57.0348	95.3634	70.9451	146.901	161.228	158.998	327.05	479.071	565.141	347.394	241.458	299.951	790.645	489.198	432.238
Hsc_gene_10744	Yes	J2	No	No	No	Homeodomain	230.295	360.865	255.763	533.913	762.523	765.251	354.883	410.971	452.275	446.889	373.214	310.6	268.243	241.78	208.24	252.496	243.234	221.214	258.622	266.453	215.508
Hsc_gene_10745	Yes	Not Clustered but DE	No	No	No	DZF domain	790.473	670.486	649.661	516.988	537.944	511.449	440.436	447.3	266.044	445.342	376.199	525.062	558.668	536.791	511.237	608.364	628.501	584.904	589.025	579.771	517.709
Hsc_gene_10746	Yes	Not Clustered but DE	No	No	No		1294.63	1023.26	1055.62	629.694	587.323	605.45	659.069	663.003	691.715	783.988	734.484	990.962	863.02	613.75	750.685	547.358	561.035	663.641	993.32	1207.99	1067.16
Hsc_gene_10747	Yes	12dpi female_24dpi	Yes	No	No	FKBP-type peptidyl-prolyl cis-trans isomerase	469.209	557.21	690.076	654.313	533.196	664.414	1045.64	1312.38	1179.46	2317.94	2415.44	1527.12	4402.28	6104.15	5518.64	2884.22	3339.58	2941.39	5338.17	5404.35	5192.96
Hsc_gene_10748	Yes	Not Clustered but DE	No	No	No		857.503	898.117	869.834	949.734	946.744	1001.11	1070.99	1105.76	962.193	842.748	806.141	946.591	923.891	779.212	918.071	725.292	632.052	652.393	1362.25	1365.44	1167.9
Hsc_gene_10749	No	NA	No	No	No	Exportin 1-like protein	1499.55	1476.36	1134.64	1320.55	1253.46	1273.71	1299.13	1237.45	1436.64	1054.6	1119.64	1323.75	1325.74	1487.88	1463.35	1326.88	1271.21	1327.28	1687.38	1382.81	1446.9
Hsc_gene_1075	Yes	12dpi fem._12dpi male	No	No	No	wnt family	52.1875	25.8917	31.9703	56.9302	47.4796	52.1276	63.372	47.6817	31.0385	37.1119	38.8142	48.0691	62.934	77.6006	91.9206	64.395	71.0171	67.4889	39.0572	38.4408	32.9673
Hsc_gene_10750	Yes	10hpi_48hpi_12dpi fem._24dpi	No	No	No	Histone acetyl transferase HAT1 N-terminus	616.674	519.452	580.292	855.876	1126.22	879.333	1368.84	1307.84	1410.03	1472.1	1677.97	1379.21	1296.85	1308.95	1192.7	1255.7	1249.9	1289.79	1202.86	1211.67	1191.1
Hsc_gene_10751	Yes	Increasing	No	No	No		22.5029	6.47292	36.1928	107.321	109.678	126.901	196.453	215.703	257.176	408.23	423.971	354.971	473.036	425.2	435.772	535.496	520.2	584.904	422.24	526.059	456.658
Hsc_gene_10752	Yes	Not Clustered but DE	No	No	No	Alg9-like mannosyltransferase family	3389.79	3033.64	3881.68	2368.76	2280.45	2303.44	2658.46	2397.71	3196.96	2976.68	2570.69	2858.26	2381.69	2194.62	2409.23	2782.54	2689.77	2812.04	2119.65	2529.19	2678.9
Hsc_gene_10753	Yes	Cyst_J2	Yes	No	No		1900.3	1947.27	2487.05	2271.44	1936.22	1867.62	491.133	542.663	940.023	334.007	364.256	336.483	409.587	252.041	366.548	1198.09	1129.17	1181.06	390.044	590.303	617.221
Hsc_gene_10754	Yes	12dpi fem.	No	No	No	Aminotransferase class I and II	4560.9	4248.39	3910.03	2535.7	2579.57	2403.43	1866.31	1820.99	1973.16	2921.01	2899.12	3294.58	6341.89	6243.96	5833.55	3565.45	3660.93	3623.78	4934.93	3837.23	4660.6
Hsc_gene_10755	Yes	Increasing	No	No	No	DNA gyrase B, DNA gyrase/topoisomerase IV, subunit A, Toprim domain, Histidine kinase-, DNA gyrase B-, and HSP90-like ATPase, C-terminal associated domain of TOPRIM	812.976	1016.79	939.807	1265.54	1478.99	1342.93	1812.44	2150.22	1968.73	2817.41	3129.02	2898.93	2323.4	3545.26	2986.28	4019.61	3364.44	3897.49	4356.46	2954.15	2833.36
Hsc_gene_10756	Yes	12dpi fem.	Yes	No	No	Common central domain of tyrosinase	111.078	76.0568	147.787	760.864	768.695	734.487	152.093	215.703	150.758	337.099	328.428	347.576	1352.56	3483.69	3448.16	1015.07	1166.46	1149.19	986.987	943.116	957.883
Hsc_gene_10757	Yes	J2	No	No	No	Zinc finger, C4 type (two domains)	12.9272	4.31528	0	38.4663	27.5382	42.7276	0	15.8939	22.1703	10.8243	11.9428	7.39524	12.3804	20.5225	14.7527	16.9461	8.87714	9.37346	11.0838	6.84562	17.7047
Hsc_gene_10758	Yes	12dpi fem._12dpi male_24dpi	No	No	No		2.39392	0.53941	2.41285	13.0786	4.74796	2.99093	0	18.1645	22.1703	9.27796	2.98571	3.69762	33.0145	17.9572	22.129	28.8083	31.9577	7.49877	31.668	31.0686	22.5887
Hsc_gene_10759	Yes	Cyst	No	No	No	Protein tyrosine kinase	1281.23	1843.7	1488.13	1143.99	1090.61	1147.24	1004.45	819.671	975.495	895.323	847.941	1013.15	790.285	1521.87	1333.42	938.812	791.841	881.105	1428.76	799.884	864.476
Hsc_gene_1076	Yes	J2_10hpi_48hpi	Yes	No	No	Purple acid Phosphatase, N-terminal domain	5.74541	14.0247	9.65142	79.2407	88.3121	90.5824	104.564	77.1989	48.7748	68.0384	68.6713	59.1619	3.61096	4.48929	9.64599	10.1676	8.87714	26.2457	6.3336	4.21269	3.66303
Hsc_gene_10760	Yes	Cyst	No	No	No	Ribosome biogenesis protein, C-terminal, Possible Fer4-like domain in RNase L inhibitor, RLI, Lipopolysaccharide kinase (Kdo/WaaP) family	1400.44	1372.8	1223.32	739.323	530.822	581.949	364.389	351.936	461.143	547.4	483.685	377.157	466.846	625.935	631.528	398.233	445.632	431.179	612.776	490.252	546.402
Hsc_gene_10761	Yes	12dpi fem._12dpi male_24dpi	No	No	No	Fip1 motif	433.779	517.833	370.976	543.145	622.458	576.822	494.302	594.886	492.182	612.346	552.356	547.248	679.377	788.191	712.101	816.8	751.006	744.253	910.456	702.466	686.208
Hsc_gene_10762	Yes	12dpi female_24dpi	No	No	No	Hydroxymethylglutaryl-coenzyme A synthase N terminal, Hydroxymethylglutaryl-coenzyme A synthase C terminal	483.572	507.585	442.156	383.894	387.909	376.857	383.401	385.995	421.236	518.02	432.928	454.807	1901.43	1564.2	1541.66	1133.69	898.367	987.963	2978.91	2357.53	2465.22
Hsc_gene_10763	Yes	48hpi_12dpi fem.	No	No	No	Phosphate transporter family	1228.08	1537.86	1164.2	1473.26	1549.26	1416.85	1657.18	1861.86	1769.19	1959.2	2066.11	2037.39	2095.39	2542.22	2470.51	1991.16	2006.23	1990.92	1786.08	1778.28	1785.73
Hsc_gene_10764	Yes	Cyst	No	No	No	Protein kinase domain	2365.67	2185.69	2138.39	848.952	678.009	778.923	262.994	261.114	150.758	244.32	220.942	188.579	134.637	177.648	149.797	208.437	236.132	273.705	141.451	167.454	144.079
Hsc_gene_10765	Yes	10hpi_48hpi_12dpi fem._24dpi	No	No	No	tRNA synthetase class II core domain (G, H, P, S and T), Seryl-tRNA synthetase N-terminal domain	589.384	803.181	639.407	626.232	701.274	594.34	1752.24	1603.01	1622.87	2022.6	2054.17	1723.09	1714.69	1412.84	1493.99	1320.1	1446.97	1357.28	1899.03	1709.3	1733.84
Hsc_gene_10766	Yes	Not Clustered but DE	No	No	No		344.246	526.464	434.917	300.807	271.583	279.011	421.424	465.464	496.616	388.128	397.099	310.6	204.277	162.897	200.296	257.58	271.64	281.204	122.977	224.326	208.182
Hsc_gene_10767	Yes	Increasing	No	No	No	Transcription initiation factor TFIID component TAF4 family, NHR1 homology to TAF	716.262	785.92	590.546	636.233	636.702	638.777	624.214	737.931	660.676	654.096	743.441	621.2	1292.21	1087.05	1197.24	1360.77	1155.8	1205.43	1648.32	1566.59	1398.06
Hsc_gene_10768	Yes	12dpi male	No	No	No		793.825	1180.77	644.835	560.839	399.778	420.439	763.633	499.523	620.77	641.726	507.57	732.129	865.6	967.121	926.582	1154.03	1093.66	1096.7	1045.57	943.116	936.515
Hsc_gene_10769	Yes	Not Clustered but DE	No	No	No	Complex 1 protein (LYR family)	444.312	319.87	345.038	649.312	807.154	622.541	690.755	685.708	900.116	893.777	734.484	928.103	833.617	632.99	673.517	891.363	987.138	948.594	385.294	577.138	583.643
Hsc_gene_1077	Yes	J2_10hpi	Yes	No	No		103.896	80.9115	210.522	2010.64	2340.75	2189.36	3162.26	3287.77	1862.31	1482.93	1277.88	1338.54	45.395	32.7077	47.6625	174.544	253.886	213.715	13.7228	37.9142	40.2934
Hsc_gene_10770	Yes	Not Clustered but DE	No	No	No	Elongation factor Tu GTP binding domain, Elongation factor G C-terminus, Elongation Factor G, domain II	1468.91	1235.25	1341.55	702.396	676.585	649.459	468.953	642.568	651.808	904.601	797.184	721.036	878.496	1035.74	984.458	679.537	820.248	822.99	1156.41	1002.62	933.463
Hsc_gene_10771	Yes	Cyst	No	No	No		2290.51	2236.39	2247.57	653.159	483.817	638.777	79.215	54.4934	119.72	38.6582	38.8142	55.4643	70.1559	166.104	124.263	479.574	438.531	451.801	31.668	64.2435	36.0198
Hsc_gene_10772	Yes	12dpi fem.	Yes	No	No		13.8848	0	7.84178	7.30861	9.02113	8.97279	9.5058	6.81167	35.4725	6.18531	2.98571	11.0929	155.787	174.441	174.195	40.6706	19.5297	41.2432	2.639	15.7976	17.7047
Hsc_gene_10773	No	NA	Yes	No	No		0	0	0	0	2.37398	0	0	2.27056	0	0	0	0	1.0317	4.48929	1.13482	0	0	0	1.5834	2.10634	4.27354
Hsc_gene_10774	Yes	Not Clustered but DE	No	No	No	Ground-like domain	53.6239	8.63056	47.6539	44.621	51.278	54.264	28.5174	22.7056	22.1703	18.5559	8.95713	22.1857	31.9828	77.6006	56.7411	42.3652	37.284	43.1179	42.7518	42.1269	38.4618
Hsc_gene_10775	Yes	Decreasing	No	No	No		140.284	72.2809	139.946	97.7045	81.1902	94.8552	79.215	77.1989	35.4725	49.4825	44.7856	44.3714	3.61096	6.41327	7.94375	20.3353	14.2034	9.37346	5.278	8.42538	3.66303
Hsc_gene_10776	Yes	J2	Yes	No	No		87.1388	80.3721	106.166	276.188	225.053	193.556	107.732	138.504	186.231	80.409	104.5	114.626	4.64267	12.8265	3.40447	88.1195	74.568	46.8673	5.8058	8.42538	9.15758
Hsc_gene_10777	Yes	Cyst_J2	No	No	No		668.862	764.344	658.709	944.734	889.768	896.424	766.801	610.78	540.956	338.646	322.457	499.179	66.0291	63.4914	62.9826	264.359	230.806	292.452	95.0041	94.2589	98.9019
Hsc_gene_10778	Yes	J2_10hpi	Yes	No	No		244.659	162.902	206.902	1216.69	1203.13	1335.66	1584.3	1307.84	971.061	799.451	707.613	772.803	34.0462	30.1424	23.2639	186.407	177.543	146.226	72.8365	86.8867	88.5233
Hsc_gene_10779	Yes	12dpi male	No	No	No	7 transmembrane receptor (rhodopsin family)	183.374	219	224.395	152.327	138.64	176.038	72.8778	74.9284	26.6044	46.3898	29.8571	33.2786	45.395	57.0781	55.0389	366.035	234.356	284.953	84.9759	76.355	103.786
Hsc_gene_1078	Yes	Not Clustered but DE	No	No	No	Calcineurin-like phosphoesterase	55.539	43.1528	50.0667	307.346	224.104	300.802	167.936	158.939	150.758	214.939	298.571	440.017	19.0865	42.9689	35.1795	38.9759	47.9366	48.742	32.7236	23.1698	26.8622
Hsc_gene_10780	Yes	12dpi fem._12dpi male	No	No	No	Zinc carboxypeptidase, Carboxypeptidase activation peptide	6.70298	25.3523	3.61928	49.6216	37.0341	29.9093	155.261	54.4934	26.6044	40.2045	59.7142	11.0929	312.09	957.501	667.843	903.225	695.968	852.985	495.605	344.387	266.18
Hsc_gene_10781	Yes	10hpi_48hpi_12dpi fem.	No	No	No	Clathrin light chain	812.976	761.107	588.737	1403.25	1764.34	1465.98	2401.8	2375	3028.47	2254.54	2296.01	2462.61	2501.88	2492.2	2410.93	2267.38	2187.33	2062.16	2374.05	2193.76	2216.14
Hsc_gene_10782	Yes	Cyst	No	No	No		6830.82	6817.06	7340.51	454.672	295.798	392.666	171.104	256.573	79.8132	344.831	322.457	354.971	348.716	292.445	275.762	238.94	319.577	262.457	351.515	351.759	341.883
Hsc_gene_10783	Yes	Not Clustered but DE	Yes	No	No		226.944	242.734	202.077	98.8585	99.7072	93.1461	2157.82	2252.39	2585.06	2251.45	2621.45	2274.04	2403.35	3284.24	3313.11	2663.92	3687.56	3353.82	1450.92	1634.52	1487.8
Hsc_gene_10784	Yes	J2_10hpi	No	No	No		60.3268	77.675	41.6217	270.034	320.487	316.184	266.163	156.668	354.725	125.252	92.557	81.3476	4.12682	7.0546	10.7808	13.5569	31.9577	11.2482	3.1668	6.31903	6.10506
Hsc_gene_10785	Yes	J2_10hpi	No	No	No		163.266	147.798	232.237	346.966	377.463	358.912	345.378	333.772	305.951	190.198	164.214	166.393	137.217	65.4153	100.432	111.844	133.157	121.855	111.894	165.875	147.742
Hsc_gene_10786	Yes	Increasing	No	No	No	ssDNA-binding domain of telomere protection protein	5.26663	0	0	84.2413	93.5349	86.7369	209.128	170.292	181.797	340.192	355.299	310.6	449.823	365.556	370.519	237.245	349.759	303.7	624.388	579.771	481.689
Hsc_gene_10787	Yes	Increasing	No	No	No		308.337	255.68	266.62	313.885	327.609	317.039	364.389	376.912	407.934	507.195	528.47	458.505	432.8	566.933	525.423	706.651	635.603	663.641	708.836	517.634	445.059
Hsc_gene_10788	Yes	12dpi male	No	No	No	Ubiquitin-conjugating enzyme	453.888	361.405	506.7	392.741	357.047	383.694	434.098	440.488	390.198	609.253	564.299	624.898	613.864	622.087	588.973	871.028	733.252	821.115	784.311	650.86	545.181
Hsc_gene_10789	Yes	Cyst	No	No	No	RNA polymerase Rpb8	3024	2108.01	2886.98	1283.24	1178.92	1332.25	972.761	896.87	1126.25	1015.94	967.37	1009.45	836.712	523.323	574.22	557.526	727.925	609.275	401.128	686.668	813.804
Hsc_gene_1079	Yes	Not Clustered but DE	Yes	No	No		2499.73	2598.88	2186.65	382.355	446.783	332.42	60.2034	145.316	172.929	278.339	310.514	288.414	1647.63	1464.15	1502.5	899.836	742.129	761.125	2283.26	1556.06	1860.21
Hsc_gene_10790	Yes	10hpi_48hpi_12dpi fem._24dpi	No	No	No	tRNA synthetases class I (R), Arginyl tRNA synthetase N terminal domain, DALR anticodon binding domain	741.637	831.23	723.253	643.542	779.615	664.414	1261.1	1221.56	1432.2	1399.43	1421.2	1475.35	1285.5	1446.83	1357.25	1137.08	891.265	989.838	1503.18	1152.7	1291.83
Hsc_gene_10791	Yes	12dpi male	No	No	No	DnaJ domain	332.755	333.895	294.971	176.561	190.868	184.156	253.488	354.207	274.912	224.217	229.9	221.857	264.116	178.93	235.476	449.071	461.611	457.425	231.704	294.362	302.2
Hsc_gene_10792	Yes	10hpi	No	No	No	Proteasome subunit	1075.83	967.162	1099.06	1417.1	1751.52	1378.82	8951.3	8469.18	11621.7	4396.21	4123.26	4459.33	2390.97	2457.56	2333.76	2114.87	2242.37	2232.76	1935.44	2067.38	2267.42
Hsc_gene_10793	Yes	10hpi_48hpi	No	No	No	Autophagy protein Apg5	911.127	1083.67	956.094	1105.52	936.773	910.097	1524.1	1428.18	2119.48	1329.84	1116.65	1538.21	937.303	657.36	755.224	830.357	1102.54	997.336	567.913	867.814	907.822
Hsc_gene_10794	Yes	Not Clustered but DE	No	No	No	Yippee zinc-binding/DNA-binding /Mis18, centromere assembly	401.221	312.858	573.053	568.917	544.591	508.458	839.679	828.753	864.643	692.755	456.813	525.062	575.175	447.646	512.94	798.16	662.235	781.747	529.384	608.207	653.851
Hsc_gene_10795	Yes	Not Clustered but DE	No	No	No	Mitochondrial ribosomal death-associated protein 3	1326.71	1295.12	969.968	666.237	714.094	618.268	896.714	978.61	988.797	1240.15	1110.68	1382.91	1066.78	1027.41	887.998	764.267	901.917	841.737	789.062	801.99	896.222
Hsc_gene_10796	Yes	Not Clustered but DE	No	No	No	HEAT repeats	725.359	467.668	562.798	543.914	519.427	525.549	662.238	715.225	851.341	958.723	892.727	698.85	809.372	775.364	704.724	915.087	933.875	1072.32	715.17	736.694	800.373
Hsc_gene_10797	Yes	Not Clustered but DE	Yes	No	No		1124.66	988.199	793.226	489.292	339.479	424.285	155.261	122.61	88.6814	114.428	74.6427	144.207	127.415	187.267	224.127	377.897	346.208	354.317	193.703	179.039	194.141
Hsc_gene_10798	Yes	10hpi_48hpi_12dpi fem.	No	No	No	ATPase family associated with various cellular activities (AAA)	383.028	279.954	421.646	426.592	541.268	481.967	874.534	944.552	886.814	1325.2	1304.75	1198.03	1257.13	1126.17	975.38	1279.43	1097.21	1224.17	855.564	819.368	847.992
Hsc_gene_10799	Yes	Not Clustered but DE	No	No	No	Probable molybdopterin binding domain	297.325	309.621	241.889	187.716	159.532	186.719	212.296	224.785	208.401	204.115	161.228	151.602	316.217	244.987	281.436	237.245	282.293	232.462	228.01	312.265	304.642
Hsc_gene_108	Yes	48hpi_12dpi fem.	No	No	No	6-phosphogluconate dehydrogenase, C-terminal domain, NAD binding domain of 6-phosphogluconate dehydrogenase	3530.56	2873.98	2681.28	2037.56	2153.2	1750.98	5196.51	5792.19	6606.76	11288.2	11895.1	11455.2	10952.6	14189.4	12449	7158.02	9649.45	8289.89	6638.67	5246.9	6274.17
Hsc_gene_1080	Yes	12dpi fem._12dpi male	No	No	No		64.6359	65.2686	88.6724	109.629	106.829	102.119	31.686	31.7878	31.0385	38.6582	29.8571	14.7905	244.514	681.089	658.764	1116.75	550.383	867.983	230.649	242.23	265.57
Hsc_gene_10800	Yes	12dpi male	No	No	No	Peptidase C65 Otubain	1105.51	973.635	1188.33	1095.91	1357.44	1226.28	1948.69	1823.26	1880.05	1751.99	1904.88	1700.91	1866.87	1705.93	1593.86	3946.74	3037.76	3715.64	1608.74	1632.42	1540.31
Hsc_gene_10801	Yes	Cyst_J2	No	No	No		1505.78	1471.51	1498.38	1364.79	1218.8	1099.38	712.935	706.143	594.165	514.927	692.684	617.502	670.608	705.46	787.567	667.675	658.684	699.26	844.481	764.603	753.974
Hsc_gene_10802	Yes	Cyst_J2	No	No	No		9.09691	10.2488	21.7157	43.467	36.0845	29.482	0	4.54111	0	3.09265	5.97142	0	9.80119	7.0546	31.2076	13.5569	8.87714	16.8722	17.4174	9.47855	13.4311
Hsc_gene_10803	Yes	Not Clustered but DE	No	No	No	Neurotransmitter-gated ion-channel ligand binding domain, Neurotransmitter-gated ion-channel transmembrane region	253.277	125.143	244.905	399.281	435.863	428.985	250.319	227.056	146.324	188.652	232.885	166.393	190.865	308.478	297.323	140.652	172.217	116.231	241.205	217.48	200.246
Hsc_gene_10804	Yes	12dpi fem._12dpi male	No	No	No	ShK domain-like	44.527	24.8128	48.2571	267.341	300.071	270.465	107.732	143.045	133.022	354.109	438.899	421.529	897.067	1831.63	1402.07	504.993	896.591	689.887	162.035	223.799	332.726
Hsc_gene_10805	Yes	J2	Yes	No	No	Neurotransmitter-gated ion-channel ligand binding domain	34.4725	7.55174	27.7478	95.3965	96.3836	101.264	47.529	59.0345	13.3022	47.9361	38.8142	55.4643	20.6341	39.1209	32.3424	55.922	21.3051	29.9951	67.5584	40.5471	43.9564
Hsc_gene_10806	Yes	12dpi fem.	No	No	No	Enoyl-CoA hydratase/isomerase	2371.42	1613.91	2525.66	3070	3642.64	3082.79	2629.94	2729.21	3609.33	5225.04	4675.62	4551.77	11940.4	9595.53	10013.1	5471.88	6892.21	6250.22	6962.21	6950.41	7167.33
Hsc_gene_10807	Yes	12dpi male	No	No	No		0.957569	11.3276	24.1285	38.851	36.0845	44.8639	9.5058	29.5172	31.0385	205.662	101.514	122.021	182.612	264.868	134.476	9296.61	6363.13	7734.98	52.2522	121.641	102.565
Hsc_gene_10808	Yes	12dpi male	No	No	No		2.87271	17.2611	0	55.3915	32.2861	58.964	28.5174	15.8939	17.7363	208.754	71.657	36.9762	222.332	331.566	194.055	13943.2	9578.43	12217.4	39.0572	67.403	49.4509
Hsc_gene_10809	Yes	Not Clustered but DE	No	No	No	Helicase conserved C-terminal domain, S1 RNA binding domain, Helicase associated domain (HA2), Oligonucleotide/oligosaccharide-binding (OB)-fold	2980.43	2626.39	1958.63	1331.7	1397.8	1282.25	1429.04	1348.71	1073.04	1374.68	1259.97	1619.56	1355.66	1821.37	1624.5	1659.02	1246.35	1422.89	2454.27	1746.69	1658.13
Hsc_gene_1081	Yes	12dpi fem._12dpi male_24dpi	No	No	No	Gamma-glutamyltranspeptidase	429.948	559.368	383.644	452.749	482.868	469.149	792.15	849.188	563.127	1704.05	1594.37	1205.42	2025.75	4518.79	4279.98	2443.62	2432.34	2497.09	2013.03	1572.91	1641.04
Hsc_gene_10810	Yes	Cyst	No	No	No	Dual specificity phosphatase, catalytic domain	3594.71	2780.66	3200.65	1064.36	1078.26	1094.68	1080.49	1114.84	1228.24	933.982	1122.63	968.776	1113.72	1053.06	919.206	1404.83	1276.53	1278.54	836.036	977.87	1108.68
Hsc_gene_10811	Yes	Cyst	No	No	No	ATPase family associated with various cellular activities (AAA), Replication factor C C-terminal domain	2020.47	1469.89	1788.53	606.614	559.31	529.822	877.703	803.777	908.984	819.553	949.455	865.243	923.891	947.881	861.897	925.255	861.083	894.228	855.037	854.649	925.526
Hsc_gene_10812	Yes	Cyst	No	No	No	Dual specificity phosphatase, catalytic domain	1037.53	668.329	739.54	376.201	338.53	373.866	399.244	376.912	336.989	298.441	420.985	395.645	297.131	265.509	292.217	308.418	349.759	271.83	153.59	303.84	263.128
Hsc_gene_10813	Yes	12dpi fem._12dpi male	No	No	No	Cytochrome b5-like Heme/Steroid binding domain, Oxidoreductase molybdopterin binding domain, Mo-co oxidoreductase dimerisation domain	1346.34	1077.2	686.457	789.329	790.061	794.733	931.569	896.87	1024.27	972.64	955.427	1101.89	1231.34	1251.87	1150.71	1342.13	1367.08	1332.91	1193.36	1165.33	1206.97
Hsc_gene_10814	Yes	10hpi_48hpi_12dpi fem.	No	No	No	Septin	851.279	820.982	613.468	1223.61	1462.37	1172.44	2658.46	2663.36	2930.92	2843.7	2818.51	2336.9	3106.98	2730.13	2639.6	2496.16	2482.05	2444.6	2676.48	2712.44	2777.19
Hsc_gene_10815	Yes	Not Clustered but DE	No	No	No	Ubiquitin carboxyl-terminal hydrolase	627.208	719.033	691.283	508.14	474.321	502.049	716.104	676.626	629.638	629.355	576.242	647.083	610.769	731.754	680.326	694.789	660.459	809.867	700.391	628.217	559.834
Hsc_gene_10816	Yes	Cyst	No	No	No	KH domain	9717.41	7875.38	9294.32	2725.73	2667.88	2625.61	2116.63	2381.81	2123.92	2475.67	2528.9	2562.45	2796.95	3100.82	2779.75	2116.56	2093.23	2079.03	3541.54	3135.29	3263.76
Hsc_gene_10817	Yes	12dpi fem._12dpi male_24dpi	No	No	No	Leucine Rich repeats (2 copies)	163.266	121.907	144.771	255.032	241.671	250.384	278.837	222.515	323.687	565.956	549.37	436.319	1042.54	1068.45	1129.72	1689.52	1303.16	1464.13	1868.94	1316.46	1255.81
Hsc_gene_10818	Yes	12dpi fem._12dpi male	Yes	No	No	Kunitz/Bovine pancreatic trypsin inhibitor domain, Lustrin, cysteine-rich repeated domain	37.824	87.9238	25.9382	142.71	113.002	205.092	25.3488	40.87	31.0385	20.1023	26.8714	14.7905	1107.53	3583.74	3361.91	4605.94	3009.35	3749.38	2507.05	1169.55	965.82
Hsc_gene_10819	Yes	J2_12dpi_male	No	No	No		12559	16223.8	11943	24315.3	25829.9	19513.3	3735.78	3505.74	2762.42	1979.3	1997.44	1752.67	616.959	857.454	825.016	14558.4	11980.6	12920.4	867.704	783.56	700.25
Hsc_gene_1082	Yes	12dpi fem._12dpi male_24dpi	No	No	No	Glycosyl transferase family 2, Ricin-type beta-trefoil lectin domain	832.127	724.967	434.314	537.76	512.305	486.24	557.674	719.767	758.226	652.55	626.999	632.293	1016.74	1351.92	1192.13	1415	1175.33	1383.52	1427.7	1170.6	1166.68
Hsc_gene_10820	Yes	10hpi_48hpi_12dpi fem._24dpi	No	No	No	Uncharacterized protein family UPF0016	444.791	405.097	627.945	577.38	570.705	583.231	966.423	915.034	953.325	988.103	940.498	987.264	935.24	665.697	784.729	493.13	582.34	590.528	1022.88	1105.83	1070.22
Hsc_gene_10821	Yes	Cyst	No	No	No	Protein phosphatase 2C	6966.31	5973.96	6713.77	2668.03	2487.46	2581.17	2294.07	1936.79	2363.36	2011.77	1818.3	1730.49	1938.57	2143.96	2131.76	2182.65	2016.89	2118.4	1581.29	1607.67	1692.93
Hsc_gene_10822	Yes	12dpi female_24dpi	No	No	No	Protein-tyrosine phosphatase	15.3211	74.4385	33.78	84.2413	83.5641	87.1642	104.564	56.7639	62.077	102.058	131.371	207.067	1526.41	1176.19	1307.88	403.316	347.984	399.309	1700.05	1304.35	1290
Hsc_gene_10823	Yes	Not Clustered but DE	No	No	No		1570.41	1628.48	1812.66	2075.26	2439.98	2029.99	2110.29	1973.11	1937.69	2013.32	2075.07	1944.95	3148.76	3411.22	3100.33	3673.91	2830.03	3215.1	2627.92	2288.02	2629.45
Hsc_gene_10824	Yes	Cyst	No	No	No	Zinc-ribbon	967.145	1054.55	1295.1	526.22	537.469	504.613	446.773	440.488	483.313	490.186	516.528	658.176	512.241	455.983	474.923	410.095	410.124	386.187	496.66	480.246	590.969
Hsc_gene_10825	Yes	Cyst	No	No	No	PP-loop family	619.547	369.496	554.957	328.503	321.437	310.202	209.128	249.761	274.912	303.08	289.614	314.298	364.707	311.685	291.649	176.239	223.704	204.341	299.263	308.053	373.019
Hsc_gene_10826	Yes	12dpi male	No	No	No	ATP-dependent protease La (LON) substrate-binding domain, Yippee zinc-binding/DNA-binding /Mis18, centromere assembly	958.048	881.396	854.151	686.624	652.845	699.877	763.633	644.838	563.127	592.243	480.699	724.733	790.285	699.046	723.449	1164.19	1065.26	1059.2	657.111	708.258	741.764
Hsc_gene_10827	Yes	12dpi male	No	No	No	Ring finger domain	20.1089	55.5592	42.225	26.5418	21.3658	28.2002	34.8546	6.81167	13.3022	146.901	143.314	40.6738	133.606	148.147	100.999	5805.72	4401.29	5177.9	39.0572	57.3979	75.0922
Hsc_gene_10828	Yes	12dpi male	No	No	No		1.91514	8.09115	11.4611	26.1571	18.9918	13.6728	6.3372	15.8939	8.86814	97.4186	62.6999	62.8595	115.551	111.591	72.6286	5829.45	4253.93	5166.65	20.0564	48.4459	42.1249
Hsc_gene_10829	Yes	J2_10hpi_48hpi	No	No	No	Protein kinase domain	275.78	421.279	281.701	473.521	496.637	450.776	605.203	451.841	341.423	354.109	367.242	321.693	213.563	228.312	215.616	211.826	184.645	208.091	195.286	194.31	192.309
Hsc_gene_1083	Yes	10hpi_12dpi male	No	No	No	Acyltransferase, Acyltransferase C-terminus	583.16	559.368	679.219	481.983	435.388	508.031	750.958	733.39	807	694.301	653.87	691.455	559.699	626.576	600.888	1096.41	1001.34	1034.83	742.087	673.503	655.683
Hsc_gene_10830	Yes	Not Clustered but DE	No	No	No	7 transmembrane receptor (rhodopsin family)	148.902	323.106	120.04	170.791	138.166	201.674	215.465	197.538	168.495	151.54	200.042	207.067	49.0059	64.774	78.3027	77.9519	99.424	58.1155	53.3078	66.8764	68.9871
Hsc_gene_10831	Yes	12dpi female_24dpi	No	No	No		29.2059	38.8375	20.5093	46.9289	30.8618	37.173	22.1802	47.6817	62.077	58.7604	89.5713	36.9762	135.669	116.722	127.1	89.8141	78.1188	101.233	287.123	167.981	183.152
Hsc_gene_10832	Yes	Cyst_J2	No	No	No	CBS domain	4117.07	5410.28	4233.35	8374.89	6505.66	8094.31	2972.15	3067.52	2509.68	2911.73	2716.99	3235.42	1607.91	2438.97	2329.79	2445.32	2370.2	2332.12	2702.87	2200.6	2245.44
Hsc_gene_10833	Yes	12dpi male	Yes	No	No	ShK domain-like	2.39392	0.53941	0	7.30861	2.37398	5.12731	9.5058	13.6233	0	10.8243	2.98571	0	18.5707	6.41327	11.3482	38.9759	14.2034	29.9951	16.3618	13.1646	20.1467
Hsc_gene_10834	Yes	Cyst	No	No	No	Transcription factor IIA, alpha/beta subunit	1441.62	1214.75	1679.95	531.99	438.712	456.758	548.168	392.806	425.671	545.853	432.928	417.831	647.91	547.693	586.136	411.789	465.162	391.811	907.817	857.282	863.865
Hsc_gene_10835	Yes	Not Clustered but DE	No	No	No		431.864	395.927	279.288	252.724	243.57	188.001	186.947	183.915	168.495	168.55	292.599	255.136	237.292	185.343	208.24	189.796	202.399	166.848	152.534	213.267	216.729
Hsc_gene_10836	Yes	12dpi male	No	No	No	WH2 motif	235.083	448.25	259.382	288.882	298.647	309.775	386.569	345.125	297.083	303.08	271.699	347.576	615.927	801.017	891.403	1865.76	1310.27	1602.86	924.178	643.488	542.129
Hsc_gene_10837	Yes	10hpi_48hpi	No	No	No		424.682	363.562	620.104	425.822	427.791	394.803	757.296	715.225	931.154	732.959	806.141	595.317	567.437	317.457	356.334	360.951	491.794	403.059	300.318	501.836	503.057
Hsc_gene_10838	Yes	Cyst_J2	No	No	No	Kinesin motor domain, FHA domain	395.476	341.986	399.931	339.273	267.31	350.366	199.622	136.233	70.9451	72.6774	137.343	107.231	110.392	76.9592	111.213	113.539	106.526	140.602	147.256	190.624	171.552
Hsc_gene_10839	Yes	J2_10hpi	No	No	No	Homeodomain	552.996	436.922	314.274	997.432	1058.32	933.17	846.017	837.836	736.055	582.965	621.027	669.269	371.413	560.52	527.692	476.184	443.857	481.796	318.791	322.797	369.966
Hsc_gene_1084	Yes	12dpi male	No	No	No		9.09691	19.9582	11.4611	64.2388	47.4796	63.6641	34.8546	86.2812	79.8132	69.5847	74.6427	73.9524	182.096	113.515	144.122	415.179	310.7	395.56	171.007	184.305	176.436
Hsc_gene_10840	Yes	Not Clustered but DE	No	No	No	SAM domain (Sterile alpha motif), TIR domain	741.637	1089.07	731.698	1559.81	1268.18	1560.84	807.993	776.53	607.467	456.167	498.613	525.062	313.122	1161.44	947.576	965.926	626.726	699.26	356.265	271.192	276.559
Hsc_gene_10841	Yes	12dpi fem._12dpi male_24dpi	No	No	No	MH1 domain, MH2 domain	31.121	35.0616	27.7478	71.9321	70.7446	77.7642	76.0464	81.74	53.2088	78.8627	110.471	107.231	262.053	246.911	261.009	160.988	223.704	187.469	223.787	242.23	235.045
Hsc_gene_10842	Yes	Cyst	No	No	No		4028.01	2972.69	3777.32	1517.11	1333.7	1580.92	1070.99	937.74	1028.7	892.231	988.269	957.683	815.046	646.458	806.858	608.364	877.061	774.248	392.156	682.455	741.764
Hsc_gene_10843	Yes	Not Clustered but DE	No	No	No	Pyridine nucleotide-disulphide oxidoreductase, Apoptosis-inducing factor, mitochondrion-associated, C-term	1253.94	1166.2	980.825	712.012	680.383	702.441	865.028	989.963	877.946	1073.15	1104.71	1101.89	769.135	871.563	846.01	674.453	706.62	671.14	900.955	789.879	758.248
Hsc_gene_10844	Yes	10hpi_48hpi_12dpi fem.	No	No	No	SPFH domain / Band 7 family	1532.59	1150.02	1496.57	1908.32	2225.84	1619.8	4043.14	3782.75	4544.92	6095.62	5854.97	6607.65	3793.58	4108.34	3573.55	2519.88	3094.57	2870.15	3408.53	2932.03	3015.9
Hsc_gene_10845	Yes	Increasing	No	No	No	MBOAT, membrane-bound O-acyltransferase family	911.606	865.753	792.623	912.037	962.887	870.36	456.279	483.629	607.467	456.167	447.856	550.945	2043.81	1783.53	2008.64	1720.03	1347.55	1705.97	3584.29	2424.4	2290.62
Hsc_gene_10846	Yes	J2_10hpi_48hpi	No	No	No	C2 domain	194.387	182.86	224.999	270.034	280.605	270.893	332.703	222.515	190.665	202.569	271.699	177.486	161.462	166.104	133.909	179.628	134.933	178.096	171.535	160.082	163.005
Hsc_gene_10847	Yes	Cyst_J2_10hpi_48hpi	No	No	No	Copine	605.184	632.728	700.934	552.377	569.755	590.922	760.464	676.626	430.105	519.566	486.67	484.388	400.817	357.219	367.682	376.203	310.7	311.199	397.434	388.62	424.912
Hsc_gene_10848	Yes	Not Clustered but DE	No	No	No		842.661	573.393	994.699	544.683	553.138	490.94	652.732	581.263	580.863	702.033	579.227	580.526	602.515	585.532	612.236	459.238	475.815	395.56	716.753	674.03	737.491
Hsc_gene_10849	Yes	Not Clustered but DE	No	No	No	Mitochondrial 28S ribosomal protein S31	1957.27	1913.29	2350.72	1143.22	1192.21	1101.09	912.557	964.987	1112.95	1550.97	1424.18	1164.75	1143.64	1084.48	1009.42	837.136	985.362	832.363	919.956	811.996	1065.94
Hsc_gene_1085	Yes	Not Clustered but DE	No	No	No	Sec7 domain, Guanine nucleotide exchange factor in Golgi transport N-terminal, Dimerisation and cyclophilin-binding domain of Mon2	1931.42	1772.5	1420.57	1173.99	1299.99	1193.38	1327.64	1346.44	1498.72	1141.19	1262.95	1076.01	1485.65	1833.55	1697.13	1786.12	1580.13	1552.25	1685.79	1367.02	1294.88
Hsc_gene_10850	Yes	Cyst	No	No	No	Tudor domain	668.383	566.92	932.568	378.894	381.261	385.83	237.645	217.973	239.44	313.904	379.185	269.926	332.209	340.545	322.857	281.305	326.679	290.577	352.043	448.651	391.945
Hsc_gene_10851	Yes	Not Clustered but DE	No	No	No	HMG (high mobility group) box, HMG-box domain	1900.3	1684.04	1818.09	1485.96	1587.72	1620.66	1546.28	1423.64	1649.47	1411.8	1394.33	1260.89	1333.48	1235.84	1233.55	1476	1573.03	1499.75	1355.92	1444.43	1371.81
Hsc_gene_10852	Yes	12dpi male	No	No	No		8.13934	0	11.4611	3.84663	5.22276	9.40006	22.1802	9.08223	8.86814	27.8339	5.97142	7.39524	52.1011	39.7623	44.2581	1891.18	1329.8	1644.11	7.91701	23.6964	12.8206
Hsc_gene_10853	Yes	12dpi male	No	No	No		2.87271	0	17.4932	43.8516	31.8113	31.6184	53.8662	79.4695	39.9066	112.882	122.414	114.626	194.476	100.047	139.016	638.867	630.277	671.14	148.84	191.151	168.5
Hsc_gene_10854	Yes	J2_12dpi fem._24dpi	Yes	No	No	Nematode fatty acid retinoid binding protein (Gp-FAR-1)	14100.2	12083.9	13736.4	63623.7	76991.5	57381.4	18140.2	15623.7	16685.4	8721.29	9303.47	8456.46	64195.2	44549.8	54567.4	30036.9	34052.7	31907.3	49660.2	64017.6	69244.1
Hsc_gene_10855	Yes	Cyst_J2	Yes	No	No	Nematode fatty acid retinoid binding protein (Gp-FAR-1)	882.4	1232.55	628.549	703.55	685.606	634.077	85.5522	79.4695	106.418	35.5655	2.98571	22.1857	23.2133	25.0118	23.8313	198.269	189.971	200.592	47.502	40.5471	26.8622
Hsc_gene_10856	Yes	Not Clustered but DE	No	No	No		739.243	836.625	762.462	652.005	627.206	620.404	937.906	880.976	1064.18	983.464	967.37	939.195	907.9	834.366	782.46	762.573	942.752	832.363	1037.66	1055.8	1001.23
Hsc_gene_10857	Yes	Not Clustered but DE	No	No	No	KH domain, Tudor domain	4987.02	4831.49	3936.57	3445.05	3622.7	3149.02	8390.46	8807.49	9994.39	8776.95	9906.58	10952.3	8610.09	12146.7	10455.7	6686.92	5885.54	6180.86	6075.51	4647.12	5174.64
Hsc_gene_10858	Yes	Cyst_J2	No	No	No		9.57569	37.7587	30.7639	39.2357	72.169	63.6641	3.1686	4.54111	4.43407	4.63898	2.98571	18.4881	8.25363	6.41327	2.26964	13.5569	1.77543	3.74938	2.639	7.3722	4.27354
Hsc_gene_10859	Yes	J2	No	No	No	SKI/SNO/DAC family	54.1027	79.2932	118.23	195.024	284.878	274.311	34.8546	54.4934	150.758	34.0192	35.8285	40.6738	63.9657	51.9475	62.9826	105.066	74.568	59.9902	75.4755	78.4613	78.1447
Hsc_gene_1086	Yes	J2_10hpi	No	No	No		61.7632	15.6429	77.2114	443.517	361.795	453.767	415.087	229.326	363.594	123.706	92.557	114.626	73.251	85.9378	127.1	155.904	152.687	148.101	41.1684	57.3979	50.0615
Hsc_gene_10860	Yes	Increasing	No	No	No	Protein phosphatase 2C	496.021	562.604	668.361	491.985	494.263	445.648	823.836	653.92	784.83	932.435	937.512	939.195	1047.7	1030.61	969.138	1113.36	1104.32	1106.07	1684.74	1378.6	1368.75
Hsc_gene_10861	Yes	12dpi male	No	No	No	Protein kinase domain	6.2242	19.9582	4.2225	57.3149	39.8829	57.6822	3.1686	49.9523	39.9066	222.671	122.414	103.533	360.065	451.494	334.773	18215.3	11059.1	14909.4	88.1427	120.588	118.438
Hsc_gene_10862	Yes	12dpi fem._12dpi male_24dpi	No	No	No	HORMA domain	16.2787	15.1035	26.5414	78.4713	60.7739	84.1733	57.0348	65.8462	88.6814	120.614	83.5998	81.3476	1269	736.243	924.88	1830.17	1427.44	1649.73	1118.94	1183.77	1133.1
Hsc_gene_10863	Yes	Not Clustered but DE	No	No	No	F-box-like, Galactose oxidase, central domain, Galactose oxidase, central domain	917.351	749.78	697.315	582.381	565.008	559.304	370.726	456.382	438.973	448.435	591.17	406.738	574.143	843.345	716.64	762.573	617.849	864.233	945.29	759.337	714.291
Hsc_gene_10864	No	NA	No	No	No	Lon protease (S16) C-terminal proteolytic domain	17.2362	19.9582	27.7478	13.0786	15.6683	14.1001	12.6744	11.3528	26.6044	13.9169	2.98571	0	8.25363	3.84796	10.7808	3.38921	19.5297	11.2482	6.3336	12.1115	17.0942
Hsc_gene_10865	Yes	Cyst	No	No	No	Ankyrin repeats (3 copies)	25.3756	7.55174	77.2114	8.84726	9.02113	10.6819	9.5058	0	0	3.09265	0	0	1.54756	1.28265	7.37634	1.69461	3.55086	5.62408	3.1668	7.3722	4.27354
Hsc_gene_10866	Yes	10hpi_48hpi_12dpi fem._24dpi	No	No	No	Lon protease (S16) C-terminal proteolytic domain	3.35149	3.23646	0	14.2325	11.3951	14.9546	15.843	29.5172	39.9066	44.8435	14.9285	29.581	30.9511	21.8051	31.775	13.5569	28.4068	13.1228	32.1958	31.0686	34.7988
Hsc_gene_10867	No	NA	No	No	No		0	0	0	0	0.474796	0.854551	0	0	0	0	0	0	0	0.641327	0	0	0	1.87469	0	0.526586	1.83152
Hsc_gene_10868	No	NA	No	No	No	Integrase core domain, Protein of unknown function (DUF1759), Putative peptidase (DUF1758), Phlebovirus glycoprotein G2, Integrase zinc binding domain, Family of unknown function (DUF5641)	0	0	0	0.384663	0.474796	1.28183	0	0	0	0	0	0	0	0	0.567411	0	0	3.74938	0	0	0
Hsc_gene_10869	No	NA	No	No	No		0	0	0	0.384663	0	2.13638	0	0	0	0	0	0	0	0.641327	0	0	0	0	1.0556	0.526586	0.610506
Hsc_gene_1087	Yes	J2	No	No	No	7 transmembrane receptor (rhodopsin family)	53.6239	43.1528	89.8788	190.024	206.536	193.129	44.3604	61.305	26.6044	51.0288	32.8428	0	14.4439	15.3918	19.292	32.1975	33.7331	16.8722	21.6398	20.0103	28.6938
Hsc_gene_10870	Yes	Cyst	No	No	No		624.335	789.157	637.597	175.407	124.871	173.901	110.901	129.422	106.418	97.4186	86.5855	73.9524	60.8705	102.612	98.1621	89.8141	104.75	97.484	30.0846	57.9245	60.44
Hsc_gene_10871	Yes	Cyst	No	No	No		900.115	1339.89	706.966	235.029	173.301	234.147	183.779	95.3634	150.758	74.2237	116.443	166.393	76.3461	86.5791	121.993	133.874	111.852	136.853	55.419	87.9399	74.4817
Hsc_gene_10872	No	NA	No	No	No		3.35149	7.01233	1.80964	2.69264	2.84878	5.98186	0	0	0	0	0	11.0929	1.54756	0	1.13482	0	0	0	2.1112	0	2.44202
Hsc_gene_10873	No	NA	No	No	No	Josephin	6.2242	1.07882	11.4611	3.84663	1.42439	5.55458	9.5058	0	4.43407	0	2.98571	0	2.57926	12.8265	2.26964	5.08382	5.32628	0	7.38921	5.79245	7.32607
Hsc_gene_10874	No	NA	No	No	No	Fic/DOC family	0	0	0	0	0	0	0	0	0	0	0	0	0	0	0	0	0	0	0	1.05317	1.22101
Hsc_gene_10875	Yes	12dpi male	Yes	No	No		0	0	0	0.384663	0.949592	0	0	0	0	3.09265	0	0	3.09511	1.28265	0	160.988	124.28	125.604	0	0.526586	0.610506
Hsc_gene_10876	Yes	Cyst	No	No	No		86.66	135.931	141.755	1.15399	5.22276	8.11824	0	0	0	6.18531	0	0	4.64267	3.84796	4.53929	20.3353	31.9577	18.7469	2.639	3.15952	3.05253
Hsc_gene_10877	No	NA	No	No	No		0	0	0	0	0	0	0	0	0	0	0	0	0	0	0.567411	0	0	0	1.5834	0.526586	1.22101
Hsc_gene_10878	No	NA	No	No	No		0	0	0	0	0	0	0	0	0	0	0	0	0	0.641327	0	5.08382	5.32628	0	0	0	0
Hsc_gene_10879	Yes	12dpi male	No	No	No	Trehalase	0	0	0	0.384663	0	1.28183	0	2.27056	0	0	0	3.69762	4.12682	4.48929	9.64599	189.796	161.564	178.096	4.2224	5.79245	0.610506
Hsc_gene_1088	Yes	Cyst_J2	No	No	No	7 transmembrane receptor (rhodopsin family)	207.792	313.397	279.288	376.97	365.593	384.548	180.61	242.95	119.72	112.882	119.428	88.7429	90.2741	54.5128	53.904	108.455	47.9366	74.9877	85.5037	110.056	113.554
Hsc_gene_10880	No	NA	No	No	No		0.957569	0	0	0	0	0	0	0	0	0	0	0	0	0	0	0	0	0	0	0	0
Hsc_gene_10881	No	NA	No	No	No	Reverse transcriptase (RNA-dependent DNA polymerase)	0	0	0	0	0	0	0	0	0	0	0	0	0	0	0	0	0	0	0	0	0
Hsc_gene_10882	No	NA	No	No	No	RNase H-like domain found in reverse transcriptase	0	0	0	0	0	0	0	0	0	0	0	0	0	0	0	0	0	0	0	0	0
Hsc_gene_10883	No	NA	No	No	No	Integrase core domain, Integrase zinc binding domain	0.478785	0	0	0.384663	0	0.427276	0	0	0	0	0	0	0	0	0	0	1.77543	0	0	1.05317	0
Hsc_gene_10884	No	NA	No	No	No	Protein of unknown function (DUF1759), Pao retrotransposon peptidase, Integrase zinc binding domain, Family of unknown function (DUF5641)	0.957569	0	0	0.384663	2.37398	4.70003	0	0	0	0	0	0	0	0	1.70223	0	0	0	0	0	0
Hsc_gene_10885	Yes	12dpi male	Yes	No	No		0	0	0	1.15399	0	0.427276	0	0	0	0	0	0	3.09511	1.28265	1.13482	49.1436	49.712	84.3612	0	5.79245	2.44202
Hsc_gene_10886	Yes	12dpi male	No	No	No		0.957569	0	0	0	0	2.13638	0	2.27056	0	9.27796	0	0	0.515852	5.13062	2.83706	135.569	152.687	166.848	0.5278	1.05317	1.22101
Hsc_gene_10887	Yes	12dpi male	No	No	No		0.957569	0	0	11.9246	4.74796	5.98186	0	4.54111	4.43407	3.09265	5.97142	14.7905	7.73778	10.2612	7.94375	71.1735	60.3645	78.7371	10.0282	7.3722	12.8206
Hsc_gene_10888	Yes	Not Clustered but DE	No	No	No		5.26663	1.61823	0	21.9258	9.97072	14.9546	12.6744	2.27056	48.7748	15.4633	35.8285	40.6738	7.73778	7.69592	11.3482	38.9759	12.428	24.371	16.8896	13.1646	13.4311
Hsc_gene_10889	Yes	12dpi male	No	No	No		0.957569	12.4064	21.7157	5.00063	2.37398	2.13638	0	0	0	0	0	0	6.70608	1.28265	4.53929	15.2515	19.5297	14.9975	3.1668	5.26586	7.93657
Hsc_gene_1089	Yes	10h_48h_12d fem._12d male_24dpi	No	No	No	Glutamine amidotransferase class-I, GMP synthase C terminal domain, NAD synthase	750.734	734.676	841.483	869.724	1083.48	858.824	1818.78	1666.59	1760.33	2051.98	2146.72	1800.74	1923.1	2180.51	1901.39	2025.05	1775.43	1824.08	2510.75	1873.07	1877.91
Hsc_gene_10890	No	NA	No	No	No		1.91514	0	13.8739	3.46197	2.37398	3.4182	12.6744	11.3528	0	3.09265	5.97142	0	4.12682	1.92398	1.13482	0	14.2034	9.37346	3.6946	3.6861	4.88404
Hsc_gene_10891	No	NA	No	No	No		0	0	0	1.15399	0	0	0	0	4.43407	0	0	0	2.06341	1.92398	1.70223	0	0	0	1.5834	1.05317	2.44202
Hsc_gene_10892	Yes	Cyst_J2	No	No	No		24.418	8.63056	10.8578	8.84726	17.0927	14.9546	6.3372	0	13.3022	6.18531	0	0	2.06341	2.56531	5.67411	0	7.10171	5.62408	3.1668	3.15952	2.44202
Hsc_gene_10893	No	NA	Yes	No	No	Ubiquitin family	0	0	0	2.69264	3.32357	0.427276	0	2.27056	0	0	0	0	0	0	0	0	0	0	0.5278	0	0
Hsc_gene_10894	Yes	Not Clustered but DE	No	No	No		86.1812	110.04	111.595	45.0056	32.2861	34.182	31.686	47.6817	17.7363	43.2972	41.7999	18.4881	29.9194	36.5556	32.3424	30.5029	17.7543	16.8722	77.5867	75.3018	93.4073
Hsc_gene_10895	Yes	Cyst	No	No	No		82.8297	144.562	142.962	46.1596	27.0634	28.2002	19.0116	40.87	57.6429	38.6582	26.8714	59.1619	23.2133	30.1424	30.6402	20.3353	10.6526	7.49877	51.7244	46.3396	55.556
Hsc_gene_10896	No	NA	No	No	No		0	0	0	0.769327	0	0	0	6.81167	0	0	2.98571	0	1.0317	0	0.567411	0	0	0	0.5278	0.526586	0
Hsc_gene_10897	No	NA	No	No	No		0	0	0	0	0	0	0	0	0	0	0	0	0	0.641327	0	0	0	0	0	0	0
Hsc_gene_10898	No	NA	No	No	No		0	0	10.8578	11.1552	6.64715	2.56365	6.3372	11.3528	0	6.18531	0	0	2.06341	5.13062	11.3482	13.5569	15.9789	13.1228	0	0.526586	9.15758
Hsc_gene_10899	No	NA	No	No	No		1.43635	0	0	7.69327	8.54633	4.27276	12.6744	0	0	12.3706	5.97142	0	2.57926	1.92398	4.53929	1.69461	14.2034	11.2482	0	0	8.54708
Hsc_gene_109	Yes	Cyst_J2	No	No	No		2789.4	1744.45	2270.5	952.427	875.999	995.979	560.842	295.172	425.671	329.368	388.142	329.088	660.291	539.356	542.445	298.251	287.619	303.7	1159.05	1222.73	1388.9
Hsc_gene_1090	Yes	12dpi male	No	No	No	Histone deacetylase domain	490.754	545.883	456.03	496.601	437.762	437.103	468.953	336.042	350.291	377.304	325.442	292.112	382.762	462.397	381.868	601.585	594.768	523.039	468.159	470.768	468.258
Hsc_gene_10900	Yes	Not Clustered but DE	No	No	No	Protein of unknown function (DUF1759), Pao retrotransposon peptidase	0	0	0	11.9246	3.32357	9.40006	0	4.54111	8.86814	1.54633	0	3.69762	7.73778	3.84796	2.83706	1.69461	1.77543	5.62408	0	0	11.5996
Hsc_gene_10901	Yes	12dpi male	Yes	No	No		0	0	0	8.07793	2.84878	8.97279	41.1918	15.8939	35.4725	10.8243	0	3.69762	20.1182	22.4464	34.0447	298.251	314.251	288.703	8.97261	25.2761	19.5362
Hsc_gene_10902	Yes	Cyst_J2	No	No	No	PMP-22/EMP/MP20/Claudin tight junction	6.70298	3.23646	22.9221	15.7712	14.2439	13.6728	0	0	0	0	2.98571	7.39524	0.515852	1.92398	0.567411	3.38921	1.77543	5.62408	3.1668	5.79245	1.83152
Hsc_gene_10903	Yes	Not Clustered but DE	No	No	No	Ion channel	24.8968	28.5887	62.131	53.8529	50.3284	54.6913	28.5174	36.3289	35.4725	40.2045	77.6284	48.0691	53.6486	47.4582	32.3424	44.0598	37.284	84.3612	69.1418	89.5196	76.3132
Hsc_gene_10904	Yes	10hpi_48hpi_12dpi fem._24dpi	No	No	No	Chromo (CHRromatin Organisation MOdifier) domain	365.791	294.518	225.602	708.55	744.006	671.25	1159.71	1128.47	1525.32	1394.79	1388.35	1545.61	1245.27	1319.85	1330.01	1020.15	1098.99	969.216	1528.51	1314.89	1285.72
Hsc_gene_10905	Yes	Not Clustered but DE	No	No	No	ZIP Zinc transporter	181.938	199.042	187.599	179.253	178.998	148.265	72.8778	145.316	124.154	228.856	137.343	207.067	257.926	265.509	233.206	301.64	218.378	241.835	333.042	300.154	251.528
Hsc_gene_10906	No	NA	No	No	No		0	1.07882	0	0	0	0	0	0	0	3.09265	0	0	0.515852	0.641327	0	0	0	0	0	1.57976	0.610506
Hsc_gene_10907	No	NA	No	No	No	ZIP Zinc transporter	2.87271	0	15.0803	1.92332	1.42439	3.4182	0	2.27056	0	1.54633	0	0	6.70608	1.92398	1.13482	5.08382	1.77543	3.74938	3.1668	4.73927	1.83152
Hsc_gene_10908	Yes	12dpi male	Yes	No	No		0	0	0	1.15399	0	0	0	0	0	0	0	0	1.0317	1.28265	2.83706	18.6407	23.0806	18.7469	2.639	3.15952	4.27354
Hsc_gene_10909	No	NA	No	No	No		0.478785	0	0	1.53865	0	0.427276	0	2.27056	0	1.54633	0	3.69762	1.0317	0.641327	0	0	0	0	0	0.526586	0.610506
Hsc_gene_1091	Yes	Cyst_J2	No	No	No		186.726	189.333	288.939	155.019	174.725	203.81	85.5522	77.1989	79.8132	100.511	98.5284	77.65	117.098	153.277	128.235	179.628	138.483	118.106	217.982	130.593	108.059
Hsc_gene_10910	No	NA	No	No	No		1.91514	0	0	1.92332	0	0	0	4.54111	0	0	0	0	0	0	1.13482	0	0	1.87469	0.5278	0	0.610506
Hsc_gene_10911	Yes	Not Clustered but DE	No	No	No		1.43635	0	0	1.15399	2.37398	3.4182	15.843	4.54111	0	4.63898	2.98571	0	6.70608	7.0546	6.80893	8.47303	10.6526	3.74938	4.2224	6.31903	5.49455
Hsc_gene_10912	Yes	Cyst	No	No	No	ABC transporter	479.742	873.304	554.957	441.978	293.899	345.239	224.971	236.138	146.324	278.339	295.585	195.974	192.929	226.388	202.566	177.934	158.013	193.093	194.758	238.543	199.025
Hsc_gene_10913	Yes	Cyst_J2	No	No	No		118.739	193.109	46.4475	87.3186	50.3284	78.1914	34.8546	38.5995	57.6429	61.8531	17.9143	14.7905	31.9828	46.1755	38.5839	27.1137	28.4068	54.3661	27.4456	32.1217	31.1358
Hsc_gene_10914	No	NA	No	No	No		0	0	0	1.15399	2.37398	1.7091	9.5058	2.27056	4.43407	0	0	7.39524	0	0	0	0	0	0	0	0	0
Hsc_gene_10915	Yes	Not Clustered but DE	No	No	No		12.4484	36.1405	23.5253	117.322	184.696	126.901	3.1686	27.2467	4.43407	213.393	125.4	151.602	18.5707	10.2612	4.53929	20.3353	31.9577	11.2482	7.91701	8.95196	17.7047
Hsc_gene_10916	Yes	J2	Yes	No	No		1330.54	1315.08	1952.6	9460.8	8102.87	5663.97	1314.97	722.037	953.325	136.077	232.885	114.626	15.9914	2.56531	3.40447	367.73	186.42	328.071	8.44481	27.3825	7.93657
Hsc_gene_10917	Yes	24dpi	No	No	No	BTB/POZ domain	8.61812	0	10.2546	16.1559	11.3951	13.2455	34.8546	15.8939	4.43407	1.54633	2.98571	0	11.3487	8.33725	8.51117	5.08382	3.55086	1.87469	30.0846	38.4408	27.4727
Hsc_gene_10918	Yes	J2	Yes	No	No		8168.54	8692.59	8969.79	56462.4	89451.6	49897.7	6026.68	4225.51	5329.75	808.729	1256.98	957.683	66.0291	32.0663	72.0612	1360.77	1241.02	1539.12	72.3087	294.362	60.44
Hsc_gene_10919	Yes	Not Clustered but DE	No	No	No		7.18177	55.0198	0	102.705	146.712	99.5552	19.0116	9.08223	17.7363	188.652	104.5	77.65	10.317	8.33725	13.0505	13.5569	21.3051	22.4963	16.3618	11.5849	18.3152
Hsc_gene_1092	Yes	Cyst_J2	No	No	No	DnaJ domain, GYF domain 2	980.072	1868.52	1016.42	1543.27	1826.07	2056.05	548.168	628.944	571.995	742.237	892.727	894.824	1009.52	1652.7	1495.7	1740.36	1242.8	1443.51	2699.17	1262.75	1255.2
Hsc_gene_10920	Yes	J2_10hpi_48hpi	No	No	No	Poly(A) polymerase central domain	0	0	0	58.0842	40.3577	44.0094	91.8894	77.1989	57.6429	60.3068	47.7713	55.4643	2.57926	2.56531	2.26964	3.38921	8.87714	3.74938	3.1668	1.57976	6.10506
Hsc_gene_10921	Yes	10hpi	No	No	No		1.43635	0	0	46.1596	37.0341	42.7276	79.215	93.0928	119.72	51.0288	32.8428	66.5572	2.06341	6.41327	3.40447	0	7.10171	1.87469	1.0556	3.15952	2.44202
Hsc_gene_10922	Yes	48hpi	No	No	No		0	0	0	0.769327	0	0	0	0	0	15.4633	5.97142	0	0.515852	1.92398	0.567411	1.69461	1.77543	0	0	0.526586	1.83152
Hsc_gene_10923	No	NA	No	No	No		0	0	0	0.769327	0	0	0	0	0	10.8243	11.9428	0	4.12682	0	1.13482	0	1.77543	1.87469	0	1.05317	0
Hsc_gene_10924	Yes	48hpi	No	No	No		0	0	0	0.384663	0.949592	1.28183	0	0	0	17.0096	11.9428	14.7905	4.12682	0.641327	5.1067	6.77843	5.32628	1.87469	2.1112	1.57976	0.610506
Hsc_gene_10925	No	NA	No	No	No		0	0	0	0	0	0	0	4.54111	0	1.54633	0	0	0	0.641327	0.567411	0	0	0	0	0	1.22101
Hsc_gene_10926	No	NA	No	No	No		0	0	10.8578	1.15399	0	2.56365	0	0	0	0	0	0	0	0.641327	0	0	0	0	0.5278	0.526586	0
Hsc_gene_10927	No	NA	No	No	No		0	0	0	1.15399	0	0	0	0	0	0	0	0	0	0	1.13482	0	0	0	0	1.05317	1.83152
Hsc_gene_10928	No	NA	No	No	No		0	0	0	0	0.474796	0	0	0	0	0	0	0	0	0	0	0	0	0	0	0	0
Hsc_gene_10929	No	NA	No	No	No		0.957569	2.69705	0	0.769327	0	1.28183	0	0	0	0	0	0	0	0.641327	0	0	0	0	0	0	0
Hsc_gene_1093	Yes	Increasing	No	No	No		28.2483	19.9582	37.3992	69.6241	65.0471	64.5186	57.0348	45.4111	97.5495	88.1406	107.486	155.3	247.093	101.971	133.342	160.988	175.767	174.346	270.762	268.032	276.559
Hsc_gene_10930	No	NA	No	No	No	Integrase core domain	0.478785	0	0	0.384663	0.474796	1.7091	0	0	0	0	0	0	0	0	0.567411	3.38921	0	0	0	0	0.610506
Hsc_gene_10931	No	NA	No	No	No		0.478785	0	0	1.92332	0	0.427276	0	0	0	0	0	0	0	0.641327	0.567411	1.69461	0	0	1.0556	0	0.610506
Hsc_gene_10932	No	NA	No	No	No		0	0.53941	0	0	0	0.427276	0	0	0	0	0	0	0	0	1.13482	0	0	0	0	0	0.610506
Hsc_gene_10933	No	NA	No	No	No		0	0	0	0	0.474796	0	0	0	0	0	0	0	0	0	0	0	0	0	2.1112	3.15952	0
Hsc_gene_10934	No	NA	No	No	No		0	0	0	0.384663	0	0	0	4.54111	0	0	5.97142	0	2.57926	0.641327	0	1.69461	1.77543	5.62408	0	1.05317	1.83152
Hsc_gene_10935	Yes	10hpi_48hpi	No	No	No		46.4421	10.7882	48.2571	28.4651	22.3154	23.9274	53.8662	27.2467	22.1703	35.5655	41.7999	40.6738	22.1816	32.0663	22.6964	11.8622	10.6526	11.2482	17.4174	18.4305	21.9782
Hsc_gene_10936	Yes	10hpi_48hpi_12dpi fem._24dpi	No	No	No	SPRY domain	0	0	0	5.00063	6.64715	1.7091	19.0116	6.81167	4.43407	0	8.95713	25.8833	9.28534	2.56531	20.4268	0	0	0	0	11.0583	3.66303
Hsc_gene_10937	No	NA	No	No	No		0	0	0	8.07793	0.474796	2.13638	0	2.27056	0	0	0	0	0	0.641327	0	1.69461	0	1.87469	0	2.10634	0
Hsc_gene_10938	Yes	12dpi male	No	No	No		7.66055	0	0	16.5405	9.02113	12.8183	28.5174	6.81167	8.86814	41.7508	26.8714	85.0453	50.0376	55.7954	53.3366	405.011	307.149	367.44	23.2232	34.2281	32.3568
Hsc_gene_10939	Yes	12dpi fem._12dpi male_24dpi	Yes	No	No		25.3756	16.1823	40.4153	18.0792	12.3447	12.391	19.0116	15.8939	35.4725	26.2876	2.98571	85.0453	112.972	71.8286	68.0893	79.6465	90.5468	116.231	79.6979	91.626	92.7968
Hsc_gene_1094	Yes	12dpi fem._12dpi male_24dpi	No	No	No		49.3148	48.5469	53.0828	141.941	125.346	120.064	69.7092	74.9284	101.984	115.975	59.7142	166.393	424.546	523.964	435.772	491.436	450.959	427.43	552.079	553.442	487.183
Hsc_gene_10940	Yes	Decreasing	No	No	No		8172.37	6820.84	4800.37	4233.99	3398.59	3642.1	3628.05	3399.02	2301.28	1918.99	2018.34	1793.35	1255.07	767.027	796.078	3277.37	2672.02	2962.01	998.598	873.606	1257.64
Hsc_gene_10941	No	NA	No	No	No	Protein of unknown function (DUF1280)	0.957569	0	0	0.384663	0.949592	0.427276	0	0	0	0	0	0	0.515852	4.48929	0	3.38921	3.55086	0	1.5834	1.05317	0
Hsc_gene_10942	Yes	12dpi male	No	No	No		0	0	0	2.69264	1.42439	2.56365	0	6.81167	13.3022	4.63898	5.97142	0	6.19022	3.84796	4.53929	71.1735	58.5891	78.7371	4.2224	8.42538	8.54708
Hsc_gene_10943	Yes	J2_10hpi_48hpi	No	No	No	Aspartyl protease	179.065	166.678	127.881	237.722	174.25	165.783	228.139	177.103	248.308	211.847	244.828	218.16	77.8937	39.1209	40.8536	62.7004	49.712	73.113	126.672	173.773	165.447
Hsc_gene_10944	No	NA	No	No	No		0	0	0	0	0	1.28183	12.6744	0	0	0	0	0	0	0	0	1.69461	0	1.87469	0	0	0
Hsc_gene_10945	Yes	J2_12dpi_male	No	No	No	Protein kinase domain	59.8481	117.591	36.796	150.788	102.081	100.837	25.3488	20.435	8.86814	10.8243	32.8428	14.7905	4.12682	3.84796	7.37634	22.0299	69.2417	50.6167	9.50041	6.31903	2.44202
Hsc_gene_10946	Yes	J2_12dpi_male	No	No	No		37.3452	140.786	7.84178	72.7014	53.1772	84.6006	19.0116	15.8939	8.86814	12.3706	38.8142	18.4881	8.25363	17.3158	16.4549	35.5867	46.1611	52.4914	23.751	16.3242	13.4311
Hsc_gene_10947	No	NA	No	No	No		157.999	185.557	171.313	179.638	136.741	134.165	199.622	181.645	217.269	149.994	128.385	188.579	147.018	214.203	224.695	184.712	179.318	198.717	139.339	154.29	149.574
Hsc_gene_10948	No	NA	No	No	No	Josephin	76.6055	119.21	42.8282	55.0069	52.2276	49.564	82.3836	81.74	39.9066	43.2972	53.7428	73.9524	61.3864	38.4796	64.1174	54.2274	72.7925	82.4865	49.0854	78.9879	87.3023
Hsc_gene_10949	Yes	10hpi_48hpi	No	No	No	S4 domain	1439.71	1162.43	1623.85	1638.67	1686	1289.09	2981.65	2856.36	4828.7	3551.91	3603.75	3279.79	2171.74	1979.13	2029.63	1460.75	1608.54	1529.75	1414.51	1227.47	1508.56
Hsc_gene_1095	Yes	10hpi_48hpi_12dpi fem.	No	No	No	PCI domain, Eukaryotic translation initiation factor 3 subunit 8 N-terminus	1827.52	2036.27	1581.63	1599.82	1875.45	1603.57	3117.9	3044.82	3139.32	3406.56	3448.49	3405.51	2787.66	3329.13	2868.26	2914.72	2744.81	2941.39	2930.88	2603.44	2513.45
Hsc_gene_10950	Yes	Not Clustered but DE	No	No	No		435.215	534.555	689.473	298.884	297.697	301.657	358.052	422.324	390.198	338.646	292.599	247.741	487.996	500.235	573.085	411.789	463.387	483.671	416.962	400.205	375.461
Hsc_gene_10951	No	NA	No	No	No	Protein of unknown function (DUF1280)	12.9272	37.2193	0	19.6178	17.0927	17.9456	22.1802	18.1645	8.86814	7.73164	2.98571	0	13.4122	17.9572	15.3201	22.0299	21.3051	29.9951	10.0282	10.0051	8.54708
Hsc_gene_10952	Yes	J2	No	No	No		0.957569	0	0	10.3859	6.17235	8.11824	0	0	0	1.54633	0	0	2.06341	2.56531	0	1.69461	1.77543	3.74938	3.1668	3.6861	0.610506
Hsc_gene_10953	Yes	J2_10hpi	No	No	No		22.9817	18.8793	11.4611	26.9264	20.4162	31.1911	34.8546	18.1645	26.6044	12.3706	2.98571	0	8.25363	8.97858	11.3482	13.5569	17.7543	9.37346	6.3336	5.79245	7.32607
Hsc_gene_10954	Yes	J2	No	No	No	Protein of unknown function (DUF 659)	19.6302	3.77587	18.6996	28.4651	30.387	28.2002	0	24.9761	22.1703	10.8243	14.9285	14.7905	12.8963	10.2612	10.7808	11.8622	12.428	14.9975	2.639	3.6861	4.27354
Hsc_gene_10955	No	NA	No	No	No		13.406	18.3399	9.65142	8.4626	4.74796	14.1001	15.843	15.8939	17.7363	7.73164	11.9428	3.69762	10.8329	7.69592	3.40447	8.47303	19.5297	9.37346	8.97261	14.2178	9.76809
Hsc_gene_10956	No	NA	No	No	No		0	0	0	0	0	0	0	0	0	1.54633	0	0	1.0317	0	0	0	0	0	1.0556	1.05317	0
Hsc_gene_10957	No	NA	No	No	No		0.478785	0	0	2.69264	2.84878	2.13638	0	9.08223	0	1.54633	0	0	2.06341	0.641327	1.70223	0	0	3.74938	1.0556	3.6861	3.66303
Hsc_gene_10958	Yes	Cyst	No	No	No		426.118	318.791	302.21	113.091	122.972	135.019	85.5522	63.5756	53.2088	41.7508	71.657	36.9762	47.9742	40.4036	35.7469	18.6407	47.9366	39.3685	42.224	51.6054	60.44
Hsc_gene_10959	No	NA	No	No	No		0	0	0	0.384663	0	0.854551	0	0	0	3.09265	0	0	0.515852	1.28265	2.83706	0	1.77543	1.87469	2.1112	0.526586	0
Hsc_gene_1096	Yes	Cyst_J2	No	No	No	E1-E2 ATPase, Cation transporting ATPase, C-terminus, Cation transporter/ATPase, N-terminus, haloacid dehalogenase-like hydrolase, Cation transport ATPase (P-type)	1436.83	1762.25	1541.21	1375.17	1596.74	1655.27	598.866	460.923	208.401	354.109	352.314	299.507	88.2107	169.31	141.285	323.67	243.234	298.076	281.318	250.128	217.34
Hsc_gene_10960	No	NA	No	No	No		0	0	0	0	0.474796	0.854551	0	6.81167	4.43407	0	0	3.69762	1.0317	0	1.70223	0	0	1.87469	0	0	0.610506
Hsc_gene_10961	No	NA	No	No	No		2.39392	0	0	7.30861	2.37398	5.55458	0	0	4.43407	0	2.98571	0	1.0317	0.641327	1.13482	0	1.77543	1.87469	3.1668	1.57976	4.27354
Hsc_gene_10962	No	NA	No	No	No		0.957569	20.4976	4.2225	3.46197	7.12194	6.83641	0	0	0	4.63898	0	0	0.515852	3.84796	0.567411	1.69461	5.32628	3.74938	1.0556	3.6861	3.66303
Hsc_gene_10963	Yes	10hpi_48hpi	No	No	No		3.35149	0	0	9.61659	9.02113	11.1092	19.0116	47.6817	22.1703	41.7508	29.8571	22.1857	8.76948	18.5985	14.1853	6.77843	8.87714	7.49877	4.2224	6.31903	3.66303
Hsc_gene_10964	Yes	J2_10hpi	No	No	No		3.35149	10.2488	11.4611	38.0817	35.6097	23.5002	82.3836	79.4695	17.7363	15.4633	29.8571	7.39524	1.0317	0	1.13482	8.47303	0	1.87469	0.5278	1.05317	0.610506
Hsc_gene_10965	No	NA	No	No	No		0	0	0	0.384663	0.474796	0.427276	0	2.27056	0	0	0	0	0	0	0	0	0	0	0	0	0
Hsc_gene_10966	No	NA	Yes	No	No		0	0	0	0	0	0	0	0	0	0	0	0	0	0	0	0	0	0	0	0	0
Hsc_gene_10967	No	NA	No	No	No		0.478785	0	0	3.07731	2.37398	1.7091	0	0	0	1.54633	2.98571	3.69762	0	2.56531	1.70223	0	0	0	1.0556	2.10634	0.610506
Hsc_gene_10968	Yes	48hpi	No	No	No		0	0	0	2.69264	0	2.99093	0	0	0	1.54633	0	29.581	1.0317	0	0.567411	3.38921	3.55086	0	0	1.57976	1.22101
Hsc_gene_10969	No	NA	No	No	No		0	0	0	1.53865	1.42439	3.4182	0	0	0	3.09265	8.95713	0	2.06341	0	1.13482	1.69461	0	1.87469	0	0	2.44202
Hsc_gene_1097	Yes	12dpi male	Yes	No	No		0.957569	0	0	0	0	1.28183	0	0	0	0	5.97142	0	13.928	23.7291	10.2134	1196.39	438.531	987.963	497.188	342.807	225.277
Hsc_gene_10970	No	NA	No	No	No		0	0	0	0	0	0	0	0	0	6.18531	0	0	0	0	0.567411	0	1.77543	0	0	1.57976	0
Hsc_gene_10971	Yes	48hpi	No	No	No		3.83028	2.69705	0	3.84663	1.42439	5.12731	0	2.27056	0	21.6486	11.9428	11.0929	4.64267	8.33725	0.567411	11.8622	3.55086	14.9975	2.1112	5.79245	2.44202
Hsc_gene_10972	No	NA	No	No	No		0	0	0	1.53865	0	0.854551	0	0	0	0	0	0	0	0	0.567411	0	0	0	1.5834	0	0.610506
Hsc_gene_10973	Yes	Not Clustered but DE	No	No	No		0	0	0	3.46197	4.74796	8.97279	0	2.27056	0	1.54633	8.95713	0	5.15852	3.84796	1.70223	23.7245	14.2034	9.37346	3.1668	3.15952	3.05253
Hsc_gene_10974	No	NA	No	No	No		0	3.23646	0	4.2313	0.949592	2.13638	0	0	4.43407	4.63898	0	3.69762	3.61096	3.84796	4.53929	6.77843	1.77543	14.9975	2.1112	1.57976	0.610506
Hsc_gene_10975	Yes	J2_48hpi_12dpi male	No	No	No		0	0	0	2.30798	4.74796	4.70003	6.3372	4.54111	0	12.3706	0	25.8833	12.3804	8.97858	3.40447	27.1137	21.3051	26.2457	5.8058	5.26586	4.27354
Hsc_gene_10976	Yes	10hpi_12dpi male	No	No	No		0	0	0	0.769327	1.42439	1.7091	0	0	8.86814	1.54633	0	0	1.0317	0	0.567411	10.1676	5.32628	0	1.0556	1.57976	1.83152
Hsc_gene_10977	No	NA	No	No	No		0	0	0	0	0	0.427276	6.3372	2.27056	0	1.54633	0	0	1.0317	0.641327	1.70223	0	0	0	0	1.57976	3.05253
Hsc_gene_10978	No	NA	No	No	No		0.478785	0	0	1.92332	0.949592	2.56365	0	4.54111	0	0	0	0	3.61096	0.641327	0	0	0	0	2.1112	1.57976	0.610506
Hsc_gene_10979	No	NA	No	No	No		0.478785	0	6.03214	4.2313	0.474796	0.854551	0	0	0	0	0	0	1.0317	1.28265	1.13482	0	0	0	0.5278	1.05317	2.44202
Hsc_gene_1098	Yes	12dpi male	No	No	No	Protein kinase domain	63.6783	55.0198	55.4957	128.093	128.195	151.683	174.273	156.668	297.083	264.422	238.857	299.507	473.552	389.927	381.3	3004.54	2441.21	2789.54	222.204	363.344	387.06
Hsc_gene_10980	Yes	10hpi_48hpi	Yes	No	No		0.478785	11.867	0	4.61596	5.22276	6.83641	79.215	90.8223	119.72	91.2333	122.414	129.417	3.09511	10.2612	4.53929	0	19.5297	7.49877	2.1112	2.63293	1.22101
Hsc_gene_10981	No	NA	No	No	No	Serpentine type 7TM GPCR chemoreceptor Srx	3.35149	9.70938	0	3.07731	3.32357	4.70003	0	4.54111	0	3.09265	2.98571	0	2.57926	0	0.567411	1.69461	5.32628	0	0.5278	3.6861	1.22101
Hsc_gene_10982	No	NA	No	No	No		0	0	0	0	0	0	0	0	0	0	0	0	0.515852	0.641327	0.567411	0	0	0	0	1.57976	1.22101
Hsc_gene_10983	No	NA	No	No	No		0	0	0	0	0	0.427276	0	0	0	0	0	0	0	0.641327	3.40447	3.38921	0	1.87469	1.5834	1.05317	1.83152
Hsc_gene_10984	No	NA	No	No	No		0	0	0	0	0	0.427276	0	0	0	0	0	0	2.06341	2.56531	0.567411	0	0	0	2.1112	4.21269	4.27354
Hsc_gene_10985	Yes	J2_10hpi_48hpi	Yes	No	No		1.91514	2.69705	2.41285	145.787	154.784	68.7914	199.622	192.997	221.703	160.818	116.443	151.602	9.80119	11.5439	9.64599	16.9461	10.6526	11.2482	7.38921	4.21269	9.15758
Hsc_gene_10986	Yes	J2_10hpi	No	No	No		0	0	0	19.2332	20.4162	24.3547	3.1686	11.3528	0	3.09265	0	3.69762	0.515852	0	0	0	0	0	0	0	0.610506
Hsc_gene_10987	Yes	J2	No	No	No		0	0	0	19.2332	14.7187	15.8092	3.1686	2.27056	0	4.63898	2.98571	0	0.515852	0	0.567411	0	0	0	0.5278	1.57976	0
Hsc_gene_10988	Yes	10hpi_48hpi	Yes	No	No		0	0	0	3.07731	3.32357	5.98186	41.1918	36.3289	53.2088	68.0384	74.6427	66.5572	1.54756	1.28265	1.70223	0	1.77543	0	0	3.15952	1.83152
Hsc_gene_10989	No	NA	No	No	No		0	0	0	0	0	0.427276	0	0	0	0	0	0	0	0	0	0	0	0	0	0	0
Hsc_gene_1099	Yes	10hpi_48hpi	No	No	No		3421.39	3119.95	3797.83	2658.41	2993.59	2546.56	5237.7	4954.36	5737.68	5439.98	5571.33	5531.64	3964.32	3205.99	3680.8	2658.84	3053.74	2783.92	2345.02	2957.83	3217.97
Hsc_gene_10990	No	NA	No	No	No	Reverse transcriptase (RNA-dependent DNA polymerase), Integrase core domain, gag-polyprotein putative aspartyl protease, RNase H-like domain found in reverse transcriptase, Integrase zinc binding domain	2.87271	18.3399	0	3.84663	3.79837	2.13638	0	0	0	0	0	0	0.515852	0	0	0	0	0	0	0.526586	0
Hsc_gene_10991	Yes	Cyst	Yes	No	No		5.26663	5.93351	12.0643	1.15399	4.74796	2.56365	0	0	4.43407	1.54633	0	0	0.515852	1.28265	0.567411	0	1.77543	0	0	1.57976	0
Hsc_gene_10992	No	NA	No	No	No		0	0	0	1.53865	1.42439	2.56365	0	0	0	0	0	0	0	0	0	0	0	0	1.0556	1.57976	0
Hsc_gene_10993	No	NA	No	No	No	Reverse transcriptase (RNA-dependent DNA polymerase), RNase H-like domain found in reverse transcriptase	0.957569	0	0	0.384663	0	0.854551	0	0	0	0	0	0	0	0	0	1.69461	0	0	0	0	0.610506
Hsc_gene_10994	No	NA	No	No	No	Integrase core domain, Integrase zinc binding domain	0.478785	0	0	0.769327	1.89918	2.13638	0	0	0	0	0	0	1.54756	0	0.567411	0	0	0	0.5278	1.05317	0
Hsc_gene_10995	Yes	Cyst_J2	No	No	No		351.428	242.734	385.454	245.031	329.509	338.402	145.756	122.61	75.3792	122.16	95.5427	129.417	114.519	143.657	165.684	116.928	108.301	116.231	125.616	148.497	156.289
Hsc_gene_10996	Yes	Decreasing	No	No	No		1733.2	836.085	2062.99	1116.29	1339.87	1525.37	804.825	667.544	882.38	1125.73	1110.68	776.5	770.167	684.296	625.854	560.915	646.256	571.781	347.82	576.085	628.21
Hsc_gene_10997	Yes	Cyst_J2	No	No	No		415.585	199.582	473.523	212.334	242.146	300.375	101.395	65.8462	39.9066	74.2237	89.5713	92.4405	52.1011	75.0353	70.359	110.149	79.8943	76.8624	86.0315	71.0891	73.2607
Hsc_gene_10998	No	NA	No	No	No		7.18177	0	0	7.30861	0.949592	2.99093	0	0	0	1.54633	0	0	2.06341	2.56531	1.70223	1.69461	10.6526	0	2.1112	7.89879	1.83152
Hsc_gene_10999	Yes	Cyst	No	No	No		293.495	135.392	407.772	125.785	131.044	154.246	28.5174	84.0106	88.6814	75.77	89.5713	110.929	65.5132	92.9924	100.999	111.844	86.996	125.604	114.533	110.056	110.501
Hsc_gene_11	Yes	10hpi_48hpi_12dpi fem.	No	No	No	Peptidase family M28	863.248	850.11	997.112	700.857	765.846	733.632	1194.56	1133.01	1458.81	1419.53	1409.25	1327.45	1358.75	1237.76	1165.46	1009.99	896.591	1051.7	1248.78	1198.51	1223.45
Hsc_gene_110	Yes	Cyst_J2	No	No	No	Domain of unknown function (DUF3361), Pleckstrin homology domain	1875.88	2000.13	1739.67	1314.78	1179.87	1278.41	750.958	726.578	678.412	725.227	743.441	735.826	603.547	933.131	767.14	628.699	623.175	665.516	895.149	779.874	799.762
Hsc_gene_1100	Yes	Not Clustered but DE	No	No	No	50S ribosome-binding GTPase	1512.96	1038.36	1281.83	831.258	809.528	773.796	915.726	840.106	895.682	1105.62	1018.13	1076.01	1105.47	1168.5	1154.11	938.812	1013.77	1023.58	991.737	1042.11	1093.42
Hsc_gene_11000	Yes	Not Clustered but DE	No	No	No		230.295	263.232	193.028	141.171	147.187	153.819	101.395	111.257	88.6814	146.901	140.328	118.324	119.162	107.102	129.37	61.0058	126.055	114.356	162.563	169.034	172.773
Hsc_gene_11001	Yes	Not Clustered but DE	No	No	No		584.117	506.506	633.978	303.499	384.11	337.12	243.982	224.785	292.649	316.997	358.285	306.902	380.183	350.806	375.626	423.652	305.374	356.192	319.319	353.866	368.135
Hsc_gene_11002	Yes	J2_10hpi_12dpi male	Yes	No	No		2353.23	1477.98	2572.1	3628.92	3946.51	3848.9	3564.68	3814.54	3600.46	2402.99	2024.31	1974.53	2361.57	2111.25	2368.37	2711.37	2892.17	2862.66	2294.88	2419.14	2161.8
Hsc_gene_11003	Yes	48hpi_12dpi fem.	No	No	No		0.957569	0	0.603214	1.92332	1.42439	4.70003	0	6.81167	8.86814	12.3706	2.98571	14.7905	14.4439	8.97858	5.67411	5.08382	14.2034	3.74938	4.7502	8.42538	9.76809
Hsc_gene_11004	No	NA	No	No	No		0.478785	0	7.84178	3.84663	1.89918	3.84548	6.3372	0	4.43407	0	0	14.7905	7.73778	9.6199	2.83706	1.69461	3.55086	9.37346	3.6946	2.10634	7.32607
Hsc_gene_11005	Yes	Not Clustered but DE	No	No	No	CoA-ligase, ATP-grasp domain	865.164	875.462	1119.56	2117.96	3012.11	2210.72	1394.18	1232.91	1277.01	1391.69	1188.31	987.264	1638.86	1628.97	1510.45	2979.12	2643.61	2849.53	1807.19	1506.56	1490.24
Hsc_gene_11006	Yes	48hpi	No	No	No	Poly(A) polymerase central domain	1.43635	0	3.61928	32.6964	18.9918	27.3456	38.0232	77.1989	48.7748	143.808	113.457	170.091	10.317	17.9572	11.9156	16.9461	14.2034	13.1228	10.556	15.7976	12.8206
Hsc_gene_11007	Yes	48hpi	No	No	No		0	0	0	15.3865	13.7691	12.391	0	31.7878	62.077	52.5751	92.557	107.231	9.28534	8.97858	9.07858	5.08382	7.10171	5.62408	2.1112	6.84562	0.610506
Hsc_gene_11008	No	NA	No	No	No	SPRY domain	5.26663	9.70938	0	11.5399	11.3951	7.69096	6.3372	18.1645	0	13.9169	11.9428	14.7905	5.67437	7.69592	3.97188	6.77843	8.87714	0	2.1112	1.57976	3.05253
Hsc_gene_11009	No	NA	No	No	No		9.57569	0	7.23856	5.00063	5.69755	10.6819	0	11.3528	0	0	0	0	5.67437	0.641327	6.80893	10.1676	0	5.62408	4.2224	10.5317	4.88404
Hsc_gene_1101	Yes	10hpi_48hpi_12dpi fem._24dpi	No	No	No	TM2 domain	167.575	155.889	202.077	316.963	383.161	370.448	415.087	626.674	514.352	542.761	474.728	717.338	652.553	641.968	573.653	374.508	358.636	384.312	507.744	433.907	537.245
Hsc_gene_11010	Yes	12dpi male	No	No	No		0	0	0	1.15399	0.949592	0	0	0	0	7.73164	0	0	1.0317	0.641327	0	11.8622	8.87714	1.87469	0.5278	0	0
Hsc_gene_11011	Yes	Not Clustered but DE	No	No	No		0	0	0	10.0013	6.64715	7.26369	25.3488	13.6233	8.86814	12.3706	8.95713	33.2786	11.8646	7.0546	12.483	15.2515	15.9789	11.2482	14.7784	24.7495	20.1467
Hsc_gene_11012	No	NA	No	No	No		1.91514	0	0	6.92394	4.74796	2.56365	9.5058	0	4.43407	4.63898	8.95713	3.69762	2.06341	1.28265	1.13482	0	5.32628	0	3.6946	7.3722	1.83152
Hsc_gene_11013	Yes	12dpi male	No	No	No		0	0	0	1.15399	0.474796	0	0	0	0	3.09265	5.97142	0	1.0317	4.48929	0	13.5569	12.428	1.87469	0	2.63293	0.610506
Hsc_gene_11014	Yes	12dpi male	No	No	No		0.478785	0	0	5.38529	0	3.84548	0	0	0	4.63898	0	22.1857	15.4756	10.9026	16.4549	71.1735	56.8137	44.9926	7.91701	11.0583	8.54708
Hsc_gene_11015	No	NA	No	No	No		0	0.53941	0	1.15399	1.42439	2.56365	3.1686	0	0	1.54633	8.95713	0	1.0317	0	1.13482	0	0	1.87469	2.639	1.05317	1.22101
Hsc_gene_11016	Yes	12dpi male	No	No	No		0	0	0	1.53865	0.474796	2.13638	0	0	0	4.63898	2.98571	0	3.09511	2.56531	0.567411	23.7245	12.428	31.8698	3.1668	3.15952	4.27354
Hsc_gene_11017	No	NA	No	No	No		0	0	0	0	0	0	0	0	0	0	0	0	0.515852	0.641327	0	1.69461	5.32628	1.87469	0	0	0
Hsc_gene_11018	Yes	12dpi male	No	No	No		0	0	0	0	0.474796	0	0	0	0	0	0	0	0.515852	1.92398	0	15.2515	3.55086	13.1228	0.5278	1.05317	0.610506
Hsc_gene_11019	No	NA	No	No	No		0	0	0	0	0	1.7091	0	0	0	0	0	0	1.0317	0	0	0	0	1.87469	0	0.526586	1.22101
Hsc_gene_1102	Yes	10hpi_48hpi	No	No	No	Glu-tRNAGln amidotransferase C subunit	499.372	498.954	676.806	543.529	497.586	496.067	928.4	883.247	935.588	1015.94	859.884	968.776	742.311	527.171	703.022	684.621	861.083	809.867	317.736	472.874	524.424
Hsc_gene_11020	Yes	12dpi male	No	No	No		0	0	0	2.30798	1.89918	3.4182	0	2.27056	0	4.63898	5.97142	0	0.515852	5.13062	3.97188	25.4191	10.6526	9.37346	1.5834	3.15952	2.44202
Hsc_gene_11021	No	NA	No	No	No		0	0	0	0.769327	0	0.854551	0	0	0	1.54633	0	0	0	0	1.13482	0	3.55086	0	0.5278	0.526586	1.22101
Hsc_gene_11022	No	NA	No	No	No		0	0	0	0.769327	0	0.854551	0	0	0	1.54633	0	0	1.54756	0	0	0	0	0	0	0.526586	0.610506
Hsc_gene_11023	No	NA	No	No	No		0	0	0	0.384663	0.474796	1.7091	0	0	0	0	0	7.39524	0	0	0	0	1.77543	1.87469	3.6946	0	1.22101
Hsc_gene_11024	Yes	12dpi male	No	No	No		0	0	0	5.38529	5.22276	4.27276	0	11.3528	0	3.09265	5.97142	0	5.67437	3.20663	0.567411	13.5569	15.9789	13.1228	2.639	2.10634	1.22101
Hsc_gene_11025	Yes	Not Clustered but DE	No	No	No		6.2242	11.867	13.8739	5.38529	6.64715	13.2455	0	11.3528	17.7363	3.09265	2.98571	0	2.57926	2.56531	1.13482	8.47303	5.32628	7.49877	3.1668	2.10634	7.93657
Hsc_gene_11026	No	NA	No	No	No		0.957569	0	0	1.15399	0	0.427276	0	0	0	0	0	0	0	0	0	0	0	0	0.5278	0	1.83152
Hsc_gene_11027	No	NA	No	No	No		0	0	0	0	0	0	0	0	0	0	0	0	0	0.641327	0	0	0	0	0.5278	0	0
Hsc_gene_11028	Yes	12dpi male	No	No	No		0	0	0	0	0.474796	0	0	0	0	0	5.97142	7.39524	1.0317	0	1.70223	25.4191	7.10171	11.2482	0.5278	0	1.83152
Hsc_gene_11029	Yes	10hpi_12dpi male	No	No	No		0	0	0	0	0	0.427276	0	0	4.43407	0	0	0	1.54756	0	2.83706	3.38921	3.55086	14.9975	0.5278	1.05317	1.22101
Hsc_gene_1103	Yes	10hpi_48hpi	No	No	No	Mitochondrial ribosomal subunit S27	359.088	460.117	478.952	477.367	571.18	467.012	1520.93	1484.94	2026.37	1365.41	1385.37	1475.35	997.658	624.011	736.5	655.813	715.497	710.508	609.609	836.219	880.959
Hsc_gene_11030	No	NA	No	No	No		0	0	0	0	0.474796	0.427276	0	0	0	0	2.98571	14.7905	1.0317	0.641327	0	0	0	0	1.0556	3.15952	0.610506
Hsc_gene_11031	Yes	12dpi male	No	No	No	Ring finger domain	0	0	0	5.76995	1.42439	5.98186	0	11.3528	0	12.3706	11.9428	22.1857	6.70608	5.77194	3.97188	89.8141	67.4663	65.6142	10.0282	12.6381	14.0416
Hsc_gene_11032	Yes	12dpi male	No	No	No		0	0	0	0	1.42439	2.13638	0	0	0	4.63898	5.97142	0	3.09511	0	2.26964	8.47303	5.32628	11.2482	0.5278	1.05317	2.44202
Hsc_gene_11033	No	NA	No	No	No		0	0	0	1.15399	2.84878	0.854551	0	4.54111	0	0	0	0	1.0317	3.20663	2.26964	0	1.77543	0	0.5278	1.57976	0.610506
Hsc_gene_11034	Yes	48hpi	No	No	No		0	0	0	1.53865	0.949592	0.854551	0	4.54111	0	1.54633	14.9285	0	0	0	0.567411	0	1.77543	3.74938	1.0556	2.10634	1.22101
Hsc_gene_11035	No	NA	No	No	No		0	0	0	0	0	0	0	0	0	0	0	0	0	0	0	0	0	0	0	0	0
Hsc_gene_11036	No	NA	No	No	No		0	0	0	0	0	0	0	0	0	0	0	0	0	0	0	0	0	0	0	0	0
Hsc_gene_11037	No	NA	No	No	No		0.478785	0	0	0	0	0	0	0	0	0	0	0	0	0	0	0	0	0	0	0	1.83152
Hsc_gene_11038	No	NA	No	No	No		0	0	0	0	0	0	0	0	0	0	0	0	0	0	0	0	0	0	0	0	0
Hsc_gene_11039	No	NA	No	No	No		0	0	0	0.384663	0	0.427276	0	0	0	0	0	0	0	0	0	0	0	0	0	0	0
Hsc_gene_1104	Yes	Increasing	No	No	No	VEFS-Box of polycomb protein	28.7271	47.4681	29.5575	63.4695	62.6731	57.6822	142.587	172.562	279.346	273.7	197.057	247.741	413.197	261.02	311.509	288.083	260.988	264.332	237.51	372.296	388.892
Hsc_gene_11040	No	NA	No	No	No		0	0	0	0	0.474796	0	0	0	0	0	0	0	0	0.641327	0	6.77843	0	0	0	0	1.22101
Hsc_gene_11041	No	NA	No	No	No		0	0	0	0	0	0	0	0	0	0	0	0	0	0	0	0	1.77543	0	0	0	0.610506
Hsc_gene_11042	No	NA	No	No	No		0.957569	0	0	0	0	0	0	0	0	0	0	0	0	0	0	0	0	0	1.0556	0	0
Hsc_gene_11043	No	NA	No	No	No		0	0	0	1.15399	0.474796	0	0	0	0	0	0	0	0	0	0	0	0	0	0	0	0
Hsc_gene_11044	No	NA	No	No	No	Integrase core domain	1.91514	0	0	0.769327	0.474796	0.854551	0	0	0	0	0	0	0	0.641327	0	0	1.77543	0	0	0	0
Hsc_gene_11045	No	NA	No	No	No	Reverse transcriptase (RNA-dependent DNA polymerase)	5.26663	2.15764	0	2.30798	2.37398	3.4182	0	0	0	0	0	0	0	3.20663	0.567411	0	1.77543	1.87469	0	0.526586	0
Hsc_gene_11046	No	NA	No	No	No		2.39392	0	8.44499	3.46197	0.949592	5.12731	0	0	0	10.8243	0	0	1.0317	7.0546	5.1067	6.77843	1.77543	5.62408	0	0	1.83152
Hsc_gene_11047	Yes	J2_10hpi	Yes	No	No		3.83028	0.53941	4.82571	1050.52	468.149	427.703	766.801	413.241	731.621	187.106	86.5855	88.7429	2.57926	0.641327	0.567411	6.77843	3.55086	1.87469	3.6946	2.10634	4.27354
Hsc_gene_11048	Yes	Cyst_J2	No	No	No		62.7208	30.7464	20.5093	35.389	28.013	37.6003	6.3372	6.81167	13.3022	15.4633	11.9428	7.39524	18.5707	7.69592	7.37634	10.1676	12.428	5.62408	12.6672	20.5369	20.1467
Hsc_gene_11049	Yes	Cyst	No	No	No		423.246	393.23	296.781	226.182	139.115	153.819	88.7208	138.504	110.852	83.5017	119.428	107.231	101.107	100.047	94.1902	142.347	122.505	129.354	87.0871	136.912	104.396
Hsc_gene_1105	Yes	24dpi	No	No	No		16.7575	53.941	0	62.7001	36.5593	37.173	63.372	68.1167	17.7363	26.2876	26.8714	55.4643	43.3316	37.197	32.9098	52.5328	30.1823	29.9951	102.393	110.056	98.2914
Hsc_gene_11050	Yes	12dpi male	No	No	No		15.3211	0	13.8739	17.6945	12.8195	17.5183	19.0116	15.8939	31.0385	34.0192	20.9	29.581	29.9194	17.9572	28.938	225.383	216.602	213.715	21.112	27.9091	21.3677
Hsc_gene_11051	No	NA	No	No	No		0	0	0	0.769327	0	1.28183	0	0	0	0	0	0	3.61096	2.56531	1.70223	0	1.77543	0	2.639	3.15952	2.44202
Hsc_gene_11052	No	NA	No	No	No	Fic/DOC family	0.478785	0	0	0	0	0.427276	0	0	0	0	0	0	0	0	1.13482	0	0	0	1.0556	0	0
Hsc_gene_11053	Yes	12dpi male	No	No	No		9.57569	10.2488	0	5.38529	3.32357	5.55458	0	4.54111	4.43407	6.18531	20.9	0	15.4756	16.0332	14.1853	55.922	65.6908	82.4865	4.7502	10.5317	10.9891
Hsc_gene_11054	No	NA	No	No	No		1.43635	0	0	3.07731	1.89918	3.4182	0	0	0	12.3706	0	0	2.57926	2.56531	0.567411	13.5569	0	7.49877	2.639	2.10634	3.66303
Hsc_gene_11055	Yes	12dpi male	No	No	No		0	0	0	2.30798	0.949592	3.84548	0	2.27056	0	0	0	0	3.61096	0.641327	0.567411	6.77843	8.87714	18.7469	1.5834	4.73927	3.66303
Hsc_gene_11056	Yes	12dpi male	No	No	No		0	13.4852	0	5.38529	1.89918	3.84548	0	0	0	4.63898	11.9428	14.7905	22.1816	6.41327	14.1853	40.6706	47.9366	20.6216	12.6672	11.5849	11.5996
Hsc_gene_11057	Yes	12dpi male	No	No	No		0	0	0	11.5399	8.54633	8.11824	3.1686	2.27056	8.86814	7.73164	17.9143	22.1857	14.9597	13.4679	11.9156	81.3411	90.5468	67.4889	22.6954	18.4305	7.32607
Hsc_gene_11058	Yes	12dpi male	No	No	No		0.957569	0	5.42892	8.4626	4.74796	9.40006	15.843	11.3528	0	9.27796	20.9	3.69762	10.317	5.13062	6.24152	20.3353	21.3051	18.7469	4.2224	15.7976	6.10506
Hsc_gene_11059	Yes	24dpi	No	No	No		0.478785	0	0	2.69264	6.64715	5.98186	28.5174	9.08223	0	1.54633	2.98571	3.69762	8.25363	1.28265	5.67411	3.38921	8.87714	0	26.9178	47.3927	35.4093
Hsc_gene_1106	Yes	12dpi male	No	No	No		27.7695	48.5469	4.82571	15.7712	16.1431	23.5002	0	18.1645	13.3022	10.8243	5.97142	0	33.0145	63.4914	20.4268	352.478	381.717	307.45	43.8074	61.084	37.8513
Hsc_gene_11060	Yes	24dpi	No	No	No		0	0	0	1.15399	0	0	0	0	4.43407	0	0	0	6.19022	0	1.70223	1.69461	1.77543	5.62408	30.0846	54.7649	29.9148
Hsc_gene_11061	Yes	Not Clustered but DE	No	No	No		0	0	0	1.92332	0.949592	0.854551	0	0	0	0	0	0	2.57926	1.28265	1.70223	0	1.77543	3.74938	2.1112	4.73927	1.83152
Hsc_gene_11062	Yes	Not Clustered but DE	No	No	No		0.478785	0	0	0.769327	0.474796	0.854551	0	2.27056	0	0	14.9285	0	0	2.56531	0	0	0	0	5.278	10.5317	19.5362
Hsc_gene_11063	Yes	24dpi	No	No	No		0.957569	0	0	1.15399	1.42439	2.13638	0	0	8.86814	3.09265	11.9428	11.0929	12.3804	5.77194	10.7808	1.69461	12.428	5.62408	59.1136	100.051	75.0922
Hsc_gene_11064	No	NA	No	No	No		0	0	0	1.15399	0.949592	0.427276	0	6.81167	0	0	0	0	1.54756	0.641327	0	0	0	0	0	1.05317	1.83152
Hsc_gene_11065	No	NA	No	No	No		0	14.5641	0	1.53865	1.42439	3.4182	0	0	13.3022	1.54633	5.97142	7.39524	5.15852	0.641327	0	3.38921	1.77543	1.87469	8.44481	15.271	16.4836
Hsc_gene_11066	No	NA	No	No	No		0.957569	0	0	3.84663	0.949592	0.427276	0	0	0	0	0	0	1.0317	1.92398	0.567411	1.69461	7.10171	0	4.7502	8.42538	7.32607
Hsc_gene_11067	Yes	24dpi	No	No	No		8.61812	0	0	6.15462	5.69755	6.83641	0	13.6233	0	7.73164	5.97142	0	11.8646	8.97858	7.94375	16.9461	10.6526	1.87469	49.0854	56.8713	40.2934
Hsc_gene_11068	Yes	Not Clustered but DE	No	No	No		3.83028	0	0	1.15399	2.37398	5.55458	3.1686	0	0	10.8243	11.9428	7.39524	3.09511	1.92398	2.83706	1.69461	3.55086	1.87469	11.6116	12.1115	7.93657
Hsc_gene_11069	No	NA	No	No	No		21.0665	28.0493	56.7021	25.0031	23.7398	17.5183	9.5058	45.4111	17.7363	24.7412	14.9285	14.7905	51.0694	32.7077	36.8817	27.1137	37.284	24.371	34.307	36.3344	31.7463
Hsc_gene_1107	Yes	Decreasing	No	No	No	Ion transport protein, PAS domain	181.938	138.628	198.457	178.484	176.624	164.928	38.0232	68.1167	39.9066	43.2972	44.7856	70.2548	9.28534	7.69592	15.3201	30.5029	21.3051	18.7469	17.9452	15.7976	10.3786
Hsc_gene_11070	Yes	Not Clustered but DE	No	No	No		0	0	0	2.69264	0.474796	2.56365	0	0	4.43407	7.73164	0	14.7905	4.64267	0.641327	3.97188	1.69461	0	1.87469	22.6954	25.2761	16.4836
Hsc_gene_11071	Yes	12dpi male	No	No	No		0	0	0	3.07731	1.42439	0.427276	0	0	0	6.18531	0	0	1.54756	0.641327	0	3.38921	3.55086	7.49877	3.6946	1.05317	1.83152
Hsc_gene_11072	Yes	Not Clustered but DE	No	No	No	BTB/POZ domain, BTB And C-terminal Kelch	0.478785	3.23646	0	7.69327	13.2943	11.1092	3.1686	0	4.43407	7.73164	14.9285	7.39524	4.12682	3.20663	5.1067	3.38921	7.10171	1.87469	7.38921	7.3722	7.93657
Hsc_gene_11073	No	NA	No	No	No		0	0	0	0	0	0	0	0	0	0	0	0	0	0	0.567411	1.69461	0	0	1.5834	3.15952	1.22101
Hsc_gene_11074	No	NA	No	No	No		0.478785	1.61823	9.04821	0.384663	1.42439	1.7091	0	0	4.43407	1.54633	0	3.69762	1.0317	0.641327	0	0	5.32628	1.87469	0.5278	0	1.22101
Hsc_gene_11075	No	NA	No	No	No		0	0	0	0	0	0	0	0	0	0	0	0	0	0	0	0	0	0	0	0	0
Hsc_gene_11076	No	NA	No	No	No		0	0	0	0	0	0	0	0	0	0	0	0	0	0	0.567411	0	0	0	3.6946	6.84562	4.88404
Hsc_gene_11077	Yes	Not Clustered but DE	No	No	No	DnaJ domain	1.43635	0	0	5.00063	1.89918	2.56365	9.5058	4.54111	31.0385	6.18531	0	11.0929	1.0317	1.92398	3.40447	15.2515	8.87714	11.2482	2.639	4.21269	3.05253
Hsc_gene_11078	Yes	10hpi_48hpi_12dpi fem._24dpi	No	No	No		0	0	0	2.30798	2.37398	2.13638	12.6744	2.27056	0	13.9169	8.95713	0	2.06341	3.84796	2.26964	1.69461	1.77543	0	4.7502	13.1646	5.49455
Hsc_gene_11079	Yes	12dpi male	No	No	No		1.43635	0	0	1.15399	0.474796	0.427276	0	6.81167	0	1.54633	2.98571	0	2.06341	5.77194	5.1067	3.38921	12.428	9.37346	3.6946	3.15952	3.05253
Hsc_gene_1108	Yes	Decreasing	No	No	No	Cyclic nucleotide-binding domain, Ion transport protein	617.632	635.964	533.844	481.599	473.372	530.249	212.296	217.973	119.72	180.92	137.343	162.695	93.3692	73.1113	81.1398	135.569	126.055	110.607	87.6149	105.317	103.786
Hsc_gene_11080	No	NA	No	No	No		0.478785	0	0	2.30798	2.37398	2.13638	0	0	0	0	0	0	0	0.641327	0.567411	0	1.77543	0	0.5278	1.05317	0
Hsc_gene_11081	Yes	Not Clustered but DE	No	No	No	Reverse transcriptase (RNA-dependent DNA polymerase), Integrase core domain, RNase H-like domain found in reverse transcriptase, Integrase zinc binding domain	14.3635	34.5222	24.7318	22.3105	10.4455	13.2455	0	0	4.43407	1.54633	0	0	0.515852	1.92398	5.1067	13.5569	1.77543	7.49877	3.1668	2.10634	2.44202
Hsc_gene_11082	Yes	10hpi_12dpi male	No	No	No		2.39392	1.61823	15.0803	8.07793	6.64715	4.27276	19.0116	20.435	8.86814	9.27796	5.97142	25.8833	14.4439	8.33725	11.9156	50.8382	37.284	44.9926	3.1668	10.0051	14.0416
Hsc_gene_11083	No	NA	No	No	No		0	0	0	0.384663	0	0.854551	0	0	13.3022	3.09265	11.9428	0	2.06341	1.92398	0	3.38921	8.87714	0	0.5278	0	1.83152
Hsc_gene_11084	Yes	12dpi male	No	No	No		0	0	0	3.07731	1.89918	0.854551	0	2.27056	0	9.27796	0	7.39524	5.67437	8.33725	12.483	66.0896	63.9154	74.9877	13.195	14.2178	7.93657
Hsc_gene_11085	Yes	12dpi male	No	No	No		1.43635	0	0	3.46197	1.42439	4.27276	0	0	0	6.18531	2.98571	0	7.22193	6.41327	14.7527	99.9818	60.3645	71.2383	10.556	11.0583	9.15758
Hsc_gene_11086	No	NA	No	No	No		12.9272	16.7217	0	6.15462	3.79837	1.7091	0	0	0	0	8.95713	0	1.0317	2.56531	1.13482	0	0	1.87469	2.1112	0	1.83152
Hsc_gene_11087	No	NA	No	No	No		0	0	0	1.53865	0	2.13638	3.1686	2.27056	0	1.54633	0	3.69762	1.0317	0	0	1.69461	0	0	2.639	1.05317	0.610506
Hsc_gene_11088	Yes	12dpi male	No	No	No		1.43635	0	0	3.46197	3.79837	2.99093	12.6744	4.54111	8.86814	9.27796	2.98571	0	8.76948	5.13062	6.24152	52.5328	56.8137	80.6118	10.0282	12.1115	9.76809
Hsc_gene_11089	No	NA	No	No	No		0.957569	0	0	0	1.42439	0	0	0	0	0	0	0	1.54756	0.641327	0	0	0	0	1.0556	2.63293	2.44202
Hsc_gene_1109	Yes	J2_10hpi	No	No	No	Serpentine type 7TM GPCR chemoreceptor Srw	94.7993	86.3056	101.34	214.258	212.709	217.056	218.633	227.056	79.8132	64.9457	38.8142	51.7667	43.3316	20.5225	24.3987	55.922	24.856	16.8722	45.9186	45.2864	67.7661
Hsc_gene_11090	No	NA	No	No	No		20.1089	6.47292	0	32.6964	18.5171	29.9093	50.6976	13.6233	44.3407	24.7412	23.8857	22.1857	26.3085	23.7291	29.5054	13.5569	28.4068	37.4938	20.5842	39.4939	29.3043
Hsc_gene_11091	Yes	10hpi_48hpi	No	No	No	Protein of unknown function (DUF1759), Pao retrotransposon peptidase, Family of unknown function (DUF5641)	7.66055	0	0	30.3884	13.7691	18.8001	19.0116	74.9284	8.86814	43.2972	17.9143	7.39524	36.1096	26.2944	38.0165	6.77843	3.55086	7.49877	2.1112	0.526586	5.49455
Hsc_gene_11092	No	NA	No	No	No		1.91514	0.53941	0	0.384663	0	0.427276	0	4.54111	0	0	2.98571	0	3.09511	1.92398	3.40447	3.38921	1.77543	3.74938	0.5278	1.57976	1.83152
Hsc_gene_11093	Yes	Not Clustered but DE	No	No	No		3.35149	20.4976	0	1.53865	0.474796	0.854551	0	0	0	4.63898	2.98571	29.581	3.61096	3.84796	3.40447	0	7.10171	1.87469	11.0838	13.6912	9.76809
Hsc_gene_11094	Yes	Cyst	No	No	No	Serpentine type 7TM GPCR chemoreceptor Srt	274.344	200.66	368.564	26.9264	30.8618	28.6275	0	13.6233	4.43407	0	5.97142	0	2.06341	1.92398	1.70223	0	0	3.74938	2.1112	3.15952	0.610506
Hsc_gene_11095	Yes	24dpi	No	No	No		0	0	0	1.53865	0	0.427276	0	0	0	6.18531	0	0	4.64267	0.641327	3.40447	0	5.32628	0	12.1394	16.8508	40.2934
Hsc_gene_11096	Yes	10hpi_12dpi male	No	No	No		25.8544	0	12.0643	43.8516	64.5723	44.8639	76.0464	90.8223	44.3407	35.5655	47.7713	70.2548	7.22193	6.41327	6.80893	47.449	28.4068	33.7445	1.0556	3.6861	8.54708
Hsc_gene_11097	Yes	Not Clustered but DE	No	No	No		102.939	111.658	48.2571	183.484	178.998	180.31	152.093	174.833	137.456	68.0384	95.5427	66.5572	52.6169	44.8929	52.2018	152.515	129.606	157.474	46.4464	34.7547	45.1774
Hsc_gene_11098	No	NA	No	No	No		3.35149	0	5.42892	8.07793	6.64715	8.11824	0	6.81167	0	1.54633	0	0	1.0317	0.641327	0.567411	0	1.77543	1.87469	2.639	3.15952	0
Hsc_gene_11099	Yes	12dpi male	No	No	No		0	0	0	2.30798	1.42439	2.13638	3.1686	2.27056	4.43407	0	8.95713	0	6.19022	6.41327	6.24152	13.5569	12.428	16.8722	1.5834	5.26586	6.10506
Hsc_gene_111	Yes	Not Clustered but DE	No	No	No	Homeodomain, Pou domain - N-terminal to homeobox domain	70.3813	110.04	103.753	288.882	279.655	275.593	104.564	179.374	93.1154	80.409	128.385	114.626	67.0608	103.254	72.6286	347.394	303.598	404.934	82.8647	75.8284	72.0397
Hsc_gene_1110	Yes	Cyst_J2	No	No	No		17.2362	23.734	30.7639	11.9246	12.8195	14.5274	0	2.27056	0	0	0	7.39524	0	0	0	0	0	0	0	0	0
Hsc_gene_11100	Yes	J2_10hpi_48hpi	No	No	No	Ligand-binding domain of nuclear hormone receptor	35.9088	46.3892	69.3696	100.397	126.771	111.519	133.081	129.422	257.176	74.2237	65.6856	81.3476	14.9597	11.5439	10.7808	8.47303	17.7543	14.9975	14.2506	22.6432	7.93657
Hsc_gene_11101	Yes	10hpi_48hpi	No	No	No		0.478785	0	0	84.2413	130.569	62.3822	275.668	208.891	310.385	171.642	185.114	295.81	3.61096	1.92398	1.13482	0	5.32628	0	2.1112	1.05317	1.83152
Hsc_gene_11102	Yes	Not Clustered but DE	No	No	No		1.91514	0	0	28.8498	27.0634	31.6184	28.5174	13.6233	4.43407	18.5559	23.8857	0	16.5073	30.1424	29.5054	38.9759	21.3051	43.1179	11.0838	13.1646	21.3677
Hsc_gene_11103	No	NA	No	No	No		0	0	6.63535	3.46197	3.32357	3.84548	19.0116	4.54111	13.3022	1.54633	2.98571	7.39524	9.80119	7.69592	6.24152	11.8622	10.6526	1.87469	4.2224	6.31903	5.49455
Hsc_gene_11104	Yes	Increasing	No	No	No	Pectate lyase	0.478785	0	0	1.92332	0.474796	3.4182	0	0	8.86814	1.54633	0	0	5.15852	4.48929	1.70223	0	3.55086	3.74938	5.278	4.73927	6.71556
Hsc_gene_11105	Yes	Not Clustered but DE	Yes	No	No		66.0723	169.914	88.0692	323.887	440.611	411.466	101.395	238.408	141.89	75.77	80.6141	147.905	42.2999	62.85	52.7692	196.574	229.03	213.715	14.7784	15.7976	15.2626
Hsc_gene_11106	No	NA	No	No	No		0	0	0	1.15399	0.949592	1.7091	0	0	0	1.54633	0	0	0.515852	0	1.70223	0	0	0	1.0556	1.57976	0.610506
Hsc_gene_11107	Yes	Cyst_J2	Yes	No	No		11.012	14.5641	15.6836	27.6958	25.639	32.4729	12.6744	0	0	0	0	7.39524	1.0317	1.92398	3.40447	6.77843	1.77543	5.62408	2.1112	1.05317	0
Hsc_gene_11108	Yes	J2_12dpi fem._24dpi	No	No	No	Adenylate and Guanylate cyclase catalytic domain, Adenylyl cyclase N-terminal extracellular and transmembrane region	1059.55	1463.96	799.258	1629.82	1628.08	1557.42	1223.08	1096.68	665.11	748.422	946.47	1035.33	1215.35	1564.84	1648.33	877.806	656.908	764.875	1525.34	1164.28	1252.15
Hsc_gene_11109	No	NA	No	No	No		6.70298	0	0	3.46197	0.949592	2.13638	0	0	0	0	0	0	14.9597	5.77194	12.483	0	0	0	9.50041	9.47855	17.0942
Hsc_gene_1111	Yes	Not Clustered but DE	No	No	No		165.181	113.815	233.444	535.452	612.012	563.149	148.924	158.939	70.9451	163.911	86.5855	114.626	91.3058	77.6006	97.5947	288.083	232.581	219.339	91.8373	114.796	152.016
Hsc_gene_11110	Yes	12dpi male	No	No	No		0	0	3.61928	1.53865	0.474796	1.7091	0	0	0	1.54633	2.98571	0	13.4122	4.48929	6.24152	105.066	74.568	114.356	5.278	6.84562	5.49455
Hsc_gene_11111	No	NA	No	No	No		3.35149	0	0	1.92332	0.949592	6.83641	0	13.6233	4.43407	10.8243	2.98571	0	2.06341	0	3.40447	0	1.77543	0	0	0.526586	2.44202
Hsc_gene_11112	Yes	Not Clustered but DE	No	No	No	SPRY domain	1.91514	0	0	9.23192	5.69755	11.9637	3.1686	0	8.86814	7.73164	20.9	36.9762	12.8963	9.6199	13.0505	8.47303	8.87714	5.62408	39.585	60.5574	37.2408
Hsc_gene_11113	No	NA	No	No	No		0	0	0	0	0	0	0	0	0	0	0	0	0	0.641327	0.567411	3.38921	1.77543	0	0.5278	0.526586	0
Hsc_gene_11114	Yes	10hpi_48hpi	No	No	No		2.87271	0	0	9.61659	9.97072	4.27276	19.0116	68.1167	48.7748	26.2876	32.8428	25.8833	6.70608	7.0546	3.40447	1.69461	8.87714	1.87469	2.1112	10.0051	9.76809
Hsc_gene_11115	Yes	J2_48hpi_12dpi male	Yes	No	No		82.3509	151.574	192.425	523.912	637.651	485.385	364.389	256.573	403.5	208.754	194.071	310.6	112.456	91.0684	102.134	245.718	308.924	256.833	87.6149	121.115	128.206
Hsc_gene_11116	No	NA	No	No	No		0.478785	0	0	1.53865	0.474796	0.854551	3.1686	2.27056	0	0	0	0	1.0317	0	1.13482	5.08382	1.77543	1.87469	1.0556	1.57976	4.27354
Hsc_gene_11117	Yes	12dpi male	Yes	No	No		2.87271	3.23646	0	4.2313	5.22276	4.27276	0	0	0	1.54633	0	3.69762	1.54756	1.92398	0.567411	38.9759	67.4663	56.2408	1.5834	3.6861	3.66303
Hsc_gene_11118	Yes	12dpi male	Yes	No	No	Trehalase	0.957569	0	0	0	0.474796	2.56365	0	0	0	3.09265	0	0	3.61096	2.56531	1.70223	449.071	259.212	314.948	0	3.6861	4.88404
Hsc_gene_11119	Yes	12dpi male	No	No	No	Papain family cysteine protease	0	0	0	0	0.474796	0.427276	0	0	0	1.54633	0	3.69762	1.54756	3.20663	5.1067	399.927	168.666	234.337	2.639	3.6861	4.88404
Hsc_gene_1112	Yes	12dpi fem._12dpi male	Yes	No	No		6.70298	0	40.4153	9.61659	7.12194	8.97279	12.6744	4.54111	4.43407	4.63898	0	18.4881	605.094	1273.68	1140.5	1330.27	971.159	1121.07	45.3908	222.746	131.869
Hsc_gene_11120	Yes	12dpi male	No	No	No	Serpin (serine protease inhibitor)	0	0	0	3.84663	0	3.4182	0	6.81167	0	4.63898	2.98571	0	10.8329	8.33725	9.07858	221.993	122.505	142.477	6.3336	8.42538	16.4836
Hsc_gene_11121	Yes	12dpi male	Yes	No	No	EF-hand domain pair	0	0	7.23856	0	0	0	6.3372	0	8.86814	7.73164	0	18.4881	25.7926	8.97858	15.8875	718.513	505.997	614.899	5.278	11.0583	15.2626
Hsc_gene_11122	Yes	12dpi female_24dpi	No	No	No		4.78785	14.0247	5.42892	4.61596	5.69755	6.83641	3.1686	6.81167	0	7.73164	5.97142	0	295.583	63.4914	171.358	5.08382	8.87714	5.62408	136.172	183.252	292.432
Hsc_gene_11123	Yes	12dpi fem._12dpi male	Yes	No	No	Serpin (serine protease inhibitor)	3.35149	9.16997	0	5.76995	8.54633	12.391	9.5058	6.81167	0	23.1949	0	11.0929	74.2827	30.7837	47.0951	64.395	74.568	84.3612	26.39	47.3927	65.3241
Hsc_gene_11124	Yes	12dpi male	No	No	No	Serpin (serine protease inhibitor)	0	0	0	8.84726	6.64715	6.83641	0	13.6233	0	9.27796	8.95713	3.69762	23.7292	15.3918	19.292	138.958	92.3223	125.604	20.0564	31.5952	18.3152
Hsc_gene_11125	Yes	J2_10hpi	No	No	No		0	0	0	12.3092	9.97072	10.2546	3.1686	2.27056	8.86814	3.09265	0	0	3.61096	1.28265	3.40447	0	0	3.74938	0.5278	0	1.22101
Hsc_gene_11126	Yes	Not Clustered but DE	No	No	No	Protein of unknown function (DUF1759)	2.39392	0	5.42892	8.07793	7.59674	5.12731	0	2.27056	0	0	0	11.0929	2.06341	0.641327	2.83706	3.38921	0	1.87469	0	0	0.610506
Hsc_gene_11127	No	NA	No	No	No	Pao retrotransposon peptidase	0	0	0	0.384663	0.474796	0.427276	0	0	0	0	0	0	0	0	0	0	0	0	0	0	0
Hsc_gene_11128	No	NA	No	No	No	Family of unknown function (DUF5641)	0.478785	0	0	2.30798	2.84878	6.83641	0	0	0	0	0	0	1.0317	0	1.13482	0	0	0	0	0	0.610506
Hsc_gene_11129	No	NA	No	No	No		0.957569	0	0	3.07731	3.32357	6.83641	0	0	0	0	0	0	2.57926	1.92398	0	0	0	1.87469	0	0	0.610506
Hsc_gene_1113	Yes	J2	No	No	No	Innexin	176.193	407.794	174.932	384.663	418.295	466.158	228.139	299.714	137.456	167.003	164.214	188.579	80.9888	66.0567	69.7916	106.76	83.4451	88.1105	103.449	104.264	109.28
Hsc_gene_11130	Yes	J2_10hpi	No	No	No	BTB/POZ domain, BTB And C-terminal Kelch	1.91514	0	0	101.936	113.476	88.0188	66.5406	61.305	75.3792	21.6486	5.97142	81.3476	14.4439	10.9026	3.40447	1.69461	10.6526	7.49877	8.97261	14.2178	10.3786
Hsc_gene_11131	Yes	J2_48hpi_12dpi male	No	No	No	BTB/POZ domain, BTB And C-terminal Kelch	6.2242	0	1.80964	37.697	59.8243	45.2912	57.0348	43.1406	8.86814	66.4921	83.5998	14.7905	32.4987	32.7077	24.9661	54.2274	33.7331	71.2383	51.7244	40.0205	41.5144
Hsc_gene_11132	Yes	12dpi male	No	No	No		0	0	0	6.53928	8.07154	4.70003	0	2.27056	4.43407	3.09265	0	0	0.515852	1.92398	3.97188	125.401	124.28	142.477	0	3.15952	4.27354
Hsc_gene_11133	Yes	J2_10hpi	Yes	No	No	Lytic transglycolase	33.5149	19.4188	81.4338	1422.49	2497.9	949.834	1105.84	905.952	1547.49	151.54	89.5713	262.531	13.928	12.1852	12.483	32.1975	17.7543	33.7445	12.6672	17.3773	10.3786
Hsc_gene_11134	Yes	J2_10hpi	Yes	Yes	Yes	Lytic transglycolase	74.6904	89.0026	178.551	4991.39	10555.7	3787.37	6286.5	3078.88	5405.13	901.509	686.713	843.057	11.8646	10.2612	14.1853	38.9759	19.5297	29.9951	19.5286	17.3773	10.3786
Hsc_gene_11135	Yes	48hpi	Yes	No	No		0	0	4.82571	9.23192	10.4455	7.26369	9.5058	9.08223	8.86814	26.2876	14.9285	29.581	1.0317	1.28265	2.83706	0	8.87714	5.62408	0	2.63293	3.05253
Hsc_gene_11136	Yes	24dpi	No	No	No		1.43635	0	0	0.769327	0.474796	0.854551	3.1686	0	0	3.09265	5.97142	3.69762	3.61096	4.48929	6.24152	5.08382	5.32628	1.87469	20.0564	21.59	20.1467
Hsc_gene_11137	No	NA	No	No	No		0.957569	0	0	0.384663	0	0.427276	0	0	0	0	0	0	3.09511	5.13062	1.13482	0	3.55086	0	2.1112	1.57976	1.83152
Hsc_gene_11138	No	NA	No	No	No		0	0	1.20643	0.384663	0.474796	0.427276	0	0	0	1.54633	0	0	0.515852	0	0	0	0	0	0	0	0
Hsc_gene_11139	Yes	24dpi	No	No	No		3.35149	0	0	1.53865	1.42439	1.7091	0	2.27056	0	9.27796	0	0	4.12682	4.48929	6.80893	5.08382	7.10171	11.2482	52.78	48.4459	47.0089
Hsc_gene_1114	Yes	24dpi	Yes	No	No		196.78	108.961	271.446	232.337	191.343	279.866	129.913	206.621	141.89	108.243	92.557	96.1381	8802.5	443.157	1397.53	77.9519	94.0977	54.3661	77733.4	81393.9	68474.9
Hsc_gene_11140	Yes	J2_12dpi fem._24dpi	No	No	No		6.2242	8.09115	0	30.7731	31.8113	21.7911	19.0116	4.54111	0	12.3706	2.98571	3.69762	35.0779	8.97858	19.8594	3.38921	14.2034	3.74938	20.5842	40.5471	23.8097
Hsc_gene_11141	Yes	12dpi female_24dpi	No	No	No	3-hydroxyacyl-CoA dehydrogenase, C-terminal domain, 3-hydroxyacyl-CoA dehydrogenase, NAD binding domain	296.846	175.308	272.653	444.286	724.064	405.912	1429.04	1366.88	2292.41	5014.74	3341.01	3856.62	31640.3	20042.1	20715	9659.26	10056	9545.93	26351.5	23665.8	28823.2
Hsc_gene_11142	Yes	12dpi female_24dpi	No	No	No		0	0	0	4.61596	2.37398	2.99093	0	0	0	0	0	0	12.3804	8.97858	7.37634	0	0	1.87469	12.1394	16.3242	27.4727
Hsc_gene_11143	Yes	10hpi	Yes	No	No		3.83028	19.4188	23.5253	130.786	192.767	135.019	339.04	295.172	412.368	145.355	134.357	136.812	3.61096	1.28265	1.13482	0	5.32628	3.74938	0	1.57976	1.22101
Hsc_gene_11144	Yes	10hpi	No	No	No		0	0	0	6.15462	10.9203	6.83641	31.686	34.0584	26.6044	12.3706	17.9143	22.1857	0.515852	0	0	0	0	0	0	2.10634	0
Hsc_gene_11145	Yes	10hpi_48hpi	Yes	No	No		0	0	0	4.2313	11.3951	1.7091	9.5058	6.81167	31.0385	15.4633	2.98571	11.0929	0	1.28265	0	0	1.77543	0	2.1112	1.57976	0
Hsc_gene_11146	Yes	10hpi_48hpi	Yes	No	No		0	15.6429	0	8.07793	11.3951	5.12731	72.8778	52.2228	75.3792	38.6582	20.9	44.3714	1.0317	1.28265	1.70223	5.08382	7.10171	3.74938	0.5278	1.57976	1.83152
Hsc_gene_11147	No	NA	No	No	No	BTB And C-terminal Kelch	0	0	0	0	0	0.427276	0	4.54111	0	0	0	0	0.515852	1.28265	1.13482	0	0	1.87469	0	2.63293	2.44202
Hsc_gene_11148	No	NA	No	No	No		0	0	0	9.61659	8.54633	8.11824	6.3372	0	0	0	0	0	0	0	0.567411	0	0	0	0	0	0.610506
Hsc_gene_11149	No	NA	No	No	No		0	0	0	0.384663	0	0.854551	0	0	0	0	0	0	0.515852	0	0	0	0	0	0	0	0
Hsc_gene_1115	Yes	Not Clustered but DE	No	No	No	Sulfate permease family, STAS domain	145.072	227.631	183.377	92.7039	71.6942	114.937	38.0232	29.5172	22.1703	18.5559	23.8857	11.0929	37.6572	37.8383	44.8255	71.1735	79.8943	80.6118	50.6688	60.5574	53.114
Hsc_gene_11150	Yes	12dpi male	Yes	No	No	Trypsin	0.957569	0	12.6675	1.53865	1.42439	2.56365	0	0	0	4.63898	11.9428	0	3.09511	1.28265	1.70223	62.7004	39.0594	28.1204	3.1668	4.73927	4.88404
Hsc_gene_11151	Yes	10hpi_48hpi	Yes	No	No		0	0	0	0.384663	0.949592	2.99093	167.936	186.186	150.758	91.2333	104.5	77.65	1.0317	1.28265	0	1.69461	8.87714	1.87469	0	1.05317	0.610506
Hsc_gene_11152	Yes	Not Clustered but DE	No	No	No		174.278	172.611	221.983	125.016	145.762	135.446	104.564	177.103	199.533	143.808	173.171	122.021	9.80119	7.69592	8.51117	54.2274	46.1611	54.3661	16.3618	20.5369	18.3152
Hsc_gene_11153	Yes	10hpi_48hpi	No	No	No	Peptidyl-tRNA hydrolase PTH2	9.09691	3.23646	29.5575	27.3111	39.8829	37.173	72.8778	77.1989	97.5495	54.1215	68.6713	33.2786	57.7754	25.0118	32.9098	32.1975	47.9366	28.1204	35.8904	66.8764	41.5144
Hsc_gene_11154	Yes	Not Clustered but DE	No	No	No		1171.59	1039.98	596.578	856.261	772.019	691.332	1641.34	1525.81	1427.77	1349.94	1504.8	1164.75	1637.83	1532.77	1270.43	1379.41	1251.68	1411.64	1155.36	1125.31	843.108
Hsc_gene_11155	No	NA	No	No	No	Ubiquitin family	0.478785	0	0	1.53865	0.949592	2.99093	0	11.3528	0	0	0	0	3.09511	0.641327	6.24152	0	1.77543	0	4.2224	1.57976	4.88404
Hsc_gene_11156	Yes	Cyst_J2	No	No	No		11.012	0	18.6996	12.6939	10.4455	7.69096	0	9.08223	0	0	0	0	1.0317	2.56531	2.83706	5.08382	3.55086	3.74938	1.0556	1.05317	0.610506
Hsc_gene_11157	No	NA	No	No	No	Reverse transcriptase (RNA-dependent DNA polymerase), RNase H-like domain found in reverse transcriptase, Integrase zinc binding domain	0.478785	0	0	0	0	0.427276	0	0	0	0	0	0	0	1.28265	2.26964	0	1.77543	1.87469	0	0	2.44202
Hsc_gene_11158	No	NA	No	No	No		0	0	0	0	0	0.427276	0	0	0	0	0	0	0	0	0	0	0	0	0	0	0.610506
Hsc_gene_11159	Yes	12dpi male	No	No	No		7.18177	0	21.7157	13.0786	22.7902	14.1001	9.5058	24.9761	4.43407	12.3706	17.9143	40.6738	34.5621	28.2184	29.5054	38.9759	46.1611	58.1155	10.0282	20.5369	13.4311
Hsc_gene_1116	Yes	Not Clustered but DE	No	No	No		54.1027	86.3056	47.0507	80.3947	104.455	105.11	104.564	77.1989	115.286	27.8339	23.8857	29.581	26.3085	25.6531	23.8313	77.9519	65.6908	76.8624	23.2232	24.223	23.1992
Hsc_gene_11160	No	NA	No	No	No		0	0	0	0	0	0	0	0	0	0	0	0	2.06341	0.641327	11.3482	1.69461	5.32628	1.87469	1.5834	3.6861	0
Hsc_gene_11161	No	NA	No	No	No	DNA polymerase type B, organellar and viral	0	0	0	0	0	0.854551	0	0	0	0	0	0	0	0	0.567411	0	0	5.62408	0.5278	0.526586	0
Hsc_gene_11162	No	NA	No	No	No		0	0	0	0.769327	0.474796	0	0	0	0	1.54633	0	0	4.12682	1.28265	15.8875	0	0	7.49877	0.5278	0	2.44202
Hsc_gene_11163	No	NA	No	No	No	Reverse transcriptase (RNA-dependent DNA polymerase), Integrase core domain, RNase H-like domain found in reverse transcriptase, Integrase zinc binding domain	0	0	0	0	0	1.28183	0	0	0	0	0	0	0	0	0	0	0	0	0	0	0
Hsc_gene_11164	No	NA	No	No	No		0	0	0	0	0.949592	0	0	0	0	0	0	0	1.0317	0	0.567411	0	3.55086	0	0	0	0
Hsc_gene_11165	Yes	10hpi	Yes	No	No	BTB/POZ domain	0	0	0	0.769327	0.949592	0.854551	3.1686	11.3528	8.86814	3.09265	0	0	1.0317	1.28265	0	0	0	0	0	0	0.610506
Hsc_gene_11166	Yes	10hpi_48hpi	No	No	No	BTB/POZ domain, BTB And C-terminal Kelch	0	0	0	0.384663	0	1.28183	25.3488	4.54111	4.43407	6.18531	8.95713	7.39524	3.61096	0	0	3.38921	0	7.49877	2.1112	2.10634	0
Hsc_gene_11167	No	NA	No	No	No		0	0	0	0	0	0	0	0	0	0	0	0	0	0	0	0	0	0	0	0	0
Hsc_gene_11168	No	NA	No	No	No		0	0	0	0.384663	0.474796	0.427276	0	0	0	0	0	0	0	0	1.13482	0	0	0	0	0	0
Hsc_gene_11169	No	NA	No	No	No		0	3.77587	0	0	0	0	0	0	0	0	0	0	0	0	0	0	0	0	0	0	0
Hsc_gene_1117	Yes	12dpi fem._12dpi male_24dpi	No	No	No	Cobalamin-independent synthase, Catalytic domain, Cobalamin-independent synthase, N-terminal domain	1003.53	1363.63	953.681	836.643	861.28	716.114	1090	1055.81	1130.69	3075.64	3024.52	2259.25	5870.91	4774.04	4929.67	7268.17	8871.81	7688.11	7317.42	4915.68	6718
Hsc_gene_11170	No	NA	No	No	No		0	0	0	0.384663	0	0	0	0	0	0	0	0	1.54756	0.641327	0	0	0	0	0	1.57976	0
Hsc_gene_11171	No	NA	No	No	No		0	0	0	0	0	0	0	0	0	0	0	0	0.515852	0	0	0	0	0	0	0	0
Hsc_gene_11172	No	NA	No	No	No		0	0	0	0	0	0	0	0	0	0	0	0	0	0	0	0	0	0	0	0	0
Hsc_gene_11173	No	NA	No	No	No		0.478785	0	0	0	0	0.854551	0	0	0	0	0	0	0	0	0	0	1.77543	0	0	0	0
Hsc_gene_11174	No	NA	No	No	No	RNase H-like domain found in reverse transcriptase, Integrase zinc binding domain	0	0	0	0	0.474796	0.427276	0	0	0	0	2.98571	0	0	0	0	0	0	0	0	0	0
Hsc_gene_11175	No	NA	No	No	No		0	0	0	0	0	0.427276	0	0	0	0	0	0	0	0	0	0	0	0	0	0	0
Hsc_gene_11176	Yes	10hpi	No	No	No		0.957569	0.53941	0	1.92332	4.27317	3.84548	0	9.08223	8.86814	3.09265	0	0	4.64267	5.77194	4.53929	5.08382	0	1.87469	1.0556	4.73927	4.27354
Hsc_gene_11177	No	NA	No	No	No		0	0	0	0	0	0	0	0	0	0	0	0	0	0	0	3.38921	0	0	0	0	0
Hsc_gene_11178	Yes	J2_12dpi_male	No	No	No	Protein of unknown function (DUF1759), Pao retrotransposon peptidase	0.957569	0	0	19.2332	8.54633	11.1092	0	11.3528	8.86814	6.18531	0	0	7.73778	4.48929	6.24152	5.08382	19.5297	28.1204	0	0	4.88404
Hsc_gene_11179	No	NA	No	No	No		0	0	0	1.53865	0.474796	3.4182	0	0	0	0	11.9428	0	0	0.641327	2.83706	3.38921	3.55086	1.87469	0	0	1.83152
Hsc_gene_1118	Yes	12dpi fem.	No	No	No	Protein of unknown function (DUF1679)	219.283	196.345	246.111	689.702	912.558	627.241	1055.14	878.706	1423.34	1387.06	1268.93	1249.8	1985	1265.98	1578.54	842.219	937.426	882.98	1026.57	1173.76	1252.15
Hsc_gene_11180	Yes	J2_48hpi_12dpi male	No	No	No		1.91514	0	0	13.4632	8.07154	3.4182	0	0	0	6.18531	20.9	36.9762	4.12682	7.0546	9.64599	6.77843	31.9577	14.9975	0.5278	1.05317	14.6521
Hsc_gene_11181	Yes	10hpi	No	No	No	BTB/POZ domain	5.74541	0	0	8.84726	5.69755	14.1001	34.8546	9.08223	26.6044	7.73164	11.9428	7.39524	7.22193	5.13062	3.40447	5.08382	1.77543	3.74938	0.5278	2.10634	1.83152
Hsc_gene_11182	No	NA	No	No	No		0	0	0	0	0	0	0	0	0	0	0	0	0	0	0	0	0	0	0	0	0
Hsc_gene_11183	No	NA	Yes	No	No	Transcription factor AP-2	0	0	0	0	0	0	0	0	0	0	0	0	0	1.28265	0	0	1.77543	0	0	0	0
Hsc_gene_11184	No	NA	No	No	No		0	0	0	0	0.949592	0	0	0	0	0	0	0	0	0	0	0	0	0	0	0	0
Hsc_gene_11185	No	NA	No	No	No		1.91514	0	9.04821	5.38529	4.27317	4.27276	6.3372	2.27056	0	9.27796	2.98571	0	3.61096	1.92398	3.97188	0	0	1.87469	2.1112	5.26586	1.83152
Hsc_gene_11186	No	NA	No	No	No		5.74541	1.07882	0	0.769327	0.949592	0.854551	0	0	0	0	0	0	0	1.28265	0	0	0	0	0.5278	0	0
Hsc_gene_11187	Yes	Not Clustered but DE	No	No	No	Helitron helicase-like domain at N-terminus	2.87271	4.31528	5.42892	8.4626	8.54633	7.26369	0	0	0	0	0	0	3.09511	7.69592	14.1853	6.77843	0	3.74938	4.2224	4.73927	3.66303
Hsc_gene_11188	Yes	Cyst	No	No	No		52.1875	7.55174	23.5253	1.53865	0.949592	0.854551	0	4.54111	0	0	0	0	1.0317	0.641327	0	6.77843	0	1.87469	1.0556	1.57976	1.22101
Hsc_gene_11189	No	NA	No	No	No		0	0	0	0	0	0	0	0	0	0	0	0	0	0	0	0	0	0	0	0	0
Hsc_gene_1119	Yes	Not Clustered but DE	No	No	No	ATPase family associated with various cellular activities (AAA)	1318.09	1479.06	1141.28	902.036	741.632	883.179	301.017	406.43	496.616	613.892	635.956	713.641	888.813	1147.98	1197.24	672.759	669.336	659.892	723.087	719.843	744.817
Hsc_gene_11190	No	NA	No	No	No		0	0	0	0	0	0.427276	0	0	0	0	0	0	0	0	0	1.69461	0	0	0	0	0
Hsc_gene_11191	No	NA	No	No	No		0	0	0	0	0	0	0	0	0	0	0	0	0	0	0	0	0	0	0	0	0
Hsc_gene_11192	No	NA	No	No	No	DNA polymerase type B, organellar and viral	0	0	0	0	0	0.427276	0	0	0	0	0	0	0	0	0.567411	1.69461	0	0	0	0	0
Hsc_gene_11193	No	NA	No	No	No		0.957569	0	0	0	0	0.427276	0	0	0	0	0	0	0	1.28265	2.26964	0	1.77543	1.87469	0	1.57976	1.22101
Hsc_gene_11194	No	NA	No	No	No		0	0	0	0.384663	0	0	0	0	0	0	0	0	0	0	0	0	0	0	1.0556	0	0
Hsc_gene_11195	No	NA	No	No	No		0	0	0	0	0	0	0	0	0	0	0	0	0	0	0	0	0	0	0	0	0.610506
Hsc_gene_11196	No	NA	No	No	No		0	0	0	0.384663	0	0	0	0	0	0	0	0	0	1.28265	0	0	0	0	0	0	0
Hsc_gene_11197	No	NA	No	No	No		0	0	0	0.769327	1.89918	1.28183	0	0	0	0	0	0	2.06341	1.92398	0.567411	6.77843	0	0	0	1.05317	0.610506
Hsc_gene_11198	No	NA	No	No	No		0	0	0	0	0	0	0	0	0	0	0	0	0	0	0	0	0	0	0	0	0
Hsc_gene_11199	No	NA	No	No	No		7.18177	0	0	3.07731	0.949592	2.13638	12.6744	0	0	0	0	0	2.57926	1.92398	0.567411	1.69461	0	1.87469	3.6946	0.526586	0
Hsc_gene_112	No	NA	No	No	No	pre-mRNA splicing factor component, Myb-like DNA-binding domain	2239.28	2129.59	1632.3	1712.52	2039.72	1837.29	2458.83	2288.72	2749.12	2288.56	2397.52	2477.41	1818.89	2620.46	2046.08	2330.08	2119.86	2154.02	2468.52	1929.41	1962.78
Hsc_gene_1120	Yes	12dpi male	No	No	No	Methylenetetrahydrofolate reductase	15.7999	15.6429	13.8739	34.235	15.1935	22.2183	0	9.08223	4.43407	55.6678	59.7142	18.4881	194.992	162.256	202.566	784.603	628.501	742.378	229.065	222.746	219.782
Hsc_gene_11200	No	NA	No	No	No		0	0	0	0.384663	0	0	0	0	0	0	0	0	0.515852	0	0	1.69461	0	1.87469	0	0	0.610506
Hsc_gene_11201	Yes	J2_10hpi	No	No	No	BTB/POZ domain, MATH domain, BTB And C-terminal Kelch	6.70298	0	0	20.3872	19.9414	24.3547	69.7092	22.7056	17.7363	10.8243	8.95713	7.39524	12.8963	8.97858	7.37634	13.5569	7.10171	11.2482	28.5012	26.8559	12.8206
Hsc_gene_11202	No	NA	No	No	No		0	0	0	0.384663	0.474796	0.427276	0	0	0	0	0	0	0.515852	0	0	0	0	0	3.1668	3.6861	1.22101
Hsc_gene_11203	Yes	24dpi	No	No	No	BTB/POZ domain, MATH domain, BTB And C-terminal Kelch	0	0	0	3.84663	1.42439	0	3.1686	0	0	0	0	3.69762	6.70608	3.84796	3.40447	10.1676	0	1.87469	47.502	60.0308	43.3459
Hsc_gene_11204	No	NA	No	No	No	MATH domain	0	5.93351	0	0	0	0.427276	0	0	0	0	0	0	0	0	0	0	0	0	0.5278	1.57976	0.610506
Hsc_gene_11205	Yes	24dpi	No	No	No	MATH domain	0	0	0	1.92332	0.949592	1.28183	0	2.27056	0	0	0	0	1.54756	1.28265	1.70223	1.69461	1.77543	0	32.1958	48.9725	33.5778
Hsc_gene_11206	No	NA	No	No	No		0	0	0	0	0	0.427276	0	0	0	0	0	0	0.515852	0	1.70223	0	0	0	0	0.526586	2.44202
Hsc_gene_11207	No	NA	No	No	No		0	0	0	0	2.37398	1.7091	0	0	0	0	0	0	1.0317	1.92398	0	0	0	0	0.5278	3.6861	3.05253
Hsc_gene_11208	No	NA	No	No	No		0	0	0	0	0	0	0	0	0	0	0	0	0	0	0	0	0	0	0	0	0
Hsc_gene_11209	No	NA	No	No	No		12.4484	0	6.63535	14.2325	17.0927	13.2455	28.5174	11.3528	0	4.63898	2.98571	0	4.12682	4.48929	3.40447	5.08382	0	7.49877	6.8614	14.7444	7.32607
Hsc_gene_1121	Yes	10hpi_48hpi	No	No	No		2.87271	0	9.04821	16.1559	12.3447	20.082	133.081	95.3634	79.8132	80.409	86.5855	151.602	10.317	6.41327	13.0505	16.9461	24.856	22.4963	6.8614	21.59	11.5996
Hsc_gene_11210	No	NA	No	No	No	Family of unknown function (DUF5641)	0	0	0	2.30798	0	0.427276	9.5058	0	0	0	0	0	0	0	2.26964	0	0	1.87469	2.1112	0.526586	0
Hsc_gene_11211	Yes	J2_48hpi_12dpi male	No	No	No		11.4908	4.85469	1.20643	18.4638	21.3658	21.7911	6.3372	9.08223	8.86814	10.8243	5.97142	14.7905	8.76948	10.2612	10.2134	15.2515	15.9789	7.49877	3.1668	3.15952	5.49455
Hsc_gene_11212	No	NA	No	No	No		6.70298	0	0	5.00063	4.74796	4.70003	6.3372	0	13.3022	4.63898	0	0	1.54756	1.92398	3.97188	3.38921	0	3.74938	2.639	5.26586	5.49455
Hsc_gene_11213	No	NA	No	No	No		0	0	0	0	0.474796	0	0	0	0	0	0	0	0.515852	0	0	0	0	0	1.0556	0	0
Hsc_gene_11214	No	NA	No	No	No		0.478785	0	0	1.53865	0.949592	2.99093	0	0	0	1.54633	0	0	2.06341	0.641327	0.567411	3.38921	0	0	2.639	2.63293	1.83152
Hsc_gene_11215	No	NA	No	No	No		2.87271	9.16997	11.4611	7.30861	6.64715	10.2546	12.6744	4.54111	4.43407	3.09265	8.95713	11.0929	15.9914	1.28265	5.67411	20.3353	15.9789	22.4963	8.97261	8.95196	6.10506
Hsc_gene_11216	Yes	12dpi male	No	No	No	Protein-tyrosine phosphatase	17.2362	21.037	15.0803	9.61659	7.12194	19.2274	0	6.81167	0	12.3706	11.9428	11.0929	47.9742	42.9689	31.775	1791.2	1111.42	1625.36	6.3336	21.0634	10.3786
Hsc_gene_11217	Yes	12dpi male	No	No	No	Calcineurin-like phosphoesterase	0	0	0	0	0	0	0	0	0	1.54633	0	3.69762	0	3.20663	11.3482	293.167	260.988	217.464	1.0556	1.05317	1.22101
Hsc_gene_11218	Yes	J2_48hpi_12dpi male	No	No	No		0	0	0	1.53865	2.37398	0.854551	0	0	0	1.54633	0	7.39524	3.61096	0.641327	1.13482	3.38921	3.55086	3.74938	0	1.05317	1.22101
Hsc_gene_11219	Yes	12dpi male	No	No	No		0	0	0	0	0.474796	1.28183	0	0	0	9.27796	0	0	1.0317	0	3.97188	0	8.87714	11.2482	3.1668	4.21269	3.66303
Hsc_gene_1122	Yes	Not Clustered but DE	No	No	No		66.0723	31.2858	54.8924	769.712	855.108	568.704	60.2034	158.939	88.6814	100.511	125.4	66.5572	16.5073	7.0546	7.94375	749.016	529.078	620.523	9.50041	16.8508	7.93657
Hsc_gene_11220	No	NA	No	No	No		0	6.47292	0	0.769327	1.42439	2.13638	0	6.81167	0	3.09265	5.97142	3.69762	0.515852	2.56531	0	5.08382	3.55086	0	0	4.73927	1.83152
Hsc_gene_11221	No	NA	No	No	No		0	0	0	0	0.474796	0.427276	6.3372	0	0	0	0	0	0.515852	0.641327	0	0	0	0	2.639	0.526586	1.83152
Hsc_gene_11222	Yes	12dpi male	No	No	No		0.478785	0	0	2.69264	4.27317	1.7091	0	2.27056	0	4.63898	5.97142	0	6.70608	5.13062	11.3482	45.7544	46.1611	33.7445	5.278	11.5849	4.27354
Hsc_gene_11223	No	NA	No	No	No		0	0	0	0.384663	0.474796	1.28183	0	2.27056	13.3022	0	2.98571	0	0	3.20663	1.70223	6.77843	3.55086	0	0	0.526586	0
Hsc_gene_11224	No	NA	No	No	No		0	0	0	0	0	0	0	0	0	0	0	0	0	0	1.13482	0	0	0	0.5278	0	0.610506
Hsc_gene_11225	No	NA	No	No	No		0.957569	0	2.41285	0.769327	2.37398	3.84548	0	0	0	1.54633	2.98571	0	1.0317	3.20663	0.567411	3.38921	10.6526	0	0.5278	3.15952	3.66303
Hsc_gene_11226	No	NA	No	No	No		0	0	0	0	0	0	0	0	0	0	0	0	0	0	0	0	0	0	0	0	0
Hsc_gene_11227	No	NA	No	No	No		0	0	0	0	0	0	0	0	0	0	0	0	0	0	0	0	0	0	0	0	0
Hsc_gene_11228	No	NA	No	No	No		0	0	0	0	0	0	0	0	0	0	0	0	0	0	0	0	0	0	0	0	0
Hsc_gene_11229	Yes	12dpi female_24dpi	No	No	No		0	0	0	1.15399	0.474796	0.854551	0	0	0	1.54633	0	0	11.8646	13.4679	5.67411	0	0	0	5.8058	7.89879	4.88404
Hsc_gene_1123	Yes	Not Clustered but DE	Yes	No	No	Trefoil (P-type) domain, Glycosyl hydrolases family 31, Galactose mutarotase-like, N-terminal barrel of NtMGAM and CtMGAM, maltase-glucoamylase	125.92	107.882	116.42	1395.17	1543.56	1382.24	453.11	322.419	217.269	457.713	468.756	310.6	1119.4	1353.2	1123.47	1113.36	1019.1	1042.33	2837.45	1816.2	1706.36
Hsc_gene_11230	No	NA	No	No	No		0	0	0	0.769327	0.474796	0	0	0	0	0	0	0	0.515852	0	0	0	0	0	0	0.526586	0.610506
Hsc_gene_11231	Yes	J2	No	No	No		21.0665	45.8498	61.5278	60.3922	180.897	204.665	63.372	99.9045	39.9066	52.5751	35.8285	25.8833	4.12682	7.69592	8.51117	3.38921	3.55086	9.37346	6.3336	13.1646	6.71556
Hsc_gene_11232	Yes	J2	No	No	No	Ubiquitin family	0	0	0	43.0823	37.9837	29.0547	0	0	4.43407	0	0	0	0	0	0	0	0	0	0	0	0.610506
Hsc_gene_11233	No	NA	Yes	No	No		0	0	0	0	0	0	0	0	0	0	0	0	0	0	1.70223	1.69461	0	0	0	0	0
Hsc_gene_11234	No	NA	No	No	No	Ulp1 protease family, C-terminal catalytic domain, PIF1-like helicase, Helitron helicase-like domain at N-terminus	1.43635	0	0	0.769327	1.42439	0	0	0	0	0	2.98571	0	0	0	0	0	0	0	0	0	0
Hsc_gene_11235	No	NA	No	No	No		0	0	0	0	0	0	0	0	0	0	0	0	0	0	0	0	0	0	0	0	0
Hsc_gene_11236	Yes	24dpi	No	No	No	BTB/POZ domain, MATH domain, BTB And C-terminal Kelch	0	0	0	6.53928	4.27317	6.40913	0	11.3528	0	3.09265	0	0	9.28534	7.69592	3.40447	6.77843	0	7.49877	23.2232	31.5952	20.7572
Hsc_gene_11237	Yes	Not Clustered but DE	No	No	No	BTB/POZ domain, BTB And C-terminal Kelch	5.74541	16.1823	15.6836	25.7725	17.5675	21.3638	12.6744	31.7878	4.43407	9.27796	14.9285	11.0929	13.928	7.69592	8.51117	5.08382	8.87714	3.74938	24.2788	22.1166	21.9782
Hsc_gene_11238	Yes	Increasing	No	No	No		43.5694	29.1281	20.5093	61.1615	39.8829	57.6822	44.3604	49.9523	39.9066	64.9457	62.6999	44.3714	51.5852	62.2087	62.9826	35.5867	62.14	84.3612	91.3095	91.0994	75.0922
Hsc_gene_11239	No	NA	No	No	No		21.0665	9.70938	33.78	25.3878	22.7902	23.9274	9.5058	13.6233	13.3022	7.73164	14.9285	25.8833	18.5707	26.2944	23.8313	16.9461	12.428	9.37346	7.91701	8.42538	18.3152
Hsc_gene_1124	No	NA	Yes	No	No		19.6302	3.23646	51.2732	65.3928	69.795	59.8186	12.6744	15.8939	57.6429	43.2972	29.8571	18.4881	25.2768	20.5225	23.2639	49.1436	26.6314	33.7445	27.4456	28.9622	26.2517
Hsc_gene_11240	No	NA	No	No	No		1.43635	0	6.63535	0.384663	0	0.427276	15.843	0	0	0	0	0	0	0	1.13482	0	0	0	0	1.57976	1.83152
Hsc_gene_11241	Yes	Not Clustered but DE	No	No	No	Peptidase family M41	129.272	217.922	76.0049	118.861	97.3332	139.719	28.5174	59.0345	79.8132	75.77	101.514	55.4643	98.5277	150.712	116.319	77.9519	62.14	52.4914	60.697	67.9296	76.3132
Hsc_gene_11242	Yes	Not Clustered but DE	No	No	No	Core histone H2A/H2B/H3/H4, C-terminus of histone H2A	362.44	418.582	383.644	606.614	655.694	580.24	1216.74	1201.12	1449.94	1164.38	1125.61	1076.01	653.585	630.424	689.972	711.735	958.731	807.992	961.124	1081.61	1022.6
Hsc_gene_11243	Yes	12dpi female_24dpi	No	No	No	Protein kinase domain	24.8968	42.074	34.9864	62.7001	55.5512	72.2096	57.0348	79.4695	79.8132	139.169	62.6999	73.9524	138.248	144.94	111.78	135.569	138.483	121.855	278.679	205.369	200.856
Hsc_gene_11244	Yes	10hpi_48hpi_12dpi fem._24dpi	No	No	No	BTB/POZ domain, MATH domain	245.616	311.779	269.033	308.115	330.933	334.13	402.412	413.241	434.539	369.572	426.956	369.762	516.884	438.026	435.204	315.197	285.844	339.319	552.607	461.289	460.321
Hsc_gene_11245	No	NA	No	No	No	BTB/POZ domain	13.406	12.9458	26.5414	19.2332	17.0927	21.7911	6.3372	9.08223	13.3022	21.6486	23.8857	59.1619	23.7292	19.8811	19.8594	18.6407	21.3051	11.2482	16.3618	35.2813	17.0942
Hsc_gene_11246	No	NA	No	No	No	BTB/POZ domain	3.83028	0	0	3.46197	5.22276	4.27276	19.0116	0	17.7363	3.09265	0	0	6.19022	2.56531	5.67411	1.69461	7.10171	0	13.195	8.42538	7.93657
Hsc_gene_11247	No	NA	No	No	No	MATH domain	38.3028	0	48.8603	12.6939	27.0634	26.0638	6.3372	18.1645	39.9066	18.5559	2.98571	36.9762	23.2133	33.9903	31.775	22.0299	39.0594	37.4938	26.9178	48.9725	31.7463
Hsc_gene_11248	No	NA	No	No	No	BTB/POZ domain	60.3268	89.0026	16.2868	108.86	89.7365	103.828	72.8778	93.0928	66.511	123.706	98.5284	70.2548	107.297	110.308	127.1	64.395	118.954	127.479	112.421	119.008	115.996
Hsc_gene_11249	Yes	12dpi female_24dpi	Yes	No	No		0	0	0	0	0	1.7091	0	0	0	0	0	0	270.306	96.199	144.122	0	8.87714	7.49877	183.675	213.794	361.419
Hsc_gene_1125	Yes	24dpi	Yes	No	No		6.70298	11.867	4.82571	3.46197	4.74796	11.5364	3.1686	6.81167	17.7363	10.8243	5.97142	7.39524	4857.78	956.86	2256.59	23.7245	51.4874	48.742	15952.8	14243.1	16707.1
Hsc_gene_11250	Yes	10hpi	No	No	No		0	0	0	4.2313	2.37398	1.7091	773.139	547.204	966.627	173.189	226.914	221.857	0	1.92398	1.13482	3.38921	3.55086	1.87469	0.5278	0.526586	0
Hsc_gene_11251	Yes	10hpi	Yes	Yes	No	Frog skin active peptide family signal and propeptide	0	0	0	2.69264	0.949592	2.13638	98.2266	68.1167	70.9451	26.2876	38.8142	11.0929	7.22193	1.28265	2.83706	0	3.55086	0	13.195	23.6964	15.2626
Hsc_gene_11252	Yes	12dpi fem._12dpi male	No	No	No		0	0	0	0	0	0	3.1686	0	0	0	0	0	15.9914	1.92398	5.1067	15.2515	10.6526	20.6216	2.1112	6.31903	10.3786
Hsc_gene_11253	Yes	J2_10hpi	No	No	No		1.43635	0	0	9.61659	5.69755	11.5364	0	11.3528	13.3022	3.09265	5.97142	0	5.67437	3.84796	7.37634	1.69461	1.77543	1.87469	6.8614	2.10634	1.22101
Hsc_gene_11254	Yes	12dpi male	No	No	No	14-3-3 protein	2.39392	9.70938	0	9.61659	6.64715	3.84548	0	13.6233	17.7363	75.77	14.9285	18.4881	79.9571	83.3725	64.6849	4021.3	2712.85	3335.08	21.6398	28.4356	20.7572
Hsc_gene_11255	Yes	24dpi	No	No	No		8.13934	0	0	11.1552	7.59674	8.97279	0	24.9761	17.7363	3.09265	0	33.2786	40.2365	11.5439	20.9942	5.08382	5.32628	5.62408	291.874	240.65	202.077
Hsc_gene_11256	Yes	24dpi	No	No	No		0	0	0	3.84663	0.474796	2.56365	0	0	0	0	0	0	11.8646	0	0	1.69461	0	1.87469	22.1676	18.4305	11.5996
Hsc_gene_11257	Yes	Increasing	No	No	No	SPRY domain	21.5453	0	48.2571	85.78	67.8959	70.9278	126.744	122.61	133.022	106.697	95.5427	29.581	184.159	105.178	150.931	67.7843	102.975	76.8624	218.509	275.931	221.003
Hsc_gene_11258	Yes	48hpi	No	No	No		0.957569	0	0	0.769327	0.474796	1.28183	44.3604	27.2467	22.1703	88.1406	65.6856	110.929	15.4756	7.69592	12.483	8.47303	12.428	3.74938	5.278	6.31903	7.93657
Hsc_gene_11259	Yes	J2_10hpi	No	No	No	Poly(A) polymerase central domain	9.09691	1.07882	0	190.408	167.128	159.801	240.814	217.973	164.061	106.697	86.5855	144.207	5.67437	3.84796	2.83706	55.922	31.9577	46.8673	5.278	6.31903	4.88404
Hsc_gene_1126	Yes	12dpi female_24dpi	No	No	No	Strictosidine synthase	538.154	324.725	394.502	1045.9	1148.53	994.27	339.04	676.626	931.154	2491.13	2472.17	2004.11	7073.36	5429.47	5640.63	3541.73	4078.16	3586.29	6593.81	5464.91	5643.51
Hsc_gene_11260	Yes	12dpi male	Yes	No	No		0	0	0	0.769327	0	1.28183	6.3372	11.3528	0	3.09265	0	0	8.76948	2.56531	7.94375	294.862	253.886	268.081	0.5278	8.42538	4.27354
Hsc_gene_11261	Yes	12dpi fem._12dpi male_24dpi	No	No	No		0	0	0	0.384663	0.474796	3.4182	3.1686	0	0	13.9169	0	0	135.153	103.254	114.05	72.8681	110.077	108.732	106.616	120.062	121.491
Hsc_gene_11262	Yes	12dpi fem._12dpi male_24dpi	Yes	Yes	No		0	0	0	1.53865	1.42439	1.28183	0	0	0	4.63898	0	0	98.5277	69.2633	64.1174	61.0058	74.568	95.6093	69.1418	72.1423	82.4182
Hsc_gene_11263	Yes	12dpi female_24dpi	Yes	No	No		3.35149	0	7.84178	9.61659	9.49592	6.83641	0	13.6233	4.43407	13.9169	0	3.69762	19653.4	6915.43	13836.3	749.016	1748.8	1231.67	10135.9	16961.9	13501.9
Hsc_gene_11264	Yes	48hpi	No	No	No		85.7024	64.1898	42.225	15.0019	4.74796	9.40006	53.8662	77.1989	97.5495	132.984	200.042	221.857	20.1182	23.0878	30.0728	27.1137	23.0806	26.2457	13.195	13.6912	14.0416
Hsc_gene_11265	Yes	12dpi male	No	No	No		0	0	0	0	0	0.427276	0	0	0	0	5.97142	0	5.15852	3.84796	1.70223	61.0058	111.852	73.113	3.1668	1.57976	1.22101
Hsc_gene_11266	Yes	12dpi male	No	No	No		14.3635	41.5346	4.82571	2.69264	5.22276	6.83641	9.5058	2.27056	4.43407	4.63898	0	0	9.28534	14.7505	9.07858	18.6407	33.7331	35.6192	16.8896	21.59	12.2101
Hsc_gene_11267	Yes	10hpi_48hpi	No	No	No	Ring finger domain	0	0	0	34.6197	66.4715	42.7276	256.657	345.125	350.291	122.16	140.328	303.205	9.80119	4.48929	5.1067	5.08382	3.55086	7.49877	2.1112	3.6861	4.27354
Hsc_gene_11268	Yes	12dpi fem._12dpi male_24dpi	No	No	No	Metallo-beta-lactamase superfamily	1.43635	0	0	3.46197	6.17235	5.55458	0	4.54111	0	4.63898	2.98571	25.8833	36.6255	25.0118	31.2076	28.8083	30.1823	18.7469	33.2514	41.6003	32.3568
Hsc_gene_11269	Yes	10hpi	No	No	No		5.26663	3.77587	12.0643	1455.57	2364.96	1457.44	5852.41	5662.77	6504.78	1288.09	1313.71	1907.97	3.09511	2.56531	2.26964	28.8083	28.4068	20.6216	21.112	21.0634	20.7572
Hsc_gene_1127	Yes	Not Clustered but DE	No	No	No	Sugar (and other) transporter	408.403	244.892	385.454	430.054	229.327	300.802	269.331	252.032	474.445	415.962	331.414	528.76	39.7206	57.7194	53.904	267.748	248.56	290.577	38.0016	48.4459	43.3459
Hsc_gene_11270	Yes	12dpi female_24dpi	Yes	No	No		2.39392	11.3276	0	1.92332	1.89918	1.7091	0	0	8.86814	18.5559	0	0	14491.8	8207.7	9534.21	1343.82	2089.68	1745.34	5954.64	9363.75	10518.4
Hsc_gene_11271	Yes	12dpi female_24dpi	Yes	Yes	No		0	0	0	2.30798	0.474796	1.7091	0	6.81167	0	4.63898	0	0	156.303	102.612	72.6286	45.7544	58.5891	58.1155	130.367	110.583	119.659
Hsc_gene_11272	Yes	12dpi female_24dpi	No	No	No		0	0	0	3.07731	3.79837	1.28183	0	2.27056	0	12.3706	0	0	203.246	148.788	114.617	62.7004	110.077	63.7395	135.645	113.743	174.605
Hsc_gene_11273	Yes	12dpi female_24dpi	No	No	No	Glycosyl transferase family 11	38.7815	46.9287	4.82571	20.0025	20.4162	31.1911	41.1918	13.6233	26.6044	30.9265	2.98571	48.0691	2130.47	1587.93	1901.39	144.042	71.0171	116.231	1090.96	1271.71	1704.53
Hsc_gene_11274	Yes	10hpi	No	No	No		33.9937	15.6429	34.9864	122.323	159.532	124.764	316.86	245.22	390.198	89.687	74.6427	70.2548	18.0548	10.2612	11.9156	10.1676	10.6526	7.49877	9.50041	15.271	12.8206
Hsc_gene_11275	Yes	12dpi female_24dpi	No	No	No	Glycosyltransferase family 10 (fucosyltransferase) C-term, Fucosyltransferase, N-terminal	12.9272	24.2734	27.1446	66.9314	107.304	70.9278	139.418	156.668	243.874	83.5017	149.285	125.719	623.665	534.225	502.726	45.7544	60.3645	28.1204	346.765	300.681	435.29
Hsc_gene_11276	Yes	Not Clustered but DE	No	No	No	Serpentine type 7TM GPCR chemoreceptor Srd	0.478785	0	0	2.69264	5.69755	6.83641	0	4.54111	0	1.54633	0	7.39524	0.515852	0	0.567411	0	1.77543	0	4.2224	3.6861	1.83152
Hsc_gene_11277	Yes	12dpi male	No	No	No		0	0	0	0	0	0.427276	0	0	0	1.54633	0	0	4.12682	0	1.70223	28.8083	39.0594	46.8673	5.8058	8.42538	4.88404
Hsc_gene_11278	Yes	12dpi male	Yes	No	No		0	0	0	0	0.949592	1.28183	3.1686	0	0	10.8243	0	11.0929	20.1182	4.48929	9.07858	271.137	257.437	292.452	12.1394	14.7444	25.0307
Hsc_gene_11279	Yes	Not Clustered but DE	No	No	No	7 transmembrane receptor (rhodopsin family)	11.9696	29.1281	23.5253	11.9246	10.9203	11.1092	31.686	15.8939	0	6.18531	2.98571	0	9.80119	3.84796	13.6179	3.38921	0	3.74938	5.8058	7.89879	10.3786
Hsc_gene_1128	Yes	12dpi fem._12dpi male_24dpi	No	No	No		1.91514	0	0	0.769327	0.474796	0.854551	0	0	0	1.54633	5.97142	0	5.67437	12.8265	23.2639	8.47303	15.9789	11.2482	3.1668	6.84562	6.71556
Hsc_gene_11280	No	NA	No	No	No		0	0	0	0	0	0	0	0	0	0	0	0	0.515852	0	1.70223	5.08382	5.32628	5.62408	0	0	0
Hsc_gene_11281	Yes	Not Clustered but DE	No	No	No	7 transmembrane receptor (rhodopsin family)	53.1451	72.8203	90.4821	135.786	150.036	161.51	41.1918	97.6339	31.0385	21.6486	38.8142	44.3714	60.3547	46.1755	57.3085	23.7245	23.0806	46.8673	77.0589	76.8816	64.1031
Hsc_gene_11282	Yes	J2	No	No	No	7 transmembrane receptor (rhodopsin family)	9.09691	15.1035	4.82571	32.3117	42.7317	40.1639	28.5174	22.7056	13.3022	13.9169	0	7.39524	11.8646	15.3918	10.7808	3.38921	21.3051	13.1228	25.8622	18.9571	21.9782
Hsc_gene_11283	Yes	12dpi fem.	Yes	Yes	No		0	0	0	1.53865	0	0.427276	0	0	0	9.27796	0	0	140.828	116.08	112.347	72.8681	94.0977	80.6118	70.1975	76.8816	79.3657
Hsc_gene_11284	Yes	12dpi fem.	Yes	Yes	No		0	0	0	0	0	0	0	0	0	0	14.9285	0	106.781	94.2751	69.7916	49.1436	53.2628	56.2408	66.5028	56.8713	68.9871
Hsc_gene_11285	No	NA	No	No	No		2.39392	0	10.2546	1.53865	0.474796	1.28183	0	0	22.1703	1.54633	0	7.39524	2.06341	0	1.13482	0	1.77543	0	0.5278	0.526586	1.83152
Hsc_gene_11286	Yes	10hpi_48hpi	No	No	No		4.78785	3.23646	12.6675	10.7706	6.64715	9.82734	19.0116	36.3289	26.6044	24.7412	29.8571	18.4881	8.25363	4.48929	7.37634	5.08382	3.55086	7.49877	3.1668	7.3722	7.32607
Hsc_gene_11287	Yes	Increasing	No	No	No		8.13934	18.8793	12.6675	87.3186	70.7446	71.7823	82.3836	63.5756	13.3022	13.9169	8.95713	7.39524	156.303	124.417	144.69	135.569	69.2417	129.354	194.758	210.634	231.992
Hsc_gene_11288	Yes	J2_10hpi_48hpi	No	No	No	Troponin	1138.55	590.654	730.492	2648.79	3815.46	2584.59	3577.35	3228.73	1786.93	2571.54	2872.25	2632.71	272.886	313.609	305.267	772.741	814.921	809.867	248.594	272.245	211.845
Hsc_gene_11289	Yes	Cyst_J2	No	No	No		344.725	412.109	352.277	191.947	181.847	226.456	148.924	111.257	53.2088	83.5017	101.514	51.7667	64.4815	51.9475	65.8197	42.3652	33.7331	41.2432	98.6987	100.051	92.7968
Hsc_gene_1129	Yes	12dpi fem._12dpi male	No	No	No	7 transmembrane sweet-taste receptor of 3 GCPR	75.648	301.53	73.5921	409.667	431.115	472.567	262.994	297.443	181.797	658.735	809.127	610.107	2957.38	7922.95	6643.25	9472.85	6403.97	7869.96	3653.96	2333.3	2129.44
Hsc_gene_11290	Yes	Cyst_J2_10hpi_48hpi	No	No	No		98.1508	247.589	206.299	163.097	182.322	168.774	136.25	154.398	88.6814	86.5943	65.6856	40.6738	14.9597	10.2612	15.3201	27.1137	15.9789	9.37346	31.1402	38.9674	37.2408
Hsc_gene_11291	No	NA	No	No	No		0	0	0	0.769327	0.474796	0.427276	12.6744	0	0	1.54633	0	0	0.515852	0	0	0	1.77543	0	0.5278	0	0.610506
Hsc_gene_11292	Yes	12dpi male	No	No	No		0	0	0	3.46197	2.84878	1.7091	0	0	0	6.18531	2.98571	0	9.80119	9.6199	7.37634	15.2515	19.5297	20.6216	8.97261	15.271	7.32607
Hsc_gene_11293	No	NA	No	No	No	Serpentine type 7TM GPCR chemoreceptor Srsx	1.91514	0	8.44499	12.6939	8.54633	14.1001	0	2.27056	8.86814	1.54633	0	0	6.70608	3.84796	4.53929	1.69461	8.87714	1.87469	4.2224	6.84562	3.66303
Hsc_gene_11294	Yes	10hpi_48hpi	No	No	No		0	0	0	21.5412	27.0634	17.091	57.0348	72.6578	39.9066	49.4825	41.7999	70.2548	0.515852	0	0.567411	0	3.55086	5.62408	0	1.57976	0
Hsc_gene_11295	Yes	12dpi male	Yes	No	No		6.2242	0	0	7.69327	7.12194	9.40006	6.3372	9.08223	0	6.18531	8.95713	0	34.5621	22.4464	51.067	1643.77	1001.34	1434.14	1.0556	23.6964	4.27354
Hsc_gene_11296	Yes	12dpi fem._12dpi male	No	No	No	Collagen triple helix repeat (20 copies), Nematode cuticle collagen N-terminal domain	6.70298	0	0	14.6172	10.4455	21.7911	31.686	9.08223	35.4725	7.73164	23.8857	0	497.797	504.724	468.682	389.759	784.739	590.528	108.199	117.955	69.5976
Hsc_gene_11297	No	NA	No	No	No	Subunit ChlI of Mg-chelatase	0.957569	0	0	0.384663	0	0.427276	0	0	0	0	0	0	0	0.641327	0.567411	1.69461	0	0	0	2.10634	1.83152
Hsc_gene_11298	Yes	Not Clustered but DE	No	No	No		159.435	237.88	193.632	388.125	378.887	392.666	167.936	163.48	261.61	290.71	265.728	218.16	320.344	460.473	413.643	349.089	314.251	333.695	637.583	411.264	398.05
Hsc_gene_11299	No	NA	No	No	No	Serpentine type 7TM GPCR chemoreceptor Srd	1.91514	0	0	1.53865	0	0.427276	0	6.81167	4.43407	0	0	0	1.54756	1.28265	0	0	0	0	1.5834	4.21269	2.44202
Hsc_gene_113	Yes	Not Clustered but DE	No	No	No	Type I phosphodiesterase / nucleotide pyrophosphatase	1432.04	1885.78	1099.66	975.122	845.612	961.37	589.36	606.239	496.616	607.707	659.842	628.595	773.778	1061.4	947.576	994.734	793.616	892.354	1195.47	910.467	943.231
Hsc_gene_1130	Yes	12dpi fem._12dpi male	No	No	No	Mitochondrial carrier protein	56.4966	120.828	76.0049	152.711	150.036	169.628	262.994	240.679	421.236	194.837	238.857	107.231	268.759	459.19	406.266	425.346	406.573	406.808	200.036	255.394	232.603
Hsc_gene_11300	Yes	12dpi male	Yes	No	No		0	0	0	1.53865	0.949592	0.427276	0	0	17.7363	1.54633	14.9285	0	46.4267	77.6006	59.0107	3307.87	2118.09	2673.31	4.2224	21.0634	12.8206
Hsc_gene_11301	No	NA	No	No	No	Serpentine type 7TM GPCR chemoreceptor Srt	37.3452	1.61823	27.1446	15.7712	11.3951	16.2365	31.686	15.8939	4.43407	7.73164	2.98571	29.581	23.2133	11.5439	13.0505	20.3353	26.6314	26.2457	8.44481	25.8027	14.6521
Hsc_gene_11302	No	NA	No	No	No		0	0	0	1.53865	0.474796	1.28183	0	0	0	3.09265	0	0	0.515852	0	0.567411	0	0	0	0	2.63293	0.610506
Hsc_gene_11303	Yes	12dpi male	Yes	No	No		0	0	3.01607	1.15399	1.42439	0.427276	0	0	0	0	0	3.69762	111.94	22.4464	78.3027	3550.2	2345.34	3190.73	12.6672	21.0634	22.5887
Hsc_gene_11304	Yes	10hpi_48hpi	No	No	No		0	0	0	6.15462	3.79837	5.55458	3.1686	11.3528	31.0385	6.18531	17.9143	3.69762	0.515852	0	0	0	1.77543	1.87469	0	0	0.610506
Hsc_gene_11305	Yes	12dpi male	No	No	No	Trypsin	2.39392	0	0	6.15462	6.17235	5.98186	0	6.81167	4.43407	4.63898	8.95713	7.39524	9.80119	2.56531	2.83706	27.1137	26.6314	26.2457	3.6946	5.26586	4.88404
Hsc_gene_11306	No	NA	No	No	No		0.957569	0	10.8578	1.53865	0.949592	1.28183	0	2.27056	0	0	0	0	0.515852	1.92398	6.24152	1.69461	3.55086	1.87469	1.5834	4.21269	2.44202
Hsc_gene_11307	Yes	24dpi	No	No	No	SPRY domain	0.478785	0	0	5.76995	3.79837	3.4182	0	6.81167	0	7.73164	14.9285	0	20.1182	9.6199	13.6179	8.47303	3.55086	5.62408	81.8091	128.487	67.1556
Hsc_gene_11308	Yes	10hpi_48hpi_12dpi fem._24dpi	No	No	No		12.9272	10.2488	13.2707	12.6939	18.9918	16.6637	6.3372	15.8939	39.9066	27.8339	17.9143	14.7905	21.1499	13.4679	10.7808	11.8622	8.87714	7.49877	17.4174	30.0154	37.8513
Hsc_gene_11309	Yes	12dpi female_24dpi	Yes	No	No	Eukaryotic aspartyl protease	0	0.53941	0	1.92332	2.37398	2.56365	0	0	8.86814	4.63898	0	0	569.501	565.65	831.825	15.2515	15.9789	35.6192	337.264	371.77	548.844
Hsc_gene_1131	Yes	10hpi_48hpi	Yes	No	No		10.0545	19.4188	4.82571	99.2432	121.548	113.655	782.645	565.369	780.396	810.275	1021.11	1079.7	98.5277	72.4699	98.1621	140.652	136.708	134.978	62.2804	96.8918	72.0397
Hsc_gene_11310	Yes	12dpi male	Yes	No	No		12.9272	2.15764	12.6675	5.38529	6.17235	6.40913	0	2.27056	0	3.09265	0	0	7.73778	7.69592	12.483	35.5867	8.87714	24.371	2.1112	13.6912	14.0416
Hsc_gene_11311	Yes	12dpi male	No	No	No		0	0	0	0.384663	0	0	0	0	0	0	0	0	1.0317	0	0	16.9461	3.55086	11.2482	1.0556	1.57976	2.44202
Hsc_gene_11312	Yes	Not Clustered but DE	No	No	No	Protein of unknown function (DUF812)	191.514	173.69	206.299	158.866	188.494	171.765	171.104	270.196	168.495	137.623	155.257	210.764	249.672	232.16	204.268	264.359	202.399	245.585	250.177	264.873	241.76
Hsc_gene_11313	Yes	12dpi male	No	No	No		0	0	0	0	0	0	0	0	0	0	0	7.39524	3.09511	1.92398	1.70223	20.3353	5.32628	26.2457	3.1668	3.15952	4.88404
Hsc_gene_11314	Yes	12dpi male	Yes	No	No		0	0	0	0	1.42439	0	0	0	0	3.09265	0	0	134.122	53.2301	60.1456	4719.48	3572.16	4315.54	0.5278	54.2384	6.10506
Hsc_gene_11315	No	NA	Yes	No	No		0.478785	0	0	0.384663	0.949592	2.13638	0	0	0	0	0	0	1.0317	3.84796	1.13482	0	0	0	0	0.526586	1.22101
Hsc_gene_11316	Yes	10hpi_48hpi	No	No	No		4.78785	19.4188	0	185.792	288.201	145.701	1676.19	1666.59	1516.45	836.563	1018.13	1401.4	33.0145	41.6863	28.938	37.2813	65.6908	18.7469	8.97261	11.5849	8.54708
Hsc_gene_11317	Yes	Not Clustered but DE	No	No	No	Protein kinase domain	357.173	241.116	265.414	729.322	466.25	428.985	161.599	168.021	190.665	60.3068	83.5998	99.8357	378.12	189.191	223.56	77.9519	90.5468	74.9877	171.535	188.518	246.644
Hsc_gene_11318	Yes	Not Clustered but DE	No	No	No		203.005	218.461	193.632	536.99	578.302	541.358	310.523	388.265	465.577	250.505	220.942	258.833	399.785	484.202	488.541	196.574	255.662	253.083	247.011	294.888	318.684
Hsc_gene_11319	Yes	10hpi_48hpi	No	No	No		8.13934	0	5.42892	50.3909	57.9251	42.3003	234.476	240.679	235.006	244.32	280.657	403.041	13.4122	15.3918	9.64599	8.47303	14.2034	14.9975	7.91701	13.1646	13.4311
Hsc_gene_1132	Yes	10hpi	Yes	Yes	No		1.91514	0	0	114.245	153.359	83.746	3818.16	2899.5	5143.52	1317.47	943.484	913.312	2.06341	4.48929	1.13482	27.1137	46.1611	20.6216	1.0556	1.05317	3.05253
Hsc_gene_11320	Yes	24dpi	No	No	No	SPRY domain	3.35149	0	19.3028	25.0031	12.8195	12.8183	15.843	11.3528	26.6044	13.9169	14.9285	11.0929	38.1731	11.5439	18.1572	10.1676	17.7543	9.37346	145.145	160.609	109.28
Hsc_gene_11321	Yes	J2	No	No	No	SPRY domain	91.9266	72.8203	60.9246	215.796	254.016	263.629	60.2034	52.2228	141.89	15.4633	11.9428	0	1.54756	0.641327	0	6.77843	7.10171	5.62408	10.0282	20.0103	9.15758
Hsc_gene_11322	Yes	12dpi female_24dpi	No	No	No		727.752	795.629	652.074	710.858	646.672	698.168	754.127	544.934	514.352	669.56	701.641	573.131	871.79	932.489	868.706	708.345	708.396	733.005	1221.33	988.928	880.959
Hsc_gene_11323	Yes	Not Clustered but DE	No	No	No	PLD-like domain	271.95	364.641	192.425	334.273	347.551	383.266	186.947	138.504	195.099	306.173	262.742	347.576	433.832	408.525	418.182	366.035	390.594	472.422	641.277	514.475	487.183
Hsc_gene_11324	Yes	Not Clustered but DE	No	No	No	Mitochondrial 39-S ribosomal protein L47 (MRP-L47)	859.897	734.137	969.968	697.395	774.867	736.623	554.505	665.273	696.149	1063.87	1146.51	983.567	1077.61	1122.96	894.24	848.998	1070.58	971.091	955.319	863.601	925.526
Hsc_gene_11325	No	NA	No	No	No		221.198	105.724	289.543	201.948	152.884	179.028	158.43	213.432	230.572	188.652	211.985	170.091	161.978	139.809	152.634	172.85	181.094	176.221	202.675	193.784	227.719
Hsc_gene_11326	Yes	J2_48hpi_12dpi male	No	No	No		0.478785	0	0	6.15462	6.17235	8.54551	0	0	8.86814	10.8243	35.8285	7.39524	2.57926	4.48929	4.53929	8.47303	12.428	13.1228	3.6946	4.73927	1.22101
Hsc_gene_11327	Yes	10hpi_48hpi	No	No	No	Ribosomal protein L10, Insertion domain in 60S ribosomal protein L10P	314.561	393.769	396.915	276.188	322.387	285.42	944.243	744.743	1214.93	881.406	853.913	953.986	587.04	522.681	447.687	323.67	530.853	361.816	469.742	525.006	570.212
Hsc_gene_11328	Yes	12dpi male	Yes	No	No		0.478785	0	0	2.30798	3.79837	3.4182	0	0	4.43407	3.09265	0	0	5.67437	18.5985	18.1572	205.047	317.802	277.454	3.6946	1.57976	4.27354
Hsc_gene_11329	Yes	12dpi male	Yes	No	No		0	0	0	0	0	0	0	0	0	0	0	0	85.6314	23.0878	40.8536	2335.17	1777.2	2215.89	3.1668	8.42538	3.66303
Hsc_gene_1133	Yes	12dpi fem._12dpi male	No	No	No	Leucine rich repeat	39.7391	32.904	22.9221	148.095	119.174	156.383	76.0464	131.692	106.418	154.633	179.143	244.043	481.29	636.196	592.945	1104.88	958.731	873.607	618.054	541.857	492.678
Hsc_gene_11330	Yes	10hpi_48hpi	No	No	No	Cytochrome P450	402.658	396.466	424.059	350.428	514.679	377.284	1726.89	1691.56	2518.55	1417.98	1439.11	1686.11	644.815	437.385	443.715	794.77	626.726	798.619	521.995	460.763	532.971
Hsc_gene_11331	Yes	J2_10hpi	No	No	No	Srg family chemoreceptor	4.78785	14.0247	0	58.0842	57.4503	62.3822	28.5174	27.2467	13.3022	3.09265	0	0	7.73778	1.92398	2.83706	0	3.55086	0	6.8614	10.0051	7.32607
Hsc_gene_11332	Yes	12dpi male	No	No	No		0.957569	0	0	1.92332	1.89918	2.13638	0	2.27056	0	1.54633	0	0	5.67437	7.69592	3.40447	38.9759	15.9789	26.2457	12.1394	23.6964	18.3152
Hsc_gene_11333	Yes	Not Clustered but DE	No	No	No		30.1634	25.8917	3.61928	45.0056	43.2065	51.7003	6.3372	18.1645	4.43407	4.63898	0	3.69762	14.9597	3.20663	5.1067	1.69461	3.55086	3.74938	38.0016	64.7701	47.6194
Hsc_gene_11334	Yes	Cyst_J2	No	No	No		92.4054	80.9115	57.3053	140.787	118.224	140.146	50.6976	43.1406	31.0385	27.8339	11.9428	29.581	12.3804	14.7505	16.4549	13.5569	17.7543	18.7469	15.3062	21.59	23.1992
Hsc_gene_11335	Yes	12dpi male	Yes	No	No	Peptidase C13 family	9.57569	0	0	11.5399	11.3951	16.2365	0	9.08223	4.43407	26.2876	2.98571	0	192.929	60.2847	115.752	4961.81	3062.61	4034.34	11.6116	47.3927	28.6938
Hsc_gene_11336	Yes	10hpi	No	No	No	Cellulase (glycosyl hydrolase family 5)	27.2907	12.9458	47.0507	682.778	1107.7	546.913	2766.19	1687.02	3019.6	320.09	328.428	373.46	10.8329	16.6745	13.6179	225.383	175.767	206.216	7.38921	24.7495	8.54708
Hsc_gene_11337	Yes	12dpi male	No	No	No	SH2 domain, Protein tyrosine kinase	0	0	0	4.2313	1.42439	0.854551	9.5058	0	0	18.5559	0	14.7905	20.6341	17.9572	16.4549	1123.52	626.726	772.373	1.0556	5.79245	1.22101
Hsc_gene_11338	Yes	12dpi male	No	No	No	Endoribonuclease L-PSP	0	0	0	0.384663	0	1.7091	0	0	0	10.8243	0	0	4.64267	8.97858	6.24152	615.142	504.222	603.651	0	4.21269	0.610506
Hsc_gene_11339	Yes	J2_48hpi_12dpi male	No	No	No		0	0	0	4.2313	4.74796	1.7091	0	4.54111	4.43407	1.54633	0	7.39524	1.0317	0.641327	4.53929	8.47303	1.77543	3.74938	3.1668	3.6861	3.05253
Hsc_gene_1134	Yes	24dpi	No	No	No	Amiloride-sensitive sodium channel	46.9209	50.1651	39.2089	119.246	113.476	106.392	155.261	77.1989	48.7748	71.131	83.5998	70.2548	95.9485	87.8618	87.9487	79.6465	94.0977	101.233	187.369	186.411	180.71
Hsc_gene_11340	Yes	24dpi	No	No	No	SPRY domain	0	0	0	4.2313	3.32357	4.70003	0	2.27056	0	4.63898	14.9285	0	28.3719	10.2612	13.0505	3.38921	12.428	3.74938	54.8912	67.403	45.7879
Hsc_gene_11341	Yes	24dpi	No	No	No	SPRY domain	0	0	0	5.76995	5.69755	4.27276	0	11.3528	0	13.9169	29.8571	7.39524	40.7523	19.8811	24.9661	15.2515	12.428	14.9975	150.951	135.859	114.165
Hsc_gene_11342	Yes	Increasing	No	No	No		0	0	0	0.384663	1.42439	2.99093	0	2.27056	4.43407	13.9169	2.98571	0	4.12682	1.92398	2.26964	5.08382	5.32628	9.37346	10.556	17.3773	12.2101
Hsc_gene_11343	No	NA	No	No	No	Endoribonuclease L-PSP	0	0	0	0	0	0	0	0	0	0	0	0	0	0	0	0	0	0	0	0	0
Hsc_gene_11344	Yes	12dpi male	No	No	No	SH2 domain, Protein tyrosine kinase	0	0	0	2.30798	4.27317	2.99093	0	6.81167	4.43407	10.8243	17.9143	0	11.3487	7.69592	13.6179	345.7	255.662	260.582	1.0556	4.73927	6.10506
Hsc_gene_11345	Yes	Not Clustered but DE	No	No	No		0	0	0	4.61596	2.37398	5.12731	3.1686	4.54111	0	4.63898	0	0	4.12682	3.20663	6.24152	5.08382	5.32628	9.37346	4.7502	2.63293	3.05253
Hsc_gene_11346	No	NA	No	No	No	Endoribonuclease L-PSP	0	0	0	0	0	0	0	0	0	0	0	0	0.515852	0	0	0	0	1.87469	0	0	0
Hsc_gene_11347	No	NA	No	No	No	SH2 domain, Protein tyrosine kinase	0	0	0	0	0	0.854551	0	0	0	0	0	0	0.515852	0	0	6.77843	1.77543	9.37346	0	0	0
Hsc_gene_11348	No	NA	No	No	No		0	0	0	0.384663	0	0.427276	0	0	0	1.54633	2.98571	0	1.0317	1.92398	2.26964	3.38921	5.32628	0	0	1.57976	1.83152
Hsc_gene_11349	No	NA	No	No	No	Endoribonuclease L-PSP	0	0	0	0	0.474796	0.854551	0	0	0	0	0	0	0	0	0.567411	5.08382	3.55086	5.62408	0	1.05317	0.610506
Hsc_gene_1135	Yes	Not Clustered but DE	No	No	No	Cofilin/tropomyosin-type actin-binding protein	1773.9	1702.92	2491.88	4825.22	6231.7	4614.15	1958.2	1925.43	1662.78	963.362	1042.01	935.498	305.9	225.106	261.009	3958.6	3774.56	3816.87	349.932	397.572	358.367
Hsc_gene_11350	Yes	12dpi male	No	No	No	SH2 domain, Protein tyrosine kinase	0	0	0	5.00063	1.42439	2.56365	0	0	4.43407	6.18531	0	0	13.4122	35.9143	11.3482	852.387	481.141	652.393	3.1668	2.63293	1.83152
Hsc_gene_11351	Yes	Not Clustered but DE	No	No	No		0	0	0	1.92332	0	1.28183	0	2.27056	0	6.18531	8.95713	0	2.06341	1.92398	5.1067	3.38921	1.77543	1.87469	4.7502	4.21269	6.71556
Hsc_gene_11352	Yes	10hpi	No	No	No		0.957569	4.31528	0	55.3915	77.8666	44.8639	291.511	208.891	212.835	86.5943	95.5427	122.021	5.15852	2.56531	5.1067	3.38921	10.6526	3.74938	4.7502	2.10634	5.49455
Hsc_gene_11353	Yes	J2_10hpi	No	No	No	7 transmembrane receptor (rhodopsin family)	29.6846	60.9533	14.4771	68.0854	59.8243	70.5005	79.215	65.8462	35.4725	35.5655	11.9428	55.4643	30.9511	23.0878	11.9156	25.4191	17.7543	18.7469	35.3626	27.9091	32.3568
Hsc_gene_11354	Yes	12dpi male	No	No	No	Platelet-activating factor acetylhydrolase, isoform II	0.957569	0	0	10.3859	6.64715	5.55458	3.1686	6.81167	0	12.3706	11.9428	29.581	6.19022	5.13062	15.3201	125.401	90.5468	103.108	15.834	14.7444	14.6521
Hsc_gene_11355	Yes	12dpi male	No	No	No	Platelet-activating factor acetylhydrolase, isoform II	0	0	0	1.53865	1.42439	3.84548	0	0	0	4.63898	0	0	4.12682	3.20663	3.40447	47.449	47.9366	56.2408	2.639	6.31903	3.66303
Hsc_gene_11356	Yes	12dpi male	No	No	No	Flavin-binding monooxygenase-like	12.4484	47.4681	12.0643	35.7737	20.4162	35.0366	12.6744	43.1406	8.86814	32.4729	23.8857	14.7905	133.606	119.287	125.398	255.886	234.356	292.452	124.561	162.715	141.027
Hsc_gene_11357	No	NA	No	No	No		0	0	0	0.384663	0	0.427276	0	0	0	0	0	0	0	0	0	0	0	0	0	0	0
Hsc_gene_11358	No	NA	No	No	No		0	0	0	0	0.474796	0	0	0	0	0	0	0	0	0	0	0	0	0	0	0	0
Hsc_gene_11359	Yes	12dpi male	No	No	No	Platelet-activating factor acetylhydrolase, isoform II	3.35149	0	0	14.6172	11.8699	9.40006	19.0116	6.81167	26.6044	6.18531	2.98571	22.1857	18.5707	9.6199	13.6179	172.85	120.729	153.725	9.50041	17.9039	15.2626
Hsc_gene_1136	Yes	J2_10hpi_48hpi	No	No	No	Major Facilitator Superfamily	182.896	206.055	160.455	274.65	257.34	322.166	383.401	370.101	297.083	247.412	298.571	236.648	94.9168	96.8404	94.1902	183.017	182.869	209.966	42.224	42.1269	73.2607
Hsc_gene_11360	Yes	12dpi male	No	No	No	Endoribonuclease L-PSP	0	0	0	13.0786	7.59674	11.1092	15.843	22.7056	22.1703	143.808	44.7856	114.626	145.986	203.301	156.038	14061.8	10031.2	11686.8	14.2506	30.0154	23.8097
Hsc_gene_11361	Yes	12dpi male	No	No	No	SH2 domain, Protein tyrosine kinase	0	0	0	9.23192	1.42439	4.27276	0	4.54111	0	32.4729	23.8857	18.4881	31.9828	42.3276	35.7469	1884.4	1054.6	1518.5	6.8614	8.42538	18.3152
Hsc_gene_11362	Yes	12dpi male	No	No	No		0	0	0	0	0.474796	0.854551	0	2.27056	0	0	0	0	1.54756	1.92398	1.13482	5.08382	17.7543	24.371	0.5278	0	1.22101
Hsc_gene_11363	Yes	Increasing	No	No	No	CDP-alcohol phosphatidyltransferase	114.908	178.545	112.801	147.326	164.754	152.537	285.174	206.621	137.456	174.735	182.128	162.695	234.713	213.562	196.324	340.616	243.234	299.951	411.156	307	300.369
Hsc_gene_11364	Yes	12dpi male	No	No	No		0	0	0	0	1.42439	0.427276	0	0	0	0	0	0	0.515852	1.28265	0.567411	5.08382	8.87714	1.87469	8.44481	1.57976	4.88404
Hsc_gene_11365	No	NA	No	No	No		0	0	0	1.53865	1.42439	0	0	0	0	0	0	0	2.06341	1.28265	1.13482	0	1.77543	0	4.2224	2.63293	1.83152
Hsc_gene_11366	Yes	Not Clustered but DE	Yes	No	No		0	0	0	6.92394	9.49592	4.70003	12.6744	0	0	1.54633	0	25.8833	2.06341	1.92398	1.13482	3.38921	1.77543	7.49877	8.44481	11.0583	4.88404
Hsc_gene_11367	Yes	10hpi	Yes	No	No		0	0	0	1.15399	0.949592	0	91.8894	65.8462	84.2473	3.09265	0	0	0.515852	0	0	0	0	1.87469	4.7502	3.6861	0
Hsc_gene_11368	Yes	J2_48hpi_12dpi male	No	No	No		0	0	0	2.69264	1.42439	2.56365	0	0	0	3.09265	5.97142	0	2.06341	3.20663	0	1.69461	1.77543	1.87469	0.5278	1.05317	1.22101
Hsc_gene_11369	No	NA	No	No	No	Ubiquitin family	0	0	0	3.46197	7.12194	5.12731	0	4.54111	8.86814	3.09265	0	11.0929	0	0	0	0	0	0	0	1.05317	0
Hsc_gene_1137	Yes	Increasing	No	No	No	Apyrase	596.087	585.26	512.128	927.424	1050.25	953.252	1438.54	1346.44	1711.55	1713.33	1268.93	1279.38	2490.02	2166.4	2058.57	2064.03	1880.18	2028.42	3186.33	2990.48	2813.21
Hsc_gene_11370	No	NA	No	No	No		2.87271	9.16997	0	2.30798	6.17235	9.40006	9.5058	2.27056	0	1.54633	5.97142	11.0929	4.12682	17.9572	20.9942	3.38921	8.87714	22.4963	2.1112	3.6861	7.32607
Hsc_gene_11371	Yes	12dpi male	No	No	No		2.87271	0	0	11.1552	16.1431	7.26369	22.1802	9.08223	8.86814	49.4825	20.9	14.7905	13.4122	27.5771	10.7808	103.371	94.0977	89.9852	10.0282	23.6964	10.3786
Hsc_gene_11372	Yes	10hpi_12dpi male	No	No	No		0.478785	0	0	0.769327	1.89918	1.7091	15.843	0	0	3.09265	2.98571	3.69762	1.54756	0.641327	0.567411	3.38921	0	3.74938	0.5278	1.05317	0.610506
Hsc_gene_11373	Yes	12dpi male	No	No	No		0.957569	0	3.61928	6.92394	8.54633	10.2546	0	4.54111	4.43407	17.0096	2.98571	25.8833	31.9828	21.1638	27.8031	130.485	120.729	144.351	11.6116	18.9571	28.6938
Hsc_gene_11374	Yes	Not Clustered but DE	No	No	No		0	0	0	5.76995	3.79837	2.13638	3.1686	0	0	0	2.98571	0	4.64267	3.20663	0.567411	3.38921	7.10171	7.49877	1.5834	1.57976	0.610506
Hsc_gene_11375	Yes	48hpi	No	No	No		0	0	0	1.15399	0.474796	4.70003	0	2.27056	4.43407	1.54633	2.98571	25.8833	4.12682	5.13062	1.70223	0	1.77543	14.9975	0.5278	5.26586	2.44202
Hsc_gene_11376	Yes	48hpi	No	No	No		25.8544	5.3941	8.44499	56.9302	77.8666	64.9459	91.8894	106.716	84.2473	190.198	191.085	147.905	67.0608	81.4485	90.2184	83.0357	88.7714	104.983	106.088	72.6689	75.7027
Hsc_gene_11377	Yes	12dpi fem.	No	No	No		0	0	0	0.384663	0.474796	0.854551	0	0	0	3.09265	0	0	13.928	8.97858	18.1572	3.38921	5.32628	13.1228	5.8058	4.21269	14.6521
Hsc_gene_11378	Yes	Not Clustered but DE	No	No	No		3.35149	0	0	7.30861	4.74796	5.98186	0	0	0	7.73164	11.9428	3.69762	10.317	8.33725	9.07858	8.47303	8.87714	11.2482	7.38921	7.89879	6.10506
Hsc_gene_11379	No	NA	No	No	No		0	0	0	1.15399	1.89918	2.13638	0	0	8.86814	6.18531	0	0	0	1.92398	0	0	0	0	1.5834	1.05317	0
Hsc_gene_1138	Yes	10hpi_48hpi	No	No	No		15.3211	8.09115	0	76.1634	83.5641	69.6459	3447.44	3058.44	3901.98	2719.99	3099.17	2958.1	680.925	842.062	789.836	376.203	658.684	594.278	310.874	349.653	355.925
Hsc_gene_11380	Yes	24dpi	No	No	No		0	0	0	1.15399	4.74796	2.99093	3.1686	0	0	3.09265	0	0	3.09511	0	1.70223	0	0	0	9.50041	6.84562	9.15758
Hsc_gene_11381	No	NA	No	No	No	Fibronectin type III domain	23.4604	45.8498	13.2707	39.6203	46.0552	49.564	31.686	6.81167	31.0385	30.9265	5.97142	36.9762	21.1499	39.1209	62.4152	30.5029	21.3051	18.7469	44.863	36.3344	36.6303
Hsc_gene_11382	Yes	12dpi male	No	No	No		0	0	0	1.53865	0	2.13638	0	0	0	0	0	0	2.57926	5.77194	2.83706	52.5328	23.0806	52.4914	3.1668	4.73927	4.88404
Hsc_gene_11383	Yes	10hpi	No	No	No		0	0	0	0	0	0.427276	31.686	22.7056	17.7363	0	0	0	0	0	0	0	0	0	0.5278	0	1.83152
Hsc_gene_11384	No	NA	No	No	No		0.478785	0	0.603214	13.0786	8.07154	7.26369	0	0	4.43407	0	0	0	0	0	0	0	0	0	0	0	0
Hsc_gene_11385	No	NA	No	No	No		0	0	0	0	0	0	0	4.54111	0	0	0	0	0	0	0	0	0	0	0	0	1.22101
Hsc_gene_11386	No	NA	No	No	No		0	0	0	0	0	0	0	0	0	0	0	0	0	1.28265	0	0	0	0	0	0	0
Hsc_gene_11387	No	NA	No	No	No		8.13934	14.0247	0	2.30798	4.27317	6.40913	6.3372	2.27056	0	6.18531	14.9285	7.39524	4.12682	5.13062	2.26964	1.69461	7.10171	11.2482	2.1112	10.0051	4.88404
Hsc_gene_11388	No	NA	No	No	No		0	0	0	0	0	0	0	0	0	0	0	0	1.54756	0	0.567411	1.69461	1.77543	3.74938	1.0556	4.21269	4.88404
Hsc_gene_11389	No	NA	No	No	No		0	0	0	0	0	0	0	0	0	0	0	0	0	0	0	0	0	0	0	1.05317	1.22101
Hsc_gene_1139	Yes	10hpi_12dpi male	No	No	No	Aminotransferase class-V	113.951	159.126	59.1149	221.181	212.709	203.383	256.657	290.631	323.687	256.69	235.871	251.438	117.098	205.866	201.998	259.275	213.051	221.214	86.0315	111.636	95.2389
Hsc_gene_11390	No	NA	No	No	No		9.57569	0	0	1.92332	6.17235	4.27276	0	2.27056	0	0	0	0	1.0317	1.28265	1.13482	1.69461	0	1.87469	2.1112	1.05317	1.83152
Hsc_gene_11391	Yes	Not Clustered but DE	No	No	No	SPRY domain	0.478785	0	0	1.92332	6.64715	1.28183	9.5058	2.27056	0	0	14.9285	7.39524	6.19022	4.48929	3.40447	5.08382	0	1.87469	8.97261	17.9039	10.3786
Hsc_gene_11392	No	NA	No	No	No		0	0	0	0	0	0	0	0	0	0	0	0	0	0	0	0	0	0	0	0	0
Hsc_gene_11393	No	NA	No	No	No		0	0	0	0	0	0	0	0	0	0	0	0	1.54756	1.28265	0	0	1.77543	0	0	0.526586	0
Hsc_gene_11394	No	NA	No	No	No		0	0	7.23856	0	0	0	0	0	0	0	2.98571	0	0.515852	0	0	0	0	0	0	1.05317	0
Hsc_gene_11395	Yes	10hpi_48hpi	No	No	No		4.78785	0	0	4.61596	1.89918	5.98186	0	18.1645	13.3022	1.54633	29.8571	7.39524	3.09511	1.28265	0.567411	1.69461	0	5.62408	0	0	0.610506
Hsc_gene_11396	No	NA	No	No	No	Integrase core domain, Integrase zinc binding domain	0	0	0	0.769327	0	0	0	0	0	0	0	0	0.515852	0	0	0	0	1.87469	1.5834	0.526586	0
Hsc_gene_11397	No	NA	No	No	No	Reverse transcriptase (RNA-dependent DNA polymerase), RNase H-like domain found in reverse transcriptase	0	0	0	0	0	0	0	0	0	0	2.98571	0	0	0	0.567411	0	3.55086	0	0	0.526586	0
Hsc_gene_11398	No	NA	No	No	No		0	0	0	0.384663	0	0	0	0	0	0	0	0	1.0317	1.28265	1.13482	0	0	0	0	0	0
Hsc_gene_11399	No	NA	No	No	No		0.957569	4.31528	0	1.92332	0	1.28183	0	0	0	1.54633	0	0	0	0	0	0	0	0	0	0	0.610506
Hsc_gene_114	Yes	10hpi_12dpi male	No	No	No	Protein kinase domain	2043.45	1588.56	2154.08	1692.13	1674.13	1650.14	2129.3	2372.73	2048.54	1803.02	2033.27	1907.97	1901.43	1807.26	1751.6	2438.54	2237.04	2502.71	1461.48	1606.61	1685.61
Hsc_gene_1140	Yes	48hpi	No	No	No	MOSC domain, MOSC N-terminal beta barrel domain	263.331	263.771	279.891	285.805	279.18	289.266	253.488	345.125	381.33	406.684	379.185	539.852	179.001	278.977	248.526	311.808	289.395	348.693	155.173	153.763	142.248
Hsc_gene_11400	No	NA	No	No	No		0	0	0	0	0	0	0	0	0	0	0	0	0	0.641327	0	0	0	0	0.5278	0	0
Hsc_gene_11401	No	NA	No	No	No		0	0	0	0	0	0	0	0	0	0	0	0	0	0	0	0	0	0	0	0	0
Hsc_gene_11402	No	NA	No	No	No		1.43635	0	0	0.384663	0.474796	0	0	0	0	0	0	0	0	0.641327	0.567411	0	0	0	0.5278	0.526586	1.22101
Hsc_gene_11403	No	NA	No	No	No		0	0	0	0.384663	0.949592	0	0	0	0	0	0	0	0	0.641327	0	1.69461	0	5.62408	0	0	2.44202
Hsc_gene_11404	No	NA	No	No	No		0	0	11.4611	0	0	0	0	0	0	0	0	0	0.515852	0	0	0	0	0	0	0.526586	0
Hsc_gene_11405	No	NA	No	No	No	Reverse transcriptase (RNA-dependent DNA polymerase), Integrase core domain, RNase H-like domain found in reverse transcriptase, Integrase zinc binding domain	1.91514	0	9.04821	1.15399	0.474796	2.56365	0	0	0	0	0	0	0	0	1.13482	0	0	0	0	0	0
Hsc_gene_11406	No	NA	No	No	No	Reverse transcriptase (RNA-dependent DNA polymerase), Integrase core domain, RNase H-like domain found in reverse transcriptase, Integrase zinc binding domain	0.478785	0.53941	0	0	0	0	0	0	0	0	0	0	0	0	0	0	0	7.49877	0	0.526586	0
Hsc_gene_11407	No	NA	No	No	No		0.957569	0	0	0	0.474796	0.427276	0	0	0	0	0	0	0.515852	0	0	1.69461	0	0	0	0	0
Hsc_gene_11408	No	NA	No	No	No		0	0	0	0	0	0	0	0	0	0	0	0	1.0317	0	0	0	0	0	0	0	0.610506
Hsc_gene_11409	No	NA	No	No	No		0	0	0	0	0	0.427276	0	0	0	0	0	0	0.515852	0.641327	0.567411	0	0	0	0	0	0.610506
Hsc_gene_1141	Yes	10hpi_48hpi	No	No	No		72.7752	24.2734	84.4499	200.025	211.759	149.546	399.244	379.183	279.346	420.601	438.899	425.226	20.1182	14.1092	14.1853	16.9461	39.0594	18.7469	12.6672	25.8027	32.9673
Hsc_gene_11410	No	NA	No	No	No		0.957569	0	0	0.769327	0.949592	0.854551	0	6.81167	0	0	0	0	0	0	0	0	0	0	0	0	0
Hsc_gene_11411	No	NA	No	No	No	Reverse transcriptase (RNA-dependent DNA polymerase)	0.478785	20.4976	1.20643	9.61659	5.69755	17.091	0	0	0	0	0	0	1.0317	0.641327	1.13482	3.38921	0	1.87469	1.5834	1.57976	0.610506
Hsc_gene_11412	Yes	Cyst	No	No	No	Integrase zinc binding domain	2.39392	19.4188	13.8739	1.92332	1.89918	3.84548	0	0	0	0	0	0	0	0.641327	0	1.69461	3.55086	0	0	0.526586	0.610506
Hsc_gene_11413	Yes	Not Clustered but DE	No	No	No	MULE transposase domain	0	0	0	2.30798	0	0.854551	0	0	8.86814	1.54633	8.95713	0	0.515852	0.641327	0	3.38921	5.32628	5.62408	0.5278	1.05317	0
Hsc_gene_11414	No	NA	No	No	No		5.26663	0	9.04821	8.07793	8.54633	3.4182	12.6744	18.1645	8.86814	10.8243	2.98571	0	7.73778	7.0546	10.7808	1.69461	5.32628	9.37346	1.0556	5.26586	1.22101
Hsc_gene_11415	No	NA	Yes	No	No		0.478785	14.0247	0	0.769327	0.949592	1.7091	0	0	0	3.09265	2.98571	0	1.0317	0	1.13482	6.77843	5.32628	0	1.0556	2.10634	1.22101
Hsc_gene_11416	Yes	12dpi fem._12dpi male	No	No	No		12.4484	23.1946	23.5253	40.005	34.1853	31.1911	19.0116	11.3528	17.7363	12.3706	14.9285	14.7905	359.549	748.429	550.389	765.962	624.951	770.499	337.792	282.777	235.655
Hsc_gene_11417	Yes	12dpi fem._12dpi male	No	No	No	Collagen triple helix repeat (20 copies), Nematode cuticle collagen N-terminal domain	268.598	223.316	393.295	94.6272	81.665	95.2825	123.575	158.939	93.1154	187.106	185.114	184.881	11117.6	29367.6	24154.1	20182.8	14210.5	17327.8	625.971	1758.8	2224.07
Hsc_gene_11418	Yes	Not Clustered but DE	No	No	No	Tubulin/FtsZ family, GTPase domain, Tubulin C-terminal domain	4723.69	4009.43	5240.12	2686.87	3235.26	2669.62	4363.16	4348.12	5591.36	6752.81	6269.99	6500.42	6099.95	7064.86	5595.81	6202.26	6102.15	6055.26	6514.64	5336.95	5269.27
Hsc_gene_11419	Yes	Not Clustered but DE	No	No	No	NifU-like N terminal domain	2670.18	2534.69	2934.03	1805.23	1971.83	1721.49	2801.04	2908.58	3604.9	2726.17	3006.61	2610.52	1935.99	1293.56	1413.99	1643.77	1885.5	1805.33	846.064	1242.74	1367.53
Hsc_gene_1142	Yes	J2	No	No	No		239.392	320.949	414.408	2347.99	2016.93	2159.45	269.331	238.408	203.967	126.799	188.1	195.974	103.17	153.277	167.954	227.077	259.212	228.712	49.0854	66.3498	47.0089
Hsc_gene_11420	Yes	Cyst_J2	No	No	No	Zinc finger, C4 type (two domains)	238.913	341.986	340.816	164.636	155.733	172.192	72.8778	56.7639	44.3407	41.7508	47.7713	88.7429	33.0145	39.7623	31.775	30.5029	51.4874	20.6216	41.1684	62.1371	57.998
Hsc_gene_11421	Yes	Cyst_J2	No	No	No	SET domain, Pre-SET motif, Histone methyltransferase Tudor domain 1	2457.12	2450.54	2568.48	1868.7	1636.62	1885.99	1188.23	1201.12	966.627	1203.04	1065.9	1268.28	1100.31	1558.42	1504.21	1504.81	1232.15	1256.04	1532.2	1269.6	1167.29
Hsc_gene_11422	Yes	12dpi fem._12dpi male	No	No	No	GDP-mannose 4,6 dehydratase	265.247	434.764	202.077	885.88	991.375	954.106	890.377	726.578	758.226	918.518	892.727	1057.52	2303.8	2941.77	2823.44	4753.37	3541.98	4167.44	1557.01	1585.02	1286.34
Hsc_gene_11423	Yes	12dpi female_24dpi	No	No	No	Chitin synthase	107.248	67.9656	154.423	318.886	277.281	322.166	291.511	170.292	190.665	318.543	307.528	373.46	1625.45	1142.84	1447.47	681.232	630.277	753.626	3405.9	2157.42	2092.2
Hsc_gene_11424	Yes	12dpi fem._12dpi male_24dpi	No	No	No		3.35149	22.1158	0	61.5462	49.8536	63.2368	25.3488	59.0345	35.4725	94.326	77.6284	51.7667	233.165	149.429	167.954	366.035	305.374	305.575	240.149	260.66	221.003
Hsc_gene_11425	Yes	12dpi fem._12dpi male	Yes	No	No		3.35149	0	9.04821	6.92394	6.17235	11.9637	9.5058	4.54111	8.86814	10.8243	26.8714	0	74.7985	97.4817	82.2746	83.0357	76.3434	86.2359	24.2788	34.7547	45.1774
Hsc_gene_11426	Yes	Not Clustered but DE	No	No	No	Pyridoxal-dependent decarboxylase conserved domain	1153.87	1194.79	1211.25	890.881	956.24	877.197	1080.49	1087.6	895.682	1430.35	1522.71	1401.4	1475.85	1743.77	1529.74	1089.63	1083.01	1119.19	1240.86	1140.06	1272.29
Hsc_gene_11427	No	NA	No	No	No	Ribosomal protein S10p/S20e	1073.43	765.422	961.523	894.727	739.733	845.151	728.778	826.483	979.929	808.729	895.713	887.429	742.827	722.134	609.399	787.992	960.506	749.877	602.748	709.311	691.092
Hsc_gene_11428	Yes	10hpi	No	No	No	Modifier of rudimentary (Mod(r)) protein	696.153	600.902	589.34	617.77	649.046	630.659	1061.48	865.082	1099.65	830.378	740.456	917.01	788.738	565.65	650.82	699.872	745.68	777.997	520.939	655.6	661.788
Hsc_gene_11429	No	NA	No	No	No	UbiA prenyltransferase family	463.463	386.217	345.038	289.267	288.676	328.148	345.378	263.385	323.687	290.71	289.614	266.229	414.229	362.991	292.217	345.7	307.149	309.324	272.873	299.101	309.526
Hsc_gene_1143	Yes	J2_12dpi fem._24dpi	No	No	No	Ligand-binding domain of nuclear hormone receptor, Zinc finger, C4 type (two domains)	28.7271	9.16997	60.9246	117.322	92.1105	99.1279	12.6744	22.7056	26.6044	40.2045	0	40.6738	102.655	59.6434	92.488	44.0598	24.856	29.9951	88.1427	104.791	101.954
Hsc_gene_11430	Yes	Cyst	No	No	No		165.659	163.441	53.686	57.6995	37.0341	47.4276	38.0232	13.6233	8.86814	46.3898	11.9428	14.7905	19.0865	15.3918	17.5897	15.2515	14.2034	22.4963	16.8896	28.4356	14.6521
Hsc_gene_11431	Yes	10hpi_48hpi	No	No	No	2Fe-2S iron-sulfur cluster binding domain	317.913	176.926	255.763	263.879	276.331	247.82	408.75	435.947	470.011	485.547	456.813	484.388	352.327	237.932	271.79	240.634	307.149	322.447	170.48	279.091	260.075
Hsc_gene_11432	Yes	Not Clustered but DE	No	No	No	ThiF family	1064.34	1015.71	1451.94	775.866	748.754	807.551	1045.64	1087.6	1175.03	1181.39	1227.13	1464.26	1311.3	1290.35	1218.8	1713.25	1509.11	1702.22	1489.45	1273.81	1217.35
Hsc_gene_11433	Yes	12dpi fem._12dpi male_24dpi	No	No	No		60.3268	92.7785	171.916	88.8573	79.291	87.1642	110.901	113.528	106.418	115.975	125.4	85.0453	354.906	353.371	367.682	259.275	250.335	286.828	305.069	348.073	338.22
Hsc_gene_11434	Yes	J2	No	No	No	Ligand-binding domain of nuclear hormone receptor, Zinc finger, C4 type (two domains)	1211.8	1352.3	1018.22	1829.07	1835.09	1865.91	763.633	969.528	1188.33	889.138	976.327	1002.05	620.054	780.495	748.415	730.375	743.904	727.381	566.858	546.596	661.177
Hsc_gene_11435	Yes	Increasing	No	No	No	Haloacid dehalogenase-like hydrolase	652.583	818.824	760.652	1177.84	1231.62	1130.57	1235.75	1323.73	1330.22	1063.87	994.241	1223.91	1637.83	1444.27	1330.01	1743.75	2015.11	1724.72	1373.34	1507.62	1694.15
Hsc_gene_11436	Yes	Not Clustered but DE	Yes	No	No		17.715	38.2981	51.2732	47.3136	65.5219	61.955	76.0464	81.74	57.6429	20.1023	32.8428	33.2786	28.3719	23.7291	24.3987	98.2872	67.4663	63.7395	16.8896	24.7495	26.2517
Hsc_gene_11437	Yes	Cyst_J2	No	No	No	Sulfatase	1627.87	2078.35	1507.43	982.046	650.946	940.434	218.633	192.997	155.192	194.837	295.585	251.438	163.009	291.162	304.132	508.382	486.467	395.56	329.875	341.228	362.03
Hsc_gene_11438	Yes	J2	No	No	No	Sugar (and other) transporter	840.746	764.883	925.933	1564.81	1347.95	1538.62	1026.63	837.836	975.495	633.994	474.728	517.667	625.729	634.914	575.355	745.627	671.112	686.137	599.053	720.37	857.76
Hsc_gene_11439	Yes	J2_10hpi_48hpi	Yes	No	No	NHL repeat	8141.25	6888.26	8783.39	13468.2	16946.9	16377.9	16771.4	17113.2	10273.7	7757.92	8028.57	8312.25	346.137	354.654	272.357	1862.37	1757.67	1619.73	392.683	480.773	405.376
Hsc_gene_1144	Yes	J2_10hpi	No	No	No	UDP-glucoronosyl and UDP-glucosyl transferase	227.901	285.348	235.253	1019.36	1403.5	983.588	804.825	626.674	820.303	556.678	624.013	417.831	628.824	422.634	443.715	491.436	427.878	553.034	445.991	405.998	496.951
Hsc_gene_11440	Yes	Cyst	Yes	No	No	Asparaginase	3356.28	2791.99	2981.69	1718.68	1404.92	1601.86	697.092	722.037	629.638	728.32	794.198	953.986	646.878	829.236	966.868	798.16	848.655	806.118	663.973	753.545	750.311
Hsc_gene_11441	No	NA	No	No	No		16.2787	7.55174	8.44499	23.4645	26.5886	22.6456	0	36.3289	17.7363	12.3706	11.9428	66.5572	32.4987	26.9357	34.6121	27.1137	40.8348	20.6216	9.50041	19.4837	15.8731
Hsc_gene_11442	Yes	Not Clustered but DE	No	No	No	Cytochrome c oxidase subunit VIc	956.611	1046.99	1217.29	2234.51	2687.35	2165.01	2610.93	2645.2	3392.06	3230.28	3132.01	2880.45	3320.02	2197.19	2770.1	3006.23	3295.19	3357.57	2005.64	2500.76	2542.76
Hsc_gene_11443	Yes	12dpi fem._12dpi male_24dpi	No	No	No	CRAL/TRIO domain	1777.73	1229.31	1493.56	2493.39	2615.18	2514.94	1955.03	2474.91	2598.36	4495.17	4639.79	3967.55	5915.79	9399.93	8070.85	5700.66	7179.83	6615.79	6668.23	5291.14	5659.39
Hsc_gene_11444	Yes	48hpi_12dpi fem.12dpimale_24dpi	No	No	No		4.30906	29.1281	19.9061	22.6951	20.4162	17.5183	12.6744	11.3528	17.7363	126.799	89.5713	40.6738	88.7266	219.334	112.347	159.293	232.581	187.469	15.3062	31.5952	36.6303
Hsc_gene_11445	Yes	10hpi_48hpi	No	No	No	Alpha/beta hydrolase of unknown function (DUF1057)	273.865	304.227	266.62	268.11	312.416	295.675	624.214	837.836	509.918	561.317	612.07	761.71	189.834	198.811	177.032	230.466	200.623	164.973	208.481	201.156	203.909
Hsc_gene_11446	Yes	12dpi fem._12dpi male_24dpi	Yes	No	No	Kunitz/Bovine pancreatic trypsin inhibitor domain, Lustrin, cysteine-rich repeated domain	51.2299	7.01233	41.6217	41.5437	30.8618	44.0094	6.3372	18.1645	35.4725	46.3898	29.8571	14.7905	62.4181	107.102	80.5724	137.263	106.526	112.482	92.8929	101.105	67.7661
Hsc_gene_11447	Yes	12dpi fem._12dpi male_24dpi	Yes	No	No	2OG-Fe(II) oxygenase superfamily	0.957569	0	0	1.15399	0.949592	1.7091	3.1686	11.3528	0	0	0	0	33.5304	58.3608	60.713	55.922	40.8348	46.8673	17.4174	31.5952	18.9257
Hsc_gene_11448	Yes	10hpi_12dpi male	No	No	No	Glycosyltransferase family 92	14.8423	12.9458	22.3189	48.0829	46.53	47.8549	63.372	47.6817	26.6044	32.4729	26.8714	18.4881	31.467	20.5225	14.7527	101.676	126.055	101.233	36.4182	44.7598	28.6938
Hsc_gene_11449	Yes	J2	No	No	No		96.2357	86.845	170.709	232.337	239.772	254.229	88.7208	227.056	57.6429	75.77	128.385	96.1381	58.8071	42.3276	41.421	47.449	35.5086	54.3661	51.7244	54.2384	60.44
Hsc_gene_1145	Yes	J2_10hpi	Yes	No	No		157.041	101.409	218.967	1202.84	1260.58	1500.16	1010.78	901.411	775.962	282.978	256.771	388.25	33.0145	23.0878	15.3201	25.4191	39.0594	20.6216	17.9452	37.3876	23.8097
Hsc_gene_11450	Yes	J2	No	No	No	Ion transport protein, KCNQ voltage-gated potassium channel	550.123	838.782	484.984	1667.13	1493.23	1664.24	1121.68	699.332	368.028	569.048	740.456	576.829	334.788	447.005	427.261	771.046	662.235	777.997	894.622	657.706	692.313
Hsc_gene_11451	Yes	J2_12dpi_male	No	No	No	Endoribonuclease XendoU	3359.63	3309.28	3894.35	3699.69	3683.94	3817.71	3488.63	3900.82	3361.02	3047.81	3266.37	3257.6	2246.02	2766.68	2290.07	3172.3	3032.43	2950.77	2545.58	2114.24	2163.02
Hsc_gene_11452	Yes	12dpi fem._12dpi male	No	No	No	GDA1/CD39 (nucleoside phosphatase) family	1039.44	1242.26	944.633	1015.51	1155.18	1078.44	1153.37	1305.57	1715.98	1213.87	1292.81	1479.05	1518.67	1724.53	1583.08	1740.36	1514.44	1644.11	1354.34	1205.88	1174.61
Hsc_gene_11453	Yes	Not Clustered but DE	No	No	No	Sec23/Sec24 zinc finger, Sec23/Sec24 trunk domain, Sec23/Sec24 helical domain, Sec23/Sec24 beta-sandwich domain	1303.25	1539.48	1514.67	979.353	976.181	958.379	1251.6	1423.64	1565.23	1204.59	1083.81	1149.96	1344.31	1543.67	1421.36	1506.51	1146.93	1437.89	1328.47	1156.38	1141.65
Hsc_gene_11454	Yes	10hpi_48hpi	No	No	No	Ribosomal protein L7Ae/L30e/S12e/Gadd45 family	7814.72	5987.45	7248.82	7900.22	9389.57	7480.74	14832.2	14983.4	19221.7	18189.4	18138.2	17807.7	12153.5	10222.8	8897.57	7818.91	8987.22	8263.64	5380.4	6988.32	7633.15
Hsc_gene_11455	Yes	J2_12dpi fem._24dpi	No	No	No		15.3211	8.09115	32.5735	50.3909	60.7739	46.1458	22.1802	27.2467	66.511	43.2972	38.8142	48.0691	87.6948	72.4699	60.713	40.6706	51.4874	29.9951	41.1684	75.8284	86.6918
Hsc_gene_11456	Yes	24dpi	Yes	No	No	Chitin binding Peritrophin-A domain	79.4782	161.284	97.7206	196.178	303.395	227.738	82.3836	68.1167	124.154	80.409	68.6713	70.2548	918.217	436.102	583.866	308.418	248.56	283.079	2090.62	1493.92	1357.15
Hsc_gene_11457	No	NA	No	No	No		0.478785	0	13.8739	0.769327	2.84878	2.99093	0	0	0	0	0	0	0	0	0	0	0	0	2.639	0	0.610506
Hsc_gene_11458	Yes	24dpi	No	No	No		0	0	0	1.15399	1.42439	1.28183	0	0	0	0	0	0	0.515852	1.28265	1.13482	0	1.77543	0	5.278	4.21269	4.27354
Hsc_gene_11459	Yes	24dpi	No	No	No		45.0057	122.985	46.4475	80.01	54.6016	77.7642	19.0116	4.54111	17.7363	20.1023	5.97142	0	121.741	71.8286	106.673	76.2573	23.0806	41.2432	200.036	212.214	170.331
Hsc_gene_1146	Yes	Not Clustered but DE	No	No	No		1408.11	1500.64	1381.96	2080.26	2403.89	2110.74	2446.16	2661.09	2483.08	2123.11	2433.35	2192.69	2088.17	2180.51	2051.19	2219.93	1842.89	1964.68	2707.09	2231.14	2423.1
Hsc_gene_11460	Yes	Not Clustered but DE	No	No	No		581.723	1068.57	718.428	1065.52	1057.85	1063.49	681.249	890.058	780.396	725.227	910.641	872.638	1082.26	1552.01	1285.19	1550.56	1454.08	1449.14	1453.56	1218.52	1196.59
Hsc_gene_11461	No	NA	No	No	No		9.57569	21.5764	47.0507	7.69327	7.59674	10.2546	15.843	0	17.7363	18.5559	0	0	7.22193	3.20663	7.94375	6.77843	8.87714	1.87469	13.7228	19.4837	10.3786
Hsc_gene_11462	Yes	Cyst_J2	No	No	No		378.24	489.245	540.479	286.574	268.26	343.53	98.2266	120.34	106.418	103.604	140.328	147.905	145.47	227.03	133.909	223.688	179.318	208.091	148.312	101.105	122.101
Hsc_gene_11463	Yes	Not Clustered but DE	No	No	No	E1-E2 ATPase, Cation transporting ATPase, C-terminus, Cation transporter/ATPase, N-terminus, haloacid dehalogenase-like hydrolase, Plasma membrane calcium transporter ATPase C terminal, Cation transport ATPase (P-type)	5150.76	7082.99	4680.34	5627.63	6499.96	5779.33	3070.37	3181.05	3210.27	3251.93	3314.14	3209.53	4846.95	9256.91	7239.03	6790.29	4820.29	5327.88	6118.26	3796.16	4002.47
Hsc_gene_11464	Yes	12dpi fem._12dpi male	Yes	No	No	Common central domain of tyrosinase	2370.94	2108.01	2347.1	1763.68	1777.64	1636.47	1096.34	1332.82	1090.78	1368.5	1397.31	1430.98	2780.44	7547.78	5980.51	3128.24	3366.21	3220.72	1994.03	1695.61	1877.91
Hsc_gene_11465	Yes	J2	No	No	No	Major Facilitator Superfamily	1571.85	1863.12	1902.54	3412.35	3299.83	3774.98	1508.25	1530.36	793.698	660.282	612.07	613.805	71.1876	92.9924	79.4375	445.681	342.658	440.553	113.477	132.7	89.1338
Hsc_gene_11466	Yes	J2	No	No	No	Choline/Carnitine o-acyltransferase	253.756	629.491	341.419	1018.59	1010.37	1130.14	418.255	388.265	141.89	208.754	167.2	162.695	25.2768	29.501	43.1232	125.401	97.6485	108.732	55.419	56.3447	41.5144
Hsc_gene_11467	Yes	Cyst_J2	No	No	No	PDZ domain, PDZ domain	1376.98	2036.81	1653.41	2292.98	1923.87	2225.68	649.563	642.568	261.61	465.444	456.813	547.248	240.903	390.568	323.992	420.262	372.84	498.668	489.799	433.38	419.417
Hsc_gene_11468	Yes	10hpi_48hpi	No	No	No	Ribulose-phosphate 3 epimerase family	1636.49	1449.93	1654.01	1279.78	1357.92	1154.07	1942.35	2204.71	3108.28	2212.79	2164.64	2307.31	1569.22	1367.95	1339.66	1137.08	1249.9	1181.06	710.947	894.143	948.726
Hsc_gene_11469	Yes	Not Clustered but DE	No	No	No	Xylose isomerase-like TIM barrel	545.336	462.814	442.759	315.809	331.408	326.439	484.796	467.735	416.802	341.738	489.656	369.762	391.016	280.26	345.553	357.562	410.124	399.309	296.096	415.476	355.314
Hsc_gene_1147	Yes	Cyst	No	No	No	FHA domain	5091.39	4105.99	4636.9	1891.39	1773.36	1876.17	1299.13	1108.03	1157.29	1322.11	1445.08	1120.38	1454.7	1478.9	1461.08	1121.83	1171.78	1156.69	1399.73	1377.55	1329.68
Hsc_gene_11470	Yes	10hpi_48hpi_12dpi fem.	No	No	No	CPBP intramembrane metalloprotease	390.209	376.508	475.936	367.738	357.522	369.166	478.459	424.594	425.671	473.176	486.67	521.364	492.123	441.233	468.682	371.119	312.475	356.192	333.042	403.891	425.522
Hsc_gene_11471	Yes	Not Clustered but DE	No	No	No		1421.51	1492.55	1710.71	960.12	859.856	972.052	1821.95	1671.13	1662.78	692.755	656.856	647.083	94.4009	93.6337	94.1902	157.598	182.869	189.344	149.895	164.821	170.331
Hsc_gene_11472	Yes	48hpi_12dpi fem.	No	No	No	Ctr copper transporter family	418.458	446.631	399.327	578.149	623.407	470.003	693.924	724.308	1050.87	1247.89	1161.44	1220.21	1463.47	1789.94	1327.17	733.765	832.676	764.875	1239.8	992.615	941.4
Hsc_gene_11473	Yes	12dpi female_24dpi	No	No	No	Ctr copper transporter family	932.193	913.76	1042.35	1382.48	1373.11	1120.32	1349.82	1335.09	2256.94	1764.36	1394.33	1660.23	3085.83	2622.39	2544.27	1077.77	1294.29	1267.29	1970.81	2280.64	2190.49
Hsc_gene_11474	Yes	12dpi fem.	No	No	No	Amino acid permease, Solute carrier family 12	948.472	1126.83	683.441	1765.61	1986.55	1708.68	1587.47	2054.85	2137.22	2025.69	2242.27	2251.85	2289.35	2984.74	2914.22	1962.35	1677.78	1668.48	2828.48	2091.07	2117.23
Hsc_gene_11475	Yes	Increasing	No	No	No	Probable molybdopterin binding domain, MoeA N-terminal region (domain I and II), MoeA C-terminal region (domain IV)	244.18	362.483	205.093	610.461	659.017	489.231	332.703	501.793	603.033	615.438	570.27	469.598	630.371	702.253	654.792	665.98	591.217	573.656	866.648	757.757	642.862
Hsc_gene_11476	Yes	Not Clustered but DE	No	No	No	Acyl-CoA dehydrogenase, C-terminal domain, Acyl-CoA dehydrogenase, middle domain, Acyl-CoA dehydrogenase, N-terminal domain	524.269	692.602	402.947	653.543	621.508	574.258	402.412	286.09	372.462	380.396	423.971	521.364	968.77	894.01	874.948	645.645	616.073	656.142	1104.16	1016.31	971.925
Hsc_gene_11477	Yes	J2_10hpi	Yes	No	No		227.423	202.279	359.515	965.89	1127.64	1101.52	1492.41	1321.46	771.528	708.218	704.627	887.429	39.7206	44.8929	38.5839	154.209	154.462	140.602	45.9186	61.6106	70.2081
Hsc_gene_11478	Yes	Increasing	No	No	No	SH3 domain, VHS domain	1198.4	1106.87	1749.32	1793.69	2255.28	1827.46	2328.92	2459.01	2789.03	2333.41	2269.14	2347.99	3069.84	3399.67	3036.78	3595.95	3321.83	3415.69	3290.84	2943.62	2774.75
Hsc_gene_11479	Yes	Not Clustered but DE	No	No	No	PAZ domain	669.341	624.097	614.072	441.594	410.224	403.348	750.958	656.191	838.039	531.937	624.013	469.598	420.935	359.143	390.946	328.754	365.738	388.061	294.513	467.608	456.048
Hsc_gene_1148	Yes	Not Clustered but DE	No	No	No	Tubulin-tyrosine ligase family	1328.63	1308.07	1202.81	758.556	704.598	736.196	674.912	644.838	620.77	740.691	776.284	732.129	821.236	920.946	920.341	826.968	752.781	764.875	1115.77	899.409	941.4
Hsc_gene_11480	Yes	Not Clustered but DE	No	No	No	Protein kinase domain	710.037	754.095	826.403	510.064	549.339	530.676	583.023	519.958	443.407	436.064	492.642	473.295	559.699	527.812	545.849	893.058	646.256	725.506	777.45	709.311	714.291
Hsc_gene_11481	Yes	Not Clustered but DE	No	No	No	Adaptor complexes medium subunit family	2420.73	1952.12	1799.39	1169.76	1303.32	1093.4	1533.6	1475.86	1840.14	1487.57	1522.71	1652.84	1612.04	1512.89	1513.85	1238.76	1257	1306.66	1096.24	1238.53	1225.9
Hsc_gene_11482	Yes	Not Clustered but DE	No	No	No	RNA recognition motif. (a.k.a. RRM, RBD, or RNP domain), linker between RRM2 and RRM3 domains in RBM39 protein	9130.9	8155.34	8209.74	4875.22	4477.33	4985.45	5890.43	6116.88	6611.2	4182.81	4630.83	4270.75	2702.55	3272.05	3240.48	3450.22	3451.43	3417.56	2006.17	2508.13	2433.48
Hsc_gene_11483	Yes	Cyst_J2	No	No	No	Arrestin (or S-antigen), N-terminal domain	338.501	448.789	351.07	361.584	336.631	405.485	221.802	133.963	230.572	131.438	146.3	177.486	351.295	211.638	265.548	276.221	257.437	328.071	154.646	242.23	275.948
Hsc_gene_11484	Yes	Cyst_J2_10hpi_48hpi	Yes	No	No		10077.5	10073.5	16141.4	13309.7	11482.5	13667.3	8653.45	8462.37	5338.62	8527.99	8992.95	7328.68	802.15	552.824	542.445	2384.31	3559.73	3070.75	173.646	460.236	527.477
Hsc_gene_11485	Yes	Not Clustered but DE	Yes	No	No		5811.01	5617.95	6109.35	2422.23	2812.22	2588.44	3738.95	3664.68	4283.31	3426.66	3436.55	3313.07	7668.66	5435.89	5612.83	4383.95	4738.62	4358.66	6833.43	6608.65	6887.11
Hsc_gene_11486	Yes	10hpi_48hpi	No	No	No	G10 protein	892.933	695.299	1135.25	779.328	901.638	712.268	1964.53	1782.39	2487.51	1532.41	1367.45	1408.79	1019.84	828.594	956.088	759.184	869.96	757.376	755.81	1041.06	1056.79
Hsc_gene_11487	Yes	10hpi	No	No	No	Dor1-like family	1316.66	1633.33	1055.02	1034.74	1143.31	1052.38	2100.78	1800.55	2350.06	1586.53	1627.21	1660.23	1634.74	1596.26	1514.99	1394.66	1226.82	1370.4	1068.27	1202.72	1191.1
Hsc_gene_11488	Yes	Not Clustered but DE	No	No	No	cwf21 domain	6361.61	4680.46	5241.32	2454.54	2459.44	2620.05	3719.94	3875.84	4332.08	2801.94	2994.67	3242.81	2539.02	1771.35	2031.33	1875.93	2182	2180.27	1297.86	2061.58	2121.51
Hsc_gene_11489	Yes	Not Clustered but DE	No	No	No	Nuclear pore complex scaffold, nucleoporins 186/192/205	1613.03	2021.71	1687.79	978.199	1041.23	1039.56	1425.87	1480.4	1392.3	1396.33	1492.85	1523.42	1550.65	1760.44	1497.97	1299.76	1157.58	1267.29	1732.77	1386.5	1288.78
Hsc_gene_1149	No	NA	No	No	No		1.91514	1.07882	2.41285	1.15399	0.474796	13.6728	0	0	0	1.54633	0	0	0	0	0	0	0	9.37346	0	0	0.610506
Hsc_gene_11490	Yes	Cyst	No	No	No	Dihydrouridine synthase (Dus)	3221.26	2666.84	3373.17	1658.67	1658.94	1735.59	1245.26	1298.76	1467.68	1535.5	1666.03	1878.39	2008.73	2016.97	1612.58	1489.56	1450.52	1482.88	1635.13	1640.84	1715.52
Hsc_gene_11491	Yes	Cyst	No	No	No		3669.4	2644.73	3464.26	1254.77	1149.01	1185.69	1029.8	1194.31	1245.97	1008.21	1262.95	1124.08	1222.05	1088.97	1074.68	1069.3	983.587	1051.7	852.925	1000.51	991.461
Hsc_gene_11492	Yes	Cyst	No	No	No		1296.07	1167.28	766.685	504.294	450.582	481.112	408.75	494.981	372.462	377.304	406.056	458.505	521.011	470.093	446.552	342.31	427.878	410.558	340.431	437.593	440.174
Hsc_gene_11493	Yes	Not Clustered but DE	No	No	No	Replication protein A C terminal	2452.81	1933.24	2028	967.429	955.765	945.988	1878.98	1936.79	1817.97	1708.69	1624.23	1553	1127.14	1107.57	1092.27	926.95	1056.38	971.091	964.291	1150.06	1153.86
Hsc_gene_11494	Yes	12dpi male	No	No	No		0	0	0	1.15399	0	0.427276	0	0	0	0	0	0	1.0317	0	1.13482	10.1676	3.55086	5.62408	0	1.05317	0.610506
Hsc_gene_11495	No	NA	No	No	No		0	0	0	0	0.949592	0	0	0	0	0	0	0	0	0	0	0	0	0	0	0.526586	1.22101
Hsc_gene_11496	No	NA	No	No	No		0.957569	0	0	2.30798	0.949592	2.56365	0	0	0	3.09265	0	7.39524	3.61096	3.20663	3.97188	5.08382	1.77543	0	0.5278	3.15952	1.22101
Hsc_gene_11497	No	NA	No	No	No		0	0	0	1.15399	0.474796	0.427276	0	0	0	0	0	0	3.09511	0	0	0	0	0	0.5278	0	0
Hsc_gene_11498	Yes	Not Clustered but DE	No	No	No		0	0	0	2.30798	2.84878	2.99093	0	0	0	1.54633	0	0	1.0317	1.28265	4.53929	3.38921	1.77543	0	1.0556	1.57976	1.83152
Hsc_gene_11499	No	NA	No	No	No		0	0	0	0	0	0	0	0	0	0	0	0	0	0	0	1.69461	0	0	0.5278	1.05317	0
Hsc_gene_115	Yes	Not Clustered but DE	No	No	No		1105.99	1404.62	1220.9	1275.93	1388.78	1302.34	2027.9	2161.57	2341.19	2007.13	1767.54	1826.62	1968.49	1610.37	1702.23	1320.1	1258.78	1321.66	1496.84	1628.2	1703.31
Hsc_gene_1150	Yes	10hpi	No	No	No	Dual specificity phosphatase, catalytic domain	184.811	310.161	205.696	406.974	341.378	343.102	703.429	592.615	758.226	289.163	313.499	362.367	128.963	129.548	165.117	237.245	243.234	234.337	124.561	164.821	179.489
Hsc_gene_11500	Yes	12dpi male	No	No	No		0	0	0	2.69264	0.949592	0.854551	6.3372	0	0	1.54633	8.95713	0	3.09511	0.641327	1.70223	28.8083	17.7543	29.9951	1.5834	1.57976	3.05253
Hsc_gene_11501	No	NA	No	No	No		0	0	0	0.384663	0	2.56365	0	0	0	1.54633	0	0	2.06341	0	0	1.69461	0	0	2.639	0.526586	1.83152
Hsc_gene_11502	No	NA	No	No	No		0	0	0	0.384663	0.474796	0	0	0	0	1.54633	0	0	1.0317	0	0	0	0	3.74938	0	0	0
Hsc_gene_11503	No	NA	No	No	No		0	0	0	0	2.37398	0	0	0	0	1.54633	2.98571	0	1.54756	0	0.567411	0	0	0	0	2.10634	1.22101
Hsc_gene_11504	Yes	12dpi male	No	No	No		0.957569	0.53941	0	3.07731	0.474796	2.13638	0	4.54111	0	1.54633	0	3.69762	3.09511	3.20663	3.40447	6.77843	10.6526	20.6216	1.0556	2.10634	2.44202
Hsc_gene_11505	No	NA	No	No	No		10.5333	2.69705	5.42892	8.84726	13.2943	14.5274	0	2.27056	4.43407	7.73164	0	14.7905	4.64267	1.92398	4.53929	3.38921	14.2034	5.62408	1.5834	11.0583	10.3786
Hsc_gene_11506	Yes	J2_12dpi_male	No	No	No		2.87271	0	4.2225	15.7712	9.02113	16.6637	0	15.8939	13.3022	20.1023	2.98571	7.39524	9.80119	15.3918	5.1067	28.8083	28.4068	29.9951	1.5834	6.84562	7.32607
Hsc_gene_11507	No	NA	No	No	No		0	0	0	0.384663	0	0	0	0	0	0	0	0	0	0.641327	0.567411	3.38921	3.55086	0	0	0.526586	1.22101
Hsc_gene_11508	Yes	10hpi_12dpi male	No	No	No		0	0	0	3.46197	1.42439	0.854551	12.6744	24.9761	8.86814	0	14.9285	0	3.61096	3.20663	0.567411	5.08382	21.3051	22.4963	1.0556	1.57976	1.83152
Hsc_gene_11509	Yes	J2_48hpi_12dpi male	No	No	No		0.478785	0	0	5.76995	2.37398	3.4182	0	0	8.86814	3.09265	0	11.0929	4.12682	3.20663	3.97188	8.47303	3.55086	3.74938	1.5834	5.26586	6.71556
Hsc_gene_1151	Yes	12dpi fem._12dpi male	No	No	No		22.5029	28.0493	28.9543	28.4651	21.3658	22.2183	44.3604	13.6233	22.1703	29.3802	23.8857	14.7905	50.5535	35.9143	55.0389	32.1975	37.284	41.2432	22.6954	35.8078	22.5887
Hsc_gene_11510	Yes	12dpi male	No	No	No		0	0	0	2.69264	0.949592	0.427276	0	0	0	7.73164	0	0	7.73778	1.92398	2.26964	11.8622	14.2034	14.9975	0	0.526586	0
Hsc_gene_11511	No	NA	No	No	No		0	0	0	0.384663	0	0	0	0	0	3.09265	0	0	0	0	0	0	0	0	0	0	0
Hsc_gene_11512	Yes	12dpi male	No	No	No		0	0	0	2.69264	3.79837	1.7091	3.1686	0	0	4.63898	2.98571	0	4.12682	1.28265	0.567411	11.8622	7.10171	7.49877	2.639	4.21269	4.88404
Hsc_gene_11513	Yes	Not Clustered but DE	No	No	No		0	0	0	3.07731	4.74796	1.7091	0	4.54111	0	0	0	0	2.06341	1.92398	2.26964	6.77843	12.428	11.2482	2.639	0.526586	4.88404
Hsc_gene_11514	Yes	J2_48hpi_12dpi male	No	No	No	Domain of unknown function (DUF1768)	0	0	0	10.0013	9.49592	8.11824	0	0	8.86814	7.73164	0	33.2786	11.3487	12.1852	9.07858	13.5569	7.10171	5.62408	3.6946	13.1646	6.71556
Hsc_gene_11515	Yes	Not Clustered but DE	No	No	No	AAA domain, AAA domain	0	0	0	2.69264	4.27317	6.83641	9.5058	0	0	1.54633	8.95713	0	8.76948	0	2.83706	8.47303	5.32628	5.62408	3.1668	2.10634	0
Hsc_gene_11516	No	NA	No	No	No		0	0	0	0	0	0	0	0	0	0	0	0	0	0.641327	0.567411	0	1.77543	0	0	0	0
Hsc_gene_11517	No	NA	No	No	No	Protein of unknown function (DUF1759)	0	0	0	0.769327	0	0.427276	0	0	0	0	0	0	2.06341	0.641327	0	5.08382	1.77543	3.74938	0	0	0
Hsc_gene_11518	Yes	12dpi fem._12dpi male	No	No	No		0	0	0	1.92332	1.89918	1.28183	0	6.81167	0	0	0	0	6.19022	4.48929	6.24152	3.38921	3.55086	5.62408	1.5834	0	0
Hsc_gene_11519	No	NA	No	No	No		0	0	0	0	0	0	0	0	0	0	0	0	0	0	0.567411	0	0	0	0.5278	0	0
Hsc_gene_1152	Yes	Increasing	No	No	No	Dual specificity phosphatase, catalytic domain	8.61812	0	3.61928	21.9258	11.8699	15.8092	12.6744	20.435	70.9451	23.1949	32.8428	33.2786	50.0376	55.1541	49.9322	35.5867	21.3051	16.8722	120.338	95.3121	108.059
Hsc_gene_11520	No	NA	No	No	No	Reverse transcriptase (RNA-dependent DNA polymerase)	0	0	12.6675	1.15399	0	1.28183	0	0	0	0	0	0	0	0	0	0	0	0	0	0	0
Hsc_gene_11521	No	NA	No	No	No	Integrase core domain, RNase H-like domain found in reverse transcriptase, Integrase zinc binding domain	0.478785	0	0	1.92332	0.474796	0.427276	0	0	0	0	0	0	0	0	0.567411	0	0	1.87469	0	0.526586	0
Hsc_gene_11522	Yes	24dpi	No	No	No		2.87271	0	0	8.4626	3.32357	7.69096	12.6744	0	0	3.09265	8.95713	3.69762	27.856	7.0546	12.483	5.08382	3.55086	5.62408	64.3916	71.6157	50.672
Hsc_gene_11523	No	NA	No	No	No	Integrase core domain, Integrase zinc binding domain	0	0	0	0.769327	0	0.854551	0	0	0	0	0	0	0	0	1.13482	0	0	0	0	1.57976	1.22101
Hsc_gene_11524	No	NA	No	No	No		0	0	0	0	0	0	0	0	0	0	0	0	0	0	0	0	0	0	0	0	0
Hsc_gene_11525	No	NA	No	No	No		0	0	0	0	0	0	0	0	0	0	0	0	0	0	0	0	0	0	0	0	0
Hsc_gene_11526	No	NA	No	No	No	C. elegans Sre G protein-coupled chemoreceptor	1.43635	9.16997	4.2225	3.46197	4.27317	4.70003	0	9.08223	8.86814	3.09265	0	0	1.54756	2.56531	1.13482	5.08382	0	0	0	3.6861	1.83152
Hsc_gene_11527	No	NA	No	No	No		1.43635	0	0	0.384663	1.42439	0	0	0	0	0	0	0	0	4.48929	0	0	1.77543	3.74938	1.0556	1.05317	0
Hsc_gene_11528	No	NA	No	No	No		0	0	0	0.384663	0	0.427276	0	0	0	0	0	0	0	0	0.567411	0	0	0	0	0	0
Hsc_gene_11529	No	NA	No	No	No		0	0	0	0	0.474796	0.427276	0	0	0	0	0	0	0	1.28265	0	1.69461	0	0	0	0	0
Hsc_gene_1153	Yes	12dpi female_24dpi	Yes	No	No		0.957569	0	0	59.6228	52.7024	41.873	1086.83	1069.43	1019.84	8613.04	9031.77	5679.54	72947.7	64817.6	65287.4	9799.91	11698.3	11220	43144.5	42079	41964.9
Hsc_gene_11530	No	NA	No	No	No		0	0	0	0	0	0	0	0	0	0	0	0	0.515852	1.28265	0	0	0	0	0	0	0
Hsc_gene_11531	No	NA	No	No	No		0	0	0	0	0	0	0	0	0	0	2.98571	0	1.0317	0	0	0	1.77543	0	1.0556	2.10634	3.05253
Hsc_gene_11532	No	NA	No	No	No		0	0	15.6836	0	0.949592	0.427276	0	0	22.1703	0	0	0	0.515852	0.641327	0	0	1.77543	1.87469	0.5278	3.6861	0
Hsc_gene_11533	No	NA	No	No	No		0	0	0	0	0	0.854551	0	0	0	0	0	0	0	0	0	0	0	0	3.6946	0	0
Hsc_gene_11534	No	NA	No	No	No	Integrase core domain	0	0	0	0	0.474796	1.28183	0	0	0	0	0	0	0	0	0	0	0	0	0.5278	0	0
Hsc_gene_11535	No	NA	No	No	No		0	0	0	0	0	0	0	0	0	0	0	0	0	0	0	0	0	0	0	0	0
Hsc_gene_11536	No	NA	No	No	No		0	0	0	0	0.474796	0.854551	0	0	0	0	0	0	0	0	0	0	0	0	0	0	0
Hsc_gene_11537	No	NA	No	No	No		0	0	0	0.384663	0	0	0	0	0	0	0	0	0	0	0	0	0	0	0	0	0
Hsc_gene_11538	No	NA	No	No	No		0	0	0	0	0	0.854551	0	0	0	0	0	0	0	0	0	0	0	0	0	0.526586	0.610506
Hsc_gene_11539	No	NA	No	No	No		4.30906	0	0	0.769327	0.474796	0.854551	0	0	0	1.54633	0	0	0	1.92398	0	0	0	0	1.5834	0.526586	0.610506
Hsc_gene_1154	Yes	10hpi_48hpi	No	No	No		59.3693	22.6552	24.1285	108.09	139.59	93.5734	421.424	326.96	536.522	315.451	346.342	451.11	118.646	76.3179	113.482	64.395	74.568	59.9902	81.2813	107.95	128.817
Hsc_gene_11540	Yes	Not Clustered but DE	Yes	No	No		0.478785	9.16997	0	18.0792	20.891	31.1911	0	2.27056	0	3.09265	0	3.69762	26.8243	25.6531	27.2357	18.6407	56.8137	26.2457	10.0282	10.0051	13.4311
Hsc_gene_11541	Yes	J2_10hpi_48hpi	No	No	No		83.3085	76.5962	102.546	454.672	335.681	307.638	725.61	517.687	266.044	298.441	250.8	240.345	13.928	7.69592	14.7527	52.5328	26.6314	43.1179	16.3618	18.4305	18.9257
Hsc_gene_11542	Yes	10hpi_48hpi	Yes	No	No	BTB/POZ domain	1.43635	16.7217	0	56.9302	74.0682	47.8549	167.936	95.3634	186.231	139.169	158.243	133.114	7.73778	6.41327	6.80893	3.38921	14.2034	7.49877	4.2224	2.63293	5.49455
Hsc_gene_11543	Yes	12dpi fem._12dpi male	Yes	No	No	Astacin (Peptidase family M12A)	0	0	0	3.07731	1.89918	1.7091	0	0	0	1.54633	2.98571	0	8.25363	17.3158	20.4268	23.7245	24.856	20.6216	4.2224	10.5317	9.76809
Hsc_gene_11544	No	NA	No	No	No	Serpin (serine protease inhibitor)	0	0	4.2225	0	1.42439	0	0	0	0	0	0	0	1.0317	3.84796	2.26964	3.38921	0	0	2.639	0.526586	1.83152
Hsc_gene_11545	No	NA	No	No	No		27.7695	56.638	0	24.6185	13.2943	12.8183	0	15.8939	0	7.73164	5.97142	3.69762	0.515852	5.13062	11.3482	30.5029	14.2034	11.2482	2.1112	3.15952	4.88404
Hsc_gene_11546	No	NA	No	No	No	Integrase core domain, RNase H-like domain found in reverse transcriptase, Integrase zinc binding domain	14.3635	14.0247	0.603214	3.84663	0	2.56365	0	0	0	0	0	0	0	1.28265	1.13482	3.38921	8.87714	0	0	0.526586	0
Hsc_gene_11547	Yes	12dpi fem.	No	No	No		0	0	0	1.15399	0	0.854551	0	0	0	0	0	0	16.5073	20.5225	35.7469	6.77843	3.55086	7.49877	7.38921	8.95196	3.66303
Hsc_gene_11548	No	NA	No	No	No		4.78785	0	0	0.769327	1.42439	0.427276	0	0	0	0	0	0	0	0	0.567411	0	0	0	0	0	0.610506
Hsc_gene_11549	No	NA	No	No	No		0	0	0	1.15399	1.89918	1.28183	0	0	0	0	0	0	0	0	0	0	0	0	0.5278	0.526586	0
Hsc_gene_1155	Yes	Not Clustered but DE	No	No	No		0	0	0	1.92332	1.89918	0.427276	6.3372	2.27056	0	1.54633	2.98571	0	4.12682	5.13062	2.83706	1.69461	0	0	0	1.05317	3.05253
Hsc_gene_11550	Yes	J2	No	No	No	Carboxylesterase family	98.1508	244.892	98.3238	562.763	784.363	632.368	411.918	311.066	350.291	286.071	194.071	244.043	86.6631	81.4485	73.7634	150.82	108.301	129.354	71.2531	91.0994	82.4182
Hsc_gene_11551	Yes	48hpi	Yes	No	No	Ring finger domain	0	0	0	0	0.474796	0.427276	6.3372	13.6233	4.43407	30.9265	20.9	18.4881	3.61096	3.84796	2.26964	3.38921	8.87714	3.74938	0	0.526586	1.83152
Hsc_gene_11552	Yes	48hpi_12dpi fem.12dpimale_24dpi	No	No	No		0	0	0	0.384663	0	0	0	0	0	15.4633	5.97142	0	1.54756	3.20663	6.80893	1.69461	5.32628	1.87469	0	0.526586	2.44202
Hsc_gene_11553	Yes	10hpi_48hpi	Yes	No	No	Ring finger domain	0.957569	0	0	1.53865	0.949592	1.7091	25.3488	13.6233	48.7748	34.0192	29.8571	22.1857	21.1499	32.7077	10.2134	25.4191	12.428	14.9975	5.8058	6.31903	9.15758
Hsc_gene_11554	Yes	48hpi	No	No	No		45.4845	24.2734	16.2868	7.30861	6.17235	7.26369	28.5174	24.9761	22.1703	160.818	253.785	144.207	21.6658	32.0663	18.7246	28.8083	49.712	29.9951	8.97261	10.5317	18.9257
Hsc_gene_11555	Yes	10hpi	Yes	No	No		0	0	0	7.30861	9.02113	20.9365	15.843	34.0584	48.7748	9.27796	5.97142	11.0929	0.515852	0.641327	0	3.38921	7.10171	0	0.5278	0	0
Hsc_gene_11556	Yes	48hpi	Yes	No	No		0	0	0	6.15462	7.59674	5.98186	0	13.6233	13.3022	3.09265	2.98571	36.9762	0	0	0	3.38921	1.77543	0	0	0	0
Hsc_gene_11557	Yes	10hpi	No	No	No	SPRY domain	0	0	0	15.3865	22.7902	14.1001	38.0232	61.305	39.9066	34.0192	5.97142	44.3714	7.73778	5.77194	2.26964	1.69461	0	1.87469	7.38921	12.1115	7.93657
Hsc_gene_11558	No	NA	No	No	No	SPRY domain	0	0	0	0.769327	0	0	0	2.27056	0	0	0	0	2.57926	0	0	8.47303	0	3.74938	1.5834	1.05317	0.610506
Hsc_gene_11559	Yes	12dpi fem._12dpi male	Yes	No	No		4.78785	0	0	5.00063	8.07154	5.55458	0	2.27056	8.86814	15.4633	0	0	56.7437	74.3939	32.3424	123.706	83.4451	97.484	19.5286	31.5952	41.5144
Hsc_gene_1156	Yes	12dpi male	No	No	No		38.7815	45.3104	13.8739	24.6185	28.013	28.2002	31.686	29.5172	17.7363	27.8339	14.9285	25.8833	15.9914	17.9572	13.0505	59.3112	39.0594	54.3661	23.751	52.132	32.9673
Hsc_gene_11560	No	NA	Yes	No	No		0	0	0	0	0	0	0	0	0	0	0	0	0	0	0	0	0	0	0	0	0
Hsc_gene_11561	No	NA	No	No	No		0	0	0	0	0	0	0	0	0	0	0	0	0	0	0	0	0	0	0	0	0
Hsc_gene_11562	Yes	Decreasing	No	No	No		15.7999	9.16997	13.2707	1.15399	8.07154	5.55458	0	6.81167	13.3022	1.54633	0	0	3.09511	2.56531	2.26964	0	1.77543	0	2.639	2.63293	1.83152
Hsc_gene_11563	No	NA	No	No	No		0	0	0	0	0	0	0	0	0	0	0	0	0	0	0	0	0	1.87469	0	0	0
Hsc_gene_11564	Yes	Cyst_J2	No	No	No	Ion transport protein, Voltage gated calcium channel IQ domain, Voltage-dependent L-type calcium channel, IQ-associated	166.138	240.037	141.755	259.263	267.31	270.465	91.8894	79.4695	17.7363	86.5943	56.7285	36.9762	39.7206	27.5771	41.9884	71.1735	58.5891	35.6192	70.1975	54.2384	37.2408
Hsc_gene_11565	No	NA	No	No	No		1.91514	2.69705	0	1.15399	0	1.7091	0	0	8.86814	0	0	0	1.54756	1.92398	0	0	0	0	0	1.57976	0.610506
Hsc_gene_11566	Yes	12dpi female_24dpi	No	No	No	Ion transport protein	0.478785	0	0	2.69264	1.42439	1.28183	0	0	4.43407	3.09265	0	0	3.61096	1.92398	5.67411	1.69461	1.77543	0	5.278	5.26586	6.10506
Hsc_gene_11567	Yes	12dpi fem.	No	No	No	Patatin-like phospholipase, Ankyrin repeats (3 copies)	305.465	340.907	214.141	345.812	382.211	361.475	291.511	395.077	301.517	352.563	268.714	480.691	613.348	740.733	661.034	494.825	413.675	466.798	617.526	553.442	510.383
Hsc_gene_11568	Yes	10hpi_48hpi_12dpi fem.	No	No	No	Enoyl-CoA hydratase/isomerase	190.556	234.643	234.65	450.826	522.276	440.094	681.249	753.825	793.698	1060.78	1095.75	1053.82	902.741	987.644	842.038	762.573	809.595	794.87	709.364	655.073	722.228
Hsc_gene_11569	No	NA	No	No	No		0.478785	14.0247	0	2.30798	1.89918	1.28183	0	0	0	0	0	0	0	0	0	0	0	0	0.5278	0	0
Hsc_gene_1157	Yes	Not Clustered but DE	No	No	No	Cytochrome P450	268.598	284.269	328.751	297.345	306.244	352.93	212.296	220.244	164.061	219.578	203.028	140.51	336.851	389.285	406.266	205.047	223.704	230.587	270.762	298.574	274.727
Hsc_gene_11570	No	NA	No	No	No	LIM domain	0.478785	11.3276	0	21.5412	24.6894	20.9365	9.5058	6.81167	4.43407	0	0	11.0929	1.54756	8.97858	2.26964	3.38921	3.55086	3.74938	5.8058	2.63293	2.44202
Hsc_gene_11571	No	NA	No	No	No		0	0	0	0	0	0	0	0	0	0	0	0	0	0	0	0	0	0	0	0	0
Hsc_gene_11572	Yes	J2_10hpi	No	No	No	Homeodomain	11.012	12.4064	0.603214	63.0848	65.5219	60.2459	98.2266	34.0584	22.1703	15.4633	0	7.39524	9.28534	7.0546	9.07858	10.1676	10.6526	11.2482	16.3618	15.271	18.9257
Hsc_gene_11573	Yes	J2	No	No	No		42.133	81.9903	24.7318	163.482	154.784	182.019	60.2034	97.6339	22.1703	47.9361	23.8857	25.8833	27.856	37.197	19.292	16.9461	21.3051	24.371	46.4464	35.2813	35.4093
Hsc_gene_11574	Yes	Cyst_J2_10hpi_48hpi	No	No	No		348.076	235.722	285.923	260.802	276.331	267.047	164.767	206.621	172.929	199.476	200.042	170.091	37.6572	31.425	35.1795	108.455	113.627	114.356	64.9194	75.3018	60.44
Hsc_gene_11575	Yes	12dpi male	No	No	No		0	0	0	3.84663	9.02113	7.69096	0	2.27056	0	12.3706	0	7.39524	5.15852	7.0546	4.53929	25.4191	24.856	33.7445	3.1668	2.63293	4.27354
Hsc_gene_11576	Yes	48hpi	No	No	No		33.0361	19.4188	22.9221	187.331	245.944	180.738	269.331	297.443	465.577	1312.83	1170.4	1338.54	1019.84	584.89	566.276	698.178	736.803	641.145	540.468	701.413	726.502
Hsc_gene_11577	Yes	10hpi_48hpi_12dpi fem._24dpi	No	No	No		4.78785	0	0	23.0798	40.3577	20.082	129.913	95.3634	235.006	230.403	197.057	351.274	187.254	96.8404	144.122	61.0058	117.178	71.2383	124.033	169.561	184.983
Hsc_gene_11578	Yes	10hpi_48hpi	No	No	No		0.957569	0	0	13.8479	12.8195	12.391	367.558	292.902	731.621	578.326	594.156	802.383	56.2279	21.1638	32.9098	28.8083	35.5086	37.4938	33.2514	30.0154	43.3459
Hsc_gene_11579	Yes	48hpi_12dpi fem._24dpi	No	No	No		26.8119	10.7882	2.41285	50.0063	39.8829	43.5821	117.238	84.0106	195.099	313.904	250.8	362.367	757.787	211.638	318.318	50.8382	110.077	91.8599	635.472	762.497	571.433
Hsc_gene_1158	Yes	Not Clustered but DE	No	No	No		104.375	30.2069	45.8442	771.25	860.806	781.487	158.43	163.48	141.89	23.1949	26.8714	0	13.4122	11.5439	13.0505	415.179	339.107	365.565	6.8614	8.42538	8.54708
Hsc_gene_11580	No	NA	No	No	No	Ankyrin repeats (many copies)	27.7695	18.3399	3.01607	34.6197	26.5886	36.3184	3.1686	20.435	53.2088	26.2876	23.8857	11.0929	22.6975	16.0332	25.5335	28.8083	30.1823	18.7469	14.7784	23.1698	15.8731
Hsc_gene_11581	No	NA	No	No	No	Mitochondrial carrier protein	0	0	0	0	0	1.7091	0	2.27056	0	0	0	0	0	0	0	0	0	0	1.0556	0.526586	0
Hsc_gene_11582	No	NA	No	No	No		6.2242	11.3276	0	8.07793	10.4455	8.11824	0	9.08223	0	3.09265	8.95713	0	2.57926	4.48929	10.7808	5.08382	7.10171	3.74938	2.639	3.6861	6.71556
Hsc_gene_11583	No	NA	No	No	No	Mitochondrial carrier protein	0	0	0	0	0.474796	0	0	0	0	0	0	0	1.0317	0	0	3.38921	0	0	1.5834	0.526586	3.05253
Hsc_gene_11584	Yes	J2_10hpi	Yes	No	No	EB module	44.527	99.7908	42.8282	225.797	305.294	255.938	199.622	172.562	133.022	64.9457	86.5855	177.486	76.862	81.4485	131.072	81.3411	30.1823	61.8649	167.313	130.593	109.891
Hsc_gene_11585	Yes	10hpi	Yes	No	No		0.478785	0	0	2.69264	3.79837	3.4182	34.8546	11.3528	53.2088	6.18531	0	0	0	1.92398	1.13482	0	0	0	1.0556	0	0.610506
Hsc_gene_11586	Yes	Cyst_J2_10hpi_48hpi	No	No	No	Calponin family repeat	4459.88	2705.14	3475.11	4584.03	4705.23	4555.19	3986.1	3585.21	2075.14	2788.03	3305.18	2928.51	286.814	363.632	329.666	711.735	1008.44	821.115	202.148	214.32	289.38
Hsc_gene_11587	Yes	J2_10hpi	No	No	No		441.439	621.939	826.403	1301.32	1541.66	1474.96	1917	2048.04	1112.95	660.282	364.256	672.967	25.2768	24.3704	25.5335	81.3411	110.077	93.7346	43.2796	42.6535	39.6829
Hsc_gene_11588	Yes	Not Clustered but DE	No	No	No		0.957569	0	0	8.07793	5.69755	5.98186	0	2.27056	0	3.09265	0	11.0929	0	0.641327	0	0	0	0	0	0	0
Hsc_gene_11589	Yes	J2_10hpi	Yes	No	No		2.87271	0	0	184.254	241.196	160.656	101.395	131.692	128.588	34.0192	11.9428	25.8833	0	0	1.70223	0	0	3.74938	0.5278	0	1.83152
Hsc_gene_1159	Yes	Not Clustered but DE	Yes	No	No		1020.77	873.844	1220.9	6794.31	8828.84	6110.04	2614.1	2524.86	2456.47	800.997	659.842	584.224	215.11	187.267	166.819	10277.8	7502.96	9150.37	67.5584	133.226	69.5976
Hsc_gene_11590	Yes	J2_10hpi	Yes	No	No		6.2242	3.77587	0	238.107	255.44	240.983	95.058	133.963	266.044	35.5655	17.9143	55.4643	2.06341	3.84796	1.70223	0	3.55086	1.87469	2.639	2.63293	4.88404
Hsc_gene_11591	Yes	Not Clustered but DE	No	No	No		40.6967	13.4852	29.5575	20.7718	23.7398	25.2093	34.8546	34.0584	8.86814	60.3068	17.9143	40.6738	45.395	33.9903	34.6121	22.0299	23.0806	26.2457	58.5858	42.1269	59.8295
Hsc_gene_11592	Yes	J2	No	No	No		236.998	193.648	261.192	377.74	504.708	376.43	323.197	245.22	235.006	122.16	125.4	125.719	14.4439	8.97858	22.129	38.9759	40.8348	54.3661	15.834	27.9091	26.8622
Hsc_gene_11593	Yes	12dpi female_24dpi	No	No	No	Las1-like	235.562	292.9	139.946	218.104	202.263	189.283	218.633	197.538	168.495	168.55	188.1	255.136	275.981	273.205	251.363	205.047	204.174	219.339	392.156	311.212	281.443
Hsc_gene_11594	No	NA	No	No	No		0	0	0	0	0	0	0	0	0	3.09265	0	0	0	3.20663	0.567411	0	0	0	0.5278	1.57976	0
Hsc_gene_11595	Yes	Cyst_J2	No	No	No		199.653	356.55	186.393	236.953	219.831	279.011	114.07	95.3634	70.9451	122.16	89.5713	144.207	110.908	135.961	136.746	120.317	85.2205	103.108	199.509	160.082	155.679
Hsc_gene_11596	Yes	10hpi	No	No	No	TENA/THI-4/PQQC family	0	0	0	1.92332	1.42439	0.854551	72.8778	27.2467	13.3022	20.1023	23.8857	33.2786	7.73778	7.0546	6.24152	22.0299	21.3051	5.62408	5.8058	17.3773	7.32607
Hsc_gene_11597	No	NA	No	No	No	Serpentine type 7TM GPCR chemoreceptor Srd	6.2242	0	0	8.07793	3.79837	5.98186	0	6.81167	0	0	2.98571	3.69762	1.54756	0	2.26964	0	0	0	0	1.05317	0
Hsc_gene_11598	Yes	Cyst	No	No	No		22.9817	56.0986	28.9543	17.6945	9.97072	5.12731	0	0	8.86814	1.54633	2.98571	0	1.0317	2.56531	1.70223	1.69461	0	0	0.5278	0	1.22101
Hsc_gene_11599	No	NA	No	No	No		0.478785	0	0	1.53865	0.474796	0.427276	0	0	0	0	0	0	0	0	0.567411	0	0	0	0	0	0
Hsc_gene_116	Yes	Cyst	No	No	No	Immunoglobulin I-set domain	2564.37	2008.22	2275.93	1199.38	1102	1173.73	798.488	1019.48	1148.42	698.94	752.399	850.453	652.553	792.68	720.045	1230.28	1113.19	1117.32	756.338	684.035	704.523
Hsc_gene_1160	Yes	Not Clustered but DE	No	No	No	Papain family cysteine protease, Cathepsin propeptide inhibitor domain (I29)	2642.89	1984.49	2929.81	7187.05	9887.63	5946.82	9489.96	10383.3	12455.3	7705.35	7643.41	8489.73	10107.6	10539.6	11054.3	13626.3	10918.9	12322.4	10805.7	9111.52	8453.06
Hsc_gene_11600	No	NA	No	No	No	Pao retrotransposon peptidase	0	0	2.41285	4.2313	4.74796	2.99093	0	0	0	0	0	0	0	0	0	0	0	0	0	0	0.610506
Hsc_gene_11601	No	NA	No	No	No		0	0	0	1.53865	0.949592	2.99093	0	0	0	0	0	0	0	0	0	0	0	0	0	0	0
Hsc_gene_11602	No	NA	No	No	No		0	0	0	4.2313	2.37398	1.7091	0	0	0	0	0	0	0	0	0	0	0	0	0	0	0
Hsc_gene_11603	No	NA	No	No	No	PDZ domain	42.133	16.1823	61.5278	38.4663	33.2357	41.873	47.529	18.1645	66.511	30.9265	50.757	36.9762	31.467	21.8051	33.4773	38.9759	30.1823	71.2383	43.2796	57.3979	62.2716
Hsc_gene_11604	Yes	J2_10hpi	Yes	No	No		1.43635	0	0	62.7001	44.6308	58.964	50.6976	20.435	53.2088	15.4633	5.97142	14.7905	0	0	0	0	0	0	0	0.526586	0
Hsc_gene_11605	No	NA	No	No	No		0	0	0	0	0	0.854551	0	0	0	0	2.98571	0	0	0	0	0	5.32628	0	0.5278	0.526586	0.610506
Hsc_gene_11606	No	NA	No	No	No		0	0	0	0	0	0	0	0	0	0	0	0	0	1.28265	0	0	7.10171	0	0	0	0.610506
Hsc_gene_11607	No	NA	No	No	No		0	0	0	0	0	0.427276	0	0	0	0	0	0	0	0	0	0	0	0	1.0556	0	0
Hsc_gene_11608	Yes	Increasing	No	No	No	BTB/POZ domain, MATH domain, BTB And C-terminal Kelch	8.13934	11.3276	16.2868	33.0811	28.4878	36.3184	44.3604	61.305	22.1703	114.428	119.428	92.4405	100.591	96.199	110.078	89.8141	79.8943	101.233	144.09	144.285	128.206
Hsc_gene_11609	Yes	Cyst_J2	No	No	No		51.7087	54.4804	21.1125	34.235	24.6894	26.0638	3.1686	11.3528	17.7363	0	8.95713	7.39524	7.73778	8.97858	9.07858	3.38921	5.32628	14.9975	2.639	8.42538	9.76809
Hsc_gene_1161	Yes	Not Clustered but DE	No	No	No		75.1692	148.338	65.1471	384.279	434.439	302.938	98.2266	106.716	141.89	58.7604	65.6856	29.581	55.712	25.0118	32.3424	245.718	268.09	271.83	60.1692	70.5625	64.7136
Hsc_gene_11610	Yes	Not Clustered but DE	No	No	No	Adenylate kinase	46.9209	30.7464	34.9864	222.72	287.252	227.311	41.1918	43.1406	48.7748	18.5559	5.97142	40.6738	119.162	137.885	121.426	193.185	165.115	163.098	47.502	43.1801	80.5867
Hsc_gene_11611	Yes	J2	No	No	No	7 transmembrane receptor (rhodopsin family)	70.8601	128.38	31.9703	242.338	234.075	250.384	88.7208	149.857	26.6044	66.4921	71.657	103.533	3.61096	9.6199	9.07858	18.6407	17.7543	16.8722	15.834	18.9571	10.9891
Hsc_gene_11612	No	NA	No	No	No	7 transmembrane receptor (rhodopsin family)	1.43635	0.53941	0	1.15399	2.84878	5.12731	0	4.54111	0	0	0	0	0	0	0	0	0	0	0	1.05317	0
Hsc_gene_11613	Yes	10hpi	No	No	No	Serpentine type 7TM GPCR chemoreceptor Srd	4.78785	0.53941	0	4.2313	4.27317	2.99093	15.843	24.9761	17.7363	9.27796	14.9285	7.39524	3.09511	3.84796	3.97188	1.69461	5.32628	0	3.6946	7.3722	4.27354
Hsc_gene_11614	Yes	J2_10hpi	No	No	No		0	18.8793	1.80964	256.186	235.974	227.738	269.331	106.716	101.984	34.0192	44.7856	48.0691	1.54756	0.641327	1.13482	5.08382	1.77543	3.74938	0	0	1.83152
Hsc_gene_11615	Yes	12dpi male	No	No	No	Astacin (Peptidase family M12A)	0.478785	0	0	3.46197	4.27317	0.854551	15.843	24.9761	8.86814	7.73164	26.8714	25.8833	7.73778	1.92398	4.53929	122.012	72.7925	84.3612	2.1112	4.73927	5.49455
Hsc_gene_11616	Yes	12dpi male	No	No	No		0	0	0	1.15399	0	0	0	6.81167	0	4.63898	8.95713	0	1.0317	4.48929	2.83706	40.6706	33.7331	28.1204	1.5834	3.6861	1.22101
Hsc_gene_11617	Yes	Not Clustered but DE	No	No	No		12.4484	23.1946	10.8578	86.5493	89.7365	85.0278	44.3604	65.8462	106.418	72.6774	107.486	158.998	103.17	58.3608	71.4938	37.2813	53.2628	43.1179	106.616	175.353	112.944
Hsc_gene_11618	Yes	J2_10hpi	No	No	No	Ligand-binding domain of nuclear hormone receptor	0.957569	9.70938	10.8578	103.09	84.0389	75.6278	104.564	90.8223	97.5495	44.8435	47.7713	55.4643	3.61096	2.56531	5.67411	5.08382	3.55086	5.62408	1.0556	7.89879	3.05253
Hsc_gene_11619	Yes	J2	Yes	No	No	Glycosyl hydrolase family 53	10.0545	0	25.9382	218.104	224.104	116.219	19.0116	18.1645	66.511	3.09265	8.95713	0	0	0	0	1.69461	0	0	1.5834	3.6861	0.610506
Hsc_gene_1162	Yes	10h_48h_12d fem._12d male_24dpi	No	No	No	Sugar (and other) transporter	8.61812	5.3941	23.5253	65.0081	79.291	63.2368	199.622	217.973	97.5495	205.662	179.143	232.95	263.085	245.628	212.779	227.077	225.479	198.717	227.482	157.976	241.76
Hsc_gene_11620	No	NA	No	No	No		1.91514	0	4.2225	21.9258	9.97072	8.11824	0	11.3528	22.1703	7.73164	14.9285	0	1.0317	4.48929	0.567411	5.08382	1.77543	0	0.5278	1.57976	3.66303
Hsc_gene_11621	No	NA	No	No	No		0	0	0	0	0	0	0	0	0	0	0	0	0	0	0	0	0	0	0	0	0
Hsc_gene_11622	No	NA	No	No	No	RNase H-like domain found in reverse transcriptase, Integrase zinc binding domain	0	0	0	0	0	0	0	0	0	0	0	0	0	0	0	0	0	0	0	0	0
Hsc_gene_11623	No	NA	No	No	No		0	0	0	0	0	0	0	0	0	0	0	0	0	0	0	0	0	0	0	0	0
Hsc_gene_11624	No	NA	No	No	No		0	0	0	1.53865	0.474796	0.427276	0	0	0	0	0	0	0	0	0	0	0	0	0	0	1.22101
Hsc_gene_11625	No	NA	No	No	No		0	0	0	0	0	0	0	0	0	0	0	0	0	0	0	0	0	0	0	0	0
Hsc_gene_11626	No	NA	No	No	No	Integrase core domain, Integrase zinc binding domain	0	0	0	0	0	0.427276	0	0	0	0	0	0	0	0	0	0	0	0	0	0	0
Hsc_gene_11627	No	NA	No	No	No		0	0	0	0	0	0.427276	0	0	0	0	0	0	0	0	0	1.69461	1.77543	0	0	0.526586	0
Hsc_gene_11628	No	NA	No	No	No	Reverse transcriptase (RNA-dependent DNA polymerase), Integrase core domain, RNase H-like domain found in reverse transcriptase, Integrase zinc binding domain	1.43635	5.3941	7.23856	2.69264	0.474796	2.13638	0	0	0	0	0	0	0	2.56531	0	1.69461	1.77543	0	2.1112	1.57976	1.22101
Hsc_gene_11629	No	NA	No	No	No		0	0	0	0	0	0	0	0	0	0	0	0	0	0	0	0	0	0	0	0	0
Hsc_gene_1163	Yes	J2_48hpi_12dpi male	No	No	No	Eukaryotic-type carbonic anhydrase	201.568	353.313	183.377	1405.95	1500.83	1298.49	941.075	935.469	673.978	800.997	713.584	802.383	752.628	831.16	703.022	996.429	818.472	972.965	331.459	305.946	378.513
Hsc_gene_11630	No	NA	No	No	No		0	0	0	0	0	0	0	0	0	0	0	0	0	0	0	0	0	0	0	0	0
Hsc_gene_11631	No	NA	No	No	No		0	0	0	0.384663	0.949592	0	12.6744	0	0	1.54633	0	0	0	0	0	0	0	0	0	0	0.610506
Hsc_gene_11632	No	NA	Yes	No	No		0	0	0	3.46197	1.42439	0.854551	0	2.27056	0	0	0	0	0	0	0	0	0	0	0	0.526586	0
Hsc_gene_11633	No	NA	No	No	No		0	0	0	0	0	0	12.6744	13.6233	0	0	14.9285	11.0929	0	0	0	0	0	1.87469	0	0	0
Hsc_gene_11634	Yes	Cyst_J2	No	No	No	Glycosyl hydrolase family 53	2.39392	25.8917	0	49.6216	36.5593	17.5183	3.1686	2.27056	0	0	0	0	1.0317	0	0	0	0	0	0.5278	0	0
Hsc_gene_11635	Yes	10hpi	Yes	No	No		0	3.77587	0	40.3897	51.7528	35.8912	136.25	138.504	57.6429	64.9457	23.8857	14.7905	14.9597	11.5439	13.0505	16.9461	7.10171	11.2482	2.639	12.6381	9.15758
Hsc_gene_11636	No	NA	No	No	No		0	0	0	0	0	0	0	0	0	0	0	0	0	0	0	0	0	0	0	0	0
Hsc_gene_11637	No	NA	No	No	No		0	0	0	0	0	0	0	0	0	0	0	0	0	0	0	0	0	0	0	0.526586	0
Hsc_gene_11638	No	NA	No	No	No		0	0	0	0	0	0	0	0	0	0	0	0	0	0	0	1.69461	0	0	0	0	0
Hsc_gene_11639	Yes	10hpi	No	No	No		0.957569	0	0	55.3915	52.7024	38.4548	180.61	77.1989	168.495	102.058	77.6284	44.3714	11.3487	7.0546	2.26964	6.77843	8.87714	0	0	2.10634	4.88404
Hsc_gene_1164	No	NA	No	No	No		8.13934	1.07882	0	4.2313	2.84878	5.55458	0	2.27056	0	0	0	0	0	0	0	0	0	0	0	0	0.610506
Hsc_gene_11640	No	NA	Yes	No	No		0.478785	0	0	1.15399	2.84878	1.28183	0	0	4.43407	0	0	14.7905	1.0317	0.641327	0	0	1.77543	1.87469	0	0	0
Hsc_gene_11641	No	NA	No	No	No		0	0	0	0.384663	0.474796	0.854551	0	0	0	0	0	0	0	0	0	0	0	0	1.5834	0	0
Hsc_gene_11642	No	NA	No	No	No	Guanylate kinase	0	0	0	0	0.474796	1.7091	0	0	0	0	0	0	0	0	0	0	0	0	0	0.526586	0
Hsc_gene_11643	Yes	48hpi	No	No	No	Innexin	0.478785	0	0	4.2313	2.84878	5.55458	0	0	4.43407	0	11.9428	33.2786	1.0317	1.28265	2.26964	6.77843	1.77543	0	1.0556	0.526586	0
Hsc_gene_11644	No	NA	No	No	No	Guanylate kinase	0	10.2488	11.4611	0.769327	0.949592	0	9.5058	0	0	3.09265	0	0	0.515852	1.28265	0	0	0	0	0.5278	0	0
Hsc_gene_11645	Yes	12dpi male	Yes	No	No		0	0	0	1.15399	1.42439	2.13638	0	4.54111	0	0	0	0	3.09511	1.92398	1.13482	96.5926	65.6908	99.3587	0.5278	2.10634	7.32607
Hsc_gene_11646	Yes	J2_10hpi	No	No	No	Ligand-binding domain of nuclear hormone receptor, Zinc finger, C4 type (two domains)	0.478785	0	0	97.3199	71.2194	51.7003	98.2266	118.069	115.286	52.5751	11.9428	55.4643	5.67437	4.48929	5.1067	1.69461	5.32628	7.49877	3.6946	5.26586	5.49455
Hsc_gene_11647	No	NA	No	No	No	Zinc knuckle	0.478785	0	0	6.15462	2.37398	4.27276	0	0	0	3.09265	0	0	0.515852	0	1.13482	3.38921	0	0	0	0.526586	0
Hsc_gene_11648	No	NA	Yes	No	No	Glycosyl hydrolase family 53	0.957569	0	0	24.6185	26.1138	10.2546	9.5058	0	17.7363	0	0	0	0	0	0	0	0	0	0	0	0
Hsc_gene_11649	Yes	10hpi_48hpi	Yes	No	No		0.957569	0	0.603214	65.7775	52.2276	41.873	513.313	240.679	474.445	213.393	271.699	192.276	13.4122	7.69592	15.8875	20.3353	31.9577	39.3685	0.5278	3.6861	14.6521
Hsc_gene_1165	Yes	Not Clustered but DE	No	No	No		204.441	111.118	176.742	380.432	387.909	346.948	1023.46	1217.02	1569.66	904.601	880.784	1046.43	985.277	1216.6	1040.06	1077.77	1301.39	1181.06	524.634	539.224	594.022
Hsc_gene_11650	No	NA	No	No	No		1.91514	0	0	2.30798	3.32357	1.7091	0	2.27056	0	3.09265	11.9428	3.69762	2.06341	1.92398	1.13482	1.69461	1.77543	0	2.1112	0.526586	3.05253
Hsc_gene_11651	No	NA	No	No	No		0	0	0	0.769327	0.474796	0.854551	0	0	0	0	0	0	0	0	0	0	0	0	0	0	0
Hsc_gene_11652	Yes	10hpi	Yes	No	No		0.957569	11.867	0	280.804	354.673	310.629	1951.86	1900.46	2509.68	1181.39	985.284	1124.08	6.19022	2.56531	2.83706	16.9461	63.9154	39.3685	4.7502	3.15952	6.10506
Hsc_gene_11653	No	NA	No	No	No		3.83028	0	3.61928	1.15399	0.949592	2.13638	0	0	0	1.54633	0	0	0.515852	2.56531	0	0	1.77543	3.74938	2.1112	1.05317	1.83152
Hsc_gene_11654	Yes	24dpi	No	No	No	BTB/POZ domain	0.957569	0	0	6.15462	3.32357	7.26369	44.3604	4.54111	0	0	14.9285	11.0929	18.5707	4.48929	10.2134	0	8.87714	5.62408	33.2514	32.6483	25.6412
Hsc_gene_11655	No	NA	No	No	No		0	0	0	0.384663	0.474796	1.28183	0	0	0	0	0	0	0	0	0	0	0	0	0	0	0
Hsc_gene_11656	No	NA	No	No	No		0	0	0	0	0	0	0	0	0	0	0	0	0	0	0	0	0	0	0	0	0.610506
Hsc_gene_11657	Yes	12dpi fem.	No	No	No		0	0	0	4.2313	0.949592	1.7091	0	4.54111	0	4.63898	2.98571	22.1857	44.3633	35.9143	30.0728	10.1676	33.7331	14.9975	29.5568	13.1646	24.4202
Hsc_gene_11658	No	NA	No	No	No		3.83028	0	0	3.84663	1.89918	0.854551	0	0	0	1.54633	0	0	3.61096	1.92398	3.40447	8.47303	12.428	1.87469	2.1112	0	3.66303
Hsc_gene_11659	No	NA	No	No	No		7.66055	16.1823	5.42892	3.84663	1.42439	2.99093	3.1686	0	8.86814	3.09265	0	14.7905	2.06341	5.13062	2.83706	1.69461	3.55086	5.62408	3.1668	4.21269	5.49455
Hsc_gene_1166	Yes	12dpi fem._12dpi male	No	No	No		2.87271	0	0	3.46197	3.79837	4.70003	0	0	0	0	0	3.69762	6.70608	25.6531	17.0223	15.2515	19.5297	20.6216	12.6672	5.26586	1.83152
Hsc_gene_11660	Yes	Not Clustered but DE	Yes	No	No		5.26663	0	0.603214	6.53928	4.74796	6.40913	0	13.6233	0	21.6486	38.8142	0	19.0865	14.1092	16.4549	5.08382	3.55086	9.37346	24.2788	6.84562	15.8731
Hsc_gene_11661	Yes	10hpi_48hpi	Yes	No	No		1.91514	0	0	13.8479	11.3951	8.97279	6102.73	5095.13	6039.2	6780.64	7732.98	7247.33	186.738	218.051	162.847	91.5087	170.441	196.843	38.0016	43.1801	52.5035
Hsc_gene_11662	No	NA	No	No	No		2.87271	0.53941	21.7157	4.2313	2.84878	6.40913	0	6.81167	8.86814	7.73164	0	3.69762	0.515852	0.641327	1.70223	0	3.55086	3.74938	1.5834	2.10634	1.83152
Hsc_gene_11663	Yes	J2_10hpi_48hpi	No	No	No		4.78785	0	0	56.5455	63.6227	57.2549	72.8778	74.9284	106.418	27.8339	71.657	29.581	1.54756	5.13062	1.70223	1.69461	17.7543	7.49877	0.5278	3.6861	2.44202
Hsc_gene_11664	Yes	Cyst_J2	No	No	No		287.749	405.636	370.976	261.956	223.154	284.566	85.5522	181.645	146.324	176.281	209	236.648	103.686	152.636	198.594	147.431	213.051	166.848	129.839	107.95	119.049
Hsc_gene_11665	No	NA	No	No	No	BTB/POZ domain	4.30906	0	0	8.84726	3.32357	2.56365	0	9.08223	4.43407	12.3706	2.98571	18.4881	8.25363	5.77194	7.37634	0	1.77543	3.74938	7.91701	8.42538	8.54708
Hsc_gene_11666	No	NA	No	No	No	Protein of unknown function (DUF1759)	0.957569	0	10.2546	1.15399	0	0.854551	0	0	0	0	0	0	0	0	0.567411	0	0	0	0	0	0
Hsc_gene_11667	No	NA	No	No	No		0	0	0	0	0	0	0	0	0	0	0	0	0	0	0	0	0	0	0	0	0
Hsc_gene_11668	No	NA	No	No	No	Pao retrotransposon peptidase	0	0.53941	0	0.384663	0	0	0	0	0	0	0	0	0	0	0	0	0	0	0	0	0
Hsc_gene_11669	Yes	12dpi male	Yes	No	No		0	0	0	2.69264	0	0	0	0	0	0	0	0	0	0.641327	0.567411	20.3353	19.5297	29.9951	0	2.10634	1.22101
Hsc_gene_1167	Yes	Not Clustered but DE	No	No	No		148.902	301.53	163.471	558.916	653.794	435.394	972.761	862.812	842.473	623.17	671.784	576.829	802.666	758.69	884.594	859.165	834.451	785.496	1141.63	829.373	956.662
Hsc_gene_11670	No	NA	No	No	No	BTB/POZ domain	0	0	0	1.53865	0.474796	1.7091	0	0	0	3.09265	2.98571	0	3.09511	0	0	0	1.77543	0	1.5834	1.57976	1.22101
Hsc_gene_11671	No	NA	No	No	No		0	0	0	0.769327	0	0	0	4.54111	0	0	0	0	0.515852	0	0.567411	0	0	0	0	2.10634	0.610506
Hsc_gene_11672	Yes	J2_10hpi	No	No	No		1.43635	22.1158	0	199.64	182.322	140.574	218.633	168.021	186.231	47.9361	74.6427	99.8357	0	0	1.13482	0	1.77543	0	0	0.526586	0.610506
Hsc_gene_11673	Yes	12dpi male	No	No	No		4.30906	19.9582	11.4611	12.3092	9.97072	9.82734	9.5058	20.435	0	13.9169	0	3.69762	4.12682	5.13062	6.80893	38.9759	30.1823	48.742	1.0556	4.21269	1.22101
Hsc_gene_11674	Yes	Not Clustered but DE	No	No	No		6.2242	0	6.03214	23.8491	15.1935	14.9546	0	18.1645	26.6044	23.1949	14.9285	18.4881	13.928	7.69592	9.64599	20.3353	10.6526	13.1228	13.7228	20.0103	13.4311
Hsc_gene_11675	Yes	10hpi	No	No	No		0.957569	0	0	5.00063	2.84878	3.84548	22.1802	13.6233	8.86814	7.73164	5.97142	0	2.06341	3.20663	3.40447	0	5.32628	1.87469	4.2224	10.5317	0.610506
Hsc_gene_11676	No	NA	No	No	No	Protein of unknown function (DUF1280)	10.5333	0	8.44499	14.2325	16.6179	20.9365	9.5058	6.81167	4.43407	27.8339	17.9143	36.9762	18.5707	19.2398	30.6402	25.4191	26.6314	7.49877	12.6672	3.6861	29.3043
Hsc_gene_11677	Yes	Increasing	No	No	No	BTB/POZ domain	2.39392	0	0	17.6945	17.5675	24.3547	19.0116	11.3528	22.1703	40.2045	20.9	51.7667	35.5938	23.0878	32.9098	20.3353	30.1823	44.9926	32.7236	40.0205	28.6938
Hsc_gene_11678	Yes	Increasing	No	No	No		9.57569	0	6.03214	11.5399	7.12194	20.9365	0	24.9761	35.4725	32.4729	17.9143	22.1857	60.3547	28.8597	34.6121	37.2813	65.6908	50.6167	52.78	68.4562	73.2607
Hsc_gene_11679	Yes	10hpi_48hpi	No	No	No	Ribosomal L15	826.382	958.531	1151.53	1298.24	1567.3	1283.96	3352.38	3337.72	4066.04	4926.6	4481.55	4377.98	2187.73	1776.48	1482.65	1533.62	1922.79	1685.35	1308.42	1727.73	1676.45
Hsc_gene_1168	Yes	Not Clustered but DE	No	No	No		22.5029	37.2193	39.2089	38.4663	36.5593	40.5912	91.8894	102.175	119.72	105.15	74.6427	77.65	105.75	128.907	105.538	122.012	120.729	112.482	55.419	64.2435	58.6085
Hsc_gene_11680	Yes	Not Clustered but DE	No	No	No	Med18 protein	188.641	200.121	355.293	171.56	180.423	172.192	250.319	254.302	252.742	292.256	313.499	347.576	255.347	206.507	180.437	164.377	188.195	221.214	293.985	373.876	314.41
Hsc_gene_11681	Yes	Not Clustered but DE	No	No	No	GTP1/OBG, 50S ribosome-binding GTPase	541.505	426.673	454.823	491.985	592.071	539.649	564.011	467.735	589.731	813.368	647.899	820.872	695.884	940.185	669.545	471.101	646.256	416.182	758.449	615.052	628.821
Hsc_gene_11682	No	NA	No	No	No	Reverse transcriptase (RNA-dependent DNA polymerase), Integrase core domain, gag-polyprotein putative aspartyl protease, RNase H-like domain found in reverse transcriptase, Integrase zinc binding domain	0.478785	0	11.4611	3.46197	0.949592	0.854551	0	0	0	1.54633	0	0	0	0	0.567411	0	0	0	1.0556	1.05317	0
Hsc_gene_11683	Yes	48hpi	No	No	No		120.175	151.574	164.074	84.626	104.455	98.7007	57.0348	108.987	84.2473	157.725	176.157	221.857	147.534	171.876	101.567	67.7843	97.6485	91.8599	137.756	114.796	107.449
Hsc_gene_11684	No	NA	No	No	No	Lon protease (S16) C-terminal proteolytic domain	1.43635	0	0	2.69264	0.474796	1.28183	0	0	8.86814	9.27796	0	0	4.64267	1.92398	2.83706	1.69461	0	0	2.639	4.21269	1.22101
Hsc_gene_11685	Yes	10hpi_48hpi	No	No	No		0	0	0	2.30798	0.949592	2.13638	0	15.8939	0	0	0	11.0929	0.515852	0.641327	1.70223	3.38921	0	0	1.0556	2.63293	1.22101
Hsc_gene_11686	No	NA	No	No	No	MULE transposase domain	0	0	0	0	0.474796	1.28183	0	0	0	0	0	0	0	1.28265	0	1.69461	0	0	0	0.526586	0.610506
Hsc_gene_11687	Yes	Not Clustered but DE	No	No	No		0	0	0	2.30798	1.89918	3.4182	0	0	0	1.54633	8.95713	0	14.9597	7.69592	8.51117	8.47303	5.32628	3.74938	6.3336	9.47855	6.71556
Hsc_gene_11688	Yes	Not Clustered but DE	Yes	Yes	No		0	0	0	0.384663	0	0.427276	0	4.54111	4.43407	23.1949	38.8142	48.0691	69.1242	45.5342	38.0165	22.0299	40.8348	39.3685	38.0016	34.7547	40.2934
Hsc_gene_11689	Yes	12dpi fem._12dpi male_24dpi	Yes	Yes	No		0	0	0	1.92332	0.474796	2.99093	25.3488	2.27056	26.6044	115.975	50.757	107.231	288.877	201.377	155.471	118.622	186.42	138.727	188.953	159.029	151.405
Hsc_gene_1169	Yes	Not Clustered but DE	No	No	No		104.375	135.392	150.2	130.016	63.1479	81.1824	25.3488	24.9761	26.6044	13.9169	14.9285	0	43.3316	135.961	97.5947	130.485	83.4451	110.607	24.8066	26.8559	12.8206
Hsc_gene_11690	Yes	J2_10hpi_48hpi	No	No	No	Ligand-binding domain of nuclear hormone receptor, Zinc finger, C4 type (two domains)	7.18177	0	0	141.171	208.436	145.274	335.872	231.597	336.989	142.262	131.371	140.51	12.8963	8.97858	10.2134	6.77843	10.6526	7.49877	0	10.0051	12.2101
Hsc_gene_11691	No	NA	No	No	No		0	0	0	1.53865	0.474796	1.7091	0	0	0	0	0	0	0.515852	0	0	0	1.77543	0	1.5834	0.526586	0
Hsc_gene_11692	No	NA	No	No	No		0	0	0	1.15399	0	0	0	0	0	0	0	0	0	0	0	0	0	0	0	0	0
Hsc_gene_11693	No	NA	No	No	No	Reverse transcriptase (RNA-dependent DNA polymerase), RNase H-like domain found in reverse transcriptase	0	0	0	0.769327	0	0	0	0	0	0	0	0	0	0	0	0	0	0	0	0	0
Hsc_gene_11694	No	NA	No	No	No		0	0	0	0	0	0.427276	0	0	0	0	0	0	0	0	0	0	0	0	0	0	0
Hsc_gene_11695	No	NA	No	No	No		0	0	0	0	0	0	0	0	0	0	0	0	0	0	0	0	0	0	0	0	0
Hsc_gene_11696	No	NA	No	No	No	Reverse transcriptase (RNA-dependent DNA polymerase), Integrase core domain, RNase H-like domain found in reverse transcriptase, Integrase zinc binding domain	2.87271	16.7217	0	9.23192	4.74796	9.82734	0	0	0	0	0	0	0	2.56531	0	1.69461	0	3.74938	0.5278	1.57976	0.610506
Hsc_gene_11697	Yes	10hpi	No	No	No	Ligand-binding domain of nuclear hormone receptor, Zinc finger, C4 type (two domains)	15.3211	19.9582	23.5253	75.7787	86.4129	73.4914	152.093	140.775	177.363	43.2972	44.7856	51.7667	12.8963	5.13062	8.51117	13.5569	7.10171	11.2482	8.44481	10.0051	11.5996
Hsc_gene_11698	Yes	J2_10hpi_48hpi	No	No	No	Ligand-binding domain of nuclear hormone receptor, Zinc finger, C4 type (two domains)	1.43635	17.8005	10.8578	86.5493	81.665	76.0551	161.599	95.3634	168.495	72.6774	101.514	122.021	14.4439	12.1852	14.1853	10.1676	10.6526	11.2482	14.2506	9.47855	10.3786
Hsc_gene_11699	Yes	10hpi_48hpi_12dpi fem.	No	No	No	Eukaryotic glutathione synthase, Eukaryotic glutathione synthase, ATP binding domain	2185.65	2386.89	1581.02	4067.82	5394.63	3400.26	5795.37	4888.51	8296.14	9322.81	9664.74	11177.9	7018.68	9778.95	8325.05	8510.31	6324.07	7384.41	5149.75	4164.24	5150.84
Hsc_gene_117	Yes	10hpi_48hpi	No	No	No	cAMP-regulated phosphoprotein/endosulfine conserved region	3065.66	2621.53	2692.75	2724.96	3074.78	2740.12	3916.39	3648.78	4771.06	3474.6	3263.38	3601.48	3164.75	2412.03	2362.7	2765.6	2931.23	2905.77	1890.58	2552.36	2696.6
Hsc_gene_1170	Yes	12dpi male	No	No	No	Collagen triple helix repeat (20 copies), Nematode cuticle collagen N-terminal domain	54.1027	101.948	98.3238	112.706	74.0682	79.9005	69.7092	65.8462	39.9066	37.1119	62.6999	51.7667	100.075	107.743	83.9768	443.987	401.247	434.929	129.839	145.338	107.449
Hsc_gene_11700	Yes	12dpi male	No	No	No	Collagen triple helix repeat (20 copies), Nematode cuticle collagen N-terminal domain	3.35149	1.61823	0	89.2419	116.8	84.6006	234.476	245.22	212.835	378.85	89.5713	77.65	200.666	496.387	245.122	11892.7	8410.2	10329.6	1007.57	874.133	459.711
Hsc_gene_11701	Yes	10hpi	No	No	No		2.39392	0	0	164.636	242.621	160.228	621.046	431.406	594.165	185.559	140.328	140.51	1.54756	0.641327	0.567411	5.08382	5.32628	1.87469	2.1112	1.57976	0.610506
Hsc_gene_11702	No	NA	No	No	No		0	0	0	0	0	0	0	0	0	0	0	0	0	0	0	0	0	5.62408	0	0	0
Hsc_gene_11703	No	NA	No	No	No		0	0	0	1.53865	1.42439	1.28183	0	0	8.86814	0	0	0	0	0	0	0	0	0	0	0	0
Hsc_gene_11704	No	NA	No	No	No		0	0	0	0.769327	0	0	9.5058	0	0	0	0	0	0	0	0	0	0	0	0	0	0
Hsc_gene_11705	No	NA	No	No	No		26.8119	103.567	24.7318	62.7001	56.5008	38.4548	101.395	29.5172	88.6814	61.8531	74.6427	62.8595	32.4987	37.8383	30.6402	45.7544	44.3857	46.8673	32.7236	38.4408	48.2299
Hsc_gene_11706	Yes	10hpi_48hpi	No	No	No		0	0	0	6.53928	6.64715	4.70003	104.564	138.504	288.214	108.243	125.4	114.626	2.57926	1.28265	0.567411	3.38921	0	1.87469	0	0.526586	1.83152
Hsc_gene_11707	No	NA	No	No	No		0	0	0	1.53865	0	0.427276	0	0	0	0	0	0	0	0	0	0	0	0	1.5834	2.10634	0
Hsc_gene_11708	No	NA	No	No	No		0	0	0	0.769327	0	2.13638	0	0	0	0	0	0	0	0	1.13482	0	0	0	0	0	0.610506
Hsc_gene_11709	No	NA	No	No	No		0	0	0	0.384663	0.474796	0	9.5058	0	0	0	0	0	0	0	0	0	0	3.74938	2.1112	1.05317	0
Hsc_gene_1171	Yes	Not Clustered but DE	No	No	No		357.173	335.513	445.172	745.478	845.137	730.641	1128.02	1010.4	1569.66	1501.48	1442.1	1264.59	1365.98	1026.12	1090	1559.04	1548.17	1544.75	712.003	950.488	968.872
Hsc_gene_11710	No	NA	No	No	No		9.09691	16.1823	0	3.84663	4.27317	2.56365	0	0	0	0	0	0	4.64267	15.3918	13.6179	8.47303	8.87714	3.74938	0	2.63293	4.88404
Hsc_gene_11711	No	NA	No	No	No		0	0	0	0	0	0	0	0	0	0	0	0	0	0	0	0	3.55086	0	1.0556	0	0
Hsc_gene_11712	No	NA	No	No	No		72.7752	99.2514	26.5414	56.1609	52.2276	41.4457	69.7092	52.2228	35.4725	57.2141	35.8285	62.8595	37.1413	39.1209	32.3424	28.8083	46.1611	52.4914	45.9186	54.7649	41.5144
Hsc_gene_11713	No	NA	No	No	No	14-3-3 protein	0.957569	0	13.8739	18.8485	8.54633	5.12731	3.1686	9.08223	22.1703	12.3706	5.97142	11.0929	9.28534	5.77194	2.83706	6.77843	3.55086	5.62408	9.50041	4.21269	7.93657
Hsc_gene_11714	No	NA	No	No	No	Rab-GTPase-TBC domain	8.13934	2.15764	10.8578	8.4626	3.79837	10.6819	9.5058	2.27056	0	3.09265	2.98571	0	12.3804	5.77194	5.1067	3.38921	1.77543	13.1228	10.0282	11.0583	8.54708
Hsc_gene_11715	Yes	J2_10hpi	No	No	No		5.74541	0	0	20.0025	6.17235	14.1001	22.1802	2.27056	8.86814	10.8243	0	7.39524	14.4439	4.48929	5.1067	1.69461	3.55086	3.74938	0.5278	0.526586	0
Hsc_gene_11716	No	NA	No	No	No		0	0	0	1.92332	0	0.427276	0	0	0	0	0	0	0	0.641327	0	0	0	1.87469	0	0.526586	0.610506
Hsc_gene_11717	No	NA	No	No	No	Ubiquitin family	0	0	0	0	0	0	0	0	0	0	0	0	1.0317	0	1.13482	0	1.77543	0	0	0	0.610506
Hsc_gene_11718	No	NA	No	No	No	Reverse transcriptase (RNA-dependent DNA polymerase), RNase H-like domain found in reverse transcriptase, Integrase zinc binding domain	0	0	10.2546	5.76995	5.22276	8.54551	0	0	0	0	0	0	2.06341	1.92398	4.53929	0	3.55086	7.49877	2.1112	1.05317	3.05253
Hsc_gene_11719	No	NA	No	No	No		0	14.0247	0	0	0	1.28183	0	0	0	0	0	0	0	0	0	0	0	0	0	0	0
Hsc_gene_1172	Yes	10hpi	Yes	Yes	No		6.2242	0	1.20643	187.716	310.517	191.847	1492.41	1067.16	1698.25	318.543	241.842	388.25	0.515852	0	0.567411	11.8622	10.6526	11.2482	1.0556	1.05317	0.610506
Hsc_gene_11720	No	NA	No	No	No		0.957569	0	0	2.30798	0	5.12731	0	4.54111	0	0	0	0	0	0	0.567411	0	0	0	0	0	0
Hsc_gene_11721	No	NA	No	No	No		0	0	0	1.53865	1.89918	0	0	0	0	0	0	0	0	0	0	0	0	0	1.0556	0	0
Hsc_gene_11722	No	NA	No	No	No		0.957569	0	0	3.46197	0.949592	8.11824	0	0	0	0	0	0	0	0	0.567411	0	0	0	0	0	0
Hsc_gene_11723	No	NA	Yes	No	No		0	0	0	0	0	0	0	0	0	0	0	0	0	0	0	0	0	0	0.5278	0	0
Hsc_gene_11724	No	NA	No	No	No		0	0	0	0	0	0	0	0	0	0	0	0	0.515852	0	0	0	0	0	0	0	0
Hsc_gene_11725	No	NA	No	No	No		0	0	0	0	0	0	0	0	0	0	0	0	0	0	0	0	0	0	0	0	1.22101
Hsc_gene_11726	No	NA	No	No	No		0	0	0	0.769327	0	0.427276	0	0	0	0	0	0	0	0	0	0	0	0	0	0	0
Hsc_gene_11727	Yes	J2	No	No	No		3.35149	10.7882	0	15.0019	13.7691	29.9093	0	4.54111	0	6.18531	0	0	0.515852	1.92398	1.13482	0	0	3.74938	1.0556	0.526586	0.610506
Hsc_gene_11728	Yes	J2	No	No	No		1.91514	11.3276	3.61928	20.0025	15.1935	33.3275	0	2.27056	0	3.09265	5.97142	0	1.54756	3.20663	2.26964	5.08382	0	3.74938	1.0556	0.526586	0
Hsc_gene_11729	No	NA	No	No	No		6.2242	0	0	11.9246	9.49592	20.082	0	0	0	1.54633	0	0	1.0317	0	1.13482	3.38921	0	0	1.0556	2.10634	1.22101
Hsc_gene_1173	Yes	Not Clustered but DE	No	No	No		0.957569	0	0	3.84663	2.37398	4.27276	0	2.27056	0	1.54633	5.97142	0	7.22193	2.56531	3.40447	0	0	5.62408	7.91701	11.0583	7.93657
Hsc_gene_11730	Yes	Cyst_J2	No	No	No		1.91514	3.23646	8.44499	3.46197	4.27317	8.97279	0	0	0	0	0	0	0.515852	2.56531	0.567411	1.69461	0	1.87469	0.5278	0	0
Hsc_gene_11731	No	NA	No	No	No		1.91514	0	0	4.2313	5.69755	11.9637	0	0	0	0	0	0	0	0.641327	0	0	1.77543	0	0	0	0
Hsc_gene_11732	No	NA	No	No	No		0.478785	0	0	2.30798	4.27317	5.12731	0	0	0	1.54633	0	0	0	0.641327	0	0	0	0	0	1.05317	1.22101
Hsc_gene_11733	No	NA	No	No	No		0.478785	0	0	5.00063	4.74796	8.54551	0	0	0	0	5.97142	0	1.0317	0	0.567411	1.69461	0	0	0.5278	0	0.610506
Hsc_gene_11734	No	NA	No	No	No		17.2362	3.77587	25.9382	15.7712	15.6683	28.6275	0	13.6233	8.86814	10.8243	14.9285	11.0929	10.8329	5.77194	16.4549	5.08382	5.32628	14.9975	15.834	33.7015	26.2517
Hsc_gene_11735	Yes	J2_12dpi_male	No	No	No	Patched family	695.674	984.962	720.84	1027.82	1097.73	1125.02	655.9	626.674	532.088	590.697	764.341	658.176	656.68	984.437	885.161	1552.26	1022.65	1316.03	895.149	687.721	639.199
Hsc_gene_11736	Yes	12dpi male	Yes	No	No		0	8.63056	0	0	0	0	0	0	0	6.18531	0	0	4.12682	4.48929	0	152.515	163.339	178.096	0.5278	0	0.610506
Hsc_gene_11737	Yes	12dpi male	Yes	No	No		0	0	0	0.384663	0.474796	0.427276	0	0	0	0	0	0	1.54756	0	1.13482	35.5867	26.6314	14.9975	1.5834	3.15952	0.610506
Hsc_gene_11738	No	NA	No	No	No		8.13934	1.07882	16.89	16.5405	12.8195	13.2455	6.3372	18.1645	0	12.3706	2.98571	0	2.57926	7.69592	5.67411	5.08382	3.55086	1.87469	3.6946	3.6861	2.44202
Hsc_gene_11739	Yes	48hpi	No	No	No		0	0	0	0.384663	1.89918	0.427276	104.564	124.881	208.401	505.649	632.97	658.176	18.0548	15.3918	20.4268	6.77843	14.2034	28.1204	4.7502	5.79245	6.10506
Hsc_gene_1174	Yes	12dpi fem.	No	No	No	Fringe-like	0	0	0	9.61659	10.9203	14.5274	25.3488	2.27056	13.3022	3.09265	0	0	101.107	106.46	139.583	18.6407	19.5297	29.9951	30.0846	30.0154	21.3677
Hsc_gene_11740	Yes	J2_10hpi	No	No	No	Glycosyl hydrolase family 53	0	0	0	165.79	333.307	120.919	342.209	345.125	642.94	27.8339	44.7856	62.8595	1.54756	1.92398	3.40447	0	3.55086	0	0	2.10634	1.83152
Hsc_gene_11741	Yes	J2_10hpi	Yes	No	No	Glycosyl hydrolase family 53	0.478785	0	0	207.718	475.271	162.365	408.75	479.088	886.814	30.9265	14.9285	36.9762	0.515852	0	0	3.38921	0	0	0.5278	1.05317	0.610506
Hsc_gene_11742	Yes	10hpi_48hpi	No	No	No		0	0	0	17.3099	26.1138	21.7911	266.163	245.22	359.16	279.885	247.814	358.669	19.0865	13.4679	20.4268	10.1676	39.0594	24.371	4.2224	2.10634	4.27354
Hsc_gene_11743	Yes	12dpi male	Yes	No	No		0	0	0	0.384663	2.37398	0.854551	0	0	0	3.09265	0	0	11.8646	12.1852	6.80893	30.5029	10.6526	46.8673	6.3336	11.0583	10.3786
Hsc_gene_11744	Yes	J2_10hpi	No	No	No		3.83028	15.1035	0	1102.06	1163.73	993.416	1787.09	1378.23	1551.92	380.396	465.771	550.945	2.06341	0.641327	2.83706	18.6407	12.428	13.1228	3.6946	1.57976	4.27354
Hsc_gene_11745	Yes	J2_10hpi	Yes	No	No	Histidine phosphatase superfamily (branch 1)	0	0	0	31.1577	49.3788	31.6184	22.1802	4.54111	4.43407	0	0	0	0	0	0	0	0	0	0	1.57976	0
Hsc_gene_11746	Yes	48hpi	Yes	No	No		2.39392	0	0	0	0.949592	0.854551	6.3372	9.08223	4.43407	15.4633	14.9285	33.2786	0	0	0.567411	1.69461	1.77543	0	0.5278	0	0
Hsc_gene_11747	Yes	10hpi	No	No	No		4.30906	0	0	9.61659	6.64715	1.7091	12.6744	11.3528	22.1703	1.54633	5.97142	7.39524	1.54756	0.641327	0.567411	0	1.77543	1.87469	0	0.526586	0
Hsc_gene_11748	No	NA	No	No	No		0	0	0	0	0	0	0	0	0	0	0	0	0	0	0	0	0	0	0	0	0
Hsc_gene_11749	No	NA	No	No	No		0	0	0	3.46197	0.949592	0.854551	0	0	0	0	2.98571	0	0	0.641327	0	0	1.77543	0	0	0	1.83152
Hsc_gene_1175	No	NA	No	No	No		7.66055	0	0.603214	6.92394	4.27317	8.97279	0	0	8.86814	6.18531	29.8571	0	12.8963	3.84796	6.24152	15.2515	12.428	1.87469	8.97261	13.6912	14.6521
Hsc_gene_11750	No	NA	No	No	No		1.43635	0	12.6675	0.384663	0	0.427276	0	0	0	0	0	0	0.515852	0	0	0	0	0	0	0	0.610506
Hsc_gene_11751	No	NA	No	No	No		1.91514	0	0	1.92332	2.37398	2.99093	0	0	0	0	0	0	0	1.92398	2.83706	1.69461	1.77543	3.74938	0	1.57976	3.66303
Hsc_gene_11752	No	NA	No	No	No		0	0	0	0	0.949592	0	0	2.27056	0	1.54633	0	0	3.61096	0	0.567411	0	0	1.87469	0	1.05317	0.610506
Hsc_gene_11753	Yes	Cyst_J2	No	No	No	Phosphotyrosine interaction domain (PTB/PID)	1047.58	991.435	822.783	815.487	983.303	890.015	896.714	724.308	665.11	708.218	734.484	724.733	574.659	666.339	617.343	589.723	562.811	536.162	978.542	698.78	739.933
Hsc_gene_11754	Yes	48hpi	No	No	No		2.87271	0	0	0.384663	0	0.427276	34.8546	4.54111	13.3022	222.671	176.157	210.764	18.5707	20.5225	14.1853	15.2515	15.9789	26.2457	3.1668	7.3722	8.54708
Hsc_gene_11755	No	NA	No	No	No	MULE transposase domain	0	0	0	3.07731	0	1.7091	0	0	0	0	0	3.69762	0.515852	0	0.567411	0	0	3.74938	1.5834	0	0.610506
Hsc_gene_11756	No	NA	No	No	No	Integrase core domain, Integrase zinc binding domain	8.13934	0	0	6.53928	5.69755	4.27276	0	6.81167	0	0	8.95713	0	1.0317	0.641327	0.567411	3.38921	1.77543	1.87469	1.5834	0	0.610506
Hsc_gene_11757	No	NA	No	No	No	Reverse transcriptase (RNA-dependent DNA polymerase)	1.91514	0	0	2.69264	3.32357	1.28183	0	0	0	0	0	0	0	1.92398	0.567411	0	3.55086	0	0	0	3.05253
Hsc_gene_11758	No	NA	No	No	No		0	0	0	0.769327	0	0	15.843	0	0	0	0	0	0	0	0	0	0	0	0	0	0
Hsc_gene_11759	Yes	J2_10hpi	No	No	No		130.708	111.658	110.388	608.153	778.666	735.769	947.412	672.085	452.275	256.69	295.585	317.995	23.2133	16.6745	16.4549	113.539	85.2205	86.2359	13.7228	18.9571	21.9782
Hsc_gene_1176	Yes	J2_10hpi	No	No	No	Ecdysteroid kinase	4.30906	0	32.5735	64.6235	63.1479	55.5458	47.529	36.3289	35.4725	49.4825	8.95713	11.0929	9.80119	4.48929	3.40447	11.8622	17.7543	3.74938	2.639	13.6912	7.93657
Hsc_gene_11760	Yes	J2_48hpi_12dpi male	No	No	No		1.91514	0	0.603214	35.389	32.7609	30.7638	25.3488	36.3289	4.43407	47.9361	23.8857	18.4881	8.76948	8.97858	5.1067	11.8622	17.7543	29.9951	2.1112	1.57976	1.83152
Hsc_gene_11761	Yes	48hpi	No	No	No	Integrase core domain, Integrase zinc binding domain	0	0	0	0	0	0	0	9.08223	0	6.18531	5.97142	14.7905	0	1.28265	0	3.38921	0	1.87469	1.0556	1.05317	0
Hsc_gene_11762	No	NA	No	No	No	Reverse transcriptase (RNA-dependent DNA polymerase), RNase H-like domain found in reverse transcriptase	0	0	0	0	0	0.854551	0	0	0	0	0	0	0	0	0	0	0	0	0	0	0
Hsc_gene_11763	No	NA	No	No	No		0	0	0	0	0	0	0	0	0	0	0	0	0	0	0	0	0	0	0	0	0
Hsc_gene_11764	No	NA	No	No	No		0	0	0	0	0	0	0	0	0	0	0	0	0	0	0	0	0	0	0	0	0
Hsc_gene_11765	No	NA	No	No	No		0	0	0	0	0	0	0	0	0	0	0	0	0	0.641327	0	0	0	0	0	0	0
Hsc_gene_11766	No	NA	No	No	No	DNA polymerase type B, organellar and viral	1.43635	0	0	1.92332	0.949592	0.427276	0	4.54111	0	0	0	0	0	1.92398	0.567411	0	5.32628	1.87469	0.5278	1.05317	0.610506
Hsc_gene_11767	No	NA	No	No	No	DNA polymerase type B, organellar and viral	0	0	0	0	0	0.427276	0	0	0	0	0	0	1.0317	0	0	0	0	0	0	0.526586	0
Hsc_gene_11768	No	NA	No	No	No		0.478785	0	0	0	0.474796	0	0	0	0	0	0	0	0	0	0	0	0	0	0	0	0
Hsc_gene_11769	No	NA	No	No	No		0	0	0	0.384663	0	0	0	0	0	0	0	0	0	0	0.567411	0	0	0	0	0	0
Hsc_gene_1177	Yes	24dpi	No	No	No		30.6422	13.4852	18.0964	53.0836	85.4633	52.9822	0	4.54111	0	4.63898	0	3.69762	74.2827	11.5439	32.3424	11.8622	12.428	22.4963	125.089	140.072	137.364
Hsc_gene_11770	No	NA	No	No	No		0	0	0	0	0	0	0	0	0	0	0	0	0	0	0	0	0	0	0	0	0
Hsc_gene_11771	No	NA	No	No	No		0	0	0	0	0	0	0	0	0	0	0	0	0	0	0	0	0	0	0	0	0
Hsc_gene_11772	Yes	Not Clustered but DE	No	No	No		141.241	198.503	34.9864	93.8579	78.3414	78.1914	129.913	170.292	221.703	151.54	158.243	170.091	14.9597	15.3918	14.1853	81.3411	99.424	112.482	14.2506	28.9622	18.9257
Hsc_gene_11773	Yes	J2_10hpi	No	No	No	Nucleoside 2-deoxyribosyltransferase like	402.179	415.346	355.896	489.677	449.632	490.94	674.912	481.358	363.594	276.793	286.628	380.855	243.482	411.091	301.295	252.496	268.09	221.214	246.483	202.209	268.012
Hsc_gene_11774	No	NA	No	No	No		46.4421	20.4976	71.1792	41.5437	48.904	59.3913	44.3604	31.7878	48.7748	29.3802	44.7856	73.9524	46.9425	52.5888	43.6906	45.7544	35.5086	61.8649	38.0016	35.8078	36.6303
Hsc_gene_11775	Yes	12dpi male	No	No	No		20.1089	21.5764	24.1285	20.7718	19.4666	28.6275	12.6744	11.3528	26.6044	4.63898	2.98571	3.69762	11.3487	15.3918	11.3482	32.1975	33.7331	18.7469	16.3618	17.3773	17.7047
Hsc_gene_11776	No	NA	No	No	No		0.957569	0	0	0.384663	0.474796	1.7091	0	0	0	3.09265	0	3.69762	1.54756	0.641327	0.567411	0	0	0	2.639	1.57976	1.22101
Hsc_gene_11777	Yes	Not Clustered but DE	No	No	No		22.5029	0	47.6539	51.5449	56.026	70.0732	22.1802	6.81167	44.3407	43.2972	35.8285	88.7429	86.1473	53.8715	57.8759	99.9818	152.687	144.351	45.9186	69.5094	45.1774
Hsc_gene_11778	Yes	12dpi male	Yes	No	No		0	0	0	0.769327	1.42439	0.854551	6.3372	9.08223	0	6.18531	5.97142	3.69762	9.28534	2.56531	6.80893	15.2515	39.0594	41.2432	1.5834	11.5849	4.27354
Hsc_gene_11779	Yes	Increasing	No	No	No	Serpentine type 7TM GPCR chemoreceptor Srsx	0	0	0	2.30798	2.37398	0.427276	0	0	0	0	0	0	1.54756	1.92398	1.13482	3.38921	1.77543	3.74938	4.2224	2.63293	3.66303
Hsc_gene_1178	Yes	Not Clustered but DE	No	No	No		1356.4	1706.15	1278.81	660.852	642.399	763.542	221.802	172.562	230.572	287.617	265.728	325.391	995.594	700.329	831.257	589.723	591.217	592.403	781.672	917.839	863.255
Hsc_gene_11780	No	NA	No	No	No		0	0	0	0.384663	0	0	3.1686	0	0	1.54633	0	0	1.54756	0	0	0	1.77543	0	0	0	0
Hsc_gene_11781	No	NA	No	No	No		0	0	0	1.15399	0.474796	0.427276	0	2.27056	0	0	0	0	3.61096	2.56531	0.567411	1.69461	1.77543	0	1.0556	2.10634	0.610506
Hsc_gene_11782	Yes	J2_10hpi	No	No	No	Serpentine type 7TM GPCR chemoreceptor Srsx	6.70298	15.1035	0	33.8504	20.891	17.5183	95.058	36.3289	8.86814	9.27796	0	7.39524	1.0317	3.20663	2.26964	1.69461	1.77543	0	1.0556	1.57976	1.22101
Hsc_gene_11783	No	NA	No	No	No		0.478785	10.7882	0	0.384663	0	0.427276	0	0	0	0	0	0	1.54756	0	0	0	0	0	0	0.526586	0.610506
Hsc_gene_11784	No	NA	No	No	No		0	0	0	0	0.474796	0	0	0	0	0	0	0	0	0	0	0	0	0	0	0	0
Hsc_gene_11785	Yes	Cyst_J2_10hpi_48hpi	No	No	No	Serpentine type 7TM GPCR chemoreceptor Srsx	14.3635	18.3399	19.3028	15.7712	19.4666	16.2365	6.3372	27.2467	4.43407	7.73164	17.9143	3.69762	3.61096	0.641327	1.13482	0	0	1.87469	1.5834	1.57976	0.610506
Hsc_gene_11786	No	NA	No	No	No	Serpentine type 7TM GPCR chemoreceptor Srsx	0	0	0	0	0	0	0	0	0	0	0	0	0	0	0	0	0	0	0	0	0
Hsc_gene_11787	Yes	10hpi	No	No	No	Serpentine type 7TM GPCR chemoreceptor Srsx	1.91514	0	0	3.84663	5.22276	3.4182	22.1802	13.6233	0	1.54633	5.97142	0	1.54756	4.48929	3.40447	0	1.77543	0	6.3336	4.73927	4.88404
Hsc_gene_11788	No	NA	No	No	No	Serpentine type 7TM GPCR chemoreceptor Srsx	0	0	0	0	0	0.427276	0	0	0	0	0	0	1.0317	0.641327	0	0	1.77543	0	0	1.05317	2.44202
Hsc_gene_11789	No	NA	No	No	No		0	0	0	0.384663	0	0	0	0	0	0	0	0	1.54756	0.641327	0.567411	0	0	0	1.0556	0	0.610506
Hsc_gene_1179	Yes	10hpi_48hpi	No	No	No	Nucleoside diphosphate kinase	427.076	549.659	703.95	1268.62	1008.94	1059.64	9740.28	9234.35	17323.9	8316.15	9733.41	11351.7	444.149	277.053	223.56	1696.3	1919.24	1835.32	45.3908	69.5094	54.335
Hsc_gene_11790	No	NA	No	No	No	Serpentine type 7TM GPCR chemoreceptor Srsx	0	0	0	0	0.474796	1.7091	0	0	0	3.09265	0	0	6.19022	1.28265	4.53929	0	0	0	0.5278	5.26586	3.66303
Hsc_gene_11791	No	NA	No	No	No		1.43635	0	0	0	0.474796	1.28183	0	11.3528	4.43407	4.63898	0	0	0.515852	0	0.567411	1.69461	5.32628	1.87469	0.5278	2.10634	0.610506
Hsc_gene_11792	No	NA	No	No	No	Serpentine type 7TM GPCR chemoreceptor Srsx	0	0	0	0.384663	1.42439	0	12.6744	0	0	3.09265	0	0	1.0317	0.641327	1.13482	0	0	0	0	0	0
Hsc_gene_11793	Yes	J2_10hpi	No	No	No	Serpentine type 7TM GPCR chemoreceptor Srsx	4.78785	4.31528	0	35.389	29.9122	41.873	44.3604	27.2467	22.1703	9.27796	14.9285	3.69762	0	0	2.26964	0	5.32628	1.87469	2.1112	1.57976	2.44202
Hsc_gene_11794	No	NA	No	No	No	Serpentine type 7TM GPCR chemoreceptor Srsx	0	0	0	1.53865	0.474796	2.56365	0	0	4.43407	0	2.98571	0	1.0317	0.641327	0	0	5.32628	0	0	0.526586	0
Hsc_gene_11795	No	NA	No	No	No		0	0	0	0.384663	0	0	0	0	0	0	0	0	0.515852	0	0	0	0	0	0.5278	1.57976	0.610506
Hsc_gene_11796	No	NA	No	No	No	Serpentine type 7TM GPCR chemoreceptor Srsx	0	0	0	0.769327	0	0.427276	0	6.81167	0	1.54633	0	0	1.54756	2.56531	0.567411	0	1.77543	3.74938	0.5278	1.05317	2.44202
[truncated: 24,741 more rows]
