# Supplementary material for: The genome and lifestage-specific transcriptomes of a plant-parasitic nematode and its host reveal susceptibility genes involved in trans-kingdom synthesis of vitamin B5
Source: Nat Commun. 2022 Oct 19;13:6190. doi: 10.1038/s41467-022-33769-w (PMC9582021; doi:10.1038/s41467-022-33769-w)
Supplement: Supplementary file 10 — Supplementary Dataset 7 [file 41467_2022_33769_MOESM10_ESM.xlsx]

## Sheet: Ath
Supplementary data 7 A. thaliana RNAseq.xlsx
			Infected																Uninfected
Gene	Cluster	Annotation	Hours10_1	Hours10_2	Hours10_3	Hours48_1	Hours48_2	Hours48_3	Days12Female_1	Days12Female_2	Days12Female	Days12Male_1	Days12Male_1	Days12Male_3	Days24Female_1	Days24Female_2	Days24Female_3		Hours10control_1	Hours10control_2	Hours10control_3	Hours48control_1	Hours48control_2	Hours48control_3	Days12control_1	Days12control_2	Days12control3	Days12control_1	Days12control_2	Days12control3	Days24control_1	Days24control2	Days24control_3
AT1G01010	10hpi_48hpi_24dpi	NAC domain containing protein 1	2539.4	2311.87	2880.96	2484.08	2215.29	1979.89	1261.85	1326.75	1168.66	1627.13	1668.06	1581.74	1629.11	1752.67	2173.58		1640.5	2487.79	1788.89	1973.74	2226.58	2205.98	2014.69	1737.14	1749.08	2014.69	1737.14	1749.08	1633.54	1763.82	2102.52
AT1G01020	NA	Arv1-like protein	886.378	989.1	906.691	999.925	957.91	1002.93	854.427	1115.83	1222.58	1073.7	1075.42	1073.8	726.383	1027.12	1075.71		846.949	751.768	885.41	772.815	897.607	788.421	990.61	1065.37	1011.38	990.61	1065.37	1011.38	1123.41	1150.01	1035.72
AT1G01030	NA	AP2/B3-like transcriptional factor family protein	39.0229	27.5485	45.4402	32.1644	20.0287	35.0852	52.7831	34.0192	47.6493	57.0923	64.0231	61.7127	12.5962	78.6733	37.5049		25.2156	22.0609	21.0812	27.7991	22.0272	12.7421	49.5925	36.992	66.6846	49.5925	36.992	66.6846	69.2418	107.24	52.2805
AT1G01040	NA	dicer-like 1	1574.01	1776.99	1428.72	1898.76	2184.67	2004.7	3079.57	3811.51	3967.43	3804.01	2996.11	3266.03	5571.73	4401.34	4302.84		2533.43	2273.97	2350.55	2433.35	1191.3	2242.62	2639.56	3077.73	3289.78	2639.56	3077.73	3289.78	4222.34	4595.8	4426.88
AT1G01046	NA		2.18141	1.98349	0.528374	1.41382	2.69617	0.969205	1.64947	9.52537	1.25393	4.60422	4.32589	0.949427	8.39749	4.37074	0		1.48327	0	0	1.85327	3.67119	0	7.43887	1.47968	5.55705	7.43887	1.47968	5.55705	9.89168	16.9326	16.9558
AT1G01050	NA	pyrophosphorylase 1	5664.38	5046.22	4764.35	5542.18	5874.18	5699.31	6330.68	6186.05	6141.75	5319.72	5585.59	5448.76	4908.33	4676.69	4352.28		5069.83	5180.92	5699.45	5513.49	6442.94	5689.37	5479.97	4896.26	4955.5	5479.97	4896.26	4955.5	4736.7	5150.35	4238.96
AT1G01060	24dpi	Homeodomain-like superfamily protein	1022.11	293.556	2292.35	511.803	597.971	426.256	2243.28	2318.75	2638.27	1798.41	1823.79	1758.34	10475.9	10557.5	2238.36		118.662	448.006	73.7841	1006.33	444.214	831.425	2246.54	2235.8	3944.12	2246.54	2235.8	3944.12	10681.6	9322.83	1417.22
AT1G01070	NA	nodulin MtN21 /EamA-like transporter family protein	1569.4	1282.66	1092.41	1193.27	1101	1558.87	2528.64	1808.46	1379.32	933.736	822.784	893.411	3144.86	2908.73	2202.56		1736.91	2506.46	1686.49	1603.08	1607.98	1632.59	1392.31	1118.64	1465.67	1392.31	1118.64	1465.67	3474.81	3026.71	2088.39
AT1G01080	NA	RNA-binding (RRM/RBD/RNP motifs) family protein	443.795	433.062	416.623	461.613	412.128	378.378	499.79	523.895	509.095	430.034	635.04	486.106	571.029	555.084	545.526		283.305	302.065	353.863	274.284	372.626	340.853	474.848	467.579	472.35	474.848	467.579	472.35	751.768	698.472	700.841
AT1G01090	12dpi_fem	pyruvate dehydrogenase E1 alpha	6205.13	5825.51	7775.56	5352.73	5817.17	5703.19	10781	9338.94	7949.91	6816.09	6279.46	6194.06	8674.61	5459.05	5109.19		7561.72	7602.53	7257.95	8534.32	5881.25	7642.1	5796.12	5106.38	5265.31	5796.12	5106.38	5265.31	4955.73	5370.47	4849.37
AT1G01100	10hpi_48hpi_12dpi male	60S acidic ribosomal protein family	18924.2	16889.4	16793.1	21696.5	18201.6	17303.4	9880.34	10125.5	10160.6	11680	14243.4	12771.7	7150.46	10002.4	10498		12094.6	9007.64	12492.1	13115.6	20419.2	14542	11334.4	11511.9	11633.7	11334.4	11511.9	11633.7	10338.2	9741.92	9769.38
AT1G01110	NA	IQ-domain 18	226.866	264.686	169.608	361.585	543.278	446.997	164.947	191.868	193.105	284.541	191.204	254.446	79.7761	187.942	161.953		384.168	205.336	385.484	352.122	244.134	273.956	340.948	264.863	330.645	340.948	264.863	330.645	175.224	167.915	158.254
AT1G01120	NA	3-ketoacyl-CoA synthase 1	5976.32	6205.9	13376.3	4093.01	3848.59	4057.87	6409.85	4558.57	3878.4	4463.33	3939.15	4315.14	3888.04	4165.32	2761.73		5307.15	7381.92	6018.68	4505.31	7276.31	5369.22	6885.92	4970.25	4572.07	6885.92	4970.25	4572.07	4968.45	5124.95	4356.23
AT1G01130	NA		58.6556	44.9591	51.7807	71.0445	54.8863	50.011	87.4221	31.2976	43.8875	34.0712	47.5848	47.4713	62.9812	89.6002	59.6669		37.0818	50.9098	58.7262	77.8375	71.5883	39.8192	33.4749	48.8294	58.3491	33.4749	48.8294	58.3491	81.9597	60.6753	59.3454
AT1G01140	NA	CBL-interacting protein kinase 9	530.082	543.476	742.895	354.869	301.2	400.476	935.251	540.225	468.97	342.554	277.722	347.49	961.512	893.816	857.499		620.008	929.952	596.296	252.045	435.036	336.074	766.204	476.457	473.739	766.204	476.457	473.739	442.3	551.722	515.74
AT1G01150	NA	Homeodomain-like protein with RING/FYVE/PHD-type zinc finger domain	4.12043	5.73008	6.86887	7.77602	5.7775	2.13225	0	1.36077	5.01572	0.920844	10.3821	10.4437	16.795	8.74148	5.11431		1.48327	1.69699	1.5058	18.5327	5.50679	1.59277	1.23981	5.91872	5.55705	1.23981	5.91872	5.55705	11.3048	12.6995	5.65194
AT1G01160	NA	GRF1-interacting factor 2	2045.43	2371.81	2219.17	2476.66	2477.97	2468.95	3280.8	3318.91	3459.59	3170.47	3317.96	3348.63	2888.74	2895.62	2775.36		2457.78	2180.64	2234.61	2107.17	2377.1	2307.92	2795.78	2783.28	2814.65	2795.78	2783.28	2814.65	2470.09	2280.26	2335.66
AT1G01170	NA	Protein of unknown function (DUF1138)	656.845	517.25	406.848	623.495	726.424	562.914	1294.84	1283.2	2066.48	1378.5	2307.43	1851.38	2048.99	2312.12	2139.49		486.513	571.887	570.698	587.487	816.84	676.927	1215.02	1825.93	2014.43	1215.02	1825.93	2014.43	2867.17	3323.03	3105.74
AT1G01180	10hpi_48hpi	S-adenosyl-L-methionine-dependent methyltransferases superfamily protein	2114.27	1739.3	3384.24	1294.71	1299.55	1379.37	682.882	319.78	252.04	580.132	560.635	563.01	352.694	640.313	390.392		1284.51	2078.82	1620.24	1517.83	2468.88	1685.15	1374.95	946.995	868.29	1374.95	946.995	868.29	642.959	609.575	576.498
AT1G01183	NA		3.87805	6.83202	3.17025	1.76728	5.39233	6.39675	3.29895	12.2469	1.25393	7.36675	6.05624	9.49427	0	26.2244	3.40954		4.44982	10.182	1.5058	0	9.17798	6.37107	9.9185	2.95936	4.16779	9.9185	2.95936	4.16779	18.3703	9.87738	4.23896
AT1G01190	NA	cytochrome P450, family 78, subfamily A, polypeptide 8	1753.37	1691.92	676.848	991.442	1669.31	1552.67	2132.77	5385.92	5455.85	5317.88	5662.59	5290.21	13700.5	11169.4	10612.2		1704.28	2521.73	1543.44	1877.37	1064.65	1576.84	5047.27	6396.66	6462.85	5047.27	6396.66	6462.85	11874.3	9756.03	9974.26
AT1G01200	NA	RAB GTPase homolog A3	315.334	218.625	209.5	274.635	342.221	361.126	324.946	288.483	255.802	267.045	313.194	283.879	117.565	179.2	155.134		367.852	296.974	383.979	405.867	541.501	398.192	405.419	282.619	302.859	405.419	282.619	302.859	282.62	270.922	204.883
AT1G01210	NA	DNA-directed RNA polymerase, subunit M, archaeal	1068.16	1037.37	945.526	1296.12	1107.16	1106.64	1025.97	1040.99	1202.52	1109.62	1231.15	1213.37	906.929	1086.13	1063.78		901.83	711.04	948.653	911.81	1281.25	1030.52	1051.36	983.987	966.927	1051.36	983.987	966.927	1062.65	1007.49	998.981
AT1G01220	NA	L-fucokinase/GDP-L-fucose pyrophosphorylase	1313.21	1502.16	1476.28	1546.37	1693.58	1598.22	1247	1178.42	1255.18	1462.3	1244.13	1364.33	1973.41	1435.79	1336.54		1634.57	1656.26	1611.2	1879.22	1114.21	1694.71	1379.91	1493	1610.16	1379.91	1493	1610.16	1721.15	1982.53	1706.89
AT1G01225	NA	NC domain-containing protein-related	478.94	427.111	360.616	423.793	436.972	394.273	455.255	412.312	445.145	453.055	513.05	488.955	382.086	493.894	461.992		413.833	434.43	441.199	476.291	411.174	422.084	493.445	498.652	383.437	493.445	498.652	383.437	593.501	502.335	484.654
AT1G01230	NA	ORMDL family protein	3497.76	2851.82	3622.8	2324.68	2315.04	2500.16	2559.98	1830.23	1969.92	1806.7	2052.2	1994.75	2120.37	2639.93	2833.33		2181.89	2494.58	2508.66	2576.05	3520.67	2830.35	2302.33	2203.24	2028.32	2302.33	2203.24	2028.32	2519.55	2331.06	2419.03
AT1G01240	NA		1187.41	1147.34	1778.77	1105.61	1039.76	1101.02	1735.25	1442.41	1694.06	1851.82	1733.82	1729.86	1767.67	2202.85	1592.25		1201.45	1881.96	1329.62	974.821	1582.28	1132.46	1880.79	1803.73	1989.43	1880.79	1803.73	1989.43	2485.64	2596.34	1931.55
AT1G01250	NA	Integrase-type DNA-binding superfamily protein	1.45427	0	0	3.53455	3.08133	2.32609	14.8453	12.2469	23.8247	3.68338	0.865177	11.3931	16.795	32.7806	5.11431		0	0	0	0	1.8356	0	9.9185	2.95936	6.94632	9.9185	2.95936	6.94632	25.4358	5.64422	2.82597
AT1G01260	NA	basic helix-loop-helix (bHLH) DNA-binding superfamily protein	1701.98	1848.83	1911.66	1728.04	1607.88	1540.07	1430.09	1631.56	1513.49	1492.69	1421.49	1427.94	1679.5	1770.15	1747.39		1459.54	1433.96	1409.43	1530.8	1356.51	1357.04	1621.67	1475.24	1507.35	1621.67	1475.24	1507.35	1746.59	1759.58	1747.86
AT1G01270	NA		0	0	0	0	0	0	0	0	0	0	0	0	0	0	0		0	0	0	0	0	0	0	0	0	0	0	0	0	0	0
AT1G01280	NA	cytochrome P450, family 703, subfamily A, polypeptide 2	0	0	0	0	0	0	0	0	0	0	0	0	0	4.37074	0		0	0	0	0	0	1.59277	0	0	0	0	0	0	0	0	0
AT1G01290	NA	cofactor of nitrate reductase and xanthine dehydrogenase 3	1128.27	1058.3	1084.75	1132.82	1106.01	1059.34	1237.1	1148.49	1260.2	1240.38	1245.86	1220.96	1116.87	1138.58	1116.62		977.477	967.286	942.63	1013.74	1215.16	1099.01	1161.7	1143.79	1100.3	1161.7	1143.79	1100.3	1288.74	1274.18	1151.58
AT1G01300	NA	Eukaryotic aspartyl protease family protein	2602.9	2670.22	1342.86	4202.23	4138.62	3397.84	4277.08	6386.08	4465.24	6400.79	6274.27	5690.86	4106.37	2290.27	3090.75		4291.11	2738.95	4168.05	4629.48	2054.03	3899.1	3124.33	3502.4	3560.68	3124.33	3502.4	3560.68	2301.94	2545.54	3519.75
AT1G01305	NA		0	0	0	1.76728	1.54067	1.16305	6.59789	2.72153	3.76179	0	0	0	0	0	0		0	0	0	1.85327	0	0	0	0	0	0	0	0	0	0	0
AT1G01310	NA	CAP (Cysteine-rich secretory proteins, Antigen 5, and Pathogenesis-related 1 protein) superfamily protein	16.4817	16.0883	15.587	14.4917	13.6734	13.1812	9.89684	5.44307	6.26965	5.52507	8.65177	7.59541	12.5962	13.1122	23.8668		11.8662	8.48496	16.5638	18.5327	18.356	17.5205	6.19906	14.7968	6.94632	6.19906	14.7968	6.94632	15.5441	8.46632	14.1299
AT1G01320	NA	Tetratricopeptide repeat (TPR)-like superfamily protein	678.659	822.487	556.378	1123.28	1247.17	1197.16	3013.59	4242.87	4679.66	3174.15	2777.22	3045.76	7448.57	3422.29	3262.93		1189.58	912.982	1111.28	1169.42	576.377	1059.19	1450.58	2260.95	2700.73	1450.58	2260.95	2700.73	3234.58	4220.46	3977.55
AT1G01335	NA		0	0	0	0	0.192583	0	0	0	0	0	0	0	0	0	0		0	0	0	0	0	0	0	0	0	0	0	0	0	0	0
AT1G01340	10hpi_48hpi	cyclic nucleotide gated channel 10	3035.06	3089.62	3632.31	2351.89	2752.21	1557.13	1563.7	1656.05	1398.13	1357.32	1496.76	1415.6	2086.78	2093.58	1846.27		1302.31	1671.54	1334.14	2993.04	1422.59	2497.46	1802.69	1774.14	1639.33	1802.69	1774.14	1639.33	2108.34	1869.65	2265.02
AT1G01350	NA	Zinc finger (CCCH-type/C3HC4-type RING finger) family protein	1613.76	1730.7	1751.3	1672.55	1700.7	1593.76	1164.53	1228.77	1428.23	1374.82	1457.82	1459.27	1158.85	1278.44	1353.59		1561.89	1637.6	1523.87	1638.29	1490.5	1546.58	1496.45	1399.78	1325.36	1496.45	1399.78	1325.36	1350.92	1265.72	1424.29
AT1G01355	12dpi fem._24dpi	Putative endonuclease or glycosyl hydrolase	0.727135	1.98349	2.90606	3.1811	1.73325	2.51993	61.0305	13.6077	30.0943	4.60422	8.65177	7.59541	96.5711	39.3367	64.7812		1.48327	0	3.0116	3.70655	1.8356	1.59277	2.47962	8.87808	1.38926	2.47962	8.87808	1.38926	4.23929	7.05527	19.7818
AT1G01360	NA	regulatory component of ABA receptor 1	2056.1	1822.83	2558.39	1440.33	1684.91	1750	2944.31	2203.08	2475.26	2399.72	2529.78	2370.72	2594.82	3894.33	2852.08		1812.56	2491.19	2058.43	1882.93	2957.15	2266.51	3296.66	2916.45	2892.45	3296.66	2916.45	2892.45	4814.42	3839.48	2981.4
AT1G01370	NA	Histone superfamily protein	323.575	371.574	267.886	418.138	422.913	368.104	131.958	122.469	120.377	176.802	186.878	144.313	54.5837	89.6002	86.9432		280.338	225.7	293.631	300.23	378.133	270.771	188.451	187.919	187.551	188.451	187.919	187.551	131.418	117.117	59.3454
AT1G01380	24dpi	Homeodomain-like superfamily protein	322.606	150.966	131.301	154.46	247.855	197.33	288.658	100.697	156.741	95.7678	168.71	150.959	214.136	968.119	710.889		126.078	147.638	117.452	420.693	324.901	374.301	783.561	437.985	609.887	783.561	437.985	609.887	1106.46	1045.59	840.726
AT1G01390	NA	UDP-Glycosyltransferase superfamily protein	4.84757	0.220388	2.64187	1.76728	5.00717	1.93841	3.29895	1.36077	5.01572	0.920844	3.46071	0.949427	20.9937	19.6683	5.11431		2.96654	0	0	5.55982	3.67119	1.59277	7.43887	4.43904	6.94632	7.43887	4.43904	6.94632	9.89168	7.05527	24.0207
AT1G01400	NA		0	0.881551	0	0	0	0.387682	0	1.36077	1.25393	0	0	0	0	0	0		0	3.39399	1.5058	0	0	0	0	0	0	0	0	0	0	1.41105	1.41299
AT1G01410	NA	pumilio 22	0	0	0	0	0	0	0	0	0	0	0	0	0	0	0		0	0	0	0	0	0	0	0	0	0	0	0	0	0	0
AT1G01420	24dpi	UDP-glucosyl transferase 72B3	216.686	202.757	143.189	139.968	212.997	198.881	252.369	178.26	189.343	207.19	204.182	206.026	696.992	896.002	535.298		164.643	135.759	192.742	253.898	207.422	312.183	381.862	417.27	439.007	381.862	417.27	439.007	1024.5	1051.24	990.503
AT1G01430	10hpi_48hpi_12dpi male	TRICHOME BIREFRINGENCE-LIKE 25	1139.42	1271.42	1293.99	1016.18	1262.58	1401.86	920.406	797.409	941.701	954.915	1123	978.859	814.556	642.499	664.86		1527.77	1598.57	1647.34	1597.52	1457.46	1503.57	1102.19	1352.43	1307.3	1102.19	1352.43	1307.3	733.398	966.572	696.602
AT1G01440	NA	Protein of unknown function (DUF3133)	1601.88	1705.36	2117.72	1349.85	1372.16	1332.46	1286.59	1568.96	1467.1	1608.71	1361.79	1427.94	1742.48	1564.73	1607.6		1839.26	2489.49	1691.01	1647.56	1512.53	1573.66	1679.95	1546.27	1560.14	1679.95	1546.27	1560.14	1533.21	1617.07	1520.37
AT1G01448	NA		454.459	610.033	529.167	513.217	674.234	612.538	1232.16	1841.12	1775.56	1496.37	1424.08	1572.25	1301.61	1101.43	1249.6		852.882	690.676	642.976	693.124	390.982	688.076	1065	1305.08	1369.81	1065	1305.08	1369.81	1126.24	1217.74	1051.26
AT1G01450	NA	Protein kinase superfamily protein	31.9939	23.1407	23.7769	27.5695	26.9617	34.3099	46.1852	106.14	87.7751	77.3509	67.4838	81.6507	176.347	104.898	112.515		51.9145	27.1519	25.5986	38.9187	40.3831	35.0409	58.2712	73.984	79.188	58.2712	73.984	79.188	56.5239	11.2884	83.3661
AT1G01453	10hpi_48hpi_12dpi male		265.647	166.834	221.389	72.8118	122.868	181.048	87.4221	51.7091	57.6808	128.918	99.4954	112.032	29.3912	41.522	93.7623		418.283	724.616	439.693	335.442	583.72	396.599	314.912	214.554	201.443	314.912	214.554	201.443	62.1763	71.9637	76.3012
AT1G01460	NA	Phosphatidylinositol-4-phosphate 5-kinase, core	2.42378	1.7631	2.1135	0.353455	0	2.51993	0	6.80384	0	0	0	1.89885	4.19874	0	1.70477		4.44982	6.78797	1.5058	0	1.8356	0	2.47962	1.47968	0	2.47962	1.47968	0	0	0	0
AT1G01470	NA	Late embryogenesis abundant protein	6777.63	7353.02	5046.5	6835.83	6549.57	6693.52	7660.15	3532.55	3684.04	2738.59	2785.87	2755.24	5433.17	5249.26	5951.35		8729.06	9951.16	8614.67	8871.62	6505.35	7782.27	3242.11	3244.94	3517.61	3242.11	3244.94	3517.61	4692.9	4653.66	6604.29
AT1G01480	10hpi	1-amino-cyclopropane-1-carboxylate synthase 2	2334.1	3194.96	2441.09	1639.33	754.734	687.36	209.483	330.666	235.739	297.433	166.979	203.177	54.5837	65.5611	117.629		404.933	317.338	313.206	329.883	290.024	352.002	240.524	85.8214	129.201	240.524	85.8214	129.201	33.9143	64.9085	74.8882
AT1G01490	NA	Heavy metal transport/detoxification superfamily protein	7870.75	7789.6	10998.6	5476.79	5807.93	6632.08	4230.9	3346.13	4091.57	3829.79	4350.98	4213.56	3778.87	5430.64	4117.02		5545.96	6443.48	5708.48	6482.75	10060.9	7291.7	6282.13	5380.12	5554.27	6282.13	5380.12	5554.27	5372.6	5274.52	3536.7
AT1G01500	NA	Erythronate-4-phosphate dehydrogenase family protein	1209.71	1154.83	1303.5	1104.9	1101.19	1132.81	1116.69	827.346	620.695	849.939	802.885	872.523	1259.62	1103.61	1312.67		1030.87	1164.14	1173.02	1256.52	1290.42	1299.7	861.669	729.482	718.249	861.669	729.482	718.249	870.468	877.676	1305.6
AT1G01510	NA	NAD(P)-binding Rossmann-fold superfamily protein	2155.23	2255.67	1828.97	2639.25	2814.03	2584.09	2441.22	4826.64	4092.83	4514.9	3946.94	4051.2	3216.24	3081.37	2874.24		2818.22	2153.48	2705.92	2905.93	1951.24	2642.4	3164	3342.6	3475.94	3164	3342.6	3475.94	3195.01	3143.83	3030.85
AT1G01520	NA	Homeodomain-like superfamily protein	11.1494	19.1737	12.1526	19.0866	12.1328	11.2428	122.061	38.1015	73.9818	55.2507	48.4499	45.5725	239.328	410.85	121.039		1.48327	6.78797	3.0116	9.26636	9.17798	14.3349	27.2759	60.6669	40.2886	27.2759	60.6669	40.2886	279.793	299.143	111.626
AT1G01530	NA	AGAMOUS-like 28	0	0.440775	0.528374	0.706911	0.385167	0.193841	1.64947	1.36077	0	0	0	0	0	2.18537	1.70477		0	0	0	0	0	0	0	0	1.38926	0	0	1.38926	7.06549	1.41105	5.65194
AT1G01540	NA	Protein kinase superfamily protein	2354.22	2286.52	2258.01	2730.44	2803.63	2772.31	3363.28	4014.26	3653.95	3097.72	2804.04	3038.17	3228.83	2871.58	2777.07		2821.18	2474.22	2791.75	2663.15	2564.33	2529.32	3177.64	2796.6	2735.46	3177.64	2796.6	2735.46	2679.23	2412.9	2632.39
AT1G01550	NA	Protein of unknown function (DUF793)	16582.3	17583.4	24458.7	14457	14515.2	13473.9	20443.6	13913.8	13181.3	13962.8	13303	13776.2	23168.7	20354.5	20344.7		13450.3	19199.8	14112.3	16636.8	17990.7	16803.7	14359.5	13405.9	14108	14359.5	13405.9	14108	18193.6	20090.6	19105
AT1G01560	10hpi_12dpi fem._24dpi	MAP kinase 11	248.195	194.382	173.571	119.821	115.55	50.7864	184.741	100.697	86.5211	56.1715	70.9445	46.5219	113.366	155.161	151.724		43.0149	37.3338	15.058	98.2235	25.6984	97.1589	69.4295	45.8701	47.235	69.4295	45.8701	47.235	137.07	155.216	227.491
AT1G01570	NA	Protein of unknown function (DUF604)	305.882	341.601	453.345	498.019	279.824	254.707	250.72	186.425	147.964	266.124	250.901	223.115	142.757	122.381	107.4		301.104	485.34	405.06	205.713	363.448	258.029	241.763	147.968	152.819	241.763	147.968	152.819	144.136	162.271	141.299
AT1G01580	48hpi	ferric reduction oxidase 2	2945.14	1365.3	2436.6	2084.33	4986.56	2933.01	112.164	474.908	75.2358	601.311	498.342	515.539	193.142	456.742	889.89		7606.22	3775.81	10123.5	10726.7	5567.36	9273.1	6391.23	3080.69	10230.5	6391.23	3080.69	10230.5	395.667	736.57	565.194
AT1G01590	12dpi fem._24dpi	ferric reduction oxidase 1	0.727135	0	0	1.06037	2.50358	2.71377	6.59789	6.80384	7.52358	0.920844	0.865177	0	41.9874	10.9269	1.70477		5.93309	1.69699	6.0232	11.1196	0	6.37107	0	1.47968	1.38926	0	1.47968	1.38926	36.7405	38.0985	12.7169
AT1G01600	10hpi_48hpi	cytochrome P450, family 86, subfamily A, polypeptide 4	892.195	864.581	1395.97	634.452	873.365	714.11	321.647	205.476	99.0604	216.398	155.732	154.757	193.142	170.459	139.791		609.625	699.161	688.15	776.521	743.417	769.307	509.563	295.936	340.37	509.563	295.936	340.37	144.136	152.394	155.428
AT1G01610	Decreasing	glycerol-3-phosphate acyltransferase 4	3748.87	4170.84	5971.95	1752.43	2625.49	3106.88	4352.96	2980.08	2401.27	2885.93	2401.73	2630.86	2515.05	1877.23	1309.26		4793.94	5359.1	4991.72	4977.89	4735.84	4794.23	4448.45	3452.09	3845.48	4448.45	3452.09	3845.48	2286.39	2174.43	2273.49
AT1G01620	10hpi_48hpi_12dpi male	plasma membrane intrinsic protein 1C	22942.1	19055.8	21323.6	18352.8	20081.8	17484.5	6939.33	13311	11635.2	16695.8	16192.7	16884.6	12277.1	13702.3	10061.5		23972.6	29760.2	24550.5	20890.1	22438.3	21784.3	22886.9	18018.1	20505.5	22886.9	18018.1	20505.5	17981.7	16791.5	13101.2
AT1G01630	NA	Sec14p-like phosphatidylinositol transfer family protein	7161.8	7152.68	8922.92	6770.79	6065.03	6704.38	4499.76	2231.66	2436.38	2609.67	2785.87	2805.56	1834.85	2128.55	2294.62		5006.04	5695.11	5454	6180.66	8251.01	6686.44	4773.28	3903.4	3714.89	4773.28	3903.4	3714.89	2362.7	2222.41	2513.7
AT1G01640	NA	BTB/POZ domain-containing protein	2722.39	3253.14	1906.9	2643.49	3094.81	2495.51	3313.79	3083.5	3119.78	3469.74	3960.78	3787.26	2989.51	2484.77	3501.6		2358.4	2674.46	2612.56	3100.53	2837.83	2914.77	3180.12	3170.95	3071.66	3180.12	3170.95	3071.66	2195.95	2397.38	3371.38
AT1G01650	NA	SIGNAL PEPTIDE PEPTIDASE-LIKE 4	4279.19	4670.02	5133.69	3957.99	3785.61	3792.5	3333.58	3246.79	3720.41	3751.52	3737.57	3711.31	4988.11	4029.82	3788		3717.08	4444.42	3740.4	4727.7	3199.44	4085.45	3953.76	4012.89	4099.72	3953.76	4012.89	4099.72	4008.96	4144.27	4193.74
AT1G01660	10hpi	RING/U-box superfamily protein	368.173	284.3	503.805	119.468	232.256	308.207	87.4221	99.336	171.788	130.76	160.058	152.858	113.366	172.644	124.448		763.885	1450.93	688.15	624.553	750.759	576.582	471.129	405.432	326.477	471.129	405.432	326.477	210.552	273.744	152.602
AT1G01670	NA	RING/U-box superfamily protein	33.6906	40.9921	86.3892	48.4234	27.3468	50.9802	100.618	53.0699	137.932	62.6174	151.406	99.6898	260.322	205.425	155.134		31.1487	33.9399	21.0812	35.2122	78.9307	58.9324	66.9498	102.098	162.544	66.9498	102.098	162.544	206.312	269.511	193.579
AT1G01680	NA	plant U-box 54	23.2683	31.0747	32.495	27.2161	26.3839	4.65218	82.4736	31.2976	27.5864	47.8839	130.642	85.4484	209.937	172.644	306.858		11.8662	1.69699	7.52899	33.3589	9.17798	25.4843	19.837	25.1546	23.6175	19.837	25.1546	23.6175	15.5441	18.3437	187.927
AT1G01690	NA	putative recombination initiation defects 3	328.18	359.012	247.279	490.243	570.047	454.17	278.761	341.553	379.941	449.372	416.15	464.27	239.328	463.298	473.926		421.249	349.58	365.909	329.883	244.134	414.12	329.79	341.806	376.49	329.79	341.806	376.49	487.519	527.734	454.981
AT1G01695	NA	Phosphatidylinositol N-acetyglucosaminlytransferase subunit P-related	22.5412	26.0058	12.1526	24.035	33.7021	25.9747	70.9273	81.646	87.7751	92.0844	65.7535	106.336	100.77	67.7465	51.1431		11.8662	23.7579	21.0812	18.5327	12.8492	17.5205	40.9138	57.7075	65.2954	40.9138	57.7075	65.2954	67.8287	112.884	80.5402
AT1G01700	NA	RHO guanyl-nucleotide exchange factor 2	86.5291	72.2872	51.2523	273.574	130.186	121.732	46.1852	110.222	97.8065	109.58	124.586	131.97	151.155	85.2294	93.7623		48.948	50.9098	60.232	66.7178	45.8899	57.3397	74.3887	91.7402	59.7383	74.3887	91.7402	59.7383	97.5037	97.3627	90.4311
AT1G01710	NA	Acyl-CoA thioesterase family protein	1770.57	2174.13	2390.63	1794.14	1714.57	1690.49	1915.04	2220.77	2293.44	2023.09	1997.69	1927.34	2846.75	2408.28	2173.58		1674.61	1970.21	1459.12	1871.81	1483.16	1675.59	1925.43	1889.55	2103.34	1925.43	1889.55	2103.34	2385.31	2578	2249.47
AT1G01715	12dpi fem._12dpi male		187.601	188.872	116.242	236.815	252.092	226.6	432.162	428.642	526.65	451.214	437.78	416.798	298.111	257.874	284.696		182.443	122.183	179.19	196.447	167.039	143.349	277.718	358.083	293.135	277.718	358.083	293.135	285.446	303.377	268.467
AT1G01720	NA	NAC (No Apical Meristem) domain transcriptional regulator superfamily protein	4070.02	3460.53	4804.77	4154.87	3250.61	3805.87	4821.41	4497.34	3587.49	4939.41	4869.22	4932.27	3724.29	6597.63	4959.17		3306.21	4917.88	3267.58	3002.3	4295.3	3306.59	4360.42	3743.59	4460.92	4360.42	3743.59	4460.92	6053.71	5607.53	4946.86
AT1G01725	NA		967.575	844.746	1077.62	985.08	848.715	861.042	1037.52	620.51	832.609	819.551	1109.16	986.454	613.017	1455.46	1244.48		649.673	836.617	749.888	898.837	1228.01	930.177	1031.52	904.085	1060.01	1031.52	904.085	1060.01	1360.81	1123.2	1114.85
AT1G01730	NA		2394.94	2444.54	3031.81	2606.38	2403.25	2285.39	2494	1915.96	2229.49	2484.44	2900.94	2674.54	2578.03	3219.05	3194.74		1963.85	2538.7	2029.82	2372.19	2586.36	2210.76	2296.13	2191.41	2258.94	2296.13	2191.41	2258.94	3038.16	3109.96	2851.4
AT1G01740	NA	Protein kinase protein with tetratricopeptide repeat domain	580.739	618.849	481.878	457.725	561.38	562.333	687.83	695.352	781.198	652.879	622.063	675.992	806.159	764.88	687.022		492.446	398.793	472.821	478.144	460.735	568.618	518.241	748.718	672.403	518.241	748.718	672.403	744.702	656.14	808.228
AT1G01750	10hpi_48hpi_12dpi male	actin depolymerizing factor 11	1995.26	1233.29	1359.24	537.252	810.198	991.109	412.368	323.863	238.247	730.229	729.345	679.79	79.7761	616.274	610.307		2841.95	4305.27	2736.04	1356.6	2623.07	1737.71	1755.57	1078.69	1237.83	1755.57	1078.69	1237.83	561	730.926	508.675
AT1G01760	12dpi fem._12dpi male_24dpi	adenosine deaminases;RNA binding;RNA binding;adenosine deaminases	146.154	179.836	131.301	214.547	197.205	208.185	333.194	508.927	417.558	363.733	299.351	375.973	403.079	312.508	311.973		219.524	118.789	216.835	163.088	148.683	165.648	233.085	244.147	226.45	233.085	244.147	226.45	302.403	276.567	228.904
AT1G01770	NA		682.053	774.443	743.687	773.007	855.455	780.986	1471.33	2081.97	2178.08	1747.76	1755.44	1789.67	2431.07	1671.81	1665.56		864.748	996.135	835.718	930.343	475.42	868.059	1050.12	1512.23	1561.53	1050.12	1512.23	1561.53	1547.34	1761	1688.52
AT1G01780	12dpi_male	GATA type zinc finger transcription factor family protein	783.852	694.001	577.249	443.233	638.414	579.003	770.304	627.314	684.645	799.293	880.751	830.748	516.446	716.801	598.374		1188.1	1992.27	1186.57	1063.78	791.142	907.878	860.429	895.206	947.478	860.429	895.206	947.478	666.982	910.13	562.368
AT1G01790	12dpi fem._24dpi	K+ efflux antiporter 1	929.036	928.053	851.475	961.752	1064.02	800.176	1954.63	2018.02	2122.9	1117.9	1147.23	1120.32	3371.59	1870.68	1518.95		989.343	1145.47	1052.55	1139.76	572.706	941.326	881.506	1149.71	1230.89	881.506	1149.71	1230.89	1928.88	2026.27	1793.08
AT1G01800	10hpi_48hpi	NAD(P)-binding Rossmann-fold superfamily protein	8685.63	7985.53	10208.2	7448.72	5789.83	6027.49	5834.19	4497.34	5203.81	4307.71	4825.96	4513.57	3552.14	4069.16	4028.37		3785.31	4566.61	4506.86	4768.47	7331.37	5321.44	4044.27	3925.59	4084.43	4044.27	3925.59	4084.43	3877.54	3973.53	3634.2
AT1G01810	NA		104.465	96.3094	98.5418	163.65	98.6027	117.468	186.39	99.336	119.123	102.214	140.159	108.235	46.1862	93.9709	71.6003		86.0298	76.3647	96.3711	66.7178	154.19	92.3806	110.343	103.578	86.1343	110.343	103.578	86.1343	66.4156	76.1969	101.735
AT1G01820	10hpi	peroxin 11c	6713.64	7237.75	8278.04	5300.77	5101.53	5109.07	5852.33	4784.46	5223.87	5003.87	4990.34	4883.85	5340.8	5526.8	6641.78		4445.37	5723.96	4755.31	4703.61	6567.76	5144.64	4822.87	5317.97	4338.67	4822.87	5317.97	4338.67	5040.52	4633.9	6310.39
AT1G01830	NA	ARM repeat superfamily protein	1023.56	1133.01	989.645	1131.76	1294.93	1235.74	1271.74	1385.26	1159.88	1447.57	1228.55	1316.85	932.121	1221.62	1091.05		1082.79	1033.47	1148.92	1219.45	1336.31	1199.35	1243.53	1171.91	1223.94	1243.53	1171.91	1223.94	1187	1212.1	1232.12
AT1G01840	NA		78.0458	86.1716	69.4812	81.2947	87.6254	77.1487	56.0821	39.4622	60.1886	73.6675	96.0347	85.4484	54.5837	85.2294	64.7812		66.7473	91.6376	63.2435	68.5711	78.9307	93.9734	65.71	41.431	72.2417	65.71	41.431	72.2417	86.199	66.3195	66.4103
AT1G01860	12dpi fem._24dpi	Ribosomal RNA adenine dimethylase family protein	334.967	343.584	276.076	334.015	346.072	338.253	641.645	625.953	653.297	506.464	555.444	534.527	726.383	552.899	502.907		324.837	408.975	356.874	302.083	275.339	308.997	404.179	479.416	464.014	404.179	479.416	464.014	596.327	589.821	610.41
AT1G01870	NA		0	0.661163	0	0	0	0	0	2.72153	0	0	0	0	0	0	0		0	0	0	0	0	0	0	0	0	0	0	0	0	0	0
AT1G01880	12dpi fem._24dpi	5'-3' exonuclease family protein	69.0778	87.7143	71.3306	120.175	113.817	79.0871	293.606	310.255	255.802	206.269	190.339	203.177	348.496	194.498	279.582		100.863	74.6677	73.7841	64.8645	55.0679	79.6384	127.701	91.7402	98.6377	127.701	91.7402	98.6377	211.965	159.449	211.948
AT1G01890	NA		0	0	0	0	0	0	0	0	0	0	0	0	0	0	0		0	0	0	0	0	0	0	0	0	0	0	0	0	0	0
AT1G01900	NA	subtilase family protein	120.462	98.2929	78.992	74.2256	141.934	108.357	202.885	432.724	381.195	286.383	308.868	311.412	508.048	238.205	315.382		197.275	222.306	147.568	196.447	110.136	202.282	195.89	294.456	188.94	195.89	294.456	188.94	436.647	371.107	339.116
AT1G01910	NA	P-loop containing nucleoside triphosphate hydrolases superfamily protein	3767.04	3615.68	4252.89	4034.69	3492.69	3363.92	2891.53	2871.22	2886.55	2629.01	2561.79	2486.55	3463.96	3157.86	3476.02		3186.07	3497.5	3314.26	3206.16	3449.09	3193.5	2778.42	2709.29	2589.59	2778.42	2709.29	2589.59	3008.48	2840.45	3083.13
AT1G01920	12dpi fem._12dpi male	SET domain-containing protein	856.808	986.235	629.822	1239.21	1362.33	1364.25	1461.43	2448.02	2252.06	2314.08	2134.39	2102.98	986.705	1191.03	1343.36		1536.67	1041.95	1404.91	1100.84	917.798	1175.46	1610.52	1655.76	1589.32	1610.52	1655.76	1589.32	1042.87	1147.19	1243.43
AT1G01930	NA	zinc finger protein-related	1010.23	1156.59	1371.13	1010.53	1086.56	1072.13	813.19	1118.55	1054.55	906.111	905.841	925.691	965.711	854.48	958.08		1069.44	1206.56	1051.05	1061.93	886.593	1020.96	985.65	1114.2	1044.73	985.65	1114.2	1044.73	890.251	990.56	924.092
AT1G01940	NA	Cyclophilin-like peptidyl-prolyl cis-trans isomerase family protein	1599.21	1732.47	1645.89	1689.52	1496.18	1799.23	1735.25	1466.91	1385.59	1130.8	1275.27	1188.68	751.575	1114.54	1331.42		1185.13	1036.86	1307.03	1321.38	2136.63	1482.87	1296.84	1358.35	973.874	1296.84	1358.35	973.874	929.818	838.166	955.178
AT1G01950	NA	armadillo repeat kinesin 2	1503.47	1663.49	1604.67	1747.48	1881.15	1814.16	1606.59	2160.9	1849.55	1894.18	1642.11	1791.57	1608.12	1516.65	1496.79		1894.14	1977	1971.09	2029.33	1343.66	1936.81	1827.48	1728.27	1701.85	1827.48	1728.27	1701.85	1726.81	1796.27	1743.62
AT1G01960	12dpi fem._24dpi	SEC7-like guanine nucleotide exchange family protein	4039.48	4764.56	4172.31	5375.7	6496.99	5942.78	6512.12	10800.4	9188.79	9325.39	7414.57	8261.91	10215.5	7264.17	7795.91		8380.49	6754.03	6831.81	7678.11	4084.2	6579.73	6063.92	7314.06	8602.32	6063.92	7314.06	8602.32	7406.04	8422.58	8947.02
AT1G01970	12dpi fem._24dpi	Tetratricopeptide repeat (TPR)-like superfamily protein	390.714	381.05	338.16	330.481	365.331	356.086	735.665	717.124	649.535	470.551	464.6	521.235	827.153	640.313	557.46		332.253	298.671	391.508	363.241	383.64	316.961	428.975	414.31	451.511	428.975	414.31	451.511	699.483	685.772	641.495
AT1G01980	NA	FAD-binding Berberine family protein	0	0	1.58512	0	0	1.35689	4.94842	2.72153	2.50786	0.920844	0.865177	2.84828	4.19874	2.18537	0		0	0	0	0	0	0	0	0	2.77853	0	0	2.77853	1.4131	0	1.41299
AT1G01990	Not Clustered but DE		1011.69	1052.13	1175.9	1210.23	1158.77	1121.18	2555.03	3129.76	3087.17	2352.76	2363.66	2396.35	1767.67	1708.96	1778.07		989.343	1118.32	1091.7	1173.12	1332.64	1220.06	1568.36	1710.51	1490.68	1568.36	1710.51	1490.68	1261.9	1271.36	1480.81
AT1G02000	12dpi fem._12dpi male	UDP-D-glucuronate 4-epimerase 2	822.875	784.58	1029.27	829.56	746.453	914.348	1131.54	1310.42	961.764	1153.82	891.998	1123.17	877.538	854.48	727.936		1254.85	1498.44	1219.7	1343.62	1027.93	1331.55	1027.8	875.971	982.209	1027.8	875.971	982.209	753.181	653.318	638.669
AT1G02010	NA	secretory 1A	396.289	338.516	322.044	453.13	505.339	411.137	753.809	707.599	851.418	712.733	644.557	677.891	1347.8	1020.57	791.013		406.417	453.097	397.531	517.063	260.655	447.568	539.318	608.149	625.168	539.318	608.149	625.168	1247.77	1209.27	859.095
AT1G02020	NA	nitroreductase family protein	311.214	318.681	321.252	368.654	314.296	379.928	506.388	790.606	738.564	762.459	708.58	766.187	894.332	533.23	564.279		418.283	381.823	432.164	450.345	308.38	396.599	493.445	483.855	564.041	493.445	483.855	564.041	565.239	523.501	479.002
AT1G02030	NA	C2H2-like zinc finger protein	196.326	125.401	167.231	132.546	204.524	214.001	107.216	74.8422	53.919	45.1214	63.158	59.8139	33.59	61.1904	30.6858		292.205	274.913	286.102	350.269	429.53	318.554	157.456	73.984	100.027	157.456	73.984	100.027	67.8287	40.9206	35.3246
AT1G02040	NA	C2H2-type zinc finger family protein	3.3933	0.881551	2.37769	3.1811	0.962917	3.10146	3.29895	0	0	0.920844	0	0.949427	12.5962	0	1.70477		2.96654	1.69699	0	1.85327	9.17798	0	4.95925	0	1.38926	4.95925	0	1.38926	0	0	0
AT1G02050	NA	Chalcone and stilbene synthase family protein	193.176	262.041	187.573	337.903	392.485	362.289	443.708	820.543	718.502	703.525	665.321	612.38	554.234	402.108	414.259		375.268	285.095	386.99	442.932	234.956	352.002	404.179	458.701	533.477	404.179	458.701	533.477	418.277	462.826	397.049
AT1G02060	NA	Tetratricopeptide repeat (TPR)-like superfamily protein	273.888	337.414	233.542	389.861	514.775	485.378	524.532	997.442	1021.95	943.865	874.694	892.461	839.749	598.791	652.927		489.48	341.096	539.076	457.758	280.846	387.043	606.268	648.1	690.464	606.268	648.1	690.464	631.655	553.133	624.539
AT1G02065	NA	squamosa promoter binding protein-like 8	0.242378	0	0	8.83638	2.88875	0.581523	16.4947	2.72153	10.0314	0.920844	1.73035	0	0	0	1.70477		0	0	0	0	0	0	3.71944	0	2.77853	3.71944	0	2.77853	4.23929	2.82211	0
AT1G02067	NA		0	0	0	0	0	0	0	0	0	0	0	0	0	0	0		0	0	0	0	0	0	0	0	0	0	0	0	4.23929	0	0
AT1G02070	NA		10.6646	9.47667	5.01956	13.0778	16.177	12.0181	26.3916	19.0507	43.8875	42.3588	64.8883	66.4599	50.3849	111.454	64.7812		7.41636	0	7.52899	12.9729	11.0136	14.3349	54.5517	103.578	48.6242	54.5517	103.578	48.6242	274.141	132.639	104.561
AT1G02080	NA	transcription regulators	3198.91	3325.65	2649.8	4199.4	4700.57	4450.59	7650.26	11310.7	11491	13957.2	9988.47	11809.9	16517.9	8247.59	9026.75		6501.18	4738	5398.29	7965.37	2411.97	6415.67	5549.4	7148.33	8799.59	5549.4	7148.33	8799.59	7157.34	9564.12	10139.6
AT1G02090	NA	Proteasome component (PCI) domain protein	2772.57	2988.02	3228.1	3669.93	3057.26	3257.89	2588.02	2258.87	2116.63	2221.08	2183.71	2084.94	2687.2	2207.22	2432.71		2754.44	2662.58	2847.47	2496.36	3518.84	2811.24	2404	2095.23	2099.18	2404	2095.23	2099.18	1983.99	1911.98	1927.31
AT1G02100	NA	Leucine carboxyl methyltransferase	2998.22	3159.7	3528.75	3024.52	3461.11	3364.5	3826.78	4713.7	4993.15	4520.42	4399.43	4416.73	3547.94	4180.61	4052.24		3718.56	4084.66	3833.76	3578.67	3834.56	3647.44	4044.27	4477.51	4016.36	4044.27	4477.51	4016.36	4205.38	3729.42	4099.07
AT1G02110	NA	Protein of unknown function (DUF630 and DUF632)	588.495	647.94	351.633	1000.28	1131.43	892.056	1403.7	3442.74	2981.84	3275.44	2772.03	2906.2	1960.81	1317.78	1339.95		1011.59	543.038	990.816	1265.79	539.665	977.96	1423.3	1552.18	1643.5	1423.3	1552.18	1643.5	1212.44	1151.42	1477.98
AT1G02120	NA	GRAM domain family protein	5845.68	5784.3	6583.81	5058.3	5535.62	4790.01	6337.27	7104.56	7492.23	6820.69	6151.41	6135.2	8846.75	8310.96	8162.44		4842.88	6221.18	4845.66	6060.2	5013.01	5295.96	5649.82	5835.86	5848.8	5649.82	5835.86	5848.8	8474.35	7986.56	8326.72
AT1G02130	NA	RAS 5	2661.31	2499.64	2820.73	2595.42	2560.59	2562.58	2193.8	2151.37	1863.34	2369.33	2276.28	2368.82	2368.09	2760.12	2459.98		2695.11	3151.32	2516.19	2377.75	2547.81	2333.41	2545.33	2451.83	2470.11	2545.33	2451.83	2470.11	2761.19	2768.49	2519.35
AT1G02140	NA	mago nashi family protein	12942.3	11954.7	11815.8	11878.2	10919.3	11414.7	12034.6	7827.13	8376.25	7804.15	9002.17	8459.39	5365.99	7508.93	7535.08		9484.04	10144.6	10564.7	8499.11	13752.3	10013.7	10018.9	8619.14	8098.02	10018.9	8619.14	8098.02	6993.42	6387.84	6070.18
AT1G02145	NA	homolog of asparagine-linked glycosylation 12	1356.35	1522.44	1417.89	1560.86	1517.56	1592.4	1962.87	2397.67	2066.48	1982.58	1867.05	1874.17	1692.09	1816.04	1817.28		1567.82	1386.44	1593.14	1425.17	1563.93	1500.39	1639.03	1710.51	1669.89	1639.03	1710.51	1669.89	1844.09	1981.12	1773.3
AT1G02150	NA	Tetratricopeptide repeat (TPR)-like superfamily protein	1148.63	1280.67	1113.55	1361.86	1475.57	1480.95	1722.05	2284.73	2282.15	2198.98	2223.51	2178.93	2015.4	1444.53	1624.65		1569.3	1257.47	1529.89	1490.03	1077.5	1251.92	1594.4	1627.65	1735.19	1594.4	1627.65	1735.19	1762.13	1518.29	1660.26
AT1G02160	NA	Cox19 family protein (CHCH motif)	1168.51	1186.79	1323.05	1319.45	1160.51	1094.81	1435.04	1094.06	1307.85	1168.55	1474.26	1351.03	1163.05	1540.69	1399.62		1008.63	941.831	996.839	1178.68	1411.57	1071.93	1280.73	1343.55	1193.38	1280.73	1343.55	1193.38	1338.2	1140.13	1339.51
AT1G02170	NA	metacaspase 1	2812.8	2927.41	3330.61	2202.73	2074.32	2268.13	1784.73	2424.89	2025.1	2003.76	1938.86	2022.28	2267.32	1625.92	1812.17		2781.14	2845.86	2799.28	2442.61	2544.14	2440.12	2008.5	1962.06	1978.31	2008.5	1962.06	1978.31	1473.86	1399.77	1770.47
AT1G02180	NA	ferredoxin-related	228.805	225.016	161.683	271.1	270.387	248.31	239.174	276.236	252.04	246.786	297.621	263.941	251.925	183.571	223.325		197.275	205.336	292.125	202.007	251.477	248.472	266.56	295.936	280.631	266.56	295.936	280.631	245.879	177.793	185.101
AT1G02190	NA	Fatty acid hydroxylase superfamily	0.484757	1.10194	0.264187	0.353455	1.34808	0	0	1.36077	0	0	0	0.949427	0	0	0		2.96654	0	0	0	0	0	0	0	0	0	0	0	0	0	0
AT1G02205	12dpi fem._12dpi male_24dpi	Fatty acid hydroxylase superfamily	24.4802	8.59512	30.6457	19.44	21.3768	47.8787	135.257	53.0699	68.9661	63.5383	89.9785	79.7518	58.7824	85.2294	40.9145		111.245	78.0617	137.028	55.5982	67.9171	60.5252	78.1082	146.488	126.423	78.1082	146.488	126.423	90.4382	98.7738	77.7142
AT1G02210	NA	NAC (No Apical Meristem) domain transcriptional regulator superfamily protein	0	0	0	0	0	0	0	0	0	0	0	0	0	0	0		0	0	0	0	0	0	0	0	0	0	0	0	0	0	0
AT1G02220	10hpi_48hpi	NAC domain containing protein 3	16748.1	15746.3	24664.3	11624.8	11412.3	11873.7	3709.66	3064.45	3171.19	4581.2	4936.7	4744.29	4190.35	4781.59	6709.97		6477.45	9078.91	7902.43	11369.8	13809.2	12176.7	5653.54	4847.43	5266.7	5653.54	4847.43	5266.7	3867.65	3510.7	4833.82
AT1G02230	10hpi_48hpi_24dpi	NAC domain containing protein 4	920.311	891.248	950.546	473.277	611.067	709.458	181.442	123.83	112.854	175.881	173.035	206.975	218.335	198.869	511.431		258.089	451.4	338.805	667.178	741.581	775.678	374.423	255.985	262.571	374.423	255.985	262.571	121.526	111.473	278.358
AT1G02250	NA	NAC domain containing protein 5	18.1784	12.5621	15.0587	27.5695	26.1913	15.7011	13.1958	5.44307	17.555	16.5752	12.1125	15.1908	33.59	13.1122	23.8668		4.44982	8.48496	12.0464	16.6795	18.356	22.2988	19.837	5.91872	19.4497	19.837	5.91872	19.4497	12.7179	31.0432	24.0207
AT1G02260	10hpi_48hpi_12dpi male	Divalent ion symporter	1694.22	1768.39	2309.52	1451.64	1746.92	1935.5	1078.76	718.485	793.737	1076.47	994.089	968.415	533.24	1099.24	630.765		1707.25	2223.06	1778.35	1971.88	2279.81	1990.96	1956.42	1624.69	1512.91	1956.42	1624.69	1512.91	990.581	1025.84	907.136
AT1G02270	NA	Calcium-binding endonuclease/exonuclease/phosphatase family	1871.65	1951.53	2345.19	1536.82	1798.92	1781.98	1522.46	1298.17	1231.36	1301.15	1316.8	1352.93	1868.44	1634.66	1662.15		1754.71	2241.73	1903.33	2194.27	2200.88	2086.53	1562.16	1315.44	1421.22	1562.16	1315.44	1421.22	1632.13	1852.71	1904.7
AT1G02280	Not Clustered but DE	translocon at the outer envelope membrane of chloroplasts 33	1186.68	1259.08	1185.94	1187.96	1200.18	1171.38	1672.57	2260.23	2363.66	1501.9	1745.93	1696.63	1889.43	1507.91	1614.42		937.428	1086.08	1126.34	926.636	936.154	926.991	1325.36	1473.76	1568.48	1325.36	1473.76	1568.48	1582.67	1770.87	1629.17
AT1G02290	NA		569.104	662.045	459.157	529.83	699.078	743.962	506.388	903.549	733.549	762.459	783.851	830.748	730.581	710.245	663.155		719.387	678.797	780.004	832.119	519.474	748.601	783.561	924.8	840.504	783.561	924.8	840.504	736.224	760.558	736.165
AT1G02300	12dpi fem._24dpi	Cysteine proteinases superfamily protein	173.301	221.71	173.043	295.489	280.787	295.026	1712.15	1658.78	2095.32	1653.84	1665.47	1677.64	2124.56	1842.27	2148.01		262.539	352.974	275.561	263.165	212.929	265.992	919.94	1106.8	1097.52	919.94	1106.8	1097.52	1986.82	1938.79	2842.93
AT1G02305	NA	Cysteine proteinases superfamily protein	10299.9	8845.26	13187.2	7252.55	6955.34	7617.76	10395	7906.06	7617.62	7251.65	7354.01	7265.01	9564.74	9187.3	8944.92		7923.64	13350.2	8501.74	7618.8	11037.4	8585.02	8873.33	7917.77	8373.09	8873.33	7917.77	8373.09	10040.1	9743.33	9345.48
AT1G02310	NA	Glycosyl hydrolase superfamily protein	394.107	357.689	632.464	372.188	190.272	208.573	705.974	229.97	171.788	346.237	319.25	326.603	264.521	515.747	557.46		219.524	337.702	209.306	181.621	218.436	170.426	520.721	316.652	370.933	520.721	316.652	370.933	826.662	852.277	778.555
AT1G02320	NA		0.969514	0.440775	1.58512	0.706911	0.192583	0.581523	0	0	0	0	0	0	0	0	0		0	0	0	0	0	0	0	0	0	0	0	0	0	0	0
AT1G02330	NA		3306.28	3073.75	3427.3	2946.05	2871.8	2791.12	1992.56	1604.34	2080.27	1806.7	1905.99	1684.28	1557.73	2135.11	2064.48		2441.47	2599.79	2513.18	2652.03	3168.24	2761.86	2170.91	2022.72	2008.87	2170.91	2022.72	2008.87	2030.62	2380.45	1876.44
AT1G02335	10hpi_12dpi male	germin-like protein subfamily 2 member 2 precursor	2099.97	1834.51	1963.18	1062.49	1382.94	1935.12	1075.46	1579.85	1547.35	1522.16	2022.78	1755.49	1696.29	2209.41	1684.31		3393.73	5048.55	3284.15	2690.95	3443.58	2870.17	2464.75	3218.3	2853.55	2464.75	3218.3	2853.55	4090.92	3215.79	2782.17
AT1G02340	NA	basic helix-loop-helix (bHLH) DNA-binding superfamily protein	658.542	448.93	1490.28	417.431	295.808	557.487	318.348	126.551	160.503	218.24	306.273	233.559	222.533	443.63	289.811		406.417	761.95	459.269	357.682	895.771	509.686	424.016	364.001	372.323	424.016	364.001	372.323	466.322	472.703	334.877
AT1G02350	NA	protoporphyrinogen oxidase-related	83.8629	82.8658	92.4655	100.735	92.2474	103.705	102.267	73.4814	71.474	50.6464	102.091	75.0047	71.3786	85.2294	66.486		74.1636	95.0316	84.3247	114.903	135.834	97.1589	78.1082	99.1386	94.4699	78.1082	99.1386	94.4699	67.8287	66.3195	40.9766
AT1G02360	10hpi_48hpi	Chitinase family protein	10698.3	10318.6	13315.6	3934.31	4041.94	6578	884.117	625.953	588.093	1225.64	1060.71	1194.38	340.098	587.865	540.412		9400.98	14144.4	9807.27	6360.43	9811.26	7196.13	3049.94	1956.14	1863	3049.94	1956.14	1863	423.929	486.814	423.896
AT1G02370	12dpi fem._24dpi	Tetratricopeptide repeat (TPR)-like superfamily protein	674.781	701.494	551.887	881.518	862.773	801.92	902.262	879.056	841.387	794.689	844.413	828.85	961.512	902.558	1111.51		685.272	504.007	751.394	709.803	611.254	662.592	575.273	572.636	639.061	575.273	572.636	639.061	710.788	760.558	952.352
AT1G02380	12dpi_male		191.721	163.087	192.328	156.934	147.711	170.192	127.009	270.793	287.15	231.132	246.576	230.711	109.167	131.122	161.953		272.922	420.854	301.16	244.632	273.504	277.142	298.795	161.285	201.443	298.795	161.285	201.443	117.287	180.615	122.93
AT1G02390	48hpi_12dpi male	glycerol-3-phosphate acyltransferase 2	131.127	147.66	142.397	165.064	229.752	196.167	95.6694	58.513	50.1572	148.256	121.99	127.223	0	76.488	56.2574		167.61	40.7278	135.522	196.447	122.985	133.793	187.212	147.968	156.987	187.212	147.968	156.987	46.6322	60.6753	56.5194
AT1G02400	10hpi_48hpi	gibberellin 2-oxidase 6	1910.43	1663.27	2916.89	1405.69	1298.78	1436.75	635.047	266.71	267.087	473.314	468.926	470.916	281.316	423.962	317.087		1219.25	2141.6	1481.71	1399.22	2063.21	1634.18	988.13	812.344	805.773	988.13	812.344	805.773	425.342	393.684	474.763
AT1G02405	12dpi fem._24dpi	proline-rich family protein	7.27135	4.40775	6.07631	14.4917	6.54783	8.91669	36.2884	31.2976	11.2854	9.20844	8.65177	1.89885	58.7824	2.18537	34.0954		5.93309	0	1.5058	0	7.34239	4.77831	1.23981	2.95936	2.77853	1.23981	2.95936	2.77853	0	4.23316	5.65194
AT1G02410	NA	cytochrome c oxidase assembly protein CtaG / Cox11 family	2320.05	2073.85	2699.99	1781.06	1643.89	1833.93	1527.41	1304.98	1400.64	1156.58	1288.25	1236.15	990.904	1304.67	1357		1573.75	2085.6	1788.89	1753.2	2162.33	1758.42	1445.62	1390.9	1353.14	1445.62	1390.9	1353.14	1235.05	1291.11	1227.88
AT1G02420	NA	Pentatricopeptide repeat (PPR) superfamily protein	358.235	334.108	266.301	373.602	337.021	333.794	387.626	398.705	368.655	380.309	299.351	288.626	407.278	314.693	388.687		305.554	369.944	305.677	315.056	312.051	288.291	314.912	307.773	300.081	314.912	307.773	300.081	361.753	375.34	365.963
AT1G02430	10hpi_48hpi_12dpi male	ADP-ribosylation factor D1B	57.6861	44.0775	48.0821	46.3027	80.1147	34.8914	9.89684	1.36077	10.0314	16.5752	17.3035	16.1403	0	10.9269	8.52385		50.4313	33.9399	34.6334	75.9842	38.5475	68.4891	48.3527	35.5123	19.4497	48.3527	35.5123	19.4497	4.23929	16.9326	11.3039
AT1G02440	NA	ADP-ribosylation factor D1A	30.2973	20.2757	10.5675	24.7419	44.6793	14.9258	4.94842	0	1.25393	5.52507	5.19106	9.49427	20.9937	8.74148	0		22.2491	23.7579	10.5406	37.0655	11.0136	23.8915	8.67868	7.3984	6.94632	8.67868	7.3984	6.94632	4.23929	11.2884	7.06493
AT1G02450	NA	NIM1-interacting 1	12.8461	5.28931	0.792562	3.53455	15.7918	8.91669	70.9273	24.4938	48.9032	49.7256	66.6187	78.8024	54.5837	124.566	262.534		1.48327	10.182	12.0464	14.8262	23.8628	22.2988	60.7508	54.7482	58.3491	60.7508	54.7482	58.3491	79.1335	47.9758	163.906
AT1G02460	NA	Pectin lyase-like superfamily protein	473.365	462.373	182.818	309.273	293.304	305.3	270.514	213.64	231.977	177.723	146.215	167.099	2032.19	994.343	320.497		538.428	599.038	490.89	428.106	203.751	377.486	257.881	316.652	419.558	257.881	316.652	419.558	1619.41	1109.09	454.981
AT1G02470	NA	Polyketide cyclase/dehydrase and lipid transport superfamily protein	36.5991	27.5485	34.6085	74.9325	53.5382	50.2048	100.618	54.4307	56.4268	43.2797	57.9669	75.0047	96.5711	120.195	80.1242		25.2156	25.4549	25.5986	20.386	27.5339	55.7469	44.6332	78.423	47.235	44.6332	78.423	47.235	122.939	112.884	77.7142
AT1G02475	12dpi fem._24dpi	Polyketide cyclase/dehydrase and lipid transport superfamily protein	547.048	530.473	568.003	586.029	509.19	515.811	885.767	740.257	892.798	559.873	665.321	671.245	1221.83	950.636	833.632		382.684	392.005	386.99	559.688	524.981	517.65	564.114	664.376	626.558	564.114	664.376	626.558	1317.01	1157.06	989.09
AT1G02480	NA		0	0	0	0	0	0	0	0	0	0	0	0	0	0	0		0	0	0	0	0	0	0	0	0	0	0	0	0	0	0
AT1G02490	NA		10.4223	6.39124	6.07631	24.7419	10.2069	9.11053	1.64947	0	6.26965	12.8918	7.7866	4.74713	0	0	0		4.44982	8.48496	16.5638	12.9729	20.1916	9.55661	2.47962	7.3984	13.8926	2.47962	7.3984	13.8926	2.8262	5.64422	2.82597
AT1G02500	10hpi_48hpi_12dpi male	S-adenosylmethionine synthetase 1	54149.3	62823.1	56898.8	42696.7	42480.2	39372.6	35348.2	35268.4	29026	40426	39759.2	40509.2	33590	38711.6	34426.1		38132	42740.5	42710.5	43726.1	43209.9	43425.2	50796.3	45364	50926.2	50796.3	45364	50926.2	47246.9	41129.4	46296.5
AT1G02510	NA	Outward rectifying potassium channel protein	2.18141	0	0	1.41382	0.385167	0	3.29895	4.0823	0	0	2.59553	0	8.39749	0	6.81908		0	0	0	0	0	0	0	0	0	0	0	0	0	4.23316	2.82597
AT1G02520	10hpi_48hpi_12dpi male	P-glycoprotein 11	5114.43	4519.05	5549.25	4813.36	5447.61	5332.37	2974	3205.97	2593.13	4005.67	2761.65	3276.47	2485.66	2646.48	2499.19		7311.05	9190.91	6483.97	6734.79	4429.29	6269.14	4188.08	3600.06	5438.97	4188.08	3600.06	5438.97	2150.73	2496.15	2886.73
AT1G02530	Not Clustered but DE	P-glycoprotein 12	32.9635	46.061	25.8904	97.2002	105.536	73.2719	460.203	295.286	336.053	172.198	146.215	157.605	331.701	163.903	196.048		62.2974	42.4248	69.2667	87.1038	29.3695	98.7517	158.696	182.001	109.752	158.696	182.001	109.752	117.287	117.117	141.299
AT1G02540	NA		0	0.661163	0	0	0	0	0	0	0	0	0	0	0	0	0		0	0	1.5058	0	0	0	0	0	0	0	0	0	0	0	0
AT1G02550	NA	Plant invertase/pectin methylesterase inhibitor superfamily protein	0	0	0.792562	0	0	0	0	0	0	0	0	0	0	0	0		0	1.69699	0	0	0	0	0	0	0	0	0	0	0	0	0
AT1G02560	NA	nuclear encoded CLP protease 5	3405.9	4056.46	3809.58	3767.13	3624.8	3435.64	4630.07	3415.53	3957.4	3163.1	3473.69	3432.18	4908.33	3881.22	3646.5		3100.04	3203.92	3013.1	3278.44	3144.38	3230.13	3128.05	3070.34	3075.83	3128.05	3070.34	3075.83	3768.73	3926.96	3750.06
AT1G02570	10hpi_12dpi male		183.965	150.084	175.949	36.4059	81.4628	103.123	23.0926	24.4938	26.3325	93.9261	71.8097	90.1955	4.19874	32.7806	40.9145		344.119	739.889	319.229	216.833	260.655	238.915	193.411	149.448	119.477	193.411	149.448	119.477	22.6096	59.2643	59.3454
AT1G02575	10hpi_48hpi_12dpi male		116.342	93.4444	119.413	26.5092	54.5011	62.6107	11.5463	20.4115	15.0472	33.1504	38.933	26.5839	0	4.37074	22.162		203.208	459.885	191.236	122.316	159.697	164.055	138.859	82.8621	61.1276	138.859	82.8621	61.1276	14.131	19.7548	14.1299
AT1G02580	NA	SET domain-containing protein	88.4681	81.5435	111.487	84.4758	45.4497	61.0599	11.5463	9.52537	18.8089	21.1794	13.8428	10.4437	37.7887	26.2244	110.81		115.695	166.305	69.2667	44.4785	58.7391	28.6698	21.0768	19.2358	22.2282	21.0768	19.2358	22.2282	4.23929	5.64422	25.4337
AT1G02590	NA	Aldehyde oxidase/xanthine dehydrogenase, molybdopterin binding protein	0	0	0	0	0	0	0	0	0	0	0	0	0	0	0		0	0	0	0	0	0	0	0	0	0	0	0	0	0	1.41299
AT1G02600	NA		0	0	0	0	0	0	0	0	0	0	0	0	0	0	0		0	0	0	0	0	0	0	0	0	0	0	0	0	0	0
AT1G02610	10hpi_48hpi	RING/FYVE/PHD zinc finger superfamily protein	490.574	351.078	583.061	218.789	217.427	239.006	64.3294	74.8422	57.6808	132.602	115.934	131.021	109.167	238.205	242.077		344.119	539.644	310.195	255.752	319.394	307.404	240.524	128.732	205.611	240.524	128.732	205.611	142.723	262.456	209.122
AT1G02620	NA	Ras-related small GTP-binding family protein	0	0.440775	0	0	0	0	8.24736	0	5.01572	1.84169	0.865177	0	12.5962	0	0		0	0	0	0	0	0	0	0	0	0	0	0	4.23929	1.41105	0
AT1G02630	NA	Nucleoside transporter family protein	1.21189	0.440775	0	1.76728	0	0	0	1.36077	2.50786	0.920844	0.865177	2.84828	0	39.3367	8.52385		1.48327	1.69699	1.5058	0	0	0	0	0	1.38926	0	0	1.38926	15.5441	15.5216	29.6727
AT1G02640	12dpi fem._12dpi male	beta-xylosidase 2	685.204	667.334	761.123	590.624	815.976	796.493	1181.02	1992.16	2025.1	1722.9	2044.41	1904.55	1154.65	1038.05	1021.16		1929.74	1907.42	1715.1	1052.66	787.471	912.656	2080.4	2493.26	2993.86	2080.4	2493.26	2993.86	1382.01	1157.06	1343.75
AT1G02650	NA	Tetratricopeptide repeat (TPR)-like superfamily protein	44.84	55.0969	93.5223	62.9151	67.9819	69.2012	49.4842	34.0192	23.8247	34.0712	54.5062	31.3311	25.1925	15.2976	15.3429		34.1153	27.1519	37.645	66.7178	38.5475	52.5614	40.9138	28.1139	45.8457	40.9138	28.1139	45.8457	14.131	16.9326	16.9558
AT1G02660	NA	alpha/beta-Hydrolases superfamily protein	374.959	392.511	717.268	379.258	295.423	315.961	555.872	375.572	363.64	360.971	342.61	375.973	474.458	441.445	455.173		444.982	590.553	403.554	290.964	413.009	364.744	459.97	409.871	475.128	459.97	409.871	475.128	370.232	447.304	594.867
AT1G02670	NA	P-loop containing nucleoside triphosphate hydrolases superfamily protein	51.6266	78.0173	63.9333	89.7777	95.1362	113.397	131.958	134.716	120.377	112.343	83.057	105.386	41.9874	28.4098	34.0954		112.729	61.0917	126.487	61.158	60.5747	57.3397	70.6693	109.496	105.584	70.6693	109.496	105.584	29.675	22.5769	22.6078
AT1G02680	NA	TBP-associated factor 13	859.231	787.225	857.288	833.448	797.102	790.29	722.469	559.275	678.376	686.029	818.458	716.817	663.402	806.402	727.936		602.209	817.95	667.069	763.548	991.222	818.683	857.95	764.995	761.316	857.95	764.995	761.316	808.292	824.055	700.841
AT1G02690	NA	importin alpha isoform 6	1487.48	2001.12	1404.68	2310.54	2689.04	2293.91	1350.92	1935.01	1465.84	1825.11	1713.05	1633.01	1322.6	1153.88	1498.49		2380.65	1951.54	2213.52	2281.38	1426.26	1959.11	1429.5	1479.68	1471.23	1429.5	1479.68	1471.23	934.057	1000.44	1013.11
AT1G02700	12dpi fem._24dpi		6.05946	10.1378	7.66143	12.3709	8.66625	9.69205	156.7	74.8422	63.9504	29.467	37.2026	30.3817	130.161	43.7074	85.2385		22.2491	11.8789	13.5522	18.5327	12.8492	20.706	21.0768	10.3578	19.4497	21.0768	10.3578	19.4497	8.47859	7.05527	2.82597
AT1G02705	48hpi_12dpi fem._12dpi male		8.968	6.39124	3.17025	10.6037	14.0586	22.4856	1.64947	17.69	22.5707	21.1794	10.3821	27.5334	4.19874	8.74148	5.11431		47.4647	45.8188	51.1972	22.2393	9.17798	28.6698	12.3981	11.8374	16.6712	12.3981	11.8374	16.6712	5.65239	2.82211	4.23896
AT1G02710	NA	glycine-rich protein	0.727135	1.32233	0	2.12073	1.73325	2.32609	0	0	2.50786	0	2.59553	4.74713	0	0	0		2.96654	10.182	10.5406	5.55982	0	1.59277	6.19906	2.95936	2.77853	6.19906	2.95936	2.77853	1.4131	0	0
AT1G02720	48hpi	galacturonosyltransferase 5	577.588	517.691	438.022	534.778	704.855	761.601	610.305	551.111	546.713	450.293	489.69	488.955	260.322	292.84	265.944		1102.07	872.254	959.194	709.803	701.198	786.828	600.069	540.083	472.35	600.069	540.083	472.35	391.428	321.72	278.358
AT1G02730	NA	cellulose synthase-like D5	2011.98	2344.04	1474.96	3196.3	3523.31	2872.72	1098.55	2388.15	2144.22	2359.2	2330.79	2344.13	1280.62	1055.53	842.156		3217.22	2764.4	2888.12	3148.71	1233.52	2546.84	1811.37	1928.02	2124.18	1811.37	1928.02	2124.18	1177.11	1193.75	842.139
AT1G02740	NA	MRG family protein	654.906	614.882	710.4	783.964	706.588	767.804	592.161	620.51	575.554	650.116	567.556	608.583	734.78	642.499	584.736		634.841	748.374	737.841	739.456	815.005	750.194	639.743	531.205	480.685	639.743	531.205	480.685	552.521	612.397	594.867
AT1G02750	NA	Drought-responsive family protein	1460.81	1131.47	1589.88	994.977	950.014	952.147	867.623	842.315	789.976	757.855	814.132	808.912	764.171	1177.91	1079.12		975.993	1430.56	935.101	1039.69	1472.15	1041.67	963.334	837.499	922.471	963.334	837.499	922.471	949.602	1013.14	1018.76
AT1G02760	NA		0	0	0	0	0	0	0	0	0	0	0	0	0	0	0		0	0	0	0	0	0	0	0	0	0	0	0	0	0	0
AT1G02770	Increasing	Protein of unknown function (DUF626)	6.05946	7.2728	7.39724	33.9317	12.5179	10.6613	263.916	183.704	185.582	108.66	118.529	120.577	403.079	201.054	422.783		7.41636	16.9699	3.0116	7.41309	16.5204	9.55661	53.3119	59.1872	88.9129	53.3119	59.1872	88.9129	118.7	105.829	234.556
AT1G02780	NA	Ribosomal protein L19e family protein	47759.9	50157.6	43085	54520.8	54454.1	49861.7	26949.1	25220.5	25547.6	31804.1	36266.5	33678.1	22803.4	27596.9	28069		38906.2	29103.4	40317.8	38544.4	42497.7	39083.4	35245.4	33986.8	35862.4	35245.4	33986.8	35862.4	29241.2	32310.3	28724.6
AT1G02790	NA	polygalacturonase 4	0	0	0	0.353455	0	3.68298	0	8.1646	0	0	0	0	0	0	0		0	0	0	0	0	0	0	0	0	0	0	0	0	0	0
AT1G02800	12dpi_fem	cellulase 2	10.1799	8.81551	6.07631	49.1303	21.3768	15.3134	158.349	121.108	188.089	23.0211	55.3714	37.0276	109.167	17.483	59.6669		2.96654	1.69699	3.0116	5.55982	1.8356	3.18554	3.71944	2.95936	1.38926	3.71944	2.95936	1.38926	0	0	5.65194
AT1G02810	10hpi_48hpi_12dpi male	Plant invertase/pectin methylesterase inhibitor superfamily	1336.47	1585.25	2046.39	1325.46	1828	1926.59	222.679	289.843	161.757	434.638	446.432	393.063	113.366	299.396	375.049		2356.92	2484.4	2103.6	1725.4	2408.3	1793.46	778.602	991.386	948.867	778.602	991.386	948.867	350.448	375.34	228.904
AT1G02813	NA	Protein of unknown function, DUF538	21.8141	7.93396	13.7377	20.8539	16.5622	14.9258	3.29895	0	0	0	0.865177	0.949427	0	0	0		5.93309	33.9399	12.0464	16.6795	29.3695	22.2988	3.71944	1.47968	0	3.71944	1.47968	0	0	0	0
AT1G02816	NA	Protein of unknown function, DUF538	1913.09	1588.33	2552.31	1404.99	1196.14	1552.47	1408.65	745.7	847.656	896.902	1013.12	908.601	659.203	869.777	825.108		1532.22	2202.7	1638.31	1262.08	2224.74	1638.96	1400.99	1019.5	1058.62	1400.99	1019.5	1058.62	774.377	893.197	669.755
AT1G02820	Decreasing	Late embryogenesis abundant 3 (LEA3) family protein	46.0519	47.3834	68.6887	84.4758	42.7535	37.9928	57.7316	21.7723	22.5707	8.2876	19.0339	14.2414	25.1925	21.8537	30.6858		22.2491	16.9699	16.5638	35.2122	51.3967	36.6337	17.3574	7.3984	13.8926	17.3574	7.3984	13.8926	21.1965	7.05527	11.3039
AT1G02830	NA	Ribosomal L22e protein family	2.66616	1.54271	3.17025	0.706911	1.34808	1.35689	4.94842	1.36077	2.50786	0.920844	0.865177	0	0	4.37074	0		0	1.69699	0	3.70655	3.67119	0	0	0	0	0	0	0	0	1.41105	0
AT1G02840	NA	RNA-binding (RRM/RBD/RNP motifs) family protein	5772.97	6612.95	6385.93	6780.33	7155.82	6290.92	8227.57	12022.4	13025.8	11549.2	10970.4	11098.8	8737.59	10470.1	9304.63		7042.58	6367.12	6449.34	5982.36	5626.1	6007.92	9095.26	9575.01	9374.75	9095.26	9575.01	9374.75	10222.3	9018.05	9369.5
AT1G02850	Not Clustered but DE	beta glucosidase 11	4595.01	4286.1	4977.02	5662.35	4065.63	5191.45	8717.46	6118.01	6333.6	5561.9	6330.5	5917.78	4249.13	5030.72	8936.4		3525.74	4994.25	3419.67	2874.43	5108.47	3559.84	3300.38	3382.55	3910.78	3300.38	3382.55	3910.78	3163.93	3609.48	5934.54
AT1G02860	NA	SPX (SYG1/Pho81/XPR1) domain-containing protein	3084.99	3004.77	4309.95	2823.75	2971.56	3056.1	2934.41	3137.93	3429.5	3191.65	3308.44	3278.37	2897.13	2729.53	4768.24		3076.31	4804.19	3297.7	3106.09	3939.19	3246.06	3757.87	3947.79	3639.87	3757.87	3947.79	3639.87	2364.11	2960.39	5784.76
AT1G02870	NA		1159.54	1229.54	918.315	1402.16	1351.74	1247.37	889.066	794.688	976.811	1012.93	1126.46	1045.32	873.339	937.524	1189.93		1087.24	879.042	1142.9	1024.86	963.688	1014.59	943.497	875.971	1018.33	943.497	875.971	1018.33	864.816	970.805	1124.74
AT1G02880	10hpi_48hpi	thiamin pyrophosphokinase1	3819.16	3439.37	5295.1	2738.57	2749.51	2960.92	1557.1	1042.35	924.146	1310.36	1291.71	1272.23	974.109	1588.76	1224.02		2984.34	4356.18	3243.49	3206.16	4315.49	3492.94	2511.86	1723.83	1686.57	2511.86	1723.83	1686.57	1431.47	1590.26	1316.9
AT1G02890	12dpi fem._12dpi male_24dpi	AAA-type ATPase family protein	6303.05	7678.75	7284.7	6858.09	7906.7	7714.49	14477.4	20668.7	19299.2	16041.1	12550.3	14101.8	18906.9	11569.3	15012.2		10322.1	10808.1	9061.9	10155.9	6253.88	9013.48	9443.65	10909.7	11423.9	9443.65	10909.7	11423.9	10031.6	11864.1	13663.6
AT1G02900	NA	rapid alkalinization factor 1	13257.4	10708.6	18764.4	4951.2	5790.79	6408.19	4641.62	2584.1	2858.96	3746.92	4806.06	4186.97	2116.17	4062.6	3027.67		8192.11	14665.4	9361.55	8276.72	17561.2	10134.8	7547.98	6029.7	5554.27	7547.98	6029.7	5554.27	5017.91	5161.64	4279.93
AT1G02910	NA	tetratricopeptide repeat (TPR)-containing protein	740.466	719.125	773.276	726.704	759.164	725.741	1078.76	1283.2	1384.34	1042.4	1074.55	1088.04	1729.88	1142.95	1215.5		860.298	923.164	787.533	835.826	695.691	791.606	885.226	976.589	1005.83	885.226	976.589	1005.83	1172.87	1079.46	1121.91
AT1G02920	10hpi	glutathione S-transferase 7	152604	167386	228759	61752.5	30021.2	41128.8	3323.69	1009.69	2253.31	2427.35	5107.14	3884.1	2044.79	3295.54	3089.04		9845.96	11291.8	7795.52	9927.98	18734.1	12431.6	6459.42	3660.73	1882.45	6459.42	3660.73	1882.45	1568.54	2734.62	3028.03
AT1G02930	10hpi	glutathione S-transferase 6	157367	170504	224575	38361.6	19626.2	24998.3	2467.61	1255.99	2351.12	1461.38	2500.36	1950.12	1965.01	1652.14	2681.6		8803.22	7203.73	6208.41	8569.53	12493.1	9206.2	3323.94	2028.64	882.182	3323.94	2028.64	882.182	866.229	1289.7	2116.65
AT1G02940	24dpi	glutathione S-transferase (class phi) 5	14.0579	6.17086	9.77493	15.552	5.39233	6.39675	6.59789	6.80384	10.0314	0.920844	2.59553	1.89885	50.3849	39.3367	10.2286		0	0	0	1.85327	0	3.18554	0	0	1.38926	0	0	1.38926	42.3929	69.1416	24.0207
AT1G02950	NA	glutathione S-transferase F4	1942.42	1714.62	835.096	751.446	1351.74	1121.18	315.049	1087.25	1282.77	906.111	1289.11	1086.14	806.159	1158.25	978.538		1526.29	2189.12	1617.23	1818.06	1294.1	1677.19	1563.4	1503.35	1467.06	1563.4	1503.35	1467.06	1879.42	1848.48	1172.78
AT1G02952	NA		132.339	101.158	57.3286	84.8293	89.5513	74.435	21.4431	89.8106	82.7593	59.8549	91.7088	86.3978	54.5837	83.0441	61.3717		115.695	140.85	99.3827	138.995	89.9442	167.241	117.782	102.098	72.2417	117.782	102.098	72.2417	100.33	42.3316	80.5402
AT1G02960	NA		909.888	1022.6	979.606	996.744	1108.7	1035.89	1677.51	1925.49	2159.27	1754.21	1765.83	1779.23	1326.8	1623.73	1508.72		1067.96	979.165	1005.87	998.914	827.854	1046.45	1518.77	1673.52	1546.25	1518.77	1673.52	1546.25	1692.89	1751.12	1593.85
AT1G02965	NA		0.484757	3.08543	1.32094	1.41382	2.311	0.775364	1.64947	1.36077	0	0	0	0.949427	0	0	0		0	1.69699	3.0116	0	0	0	0	0	0	0	0	0	0	0	0
AT1G02970	NA	WEE1 kinase homolog	257.891	330.802	237.504	312.101	359.746	319.644	143.504	176.9	171.788	174.96	170.44	165.2	79.7761	37.1513	71.6003		367.852	280.004	349.345	296.524	256.984	374.301	194.65	201.236	213.947	194.65	201.236	213.947	50.8715	69.1416	69.2363
AT1G02980	NA	cullin 2	223.473	315.375	322.308	279.23	185.65	246.953	240.823	174.178	169.28	148.256	132.372	123.425	222.533	61.1904	199.458		142.394	207.033	179.19	179.767	258.819	156.091	189.691	145.009	108.363	189.691	145.009	108.363	39.5667	53.62	81.9531
AT1G02990	NA		1702.71	1934.56	2158.67	1653.11	1828	1794.39	1524.11	1695.52	1735.44	1926.41	1583.27	1680.49	2330.3	2091.4	2074.7		1817.01	2294.33	1754.26	1838.45	1510.7	1815.76	1856	1874.75	1917.18	1856	1874.75	1917.18	2010.84	2436.89	2354.03
AT1G03000	12dpi male_12dpi fem._24dpi	peroxin 6	1012.9	1150.86	1009.46	1197.15	1298.97	1385.58	1957.92	2332.35	2255.82	2268.96	1890.41	2046.96	2292.51	1759.22	1824.1		1729.5	1785.24	1563.02	1616.05	1079.33	1350.67	1661.35	1790.41	1858.83	1661.35	1790.41	1858.83	2058.88	2205.48	1920.25
AT1G03010	10hpi_48hpi_12dpi male	Phototropic-responsive NPH3 family protein	182.753	191.958	179.119	71.398	143.86	162.051	31.34	91.1714	67.7122	119.71	77.866	98.7404	113.366	100.527	35.8002		293.688	329.217	331.276	235.366	220.272	224.58	306.234	297.416	211.168	306.234	297.416	211.168	130.005	155.216	57.9324
AT1G03020	NA	Thioredoxin superfamily protein	1.45427	0	0	1.06037	0.770333	0	0	1.36077	1.25393	0	0	1.89885	4.19874	8.74148	3.40954		0	0	0	0	0	1.59277	0	0	9.72484	0	0	9.72484	4.23929	5.64422	2.82597
AT1G03030	NA	P-loop containing nucleoside triphosphate hydrolases superfamily protein	1708.04	1737.1	1945.47	1523.04	1555.11	1748.64	1578.55	1451.94	1398.13	1210.91	1245.86	1261.79	1268.02	1392.08	1416.66		1395.76	1483.17	1611.2	1675.36	2092.58	1823.72	1202.62	1244.41	1140.59	1202.62	1244.41	1140.59	1143.2	1152.83	1055.5
AT1G03040	12dpi fem._24dpi	basic helix-loop-helix (bHLH) DNA-binding superfamily protein	4177.15	4597.07	3617.78	5076.33	4498.17	4072.6	11782.2	9377.05	9158.7	6957.9	7388.62	7071.33	13473.8	9493.25	9773.44		3521.29	3794.48	3630.48	4375.58	3843.74	4177.83	4923.29	5621.3	5804.34	4923.29	5621.3	5804.34	6987.77	7137.11	7118.62
AT1G03050	NA	ENTH/ANTH/VHS superfamily protein	0.969514	5.28931	19.0215	3.88801	4.23683	4.07066	13.1958	12.2469	3.76179	8.2876	4.32589	0.949427	8.39749	13.1122	18.7525		4.44982	3.39399	1.5058	5.55982	9.17798	9.55661	2.47962	1.47968	1.38926	2.47962	1.47968	1.38926	4.23929	0	19.7818
AT1G03055	NA		14.5427	11.2398	9.24655	17.3193	15.5993	12.0181	39.5873	21.7723	27.5864	11.971	29.416	19.938	41.9874	2.18537	13.6382		13.3495	6.78797	10.5406	24.0925	18.356	14.3349	13.6379	36.992	15.2819	13.6379	36.992	15.2819	39.5667	14.1105	19.7818
AT1G03060	NA	Beige/BEACH domain ;WD domain, G-beta repeat protein	3372.7	3328.3	3219.39	3607.01	4227.59	3943.7	5339.34	7541.37	6428.9	6677.04	4553.43	5513.32	10530.5	4416.63	4759.72		6339.51	5584.8	5181.45	5945.3	2782.76	5077.75	3744.23	4541.14	5368.11	3744.23	4541.14	5368.11	3553.94	4592.98	5184.24
AT1G03070	12dpi fem._24dpi	Bax inhibitor-1 family protein	224.2	245.071	203.688	176.374	160.422	208.767	955.045	661.333	639.504	441.084	461.14	406.355	1112.67	566.011	756.918		320.387	319.035	289.113	220.539	266.162	199.096	375.663	324.05	391.772	375.663	324.05	391.772	363.166	342.886	298.14
AT1G03080	NA	kinase interacting (KIP1-like) family protein	11529.5	14687.3	15249.7	10039.9	11984.5	12646	13202.4	12698.7	13162.5	12672.7	10273.1	11135.8	15144.9	12968	12114.1		13073.6	14079.9	12808.3	12257.5	9904.88	11939.4	14236.8	13476.9	14121.9	14236.8	13476.9	14121.9	12661.4	14646.7	13824.6
AT1G03090	NA	methylcrotonyl-CoA carboxylase alpha chain, mitochondrial / 3-methylcrotonyl-CoA carboxylase 1 (MCCA)	2009.07	2286.96	3034.19	1581.36	2020.58	1956.63	2482.46	2551.44	2531.68	1764.34	1859.27	1849.48	3329.6	1960.28	2130.96		2448.88	3020.65	2437.89	2553.81	1848.45	2282.44	1646.47	1948.74	1949.14	1646.47	1948.74	1949.14	1790.39	1818.85	1849.6
AT1G03100	NA	Pentatricopeptide repeat (PPR) superfamily protein	237.046	288.488	194.706	382.439	351.657	383.805	450.306	370.129	315.99	331.504	326.172	313.311	474.458	257.874	369.935		304.071	198.548	328.264	257.605	245.97	243.694	244.243	288.538	272.296	244.243	288.538	272.296	268.489	297.732	373.028
AT1G03103	NA	Bifunctional inhibitor/lipid-transfer protein/seed storage 2S albumin superfamily protein	0.727135	0	0	0.353455	0	0	1.64947	0	0	0.920844	0	0	0	0	0		0	0	0	0	0	0	0	0	0	0	0	0	1.4131	0	0
AT1G03106	12dpi fem._24dpi		17.4512	9.0359	21.9275	8.12947	6.16267	3.68298	399.172	151.045	163.011	34.0712	45.8544	26.5839	319.105	177.015	289.811		10.3829	8.48496	12.0464	9.26636	9.17798	7.96384	6.19906	4.43904	2.77853	6.19906	4.43904	2.77853	24.0227	11.2884	12.7169
AT1G03110	NA	Transducin/WD40 repeat-like superfamily protein	998.114	1118.69	881.064	1297.89	1318.62	1220.23	639.995	710.32	578.061	772.588	705.985	669.346	671.799	673.094	693.841		1072.41	787.405	1166.99	963.702	892.1	845.76	767.444	707.287	772.43	767.444	707.287	772.43	705.136	705.527	707.906
AT1G03120	12dpi fem._24dpi	responsive to abscisic acid 28	27.8735	30.6339	26.6829	40.6474	29.0801	19.3841	98.9684	35.3799	51.4111	24.8628	32.8767	23.7357	62.9812	56.8196	37.5049		22.2491	20.3639	33.1276	24.0925	38.5475	27.0771	11.1583	16.2765	27.7853	11.1583	16.2765	27.7853	5.65239	16.9326	0
AT1G03130	NA	photosystem I subunit D-2	161.909	117.467	131.565	118.761	155.993	144.218	648.243	1460.1	1435.75	1000.04	1330.64	1107.98	3396.78	1999.61	1532.59		129.045	169.699	144.557	159.381	139.505	144.942	880.266	1371.66	1337.86	880.266	1371.66	1337.86	2549.23	2525.79	2352.62
AT1G03140	NA	splicing factor Prp18 family protein	5253.55	5118.06	6419.22	4635.57	4699.8	4888.28	3170.29	4051	3842.04	4179.71	4342.33	4144.25	3812.46	3800.36	3934.61		4776.14	5567.83	4928.48	4603.53	5560.02	4998.11	4547.63	4280.71	4162.23	4547.63	4280.71	4162.23	3948.19	3427.45	3449.1
AT1G03150	NA	Acyl-CoA N-acyltransferases (NAT) superfamily protein	1983.87	1742.61	1977.18	1535.06	1513.9	1598.03	768.654	741.618	929.162	893.219	957.751	850.686	629.812	896.002	796.127		1327.53	1456.02	1425.99	1241.69	1965.92	1487.65	1191.46	1038.74	990.545	1191.46	1038.74	990.545	853.511	969.394	839.313
AT1G03160	NA	FZO-like	602.553	615.102	468.14	594.512	627.051	567.179	847.829	1189.31	1045.78	942.945	923.144	919.995	1767.67	1125.47	1016.04		631.874	638.069	572.204	678.298	367.119	608.438	582.712	764.995	878.014	582.712	764.995	878.014	1165.81	1402.59	1234.95
AT1G03165	NA		7.02897	7.49318	3.17025	2.47419	9.43658	4.84603	18.1442	8.1646	10.0314	2.76253	6.92142	6.64599	12.5962	10.9269	13.6382		7.41636	1.69699	4.5174	14.8262	3.67119	7.96384	1.23981	4.43904	4.16779	1.23981	4.43904	4.16779	7.06549	4.23316	4.23896
AT1G03170	NA	Protein of unknown function (DUF3049)	29.5702	13.2233	3.17025	12.3709	12.7105	19.7718	131.958	40.823	75.2358	23.942	57.9669	47.4713	75.5774	93.9709	51.1431		11.8662	13.5759	7.52899	20.386	18.356	9.55661	28.5157	87.3011	119.477	28.5157	87.3011	119.477	101.743	84.6632	29.6727
AT1G03180	10hpi_48hpi_12dpi male		429.495	439.012	528.374	447.121	422.913	514.648	250.72	239.495	242.008	309.404	287.239	312.361	159.552	205.425	180.706		459.814	417.46	465.292	368.801	563.528	350.409	349.627	364.001	361.208	349.627	364.001	361.208	221.856	204.603	172.384
AT1G03190	NA	RAD3-like DNA-binding helicase protein	754.524	827.997	815.018	878.337	870.284	902.136	966.591	1423.36	1273.99	1123.43	999.28	1081.4	1318.41	1114.54	1121.74		981.926	1006.32	819.155	839.533	681.006	842.575	968.293	1013.58	948.867	968.293	1013.58	948.867	1102.22	1018.78	1030.07
AT1G03200	12dpi fem._24dpi		59.1403	76.2542	43.8551	87.3035	84.5441	71.915	300.204	307.533	284.642	267.045	223.216	217.419	298.111	279.727	284.696		69.7138	66.1827	69.2667	55.5982	56.9035	68.4891	137.619	192.358	204.222	137.619	192.358	204.222	237.4	289.266	231.73
AT1G03210	10hpi_48hpi_12dpi male	Phenazine biosynthesis PhzC/PhzF protein	3101.72	3122.67	4143.78	2800.43	2953.65	2925.26	1581.84	1560.8	1514.75	1718.3	1688.83	1646.31	1213.44	1558.17	1215.5		2855.3	3802.96	3067.31	3361.84	4212.69	3598.06	2730.07	2259.47	2038.05	2730.07	2259.47	2038.05	1586.91	1749.71	1342.34
AT1G03220	NA	Eukaryotic aspartyl protease family protein	104372	121270	158522	77859.9	66802	81327.9	14114.5	24677.5	16822.7	34668.9	33531.7	34913.3	10228.1	8302.22	9708.66		79188.9	102822	76410.3	97204.2	72983.3	89469	26156.3	23339	23818.9	26156.3	23339	23818.9	6778.63	7556.19	8014.45
AT1G03230	48hpi	Eukaryotic aspartyl protease family protein	2080.82	2142.83	1444.31	3345.45	2679.6	2560.06	2192.15	2648.05	1707.85	1961.4	1781.4	1867.52	1247.03	535.416	785.899		2695.11	1661.36	2329.47	2509.33	1453.79	2276.07	813.317	800.507	1064.18	813.317	800.507	1064.18	292.511	399.328	466.285
AT1G03240	NA		0.727135	3.74659	0.264187	5.30183	1.34808	4.45834	8.24736	5.44307	10.0314	14.7335	4.32589	1.89885	0	10.9269	10.2286		1.48327	5.09098	3.0116	3.70655	0	0	1.23981	1.47968	5.55705	1.23981	1.47968	5.55705	1.4131	1.41105	2.82597
AT1G03250	NA		1572.79	1505.47	1529.38	1516.68	1449.77	1270.24	1408.65	1272.32	958.002	1049.76	1101.37	1145.01	1881.04	1776.71	2030.38		1248.92	1320.26	1246.8	1351.04	1268.4	1384.12	1190.22	1078.69	1165.59	1190.22	1078.69	1165.59	1568.54	1711.61	1747.86
AT1G03260	NA	SNARE associated Golgi protein family	695.626	685.626	753.726	665.203	663.257	656.54	531.13	673.58	589.347	604.074	571.882	543.072	780.966	566.011	640.993		630.391	673.706	692.667	630.113	647.966	608.438	596.35	581.514	514.027	596.35	581.514	514.027	603.393	643.441	486.067
AT1G03270	12dpi_fem	CBS domain-containing protein with a domain of unknown function (DUF21)	176.936	207.385	183.082	244.945	277.127	246.372	435.461	536.142	552.983	346.237	382.408	368.378	382.086	277.542	252.306		234.357	208.73	222.858	220.539	192.738	202.282	353.346	313.692	318.141	353.346	313.692	318.141	300.99	345.708	267.054
AT1G03280	NA	Transcription factor TFIIE, alpha subunit	3284.47	3641.03	3936.92	3303.39	3264.48	3382.33	3656.88	3631.89	4153.01	3617.08	3548.96	3550.86	3690.7	3282.43	3484.55		3524.26	4171.21	3427.2	3400.76	3505.99	3475.42	3428.08	3761.35	3382.86	3428.08	3761.35	3382.86	3764.49	3503.65	3385.51
AT1G03290	NA		3796.37	3927.09	5279.25	3416.5	3532.36	3535.85	4323.27	3837.36	3889.69	3794.8	3774.77	3727.45	4530.44	4615.5	4333.52		3601.39	5153.77	3775.04	4032.72	4087.87	4145.98	4421.17	3897.48	4021.92	4421.17	3897.48	4021.92	4134.72	4243.04	3908.32
AT1G03300	NA	DOMAIN OF UNKNOWN FUNCTION 724 1	150.759	186.668	120.734	323.058	273.468	254.126	409.069	457.218	595.616	516.594	515.646	498.449	436.669	319.064	381.868		268.472	157.82	207.8	157.528	145.012	162.462	301.274	400.993	423.725	301.274	400.993	423.725	336.317	334.42	435.199
AT1G03310	12dpi fem._24dpi	debranching enzyme 1	671.146	728.381	600.762	1068.85	943.466	963.778	2787.61	2427.61	2405.04	1802.09	1714.78	1805.81	2771.17	1798.56	2044.02		792.067	811.162	859.811	893.277	829.69	820.276	1119.55	1333.19	1342.03	1119.55	1333.19	1342.03	1951.49	2246.4	2201.43
AT1G03320	Not Clustered but DE		3.87805	4.62814	4.75537	12.7244	4.622	3.68298	21.4431	10.8861	8.77751	3.68338	5.19106	3.79771	12.5962	0	8.52385		1.48327	1.69699	0	0	0	3.18554	0	0	1.38926	0	0	1.38926	2.8262	4.23316	0
AT1G03325	NA		0	0	0.528374	0.706911	0	0.193841	0	0	0	0.920844	0	1.89885	0	0	0		0	0	0	0	0	0	0	0	0	0	0	0	0	0	0
AT1G03330	NA	Small nuclear ribonucleoprotein family protein	2998.22	2316.72	2901.83	2873.59	2210.86	2329.97	1847.41	1217.89	1271.48	1259.71	1623.07	1569.4	864.941	1538.5	1471.22		1750.26	2163.67	2099.08	2231.34	2935.12	2435.34	1753.09	1603.97	1511.52	1753.09	1603.97	1511.52	1396.14	1535.23	1254.73
AT1G03340	10hpi_48hpi_12dpi male		545.836	558.463	960.056	511.803	477.799	569.311	311.75	168.735	181.82	338.871	339.15	290.525	239.328	356.215	194.344		350.052	541.341	403.554	528.183	710.376	538.356	701.734	503.091	537.645	701.734	503.091	537.645	320.773	424.727	235.969
AT1G03350	NA	BSD domain-containing protein	4955.43	4609.85	5603.68	3970.72	4188.88	4294.35	3162.04	2796.38	2475.26	2966.96	2957.18	2981.2	3060.88	3424.47	3194.74		4221.39	5656.08	4677.01	3838.13	5576.54	4318	4015.75	3743.59	3652.37	4015.75	3743.59	3652.37	3504.48	3496.59	3285.19
AT1G03360	NA	ribosomal RNA processing 4	983.087	1111.19	785.957	1313.44	1169.17	1267.72	1091.95	1360.77	1138.57	1122.51	1059.84	1070	747.376	714.616	927.394		1062.02	660.13	1028.46	783.934	937.99	853.724	960.854	809.385	790.491	960.854	809.385	790.491	534.151	666.017	633.017
AT1G03365	NA	RING/U-box superfamily protein	1073.98	1273.84	1196.77	1198.57	1353.28	1294.08	1492.77	1778.52	1771.8	1481.64	1403.32	1456.42	1658.5	1381.15	1542.82		1486.24	1591.78	1288.96	1189.8	1024.26	1177.06	1551	1408.66	1483.73	1551	1408.66	1483.73	1490.82	1615.66	1453.96
AT1G03370	NA	C2 calcium/lipid-binding and GRAM domain containing protein	3608.29	4115.08	5024.05	3177.56	3391.01	3383.5	2475.86	2858.97	2624.47	3106.01	2480.46	2840.68	3258.23	2766.68	2550.33		4240.68	5367.59	4012.95	4086.47	3195.77	3752.56	3289.22	3085.13	3217.53	3289.22	3085.13	3217.53	2820.54	2970.27	3403.88
AT1G03380	NA	homolog of yeast autophagy 18 (ATG18) G	4279.43	4704.4	5914.89	3556.47	4210.26	4678.55	5933.15	5941.11	5569.95	5875.91	4819.9	5205.71	7767.68	5697.26	5528.57		6194.15	8254.17	5901.23	6093.56	4418.28	5702.11	5530.8	5505.89	5966.89	5530.8	5505.89	5966.89	5629.78	5590.6	5781.94
AT1G03390	NA	HXXXD-type acyl-transferase family protein	1.93903	0.661163	1.05675	0	1.73325	0	1.64947	0	0	0	0.865177	0.949427	0	0	0		0	0	0	1.85327	0	0	0	4.43904	0	0	4.43904	0	0	0	0
AT1G03395	NA		2.42378	0.661163	3.17025	1.76728	1.92583	0.581523	0	4.0823	2.50786	4.60422	0	0	0	4.37074	1.70477		1.48327	3.39399	3.0116	0	0	0	2.47962	1.47968	0	2.47962	1.47968	0	1.4131	0	1.41299
AT1G03400	NA	2-oxoglutarate (2OG) and Fe(II)-dependent oxygenase superfamily protein	112.464	137.742	173.571	129.365	159.074	109.908	262.266	185.064	255.802	187.852	223.216	181.341	592.023	493.894	537.002		97.896	139.153	108.418	200.153	130.327	187.947	216.967	253.025	263.96	216.967	253.025	263.96	536.977	539.023	543.999
AT1G03410	12dpi male_12dpi fem._24dpi	2-oxoglutarate (2OG) and Fe(II)-dependent oxygenase superfamily protein	689.809	854.884	1081.58	1381.3	593.542	570.086	1101.85	997.442	911.607	1337.07	1045.13	1068.11	1175.65	1201.95	912.052		360.435	305.459	390.002	413.28	394.653	463.496	1164.18	914.442	857.175	1164.18	914.442	857.175	1331.14	994.793	1144.52
AT1G03430	NA	histidine-containing phosphotransfer factor 5	1044.17	1053.23	1136.01	898.837	976.975	960.288	951.746	955.258	1050.79	972.412	1063.3	995.949	1305.81	1516.65	1382.57		860.298	1135.29	990.816	971.115	1092.18	938.141	1076.16	1105.32	1026.67	1076.16	1105.32	1026.67	1642.02	1772.28	1606.56
AT1G03440	NA	Leucine-rich repeat (LRR) family protein	154.88	199.451	312.798	174.96	236.878	178.14	372.781	319.78	235.739	257.836	267.34	237.357	323.303	316.879	306.858		268.472	264.731	236.41	341.002	170.71	224.58	235.564	294.456	266.739	235.564	294.456	266.739	323.599	268.1	292.488
AT1G03445	12dpi fem._24dpi	Serine/threonine protein phosphatase family protein	29.0854	56.1989	43.3267	54.4321	45.4497	32.5653	702.675	696.713	611.918	228.369	166.114	149.06	902.73	303.766	322.201		65.264	76.3647	64.7493	40.772	44.0543	31.8554	57.0313	47.3498	34.7316	57.0313	47.3498	34.7316	55.1108	33.8653	29.6727
AT1G03457	NA	RNA-binding (RRM/RBD/RNP motifs) family protein	1311.99	1352.08	1804.13	1208.46	1144.52	1202.01	933.602	987.917	897.813	1025.82	981.976	1036.77	600.42	795.475	526.774		1363.13	1681.72	1407.92	1226.87	1231.69	1165.91	1321.64	1089.04	1080.85	1321.64	1089.04	1080.85	869.055	840.988	682.472
AT1G03470	NA	Kinase interacting (KIP1-like) family protein	698.535	900.504	673.942	868.793	667.109	693.757	516.285	541.585	608.156	623.412	770.873	752.895	579.427	496.079	461.992		711.971	687.282	731.818	515.21	570.871	530.392	559.155	565.238	655.732	559.155	565.238	655.732	373.058	438.838	457.807
AT1G03475	Not Clustered but DE	Coproporphyrinogen III oxidase	1951.15	2349.55	2250.35	2088.21	2108.02	2074.87	4255.64	4679.68	4744.87	2852.78	3119.83	3008.73	4727.79	2915.28	3426.59		2110.7	2265.49	2062.94	2387.02	1951.24	2264.92	1884.51	2318.66	2132.52	1884.51	2318.66	2132.52	2756.95	2816.46	3172.15
AT1G03490	NA	NAC domain containing protein 6	0	0	0	0	0	0	0	0	0	0	0	0	0	0	0		0	0	0	0	0	0	0	0	0	0	0	0	0	0	0
AT1G03495	NA	HXXXD-type acyl-transferase family protein	157.788	179.836	225.88	213.134	131.534	167.479	146.803	129.273	147.964	96.6886	122.855	101.589	289.713	408.664	115.924		152.777	118.789	149.074	144.555	168.875	117.865	135.14	193.838	109.752	135.14	193.838	109.752	480.453	317.487	117.278
AT1G03502	NA		0	0.220388	0	0	0	0	0	0	0	0	0	0	0	0	0		0	0	0	0	0	0	0	1.47968	0	0	1.47968	0	0	1.41105	0
AT1G03506	NA		0.727135	0.440775	0.264187	0.706911	0.770333	0.193841	3.29895	5.44307	1.25393	0.920844	3.46071	1.89885	0	2.18537	1.70477		0	0	0	1.85327	0	1.59277	0	0	0	0	0	0	0	2.82211	0
AT1G03510	NA	Tetratricopeptide repeat (TPR)-like superfamily protein	84.3477	123.858	73.7082	114.873	101.877	130.649	98.9684	91.1714	107.838	105.897	95.1695	93.0438	75.5774	87.4148	121.039		90.4796	91.6376	99.3827	88.9571	119.314	70.0818	90.5063	87.3011	84.7451	90.5063	87.3011	84.7451	80.5466	87.4853	86.1921
AT1G03515	NA		0	0	0.264187	0	0	0	0	0	0	0	0	0	0	0	0		0	0	0	0	0	1.59277	0	0	0	0	0	0	0	0	0
AT1G03520	NA	Core-2/I-branching beta-1,6-N-acetylglucosaminyltransferase family protein	457.853	438.131	464.177	368.654	459.889	405.903	443.708	576.965	482.763	526.723	466.331	525.982	881.736	666.538	494.383		525.078	741.586	536.064	528.183	330.407	453.939	495.925	504.571	445.954	495.925	504.571	445.954	737.637	808.534	524.218
AT1G03530	NA	nuclear assembly factor 1	923.946	1040.23	713.306	1357.98	1522.56	1411.94	1286.59	1739.06	1658.95	1519.39	1481.18	1476.36	1973.41	1260.96	1805.35		1484.76	1070.8	1359.74	1451.11	647.966	1145.2	1140.63	1158.59	1301.74	1140.63	1158.59	1301.74	1187	1124.61	1499.18
AT1G03540	NA	Pentatricopeptide repeat (PPR-like) superfamily protein	51.3842	83.9677	68.4245	119.468	140.971	119.988	123.71	163.292	114.108	126.156	91.7088	113.931	193.142	102.712	126.153		140.911	81.4556	127.993	129.729	64.2459	87.6023	90.5063	109.496	130.591	90.5063	109.496	130.591	103.156	101.596	138.473
AT1G03545	NA		113.191	119.891	111.487	162.943	166.392	138.015	249.07	243.577	264.579	214.557	171.305	226.913	218.335	238.205	317.087		175.026	144.244	155.097	161.235	77.0951	135.385	172.334	202.716	152.819	172.334	202.716	152.819	271.315	128.406	285.423
AT1G03550	NA	Secretory carrier membrane protein (SCAMP) family protein	512.146	599.895	507.504	616.78	684.056	598.193	1755.04	1541.75	1741.71	1674.09	1392.94	1673.84	1620.72	2200.67	2028.68		805.417	719.525	599.308	682.004	413.009	530.392	1340.24	1549.23	1601.82	1340.24	1549.23	1601.82	2012.25	2256.28	1870.79
AT1G03560	NA	Pentatricopeptide repeat (PPR-like) superfamily protein	525.961	610.915	562.719	599.46	618.77	614.67	625.15	586.491	563.014	568.161	487.095	519.336	810.358	666.538	594.964		600.725	526.068	539.076	596.754	457.064	519.243	510.803	569.677	547.37	510.803	569.677	547.37	739.05	691.416	712.145
AT1G03570	NA		0	0	0	1.41382	0	0	0	0	0	0	1.73035	3.79771	0	0	0		0	0	0	0	0	0	0	0	0	0	0	0	0	0	1.41299
AT1G03590	10hpi_12dpi fem._24dpi	Protein phosphatase 2C family protein	2020.47	2009.28	2380.06	1899.82	1587.66	1500.91	1850.71	1582.57	1571.17	1274.45	1213.84	1311.16	1704.69	1691.48	1600.78		1560.4	1374.56	1316.07	1313.97	1464.81	1345.89	1283.21	1163.03	1250.34	1283.21	1163.03	1250.34	1526.15	1429.4	1275.93
AT1G03600	NA	photosystem II family protein	179.845	70.3037	72.9157	108.864	153.874	85.4839	1088.65	1835.67	1991.24	1127.11	1716.51	1458.32	3107.07	1853.19	1460.99		140.911	135.759	138.533	126.023	154.19	168.833	965.814	1562.54	1362.87	965.814	1562.54	1362.87	2868.59	2762.84	2481.2
AT1G03610	12dpi fem._24dpi	Protein of unknown function (DUF789)	1336.72	1327.4	1278.67	1222.6	1382.36	1050.23	1985.97	5658.07	4475.27	3646.54	3256.53	3545.16	3396.78	3219.05	4422.17		1241.5	1445.84	1198.62	1200.92	1106.86	1170.68	2447.39	2200.28	1897.73	2447.39	2200.28	1897.73	2894.02	2782.6	3805.17
AT1G03620	NA	ELMO/CED-12 family protein	134.52	101.819	50.9881	210.659	265.187	142.861	1149.68	2682.07	3495.96	2105.97	2312.62	2234.95	1729.88	1252.22	1471.22		100.863	88.2436	124.981	155.675	108.3	189.539	1151.79	1504.83	1091.96	1151.79	1504.83	1091.96	2051.82	1904.92	2040.35
AT1G03630	NA	protochlorophyllide oxidoreductase C	58.1708	14.9864	13.7377	51.251	56.6195	36.8298	407.42	390.54	371.163	282.699	354.723	317.109	562.632	399.923	271.058		57.8476	50.9098	49.6914	59.3047	45.8899	58.9324	233.085	248.586	338.98	233.085	248.586	338.98	650.025	694.239	453.568
AT1G03640	NA		0	0	0	0	0	0	0	0	0	0	0	0	0	0	0		0	0	0	0	0	0	0	0	0	0	0	0	0	0	0
AT1G03650	NA	Acyl-CoA N-acyltransferases (NAT) superfamily protein	283.098	234.272	214.784	269.686	244.966	277.387	247.421	155.127	239.501	188.773	272.531	253.497	121.764	161.717	230.144		228.424	210.427	204.789	211.273	245.97	227.766	221.926	229.35	208.389	221.926	229.35	208.389	156.854	193.314	223.252
AT1G03660	NA	Ankyrin-repeat containing protein	421.981	307	730.742	216.668	267.113	295.801	211.133	122.469	137.932	140.889	164.384	129.122	109.167	218.537	170.477		504.313	1133.59	609.848	353.975	640.623	447.568	370.704	275.22	283.41	370.704	275.22	283.41	196.421	244.112	237.382
AT1G03670	NA	ankyrin repeat family protein	0.727135	0	0	0	0	0	9.89684	13.6077	5.01572	4.60422	0	3.79771	29.3912	0	5.11431		1.48327	0	0	0	0	0	0	0	1.38926	0	0	1.38926	1.4131	1.41105	1.41299
AT1G03680	12dpi fem._24dpi	thioredoxin M-type 1	502.693	502.264	471.838	646.823	580.639	597.418	1972.77	1559.44	1559.89	1073.7	1385.15	1288.37	2200.14	1553.8	1617.83		504.313	565.099	527.03	492.971	581.884	560.655	742.647	1028.38	1076.68	742.647	1028.38	1076.68	1711.26	1930.32	1605.15
AT1G03687	NA	DTW domain-containing protein	707.018	785.021	683.188	868.44	892.624	918.225	771.953	944.372	963.018	830.602	902.38	823.153	675.998	653.426	704.07		771.302	639.766	861.317	750.575	794.813	732.674	807.118	810.865	668.236	807.118	810.865	668.236	536.977	517.857	679.646
AT1G03700	NA	Uncharacterised protein family (UPF0497)	631.88	617.747	1116.19	228.686	260.95	373.338	240.823	102.058	104.076	133.522	144.485	139.566	92.3724	115.825	92.0575		579.96	1062.32	600.814	389.187	903.114	619.587	451.292	233.789	220.893	451.292	233.789	220.893	156.854	160.86	175.21
AT1G03710	12dpi_fem	Cystatin/monellin superfamily protein	8.72562	13.2233	11.3601	37.1128	16.9473	13.375	105.566	42.1838	45.1415	24.8628	27.6857	24.6851	46.1862	32.7806	42.6192		2.96654	5.09098	9.03479	7.41309	9.17798	6.37107	6.19906	4.43904	12.5034	6.19906	4.43904	12.5034	11.3048	15.5216	7.06493
AT1G03720	NA	Cysteine proteinases superfamily protein	0	0.220388	0	0.353455	0	0	1.64947	2.72153	0	0	0	0	0	4.37074	0		0	0	0	0	0	0	0	1.47968	0	0	1.47968	0	0	0	0
AT1G03730	NA		984.056	897.639	1088.19	776.541	689.641	701.705	521.233	325.223	371.163	420.826	474.982	457.624	419.874	716.801	687.022		624.458	916.376	719.772	717.217	1114.21	917.435	580.232	624.425	507.081	580.232	624.425	507.081	696.657	685.772	747.469
AT1G03740	NA	Protein kinase superfamily protein	7822.04	9560.2	12072.3	5662	6366.42	6655.92	4745.53	3635.97	3820.72	4142.88	3637.21	3904.99	4698.39	4337.96	4925.08		6373.62	9206.19	6489.99	7107.3	6923.87	6971.55	5922.58	5366.8	4713.77	5922.58	5366.8	4713.77	4317.01	4535.13	5380.65
AT1G03743	NA		0	0	0	0	0	0	0	0	0	0	0	0	0	0	0		0	0	0	0	0	0	0	1.47968	0	0	1.47968	0	0	0	0
AT1G03746	NA		2.42378	2.42427	0.264187	1.06037	0.57775	1.55073	0	1.36077	1.25393	0.920844	1.73035	0	0	0	1.70477		0	0	0	5.55982	1.8356	0	1.23981	0	1.38926	1.23981	0	1.38926	0	0	4.23896
AT1G03750	NA	switch 2	848.082	947.006	1075.77	818.956	901.097	898.647	882.468	888.581	899.067	880.327	767.412	822.204	1393.98	974.675	1038.2		879.581	1097.95	805.602	848.799	822.347	847.353	862.909	834.54	976.652	862.909	834.54	976.652	1027.32	1104.86	962.243
AT1G03760	NA	Prefoldin chaperone subunit family protein	789.911	858.851	774.333	840.517	868.936	891.669	836.283	1262.79	1233.87	1172.23	1143.76	1183.94	726.383	764.88	949.556		915.179	821.344	978.769	750.575	884.758	740.637	1089.79	1063.89	1007.22	1089.79	1063.89	1007.22	736.224	794.423	931.157
AT1G03770	NA	RING 1B	1024.05	1216.54	1138.38	1131.06	1119.87	1284.97	1176.07	1420.64	1415.69	1277.21	1249.32	1196.28	948.916	1007.46	1203.57		1164.37	841.708	1093.21	952.582	1064.65	987.517	1020.37	1146.75	1116.97	1020.37	1146.75	1116.97	771.551	897.43	1015.94
AT1G03780	NA	targeting protein for XKLP2	726.166	1140.73	761.916	923.579	1221.56	975.602	484.945	704.877	684.645	674.058	670.512	675.042	411.477	327.806	301.744		1050.16	1016.5	971.24	917.37	469.913	872.837	691.815	717.645	747.424	691.815	717.645	747.424	195.007	373.929	210.535
AT1G03790	NA	Zinc finger C-x8-C-x5-C-x3-H type family protein	32.2363	52.8931	91.4088	37.4663	16.5622	25.0055	1.64947	8.1646	5.01572	8.2876	14.708	17.0897	0	4.37074	3.40954		16.316	49.2128	1.5058	12.9729	18.356	9.55661	4.95925	13.3171	5.55705	4.95925	13.3171	5.55705	1.4131	0	0
AT1G03800	10hpi	ERF domain protein 10	127.491	155.594	196.819	185.918	117.091	121.732	179.793	103.418	134.17	148.256	138.428	125.324	155.354	135.493	138.086		68.2305	66.1827	45.174	98.2235	102.793	76.4529	112.823	125.773	81.9665	112.823	125.773	81.9665	107.395	87.4853	111.626
AT1G03810	NA	Nucleic acid-binding, OB-fold-like protein	0	0	0	0	0.57775	0	1.64947	0	0	0	3.46071	0.949427	0	0	1.70477		0	0	0	0	0	0	0	0	0	0	0	0	0	2.82211	0
AT1G03820	10hpi_48hpi_12dpi male		8059.57	7279.85	5788.08	10632.3	7337.62	6854.8	3102.66	2739.22	2530.43	3478.03	4447.01	3969.55	2170.75	2189.74	1564.98		2213.04	2402.94	2608.04	4105	5207.59	4561.69	3084.65	2913.49	2529.85	3084.65	2913.49	2529.85	3731.99	3084.56	1721.02
AT1G03830	NA	guanylate-binding family protein	500.754	617.306	361.672	770.179	972.546	887.017	1177.72	1537.67	1593.74	1364.69	1175.78	1115.58	1360.39	830.441	1247.89		1059.06	602.432	917.031	958.142	409.338	778.864	849.271	978.069	973.874	849.271	978.069	973.874	871.881	925.651	1167.13
AT1G03840	48hpi	C2H2 and C2HC zinc fingers superfamily protein	531.051	540.391	306.721	466.915	835.812	696.277	192.988	167.374	115.362	358.208	264.744	297.171	151.155	386.811	291.516		836.566	568.493	810.12	687.564	541.501	643.479	613.707	559.319	509.86	613.707	559.319	509.86	343.383	462.826	384.332
AT1G03850	10hpi_48hpi	Glutaredoxin family protein	6894.94	5929.53	11114.4	3616.56	3580.12	3193.14	415.667	351.078	368.655	804.818	917.088	852.585	407.278	583.494	436.421		4630.78	8685.21	5074.54	3258.05	5602.24	3894.32	2147.35	1605.45	1325.36	2147.35	1605.45	1325.36	421.103	592.643	477.589
AT1G03860	NA	prohibitin 2	5319.96	5512.12	5271.59	5654.93	5871.29	6647	3861.42	4358.54	3988.75	4316	4402.89	4241.09	2464.66	2456.36	2811.16		6401.8	5318.37	6389.1	5022.37	7626.9	5553.98	4772.04	4434.6	4190.02	4772.04	4434.6	4190.02	2304.76	2590.69	2565.98
AT1G03870	10hpi_48hpi_12dpi male	FASCICLIN-like arabinoogalactan 9	3017.61	2132.03	1760.02	1759.15	2939.01	3084.59	1054.01	1476.43	736.057	2661.24	2102.38	2264.38	344.297	1536.32	1517.24		6711.81	4393.51	5518.75	3699.13	3573.91	3707.97	3121.85	2138.14	2764.63	3121.85	2138.14	2764.63	982.103	1649.52	1051.26
AT1G03880	NA	cruciferin 2	0	0.881551	0.264187	0	0.770333	0.387682	0	0	0	0	0	0	0	0	0		0	0	0	1.85327	0	0	0	0	0	0	0	0	0	0	0
AT1G03890	NA	RmlC-like cupins superfamily protein	0	0	0	0	0	0	0	0	0	0	0	0	0	0	0		0	0	0	0	0	0	0	0	0	0	0	0	0	0	0
AT1G03900	NA	non-intrinsic ABC protein 4	10578.8	9793.59	12146.5	10302.9	9170.82	8813.95	7142.22	7548.17	8223.27	8455.19	9307.58	8988.22	7070.68	8260.7	7799.32		8442.79	9145.09	8798.38	8376.79	11272.4	9142.49	8241.03	8120.48	8032.72	8241.03	8120.48	8032.72	8275.1	8099.45	8479.32
AT1G03905	10hpi_12dpi fem._24dpi	P-loop containing nucleoside triphosphate hydrolases superfamily protein	1377.19	1127.94	1319.35	983.313	776.881	698.215	851.128	722.567	678.376	557.111	571.882	601.937	1003.5	941.895	961.49		674.889	787.405	707.725	698.684	791.142	747.009	598.829	618.506	615.444	598.829	618.506	615.444	883.186	808.534	857.682
AT1G03910	NA		3638.1	4098.77	3918.43	4074.28	4395.52	4293.97	4705.95	6443.23	6023.88	5715.68	4960.06	5191.47	5580.13	4632.98	5085.33		4558.1	4138.97	4321.64	3917.82	3320.59	3513.65	4716.24	4538.18	4898.54	4716.24	4538.18	4898.54	4288.75	4430.71	4392.97
AT1G03920	12dpi fem._24dpi	Protein kinase family protein	327.938	269.975	225.616	391.982	342.606	350.271	2418.13	1277.76	1645.16	903.348	840.087	859.231	1633.31	1280.63	1253.01		550.294	683.888	551.122	359.535	352.435	332.889	658.34	799.027	812.719	658.34	799.027	812.719	953.841	965.161	799.75
AT1G03930	NA	dual specificity kinase 1	1644.54	1675.83	1714.58	1396.15	1417.03	1531.73	1538.96	1432.89	1689.04	1264.32	1298.63	1361.48	1986.01	1757.04	1460.99		1618.25	1737.72	1675.95	1490.03	1292.26	1511.54	1539.85	1399.78	1561.53	1539.85	1399.78	1561.53	2047.58	1899.28	1657.43
AT1G03935	NA		20.6022	18.0718	20.6066	17.6728	14.6363	14.7319	24.7421	27.2153	11.2854	22.1003	19.8991	28.4828	71.3786	43.7074	28.9811		11.8662	22.0609	13.5522	16.6795	12.8492	23.8915	23.5564	17.7562	30.5638	23.5564	17.7562	30.5638	46.6322	56.4422	40.9766
AT1G03940	NA	HXXXD-type acyl-transferase family protein	84.5901	100.056	144.51	122.649	88.9735	126.772	151.752	129.273	92.7908	71.8259	91.7088	92.0944	432.471	587.865	207.982		145.361	144.244	120.464	74.1309	146.848	121.05	89.2665	99.1386	68.0739	89.2665	99.1386	68.0739	847.859	546.078	199.231
AT1G03950	10hpi_48hpi	vacuolar protein sorting-associated protein 2.3	2178.01	1907.46	2816.24	1441.39	1432.43	1568.95	859.375	461.3	560.506	627.095	770.008	638.015	655.004	891.631	808.061		1412.08	2402.94	1746.73	1727.25	2527.62	2054.67	1290.64	1029.86	989.155	1290.64	1029.86	989.155	801.226	1011.73	764.425
AT1G03960	NA	Calcium-binding EF hand family protein	582.193	645.736	531.281	698.074	755.504	754.429	882.468	1088.61	1316.63	1333.38	1222.5	1221.91	1221.83	1092.69	1036.5		720.87	741.586	679.115	913.663	401.996	850.538	845.552	1020.98	930.806	845.552	1020.98	930.806	1072.54	1217.74	1357.88
AT1G03970	NA	G-box binding factor 4	2356.4	2283.66	3096.27	2417.28	2061.41	2174.7	3104.31	2573.21	2479.02	2641.9	2737.42	2745.74	2972.71	3385.14	3332.82		1744.33	2311.3	2001.21	2236.9	2892.9	2358.89	2577.57	2391.16	2181.14	2577.57	2391.16	2181.14	3074.9	3049.29	3217.37
AT1G03980	NA	phytochelatin synthase 2	131.611	150.525	117.035	151.986	161.577	143.83	110.515	87.0891	104.076	81.0343	83.057	101.589	121.764	65.5611	92.0575		140.911	81.4556	121.97	100.077	122.985	122.643	59.511	88.7808	68.0739	59.511	88.7808	68.0739	69.2418	62.0864	60.7584
AT1G03982	NA	PAK-box/P21-Rho-binding family protein	0	1.32233	0	1.76728	1.1555	0	3.29895	0	0	0.920844	0	0	0	2.18537	0		0	0	1.5058	1.85327	0	0	0	2.95936	0	0	2.95936	0	1.4131	1.41105	1.41299
AT1G03987	NA		0	0	0	0	0	0	0	0	0	0	0	0	0	0	0		0	0	0	0	0	0	0	0	0	0	0	0	0	0	0
AT1G03990	12dpi fem._24dpi	Long-chain fatty alcohol dehydrogenase family protein	57.4437	40.1106	48.0821	46.6561	43.1387	42.8389	118.762	106.14	89.029	63.5383	55.3714	66.4599	235.13	118.01	119.334		47.4647	64.4857	42.1624	74.1309	36.7119	86.0095	54.5517	44.3904	56.9598	54.5517	44.3904	56.9598	50.8715	32.4542	83.3661
AT1G03993	NA		23.7531	26.8873	26.6829	38.1732	36.976	29.4638	32.9895	62.5953	76.4897	54.3298	44.124	70.2576	176.347	59.005	75.0098		57.8476	40.7278	33.1276	53.7449	34.8763	60.5252	55.7915	51.7888	63.9061	55.7915	51.7888	63.9061	57.937	18.3437	100.322
AT1G03997	NA		0	0	0	0	0	0	0	0	0	0	0	0	0	0	0		0	0	0	0	0	0	0	2.95936	0	0	2.95936	0	0	0	0
AT1G04000	NA		611.521	600.336	556.378	588.857	644.191	597.418	555.872	413.673	337.307	480.681	485.365	524.084	692.793	496.079	463.697		544.361	661.827	573.709	867.332	491.94	777.271	468.649	504.571	632.115	468.649	504.571	632.115	724.919	694.239	511.501
AT1G04003	NA		0	0	0	0	0	0	0	0	0	0	0	0	0	0	0		0	0	0	0	0	0	0	0	0	0	0	0	0	0	0
AT1G04007	NA		138.883	167.274	129.188	166.124	183.532	191.515	254.019	171.457	206.898	263.361	274.261	200.329	176.347	198.869	192.639		192.825	127.274	192.742	164.941	121.149	108.308	190.931	218.993	173.658	190.931	218.993	173.658	180.876	32.4542	206.296
AT1G04010	NA	phospholipid sterol acyl transferase 1	666.298	768.933	763.237	812.947	792.095	886.047	1050.71	1088.61	921.638	1016.61	882.481	901.955	1142.06	1038.05	910.347		940.395	889.224	947.147	884.011	789.307	817.09	1074.92	1032.82	1115.58	1074.92	1032.82	1115.58	1083.85	1097.8	891.594
AT1G04013	NA		16.2394	10.1378	12.681	12.7244	12.3253	7.94748	44.5358	36.7407	37.6179	24.8628	32.8767	35.1288	25.1925	43.7074	23.8668		19.2825	22.0609	13.5522	9.26636	9.17798	12.7421	17.3574	44.3904	34.7316	17.3574	44.3904	34.7316	38.1536	33.8653	42.3896
AT1G04017	NA		6.05946	5.95047	5.54793	13.0778	4.81458	6.78444	6.59789	17.69	17.555	9.20844	12.9777	24.6851	16.795	15.2976	15.3429		2.96654	3.39399	3.0116	3.70655	3.67119	4.77831	9.9185	8.87808	8.33558	9.9185	8.87808	8.33558	14.131	12.6995	4.23896
AT1G04020	NA	breast cancer associated RING 1	568.62	765.186	580.684	845.112	928.637	885.466	328.245	405.509	382.448	389.517	397.982	392.113	96.5711	181.386	173.886		743.119	458.188	798.073	737.603	458.899	668.963	479.807	473.498	439.007	479.807	473.498	439.007	186.529	242.701	179.449
AT1G04023	NA		4.12043	4.84853	7.66143	15.1986	6.35525	5.42755	1.64947	1.36077	0	7.36675	3.46071	5.69656	0	6.55611	5.11431		7.41636	5.09098	7.52899	11.1196	9.17798	6.37107	6.19906	1.47968	6.94632	6.19906	1.47968	6.94632	12.7179	2.82211	8.47791
AT1G04027	NA		31.9939	24.6834	23.7769	18.3797	24.8433	19.1903	16.4947	27.2153	35.11	30.3879	28.5509	20.8874	37.7887	37.1513	40.9145		29.6654	13.5759	25.5986	24.0925	18.356	28.6698	33.4749	38.4717	23.6175	33.4749	38.4717	23.6175	43.806	73.3748	49.4545
AT1G04030	10hpi_48hpi_12dpi male		4313.61	4319.38	4819.04	3319.65	3886.52	3364.5	1593.39	1498.2	1534.81	1924.56	1860.13	2132.41	835.55	1267.51	1208.68		4457.23	3667.2	4021.99	3782.53	4480.69	3894.32	2747.42	2627.91	2283.95	2747.42	2627.91	2283.95	1256.24	718.226	1247.67
AT1G04033	NA		17.4512	18.9533	10.8317	3.88801	4.04425	4.07066	4.94842	1.36077	0	9.20844	0	0	0	2.18537	6.81908		10.3829	6.78797	18.0696	7.41309	0	7.96384	8.67868	1.47968	2.77853	8.67868	1.47968	2.77853	2.8262	1.41105	1.41299
AT1G04037	NA		3.63568	4.40775	3.43443	5.30183	5.00717	6.78444	3.29895	0	3.76179	11.971	5.19106	5.69656	25.1925	4.37074	8.52385		0	1.69699	3.0116	1.85327	0	1.59277	6.19906	5.91872	8.33558	6.19906	5.91872	8.33558	14.131	2.82211	0
AT1G04040	10hpi_48hpi_12dpi male	HAD superfamily, subfamily IIIB acid phosphatase	23258.4	20928.7	25382.1	15220.5	22058.3	18170.9	7635.41	7972.73	8377.5	11148.7	10696.2	11127.3	3144.86	6035.99	5982.04		20433.6	14697.7	20814.7	20567.6	27574.3	22117.2	14303.7	13386.7	12879.9	14303.7	13386.7	12879.9	6986.35	6382.2	6030.62
AT1G04043	NA		1.93903	2.86504	0.528374	3.53455	0.385167	0.387682	9.89684	4.0823	0	3.68338	0.865177	0.949427	0	0	0		1.48327	0	0	1.85327	0	0	1.23981	1.47968	0	1.23981	1.47968	0	2.8262	0	2.82597
AT1G04047	NA		217.898	160.442	206.594	229.746	173.325	164.959	183.091	127.912	147.964	193.377	218.025	207.924	184.745	391.181	305.154		145.361	181.578	150.58	198.3	214.765	189.539	203.329	158.326	179.215	203.329	158.326	179.215	281.206	69.1416	282.597
AT1G04050	NA	homolog of SU(var)3-9 1	387.563	439.453	351.105	587.089	571.587	513.291	681.232	922.6	1025.71	771.667	693.872	774.732	705.389	655.611	552.345		418.283	363.156	474.327	341.002	297.367	430.048	560.395	745.759	595.994	560.395	745.759	595.994	700.896	736.57	597.693
AT1G04053	10hpi_12dpi male		141.307	92.5629	118.092	92.2518	93.9807	101.767	105.566	137.437	85.2672	121.551	102.956	122.476	20.9937	113.639	119.334		274.405	303.762	162.626	146.409	179.888	167.241	154.976	124.293	123.644	154.976	124.293	123.644	77.7204	98.7738	89.0181
AT1G04057	NA		2.42378	1.7631	0.528374	0.706911	2.50358	0.969205	4.94842	1.36077	3.76179	2.76253	5.19106	0	8.39749	4.37074	6.81908		1.48327	0	3.0116	1.85327	0	4.77831	0	4.43904	1.38926	0	4.43904	1.38926	4.23929	0	1.41299
AT1G04063	NA		0	0	0	0	0	0	0	0	0	0	0	0	0	0	0		0	0	0	0	0	0	0	0	0	0	0	0	0	0	0
AT1G04067	NA		11.6342	11.0194	7.13306	11.3106	10.5921	9.11053	9.89684	2.72153	13.7932	8.2876	7.7866	11.3931	0	15.2976	10.2286		4.44982	8.48496	10.5406	11.1196	9.17798	9.55661	16.1176	11.8374	5.55705	16.1176	11.8374	5.55705	12.7179	5.64422	16.9558
AT1G04070	NA	translocase of outer membrane 22-I	1102.34	984.692	1139.44	1188.32	984.101	949.433	724.119	530.699	441.383	587.499	737.996	639.914	394.682	684.021	734.756		677.856	744.98	730.312	887.718	1270.23	930.177	597.589	637.742	614.054	597.589	637.742	614.054	666.982	709.76	634.43
AT1G04073	NA		4.12043	8.81551	6.60468	6.71565	7.31817	4.65218	8.24736	9.52537	8.77751	7.36675	3.46071	6.64599	4.19874	24.0391	17.0477		2.96654	13.5759	4.5174	3.70655	3.67119	6.37107	6.19906	7.3984	4.16779	6.19906	7.3984	4.16779	14.131	7.05527	14.1299
AT1G04077	NA		8.24087	10.1378	13.2094	10.6037	12.3253	9.69205	24.7421	61.2345	45.1415	36.8338	37.2026	48.4208	104.969	37.1513	54.5526		20.7658	32.2429	16.5638	35.2122	9.17798	31.8554	24.7962	25.1546	23.6175	24.7962	25.1546	23.6175	65.0025	23.9879	52.2805
AT1G04080	12dpi fem._12dpi male_24dpi	Tetratricopeptide repeat (TPR)-like superfamily protein	3728.02	4413.48	3837.06	5331.17	5736.29	5230.22	8036.23	11495.8	10580.7	8248	7554.73	7565.03	8838.36	7209.54	8508.5		5636.44	4600.55	5193.5	5474.57	3540.87	4684.33	5649.82	6494.32	6315.59	5649.82	6494.32	6315.59	6382.96	6458.39	7689.47
AT1G04083	NA		219.352	180.277	248.336	305.385	209.916	186.669	148.453	163.292	159.249	164.831	141.024	152.858	272.918	225.093	240.372		216.558	227.397	173.167	218.686	209.258	197.503	151.257	139.09	190.329	151.257	139.09	190.329	226.096	38.0985	235.969
AT1G04087	NA		0	0	0	0	0	0	0	0	0	0	0	0.949427	0	0	0		0	0	0	0	0	0	0	0	0	0	0	0	0	0	0
AT1G04090	NA	Plant protein of unknown function (DUF946)	41.6891	33.9397	28.7964	34.9921	30.2356	35.4729	18.1442	17.69	20.0629	23.0211	10.3821	9.49427	29.3912	6.55611	13.6382		38.5651	67.8797	36.1392	29.6524	42.2187	19.1132	24.7962	29.5936	20.8389	24.7962	29.5936	20.8389	7.06549	7.05527	9.8909
AT1G04093	NA		0	0	0.264187	0.353455	0.385167	0	0	0	0	0.920844	0.865177	0	0	0	0		0	3.39399	0	0	0	1.59277	0	2.95936	0	0	2.95936	0	0	2.82211	0
AT1G04097	NA		79.9849	52.6727	122.583	66.0962	41.9832	56.4077	94.02	73.4814	95.2986	52.4881	30.2812	54.1173	71.3786	63.3757	71.6003		83.0633	122.183	64.7493	75.9842	100.958	81.2312	60.7508	79.9027	65.2954	60.7508	79.9027	65.2954	81.9597	33.8653	66.4103
AT1G04100	10hpi_12dpi fem._24dpi	indoleacetic acid-induced protein 10	860.201	868.328	1110.64	447.828	385.937	388.457	519.584	536.142	532.92	299.274	371.161	328.502	629.812	480.781	487.564		366.368	666.918	405.06	372.508	515.803	434.826	448.812	489.774	412.611	448.812	489.774	412.611	603.393	464.237	559.542
AT1G04103	10hpi		213.535	203.638	334.461	97.9071	64.708	73.0781	39.5873	17.69	20.0629	53.409	37.2026	58.8645	50.3849	39.3367	42.6192		96.4127	173.093	81.3131	96.3702	135.834	58.9324	125.221	65.1059	52.792	125.221	65.1059	52.792	90.4382	42.3316	60.7584
AT1G04105	NA		45.3248	40.7717	78.1994	41.3543	23.11	28.4946	34.6389	21.7723	43.8875	21.1794	27.6857	18.0391	92.3724	69.9318	32.3906		35.5985	39.0308	33.1276	16.6795	12.8492	19.1132	32.2351	29.5936	23.6175	32.2351	29.5936	23.6175	57.937	5.64422	33.9116
AT1G04110	NA	Subtilase family protein	2.66616	1.10194	0.792562	1.76728	2.69617	1.93841	1.64947	1.36077	2.50786	0.920844	0.865177	0.949427	0	0	0		0	0	3.0116	0	0	3.18554	0	0	0	0	0	0	0	0	0
AT1G04117	NA		21.5717	17.631	28.0038	21.9142	20.6064	25.3932	14.8453	29.9369	17.555	25.7836	17.3035	19.938	20.9937	32.7806	35.8002		22.2491	15.2729	9.03479	27.7991	34.8763	23.8915	12.3981	10.3578	29.1745	12.3981	10.3578	29.1745	29.675	12.6995	31.0857
AT1G04120	12dpi_fem	multidrug resistance-associated protein 5	7380.66	8024.98	7065.69	7806.06	9548.28	9682.36	24890.5	20263.2	21438.4	12907.5	10136.4	11496.6	18466.1	11737.6	11352.1		13101.7	12391.4	11471.2	12926.6	6442.94	10950.3	12796.1	11295.9	13562	12796.1	11295.9	13562	9997.67	11638.4	10279.5
AT1G04123	NA		11.1494	15.4271	14.0019	14.8451	16.177	13.1812	19.7937	8.1646	8.77751	23.0211	6.05624	12.3425	29.3912	15.2976	6.81908		10.3829	18.6669	19.5754	18.5327	11.0136	12.7421	18.5972	22.1952	19.4497	18.5972	22.1952	19.4497	12.7179	23.9879	8.47791
AT1G04127	12dpi fem._24dpi		1.45427	2.86504	2.37769	3.1811	3.85167	1.35689	19.7937	40.823	70.22	26.7045	41.5285	37.9771	25.1925	41.522	54.5526		2.96654	1.69699	3.0116	0	3.67119	3.18554	9.9185	23.6749	5.55705	9.9185	23.6749	5.55705	19.7834	29.6321	40.9766
AT1G04130	NA	Tetratricopeptide repeat (TPR)-like superfamily protein	706.533	849.154	961.906	871.621	793.636	1166.54	691.129	978.392	882.766	1150.13	1022.64	1132.67	520.644	745.211	586.441		916.662	717.828	829.695	819.147	932.483	836.204	1247.25	1090.52	1046.12	1247.25	1090.52	1046.12	682.526	685.772	535.521
AT1G04133	NA		0	0	0	0	0	0	0	4.0823	0	0	0.865177	2.84828	0	2.18537	5.11431		0	0	0	0	0	0	0	0	1.38926	0	0	1.38926	2.8262	0	0
AT1G04137	NA		0	0.220388	0.264187	0.353455	0.57775	0.193841	0	0	1.25393	0	0	0	0	0	0		0	0	0	0	0	0	0	0	0	0	0	0	0	0	0
AT1G04140	NA	Transducin family protein / WD-40 repeat family protein	5728.86	5960.61	6277.88	5816.81	6370.66	6349.26	7219.74	11027.7	9524.85	9924.86	8220.92	8879.04	10341.5	8072.76	8503.39		8156.52	8620.72	7836.18	7856.02	5367.28	6995.44	7228.1	7602.6	8227.22	7228.1	7602.6	8227.22	8082.92	8175.65	8754.86
AT1G04143	NA		0	0.220388	0	0	0	0	0	0	0	0	0	0	0	0	0		0	0	0	0	0	0	0	0	0	0	0	0	0	0	0
AT1G04147	NA		38.2958	39.4494	68.1603	50.8976	38.7093	36.2483	52.7831	70.7599	51.4111	56.1715	51.9106	64.561	71.3786	41.522	115.924		48.948	47.5158	33.1276	79.6907	53.2323	49.3758	43.3934	39.9514	62.5168	43.3934	39.9514	62.5168	45.2191	11.2884	134.234
AT1G04150	NA	C2 calcium/lipid-binding plant phosphoribosyltransferase family protein	14.3003	17.8514	16.3796	30.3972	47.9533	42.0635	28.041	12.2469	15.0472	29.467	7.7866	16.1403	29.3912	13.1122	10.2286		37.0818	15.2729	33.1276	18.5327	40.3831	30.2626	22.3166	25.1546	16.6712	22.3166	25.1546	16.6712	5.65239	15.5216	12.7169
AT1G04153	NA		0	1.7631	0.528374	1.76728	0.962917	0.775364	0	1.36077	1.25393	1.84169	0	0.949427	0	2.18537	3.40954		2.96654	0	0	0	7.34239	3.18554	0	0	1.38926	0	0	1.38926	2.8262	2.82211	4.23896
AT1G04157	NA		62.776	58.4028	95.3716	61.8547	56.0418	52.5309	75.8758	83.0068	50.1572	34.0712	61.4276	67.4093	125.962	96.1563	71.6003		83.0633	79.7587	81.3131	88.9571	67.9171	62.118	50.8323	39.9514	47.235	50.8323	39.9514	47.235	60.7632	5.64422	53.6934
AT1G04160	Not Clustered but DE	myosin XI B	755.251	703.257	705.644	684.643	835.427	883.527	1009.48	1356.68	1110.98	952.153	665.321	817.456	1074.88	797.66	697.251		1659.78	2048.27	1416.96	1254.67	787.471	1110.16	1156.74	1047.61	1053.06	1156.74	1047.61	1053.06	686.765	811.356	669.755
AT1G04163	NA		25.4497	29.532	20.3424	50.8976	42.1758	42.0635	46.1852	59.8737	37.6179	35.9129	27.6857	39.8759	88.1736	21.8537	22.162		43.0149	33.9399	37.645	35.2122	40.3831	25.4843	18.5972	26.6342	43.0672	18.5972	26.6342	43.0672	33.9143	8.46632	49.4545
AT1G04167	NA		0	0.661163	0	0	0	0	0	0	0	0.920844	0	0	0	0	0		0	0	0	0	0	0	0	0	0	0	0	0	0	0	0
AT1G04170	NA	eukaryotic translation initiation factor 2 gamma subunit	6683.58	7966.8	8226.26	7738.55	8267.8	7962.41	6145.94	6836.49	6126.7	6490.11	6295.03	6268.12	6503.85	5155.29	6094.55		8030.44	7894.41	7909.96	8267.45	7520.44	8205.94	5606.43	5716	5846.02	5606.43	5716	5846.02	5232.7	5696.42	5821.5
AT1G04173	NA		0.727135	0.220388	0.264187	2.82764	0.962917	0.193841	0	0	0	0	1.73035	0	0	2.18537	1.70477		2.96654	0	1.5058	1.85327	0	0	1.23981	0	0	1.23981	0	0	1.4131	0	0
AT1G04177	NA		0	0	0	0	0	0	0	0	0	0	0	0	0	0	0		0	0	0	0	0	0	0	0	0	0	0	0	0	0	0
AT1G04180	10hpi_48hpi_12dpi male	YUCCA 9	408.408	584.909	240.939	229.746	526.715	503.987	39.5873	133.355	90.2829	191.536	186.878	206.026	88.1736	124.566	107.4		786.134	549.826	661.046	763.548	493.775	691.262	937.298	532.685	787.712	937.298	532.685	787.712	155.441	177.793	76.3012
AT1G04183	NA		1377.68	1227.78	1216.58	1682.8	1597.09	1207.63	955.045	817.821	876.497	1011.09	983.707	977.91	1058.08	1435.79	1096.17		1076.86	1019.89	1209.16	1213.89	1347.33	1194.58	1072.44	1016.54	1060.01	1072.44	1016.54	1060.01	1786.16	1456.21	1477.98
AT1G04187	NA		94.5276	144.134	170.137	108.864	97.062	146.738	56.0821	54.4307	68.9661	87.4802	79.5963	71.207	41.9874	45.8928	22.162		87.5131	95.0316	91.8537	66.7178	139.505	98.7517	83.0674	115.415	79.188	83.0674	115.415	79.188	63.5894	88.8964	39.5636
AT1G04190	NA	Tetratricopeptide repeat (TPR)-like superfamily protein	4128.43	3974.03	3282	4215.31	4048.87	3960.75	2187.2	2200.36	2117.89	2475.23	2580.82	2505.54	1767.67	2194.11	2413.95		3151.95	2937.49	3359.44	3198.75	3704.23	3298.62	2603.61	2545.05	2449.27	2603.61	2545.05	2449.27	2188.89	2407.26	2197.19
AT1G04193	NA		1.21189	0	0.528374	0	0	0.193841	0	1.36077	0	0	1.73035	0	4.19874	0	0		0	0	0	0	0	0	0	0	0	0	0	0	0	1.41105	1.41299
AT1G04197	NA		14.0579	12.3417	24.041	18.3797	13.866	9.30437	23.0926	14.9684	16.3011	12.8918	6.92142	12.3425	12.5962	24.0391	10.2286		14.8327	8.48496	16.5638	3.70655	18.356	12.7421	13.6379	11.8374	25.0067	13.6379	11.8374	25.0067	32.5012	52.209	32.4987
AT1G04200	NA		2255.82	2533.8	2818.88	2385.82	2783.6	2572.66	2431.32	3087.58	2604.41	2591.26	2250.33	2470.41	2405.88	2082.66	2141.19		2985.83	3382.11	3147.12	2622.38	2384.44	2704.52	2726.35	2559.85	2706.28	2726.35	2559.85	2706.28	2673.58	2796.71	2498.16
AT1G04203	NA		0.242378	0	0.792562	1.06037	0.770333	0.387682	0	0	1.25393	0	1.73035	0	0	4.37074	0		1.48327	1.69699	0	0	0	3.18554	0	0	0	0	0	0	0	0	1.41299
AT1G04207	NA		0	0	0	0	0	0	0	0	0	0	0	0	0	0	0		0	0	0	0	0	0	0	0	0	0	0	0	0	0	0
AT1G04210	NA	Leucine-rich repeat protein kinase family protein	2371.67	2762.34	2455.88	3064.81	3240.6	3335.23	3006.99	3739.39	3681.54	3723.89	3215.86	3558.45	4610.22	3525	3375.44		3866.89	3339.68	3481.41	3182.07	2011.81	2960.96	3016.46	3360.35	3720.45	3016.46	3360.35	3720.45	3514.37	4175.31	3823.54
AT1G04213	NA		0	1.32233	1.32094	0	2.50358	0.581523	0	0	0	0	0	0	0	0	0		1.48327	0	3.0116	0	0	0	1.23981	2.95936	0	1.23981	2.95936	0	0	4.23316	0
AT1G04217	NA		22.0564	21.3776	36.1937	25.0953	25.0358	18.6087	21.4431	29.9369	26.3325	26.7045	18.1687	45.5725	58.7824	56.8196	40.9145		10.3829	30.5459	28.6102	25.9458	22.0272	25.4843	33.4749	39.9514	26.396	33.4749	39.9514	26.396	69.2418	98.7738	63.5843
AT1G04220	NA	3-ketoacyl-CoA synthase 2	2628.35	2973.03	5064.21	1517.38	1529.69	2339.47	4512.96	2887.55	2297.2	3143.76	2354.15	2794.16	2137.16	1691.48	1259.82		4150.2	4892.43	4044.58	3020.83	3570.24	3260.4	4619.54	3601.54	3695.44	4619.54	3601.54	3695.44	2022.14	2307.07	2157.63
AT1G04223	NA		19.6326	18.0718	29.589	21.5608	16.7548	16.2826	32.9895	50.3484	38.8718	38.6755	36.3375	37.0276	67.1799	48.0781	44.324		10.3829	35.6368	9.03479	29.6524	47.7255	12.7421	29.7555	26.6342	20.8389	29.7555	26.6342	20.8389	60.7632	53.62	55.1064
AT1G04227	NA		78.5306	87.4939	94.3148	58.3201	56.4269	72.8842	44.5358	38.1015	52.665	66.3008	52.7758	57.915	20.9937	39.3367	23.8668		60.8142	52.6068	90.3479	66.7178	82.6018	43.0048	73.1489	69.545	55.5705	73.1489	69.545	55.5705	48.0453	52.209	42.3896
AT1G04230	NA	Protein of unknown function (DUF2361)	1320.96	1266.79	1481.3	1261.13	1209.42	1193.48	1182.67	1207	1242.64	1238.54	1215.57	1282.68	1125.26	1350.56	1275.17		1211.83	1398.32	1296.49	1301	1171.11	1192.98	1329.08	1210.38	1232.28	1329.08	1210.38	1232.28	1485.17	1214.92	1203.86
AT1G04233	NA		42.1738	26.6669	93.2581	78.8205	62.9748	37.799	61.0305	62.5953	114.108	61.6966	57.9669	57.915	138.559	139.864	122.743		48.948	54.3038	28.6102	85.2505	91.7798	52.5614	64.4702	57.7075	50.0135	64.4702	57.7075	50.0135	74.8942	26.81	69.2363
AT1G04237	10hpi_48hpi_12dpi male		900.193	760.778	1132.83	762.05	882.802	767.804	287.008	292.565	317.244	523.96	476.713	518.387	205.738	336.547	317.087		912.213	529.462	691.162	947.022	1127.06	896.729	601.309	565.238	491.799	601.309	565.238	491.799	390.015	74.7859	339.116
AT1G04240	NA	AUX/IAA transcriptional regulator family protein	637.455	471.409	409.49	283.118	361.864	346.975	290.307	421.838	450.161	452.135	406.633	472.815	608.818	1232.55	400.621		830.633	1191.29	983.287	396.6	714.047	519.243	891.425	728.003	700.189	891.425	728.003	700.189	1945.84	1749.71	836.487
AT1G04243	NA		0	0	0	0	0	0	0	0	0	0	0	0	0	0	0		0	0	0	0	0	0	0	0	0	0	0	0	0	0	0
AT1G04247	NA		271.464	254.989	605.781	146.684	126.335	189.77	285.359	250.381	176.804	234.815	165.249	180.391	222.533	144.234	112.515		375.268	497.219	313.206	259.458	356.106	296.255	290.116	230.83	248.678	290.116	230.83	248.678	190.768	62.0864	189.34
AT1G04250	10hpi_48hpi_12dpi male	AUX/IAA transcriptional regulator family protein	4620.7	3018.65	2658.78	3486.48	3474.97	3763.04	1689.06	2311.94	1577.44	3783.75	3356.89	3398.95	995.102	2703.3	2103.69		5370.93	4661.64	5694.93	3233.96	6230.01	3816.27	4315.79	3307.08	3813.53	4315.79	3307.08	3813.53	3086.21	3708.25	2428.92
AT1G04253	NA		0	0	0	0	0	0	0	0	0	0	0	0	0	0	0		0	0	0	0	0	0	0	0	0	0	0	0	0	0	0
AT1G04257	NA		0	0	0	0	0.192583	0	0	2.72153	0	0	0	0	0	0	0		0	0	0	0	0	0	0	2.95936	0	0	2.95936	0	0	0	0
AT1G04260	NA	CAMV movement protein interacting protein 7	1153.24	1163.43	1413.67	1081.22	1024.74	1002.74	823.087	642.282	687.153	767.063	863.447	806.063	822.954	815.143	809.765		934.462	1013.1	927.572	948.876	1248.21	1071.93	901.343	831.58	833.558	901.343	831.58	833.558	767.312	760.558	741.817
AT1G04263	NA		1.69665	0.220388	0.792562	0	0.962917	0.193841	1.64947	1.36077	0	2.76253	1.73035	0	0	0	0		0	0	0	0	0	0	0	1.47968	0	0	1.47968	0	0	0	0
AT1G04267	NA		0.969514	0	1.32094	1.06037	2.11842	1.55073	1.64947	0	2.50786	0.920844	0	0	0	2.18537	6.81908		0	0	1.5058	0	0	3.18554	1.23981	0	0	1.23981	0	0	2.8262	1.41105	4.23896
AT1G04270	10hpi_48hpi_12dpi male	cytosolic ribosomal protein S15	23938	21308.8	19319.7	24114.1	23813.9	20618.5	12161.6	12746.3	11711.7	15291.5	15226.3	15601	10249.1	13625.8	14311.5		15973.4	11710.9	17095.3	17300.3	21092.8	18135.3	13873.5	14369.2	14012.1	13873.5	14369.2	14012.1	13784.8	14562.1	14412.4
AT1G04273	NA		8.72562	3.96698	4.75537	3.1811	3.85167	4.2645	1.64947	5.44307	1.25393	3.68338	1.73035	13.292	8.39749	10.9269	0		2.96654	6.78797	1.5058	1.85327	3.67119	6.37107	3.71944	0	2.77853	3.71944	0	2.77853	2.8262	8.46632	1.41299
AT1G04277	NA		24.965	16.3087	14.5303	19.44	15.7918	19.9656	11.5463	6.80384	10.0314	14.7335	21.6294	18.9885	29.3912	10.9269	25.5715		8.89963	16.9699	7.52899	16.6795	12.8492	12.7421	7.43887	8.87808	15.2819	7.43887	8.87808	15.2819	15.5441	12.6995	18.3688
AT1G04280	10hpi_48hpi_24dpi	P-loop containing nucleoside triphosphate hydrolases superfamily protein	6741.75	5288.87	7352.86	4444.7	5293.92	5153.46	2698.54	2109.19	2371.18	2873.03	3046.29	2958.41	4022.4	4440.67	3614.11		4602.59	6769.3	5133.27	6149.16	6641.19	6402.93	4754.68	3687.36	4156.68	4754.68	3687.36	4156.68	5431.95	5608.94	4637.42
AT1G04283	NA		0	0.220388	0	0	0.385167	0	0	0	0	0	0	0	0	0	0		0	0	0	0	0	0	0	0	0	0	0	0	0	0	0
AT1G04287	NA		0.484757	0	0	0	0	0	1.64947	2.72153	2.50786	0	0	0	0	0	0		0	0	0	0	0	0	0	0	0	0	0	0	2.8262	0	0
AT1G04290	NA	Thioesterase superfamily protein	1784.15	1258.41	1525.15	1679.27	1584.38	1469.12	1400.4	885.859	1026.97	789.164	1066.76	933.287	835.55	1136.39	925.69		1085.76	1276.14	1219.7	1541.92	2153.15	1677.19	1110.87	1041.69	997.491	1110.87	1041.69	997.491	1215.26	1138.72	922.679
AT1G04293	NA		0	0	0	0	0	0	0	0	0	0	0	0	0	0	3.40954		0	0	0	0	0	0	0	0	0	0	0	0	0	0	0
AT1G04295	NA		232.441	146.999	174.628	270.393	243.811	207.991	221.029	115.665	176.804	118.789	187.743	200.329	239.328	233.835	168.772		167.61	191.76	161.12	211.273	249.641	181.576	188.451	196.797	155.597	188.451	196.797	155.597	268.489	187.67	206.296
AT1G04297	NA		30.0549	26.4465	21.9275	61.8547	47.1829	44.1958	29.6905	36.7407	31.3482	42.3588	42.3937	43.6736	20.9937	50.2635	46.0288		37.0818	23.7579	48.1856	46.3318	25.6984	19.1132	32.2351	35.5123	30.5638	32.2351	35.5123	30.5638	21.1965	5.64422	26.8467
AT1G04300	NA	TRAF-like superfamily protein	3299.98	3684.22	3628.88	3384.34	4114.54	3824.1	4768.63	7631.18	6709.78	6342.78	5275.85	5721.25	7444.37	6060.03	6070.68		5032.74	4963.7	4533.96	4888.93	3058.1	4131.64	4946.85	5331.29	5691.81	4946.85	5331.29	5691.81	5618.48	6011.09	6050.4
AT1G04303	NA		22.7836	24.0223	27.2113	25.8022	20.9916	21.7102	19.7937	32.6584	31.3482	16.5752	11.2473	23.7357	37.7887	28.4098	27.2763		26.6989	40.7278	22.587	22.2393	18.356	46.1903	19.837	20.7155	16.6712	19.837	20.7155	16.6712	36.7405	5.64422	14.1299
AT1G04307	NA		0	0	0	0	0	0	0	0	0	0	0	0	0	0	0		0	0	0	0	0	0	0	0	0	0	0	0	0	0	0
AT1G04310	12dpi fem._12dpi male_24dpi	ethylene response sensor 2	469.487	514.165	392.582	779.369	571.202	583.268	918.756	1347.16	1582.46	1105.93	1218.17	1117.48	957.314	684.021	848.975		485.03	646.554	487.879	505.943	466.242	445.975	619.906	880.41	851.618	619.906	880.41	851.618	671.221	670.251	668.342
AT1G04313	NA		0	0	0	0	0	0	0	0	2.50786	0.920844	0	0	0	0	0		0	0	0	0	0	0	0	0	0	0	0	0	0	0	0
AT1G04320	NA		0	0	0	0	0	0	0	0	0	0	0	0	0	0	0		0	0	0	0	0	0	0	0	0	0	0	0	0	0	0
AT1G04323	NA		0	0	0	0	0	0	0	0	0	0	0	0	0	0	0		0	0	0	0	0	0	0	0	0	0	0	0	0	0	0
AT1G04327	NA		0	0	0	0	0	0	0	0	1.25393	0	0	0	0	0	3.40954		0	0	0	0	0	0	0	0	0	0	0	0	0	0	0
AT1G04330	NA		384.412	268.432	210.821	377.844	327.777	441.764	570.718	1079.09	690.915	1310.36	1021.77	1170.64	533.24	1940.61	1922.98		548.811	605.826	560.157	378.068	603.911	399.785	1290.64	948.475	886.35	1290.64	948.475	886.35	1688.65	1567.68	1568.41
AT1G04333	NA		0	0	0	0	0	0	0	0	0	0	0	0	0	0	0		0	0	0	0	0	0	0	0	0	0	0	0	0	0	0
AT1G04337	NA		0	0	0	0	0	0	0	0	0	0	0	0	0	0	0		0	0	0	0	0	0	1.23981	0	0	1.23981	0	0	0	0	0
AT1G04340	NA	HR-like lesion-inducing protein-related	2060.7	1818.42	1854.59	2294.99	2014.23	1874.44	1735.25	1495.48	1381.83	1700.8	1763.23	1773.53	1797.06	2045.51	1786.6		1585.62	1433.96	1666.92	1497.44	2140.31	1850.8	1588.2	1453.05	1653.22	1588.2	1453.05	1653.22	2008.01	2046.03	1671.56
AT1G04343	NA		30.0549	29.532	21.135	48.0699	24.0729	29.6577	24.7421	16.3292	25.0786	24.8628	35.4723	30.3817	50.3849	69.9318	54.5526		23.7324	10.182	18.0696	24.0925	14.6848	11.1494	29.7555	35.5123	27.7853	29.7555	35.5123	27.7853	39.5667	9.87738	83.3661
AT1G04347	NA		531.051	429.756	599.441	642.935	430.809	512.516	315.049	251.742	342.323	183.248	254.362	260.143	214.136	262.244	318.792		482.064	417.46	418.612	467.025	837.032	584.546	303.754	270.781	250.067	303.754	270.781	250.067	209.138	39.5095	226.078
AT1G04350	NA	2-oxoglutarate (2OG) and Fe(II)-dependent oxygenase superfamily protein	202.386	148.321	527.582	185.564	180.451	153.716	925.354	778.359	963.018	581.974	842.683	699.728	3564.73	2489.14	2315.08		127.561	380.126	174.673	148.262	203.751	264.4	362.025	736.881	739.088	362.025	736.881	739.088	2871.41	3599.6	2759.56
AT1G04353	NA		126.764	112.398	160.626	109.571	137.697	113.979	84.1231	46.2661	60.1886	58.0132	78.7311	68.3587	33.59	63.3757	54.5526		115.695	147.638	121.97	151.968	133.999	144.942	116.542	109.496	81.9665	116.542	109.496	81.9665	91.8513	91.7185	76.3012
AT1G04357	NA		10.1799	2.86504	10.0391	10.6037	7.12558	9.11053	21.4431	24.4938	11.2854	12.8918	15.5732	6.64599	12.5962	10.9269	11.9334		7.41636	10.182	6.0232	14.8262	1.8356	6.37107	6.19906	8.87808	4.16779	6.19906	8.87808	4.16779	8.47859	5.64422	9.8909
AT1G04360	NA	RING/U-box superfamily protein	1254.07	1312.63	3033.66	599.46	606.83	700.154	1261.85	749.783	615.679	796.53	700.794	732.008	717.985	686.206	475.631		980.443	1359.29	1132.36	911.81	1279.41	866.466	1314.2	964.751	921.082	1314.2	964.751	921.082	645.786	763.38	618.888
AT1G04363	NA		67.1388	46.7222	62.3482	55.8459	52.5753	60.4784	82.4736	39.4622	56.4268	41.438	64.0231	28.4828	67.1799	69.9318	85.2385		17.7993	57.6978	37.645	64.8645	91.7798	60.5252	53.3119	85.8214	45.8457	53.3119	85.8214	45.8457	105.982	110.062	79.1272
AT1G04367	NA		0	0.661163	0	0.353455	0	0	1.64947	1.36077	0	0.920844	0.865177	0	0	4.37074	1.70477		0	1.69699	0	0	0	0	0	0	4.16779	0	0	4.16779	0	0	1.41299
AT1G04370	10hpi	Ethylene-responsive element binding factor 14	567.408	630.309	302.759	120.528	110.158	68.4259	6.59789	0	11.2854	0	8.65177	5.69656	0	13.1122	76.7146		50.4313	6.78797	49.6914	100.077	51.3967	89.195	17.3574	59.1872	23.6175	17.3574	59.1872	23.6175	21.1965	9.87738	14.1299
AT1G04373	NA		0	0	0	0	0	0	0	0	0	0	0	0	0	0	0		0	0	0	0	0	0	0	0	0	0	0	0	0	0	0
AT1G04377	NA		0	0	0	0	0	0	0	0	0	0	0	0	0	0	0		0	0	0	0	0	0	0	0	0	0	0	0	0	0	0
AT1G04380	NA	2-oxoglutarate (2OG) and Fe(II)-dependent oxygenase superfamily protein	5.08995	7.05241	6.07631	17.6728	13.6734	14.7319	21.4431	25.8546	30.0943	21.1794	40.6633	38.9265	33.59	2.18537	8.52385		13.3495	5.09098	10.5406	11.1196	9.17798	11.1494	21.0768	56.2278	34.7316	21.0768	56.2278	34.7316	40.9798	25.399	18.3688
AT1G04383	NA		0	0	0	0	0	0	0	0	0	0	0	0	0	0	0		0	0	0	0	0	0	0	0	0	0	0	0	0	0	0
AT1G04387	NA		0	0	0	0	0	0	0	0	0	0	0	0	0	0	0		0	0	0	0	0	0	1.23981	0	0	1.23981	0	0	0	0	0
AT1G04390	NA	BTB/POZ domain-containing protein	602.795	758.795	750.028	706.911	732.394	754.817	1223.91	1692.79	1495.94	1416.26	1148.09	1282.68	1498.95	1204.14	1249.6		921.112	926.558	868.846	757.989	592.898	707.189	978.212	1096.44	1166.98	978.212	1096.44	1166.98	1211.02	1206.45	1181.26
AT1G04393	NA		2.66616	0.661163	0	0.706911	1.73325	1.35689	3.29895	0	0	0.920844	1.73035	1.89885	4.19874	0	5.11431		2.96654	3.39399	0	0	0	4.77831	3.71944	4.43904	1.38926	3.71944	4.43904	1.38926	2.8262	5.64422	5.65194
AT1G04397	NA		1.93903	3.96698	3.96281	2.47419	2.88875	1.93841	1.64947	1.36077	0	0	0	0	0	0	1.70477		7.41636	0	1.5058	0	0	0	1.23981	1.47968	5.55705	1.23981	1.47968	5.55705	2.8262	1.41105	0
AT1G04400	NA	cryptochrome 2	10166.8	9894.97	13607.2	7877.81	7840.84	8419.87	6027.17	6858.27	6550.53	7363.07	7257.97	7132.09	8817.36	6765.91	8951.74		9334.23	13710	9736.49	8310.07	10022.4	8621.66	7459.95	8018.39	8120.24	7459.95	8018.39	8120.24	6609.06	7554.78	9506.56
AT1G04403	NA		0	0.881551	0	0	0	0	0	0	0	0	0	0	0	0	0		0	0	0	0	0	0	0	0	0	0	0	0	0	0	0
AT1G04407	NA		0	0	0	0	0.192583	0	0	0	0	0	0	0	0	0	0		0	0	1.5058	0	0	0	0	0	0	0	0	0	0	0	0
AT1G04410	NA	Lactate/malate dehydrogenase family protein	98553.2	82647.2	112410	78594	85613.3	84779.7	57136.1	48704.6	45424.8	37706.7	38879.3	38467	50712.4	36976.5	41442.9		82317.2	100477	90197.3	97517.4	117293	100459	58449.7	43396.1	44495.3	58449.7	43396.1	44495.3	33183.8	34247.7	38364
AT1G04413	NA		151.971	119.45	152.436	188.392	129.223	137.046	229.277	148.324	80.2515	94.847	106.417	120.577	79.7761	102.712	143.201		137.944	171.396	117.452	176.061	238.628	130.607	74.3887	94.6995	100.027	74.3887	94.6995	100.027	104.569	11.2884	91.844
AT1G04417	NA		0.484757	1.10194	0.528374	1.76728	2.69617	1.35689	6.59789	4.0823	5.01572	0	1.73035	10.4437	0	2.18537	0		2.96654	3.39399	0	0	0	3.18554	1.23981	0	0	1.23981	0	0	0	0	5.65194
AT1G04420	12dpi_fem	NAD(P)-linked oxidoreductase superfamily protein	332.543	330.582	231.428	457.018	430.231	384.774	1134.84	1298.17	1275.25	821.393	879.885	792.771	1007.7	644.684	692.136		351.536	303.762	371.932	315.056	367.119	283.513	606.268	693.97	750.202	606.268	693.97	750.202	761.66	756.325	778.555
AT1G04423	NA		13.0884	9.69706	9.24655	10.9571	10.0143	12.4058	11.5463	6.80384	12.5393	11.971	5.19106	4.74713	29.3912	13.1122	15.3429		11.8662	33.9399	9.03479	7.41309	9.17798	6.37107	6.19906	7.3984	6.94632	6.19906	7.3984	6.94632	9.89168	8.46632	0
AT1G04425	NA		103.738	74.4911	51.2523	304.679	252.284	171.549	232.576	464.022	571.792	418.984	538.14	499.398	180.546	264.43	167.067		91.9629	66.1827	121.97	103.783	108.3	129.014	314.912	371.4	307.027	314.912	371.4	307.027	279.793	335.831	196.405
AT1G04427	Increasing		20.6022	17.1902	28.0038	30.0437	20.9916	13.1812	82.4736	77.5637	60.1886	42.3588	71.8097	74.0553	109.167	102.712	109.105		14.8327	6.78797	7.52899	14.8262	16.5204	25.4843	27.2759	26.6342	26.396	27.2759	26.6342	26.396	72.068	15.5216	93.257
AT1G04430	NA	S-adenosyl-L-methionine-dependent methyltransferases superfamily protein	4149.28	3992.1	2716.9	4745.14	5443.37	4686.11	4915.43	6177.88	5433.28	5192.64	4674.55	4791.76	4643.81	4552.13	4792.11		5790.7	3797.87	4798.98	4694.34	2997.53	4343.48	3963.68	4442	5256.97	3963.68	4442	5256.97	5256.72	4705.86	4922.84
AT1G04433	NA		6.78659	4.84853	4.227	6.00874	7.51075	4.84603	3.29895	1.36077	2.50786	3.68338	3.46071	2.84828	0	0	1.70477		14.8327	3.39399	3.0116	12.9729	7.34239	4.77831	1.23981	11.8374	2.77853	1.23981	11.8374	2.77853	0	2.82211	1.41299
AT1G04437	12dpi fem._24dpi		43.8705	46.7222	59.4421	43.475	37.9389	43.8081	69.2779	99.336	102.822	73.6675	47.5848	63.6116	113.366	72.1172	54.5526		50.4313	49.2128	42.1624	57.4515	51.3967	55.7469	54.5517	42.9107	31.9531	54.5517	42.9107	31.9531	55.1108	7.05527	38.1506
AT1G04440	NA	casein kinase like 13	9423.67	9930.67	13986.9	7158.18	7113.26	7700.72	4811.51	5640.38	5523.56	5990.09	5538	5674.72	5286.22	5426.27	4463.09		8806.19	12439	8801.39	7956.1	8998.09	8320.62	6838.8	6589.02	6700.42	6838.8	6589.02	6700.42	5932.18	6775.88	5517.71
AT1G04443	NA		0	0	0	0	0	0	0	0	0	0	0	0	0	0	0		0	0	0	0	0	0	0	0	0	0	0	0	0	0	0
AT1G04445	NA	C2H2-like zinc finger protein	78.773	92.5629	152.436	62.9151	52.1901	48.0726	32.9895	28.5761	22.5707	24.8628	25.0901	23.7357	20.9937	10.9269	13.6382		71.1971	113.699	34.6334	72.2776	78.9307	36.6337	27.2759	28.1139	44.4564	27.2759	28.1139	44.4564	14.131	14.1105	2.82597
AT1G04447	NA		0	0	0	0	0	0	0	0	0	0	0	0	0	0	0		0	0	0	0	0	0	0	0	0	0	0	0	0	0	0
AT1G04450	NA	ROP-interactive CRIB motif-containing protein 3	2.18141	0.220388	0.264187	0	0	0	0	0	0	0	0	0	0	0	1.70477		0	0	1.5058	0	0	0	0	0	2.77853	0	0	2.77853	0	1.41105	0
AT1G04453	NA		0.484757	0	0	0	0	0	0	0	0	0	0	0	4.19874	0	0		0	0	0	0	0	0	0	0	0	0	0	0	1.4131	0	0
AT1G04455	NA		0	0	0	0	0	0.193841	0	0	0	0	0	0	0	0	0		0	0	0	0	0	0	0	0	0	0	0	0	0	0	0
AT1G04463	NA		24.2378	27.3281	32.7592	79.5275	46.22	49.8171	100.618	99.336	50.1572	104.976	83.057	91.145	146.956	102.712	153.429		25.2156	54.3038	24.0928	63.0113	18.356	47.7831	44.6332	65.1059	81.9665	44.6332	65.1059	81.9665	121.526	64.9085	159.667
AT1G04467	NA		7.02897	5.95047	3.96281	10.6037	10.5921	7.5598	54.4326	35.3799	48.9032	23.942	19.0339	21.8368	117.565	37.1513	88.648		14.8327	18.6669	4.5174	20.386	11.0136	3.18554	14.8777	20.7155	13.8926	14.8777	20.7155	13.8926	33.9143	29.6321	91.844
AT1G04470	NA	Protein of unknown function (DUF810)	0	0.220388	0	1.06037	0	0.387682	3.29895	0	0	0.920844	0.865177	0	0	4.37074	0		0	0	0	3.70655	0	0	0	0	4.16779	0	0	4.16779	2.8262	0	0
AT1G04473	NA		12.6037	20.4961	16.1154	20.147	17.1399	15.5073	28.041	21.7723	22.5707	15.6544	17.3035	25.6345	12.5962	15.2976	23.8668		8.89963	8.48496	15.058	9.26636	18.356	14.3349	17.3574	19.2358	12.5034	17.3574	19.2358	12.5034	19.7834	5.64422	22.6078
AT1G04477	NA		37.811	32.1766	59.9705	55.4925	33.3169	35.4729	34.6389	21.7723	17.555	27.6253	20.7643	16.1403	20.9937	17.483	34.0954		22.2491	37.3338	51.1972	27.7991	62.4103	36.6337	39.674	17.7562	25.0067	39.674	17.7562	25.0067	40.9798	8.46632	43.8025
AT1G04480	NA	Ribosomal protein L14p/L23e family protein	10370.9	10646.3	10635.4	12792.3	11457.4	10992.5	4875.84	4776.29	5173.71	5431.14	6583.13	7359.01	4580.83	6003.21	6183.2		8883.32	5863.11	8616.18	8814.17	10604.2	9392.56	6842.52	6273.84	6526.76	6842.52	6273.84	6526.76	5540.76	4686.11	5540.31
AT1G04483	12dpi fem._24dpi		11.3918	14.1048	9.77493	17.3193	20.2213	13.5689	19.7937	38.1015	70.22	30.3879	27.6857	30.3817	25.1925	45.8928	34.0954		32.632	11.8789	15.058	22.2393	11.0136	23.8915	11.1583	7.3984	19.4497	11.1583	7.3984	19.4497	21.1965	5.64422	29.6727
AT1G04487	NA		64.2303	71.626	118.356	108.511	78.574	69.0074	115.463	87.0891	127.901	85.6385	87.3829	77.853	373.688	209.796	201.163		44.4982	39.0308	52.703	96.3702	78.9307	97.1589	79.348	76.9434	69.4632	79.348	76.9434	69.4632	196.421	53.62	245.859
AT1G04490	NA	Protein of unknown function (DUF3527)	382.231	290.471	258.111	281.704	249.973	251.993	341.441	341.553	315.99	264.282	191.204	233.559	209.937	303.766	298.335		289.238	493.825	311.7	411.427	299.202	316.961	364.505	257.464	259.792	364.505	257.464	259.792	358.927	404.972	423.896
AT1G04493	NA		0.969514	1.98349	0.264187	3.53455	1.34808	3.10146	1.64947	1.36077	6.26965	4.60422	2.59553	5.69656	8.39749	4.37074	1.70477		4.44982	3.39399	3.0116	0	7.34239	3.18554	0	0	5.55705	0	0	5.55705	4.23929	0	1.41299
AT1G04497	NA		0.969514	1.54271	2.37769	7.42256	4.622	4.07066	3.29895	0	11.2854	0.920844	2.59553	4.74713	20.9937	0	8.52385		4.44982	1.69699	0	1.85327	0	0	2.47962	4.43904	1.38926	2.47962	4.43904	1.38926	4.23929	0	2.82597
AT1G04500	NA	CCT motif family protein	4.36281	8.81551	3.43443	1.76728	1.54067	2.32609	0	5.44307	0	0	3.46071	1.89885	4.19874	6.55611	0		2.96654	1.69699	1.5058	5.55982	5.50679	1.59277	0	0	1.38926	0	0	1.38926	2.8262	5.64422	5.65194
AT1G04503	10hpi_48hpi_24dpi		700.231	575.212	869.969	739.075	623.97	576.096	455.255	409.591	270.849	387.675	438.645	447.18	562.632	489.523	521.659		809.867	906.194	670.08	659.765	893.936	719.931	566.594	617.027	601.551	566.594	617.027	601.551	428.169	356.997	559.542
AT1G04507	NA		42.901	41.2125	36.9862	65.3892	57.5824	51.5617	56.0821	51.7091	32.6022	52.4881	44.9892	35.1288	71.3786	28.4098	34.0954		50.4313	28.8489	48.1856	38.9187	47.7255	22.2988	28.5157	36.992	40.2886	28.5157	36.992	40.2886	32.5012	11.2884	22.6078
AT1G04510	NA	MOS4-associated complex 3A	2594.9	2823.39	2529.33	3194.53	3534.87	3268.74	2932.76	4421.13	3475.89	3607.87	3494.45	3392.3	3497.55	3013.63	3041.31		3605.84	3097.01	3278.12	3864.07	2105.43	3515.24	2546.57	2931.25	3063.33	2546.57	2931.25	3063.33	2619.88	2925.11	3070.42
AT1G04513	10hpi_12dpi male		344.662	393.172	518.6	362.999	271.735	277.387	310.101	289.843	255.802	355.446	359.049	361.732	340.098	242.576	294.925		269.956	188.366	194.248	339.149	302.873	267.585	266.56	297.416	268.128	266.56	297.416	268.128	224.683	97.3627	309.444
AT1G04517	NA		12.1189	11.0194	15.8512	6.3622	9.82175	21.7102	4.94842	4.0823	8.77751	25.7836	7.7866	6.64599	8.39749	4.37074	1.70477		14.8327	49.2128	19.5754	9.26636	42.2187	14.3349	33.4749	19.2358	12.5034	33.4749	19.2358	12.5034	1.4131	4.23316	5.65194
AT1G04520	NA	plasmodesmata-located protein 2	746.525	693.34	429.304	1092.18	1248.71	1239.42	494.842	576.965	527.904	545.14	577.939	604.785	449.266	450.186	376.754		1033.84	461.582	1005.87	895.131	937.99	828.24	669.498	640.701	671.014	669.498	640.701	671.014	508.715	444.482	298.14
AT1G04523	NA		5.5747	1.54271	3.43443	2.47419	2.88875	2.90762	3.29895	0	1.25393	9.20844	3.46071	2.84828	0	0	3.40954		4.44982	10.182	9.03479	5.55982	1.8356	0	3.71944	5.91872	5.55705	3.71944	5.91872	5.55705	0	0	0
AT1G04527	NA		0.242378	0	1.05675	0.353455	0	0	0	0	0	0	0	0	0	0	0		0	0	0	0	0	0	0	0	0	0	0	0	0	0	0
AT1G04530	NA	Tetratricopeptide repeat (TPR)-like superfamily protein	2870	2545.92	3214.63	2285.8	2291.74	2329.19	1728.65	1861.53	1947.35	1739.47	1893.87	1949.17	1456.96	1969.02	1776.37		2193.76	2825.49	2213.52	2370.34	3017.72	2330.22	2055.61	2013.84	1901.9	2055.61	2013.84	1901.9	2030.62	1721.49	1574.07
AT1G04533	NA		13.0884	7.05241	19.814	1.41382	7.12558	12.0181	0	1.36077	0	0.920844	9.51695	0.949427	0	0	0		14.8327	30.5459	16.5638	29.6524	36.7119	20.706	14.8777	4.43904	8.33558	14.8777	4.43904	8.33558	0	1.41105	0
AT1G04537	NA		135.732	126.282	211.878	163.296	105.536	116.886	110.515	70.7599	75.2358	88.401	92.574	109.184	79.7761	118.01	61.3717		152.777	115.396	105.406	153.822	168.875	184.761	110.343	84.3418	72.2417	110.343	84.3418	72.2417	96.0906	23.9879	96.083
AT1G04540	12dpi fem._24dpi	Calcium-dependent lipid-binding (CaLB domain) family protein	53.808	37.2455	37.7788	70.3376	76.0704	61.0599	295.256	389.179	473.985	250.47	239.654	270.587	390.483	275.357	296.63		83.0633	69.5767	45.174	77.8375	55.0679	63.7107	173.574	176.082	145.873	173.574	176.082	145.873	264.249	76.1969	289.662
AT1G04547	NA		0	0.220388	0.528374	2.47419	2.50358	1.55073	3.29895	5.44307	0	0.920844	1.73035	0.949427	12.5962	6.55611	18.7525		0	3.39399	0	0	1.8356	0	1.23981	1.47968	1.38926	1.23981	1.47968	1.38926	5.65239	0	15.5428
AT1G04550	NA	AUX/IAA transcriptional regulator family protein	1170.45	1028.55	885.556	1506.07	1282.61	1105.28	2319.16	2656.22	3118.52	2440.24	2346.36	2287.17	2787.97	2969.92	2688.42		1082.79	1199.77	1278.42	1195.36	1161.93	1078.3	2136.2	1987.21	1732.41	2136.2	1987.21	1732.41	3264.26	2774.13	2807.6
AT1G04555	10hpi_48hpi_12dpi male		787.245	727.059	998.099	674.746	629.555	633.86	593.81	400.066	581.823	500.939	700.794	553.516	449.266	625.016	538.707		458.331	553.22	522.512	600.46	926.976	659.406	645.942	591.872	550.148	645.942	591.872	550.148	534.151	561.599	529.869
AT1G04557	NA		0	0.661163	0.792562	1.06037	0.192583	0.193841	0	0	0	0	0	0	0	0	0		1.48327	0	0	0	0	0	0	0	0	0	0	0	1.4131	0	0
AT1G04560	Increasing	AWPM-19-like family protein	1.45427	0.440775	1.32094	3.1811	0	0.775364	39.5873	19.0507	20.0629	32.2295	17.3035	24.6851	46.1862	43.7074	51.1431		0	0	0	0	0	0	1.23981	0	1.38926	1.23981	0	1.38926	4.23929	0	4.23896
AT1G04563	NA		1.69665	1.7631	3.69862	1.76728	1.54067	3.2953	0	0	0	1.84169	2.59553	6.64599	0	0	1.70477		0	3.39399	1.5058	1.85327	1.8356	3.18554	4.95925	1.47968	2.77853	4.95925	1.47968	2.77853	12.7179	5.64422	4.23896
AT1G04567	NA		15.7546	17.8514	9.51074	16.2589	21.1842	15.7011	18.1442	16.3292	8.77751	21.1794	11.2473	15.1908	20.9937	8.74148	13.6382		14.8327	22.0609	16.5638	7.41309	11.0136	14.3349	19.837	19.2358	8.33558	19.837	19.2358	8.33558	7.06549	2.82211	5.65194
AT1G04570	12dpi fem._24dpi	Major facilitator superfamily protein	71.9864	97.191	104.354	124.77	102.262	133.75	725.768	527.978	678.376	445.689	402.307	414.899	1037.09	812.958	673.384		108.279	134.062	100.889	98.2235	86.273	100.344	272.759	340.326	338.98	272.759	340.326	338.98	734.811	671.662	575.085
AT1G04573	NA		0	0	0	0.353455	0	0	0	0	0	0	0	0	0	0	0		0	0	0	0	0	0	0	0	0	0	0	0	0	0	0
AT1G04577	NA		1.21189	0.661163	0.264187	0.706911	1.1555	0.387682	0	0	0	0	0.865177	0	0	0	1.70477		1.48327	1.69699	3.0116	0	1.8356	1.59277	0	1.47968	0	0	1.47968	0	0	0	1.41299
AT1G04580	NA	aldehyde oxidase 4	5.81708	3.74659	1.58512	6.00874	12.5179	10.6613	92.3705	25.8546	67.7122	25.7836	43.2589	34.1794	62.9812	34.9659	75.0098		2.96654	3.39399	12.0464	11.1196	1.8356	4.77831	32.2351	88.7808	55.5705	32.2351	88.7808	55.5705	59.3501	46.5648	46.6285
AT1G04583	NA		0.242378	1.32233	2.37769	2.82764	1.1555	3.2953	4.94842	0	1.25393	3.68338	3.46071	2.84828	4.19874	8.74148	3.40954		0	1.69699	1.5058	1.85327	0	1.59277	1.23981	0	1.38926	1.23981	0	1.38926	2.8262	0	2.82597
AT1G04587	NA		19.3903	25.3446	30.1173	21.9142	26.3839	22.2917	28.041	28.5761	13.7932	26.7045	22.4946	17.0897	41.9874	39.3367	28.9811		34.1153	22.0609	24.0928	24.0925	14.6848	19.1132	26.0361	28.1139	33.3423	26.0361	28.1139	33.3423	31.0881	21.1658	28.2597
AT1G04590	NA		1431.24	1623.6	1305.88	1869.78	1905.61	1861.65	1870.5	1567.6	1516	1396	1538.29	1449.77	1226.03	1258.77	1401.32		1566.34	1087.77	1666.92	1312.12	1558.42	1430.31	1290.64	1316.92	1137.81	1290.64	1316.92	1137.81	1112.11	1199.4	1193.97
AT1G04593	NA		0	0	0	0	0	0	0	1.36077	1.25393	0	0.865177	0	4.19874	0	0		0	0	0	0	0	0	0	0	0	0	0	0	0	0	0
AT1G04597	NA		0	0	0	0	0	0	0	0	0	0	0	0	0	0	0		0	0	0	0	0	0	0	0	0	0	0	0	0	0	0
AT1G04600	12dpi_fem	myosin XI A	51.6266	64.1328	52.8374	106.744	116.32	108.745	343.09	364.686	403.765	192.456	108.147	141.465	335.9	85.2294	156.839		176.509	117.092	112.935	92.6636	47.7255	92.3806	97.9451	115.415	113.92	97.9451	115.415	113.92	38.1536	46.5648	53.6934
AT1G04603	NA		0.484757	0	0.264187	0	0.385167	0	0	0	0	0	0	0	0	0	1.70477		0	0	0	1.85327	0	0	1.23981	0	0	1.23981	0	0	0	0	0
AT1G04607	NA		0	0	0	0	0	0	0	0	0	0	0	0.949427	0	0	1.70477		0	0	0	0	0	0	0	0	0	0	0	0	0	0	0
AT1G04610	NA	YUCCA 3	105.435	94.5463	76.8785	298.316	193.931	137.821	37.9379	84.3676	72.7279	74.5884	101.226	120.577	75.5774	102.712	153.429		262.539	101.82	158.109	105.637	67.9171	148.127	112.823	116.895	180.604	112.823	116.895	180.604	36.7405	126.995	56.5194
AT1G04620	12dpi fem._24dpi	coenzyme F420 hydrogenase family / dehydrogenase, beta subunit family	179.602	280.994	102.769	330.481	338.562	326.041	1057.31	840.954	905.337	623.412	637.636	597.189	722.184	434.889	1206.98		406.417	322.429	368.921	292.817	251.477	310.59	291.356	421.709	279.242	291.356	421.709	279.242	220.443	358.408	1113.43
AT1G04623	NA		0	0	0	0	0	0	0	0	0	0	0	0	0	0	0		0	0	0	0	0	0	0	0	0	0	0	0	0	0	0
AT1G04625	NA	Polynucleotidyl transferase, ribonuclease H-like superfamily protein	0	0.220388	0	0.353455	0	0	3.29895	0	1.25393	0.920844	1.73035	0	4.19874	0	1.70477		0	0	0	0	0	0	0	1.47968	0	0	1.47968	0	0	0	2.82597
AT1G04630	NA	GRIM-19 protein	2237.88	2039.03	2226.83	2274.84	2070.66	2197.77	1773.18	1607.07	1617.57	1602.27	1735.55	1658.65	1074.88	1258.77	1329.72		2042.47	2055.06	2123.18	1823.62	2448.69	2059.45	1765.49	1679.44	1597.65	1765.49	1679.44	1597.65	1232.22	1134.49	1133.21
AT1G04635	NA	ribonuclease P family protein / Rpp14 family protein	422.95	349.315	331.555	397.284	369.182	373.919	189.689	102.058	130.409	162.069	229.272	190.835	96.5711	196.683	196.048		231.391	249.458	290.619	259.458	469.913	375.893	176.053	207.155	188.94	176.053	207.155	188.94	186.529	201.781	172.384
AT1G04640	NA	lipoyltransferase 2	485.484	435.045	496.936	537.959	485.695	492.938	326.596	251.742	327.276	271.649	364.24	285.777	302.31	329.991	330.725		336.703	366.55	430.658	450.345	636.952	461.903	302.514	338.847	248.678	302.514	338.847	248.678	313.708	373.929	343.355
AT1G04643	NA		1.45427	1.54271	1.05675	1.41382	1.73325	1.35689	0	0	6.26965	0.920844	5.19106	4.74713	0	0	1.70477		4.44982	0	0	0	0	0	1.23981	0	6.94632	1.23981	0	6.94632	4.23929	0	0
AT1G04645	NA	Plant self-incompatibility protein S1 family	1.45427	0.440775	0	0.353455	0.57775	0	3.29895	0	0	0	0	0	0	0	0		0	0	0	0	0	0	0	1.47968	0	0	1.47968	0	0	0	0
AT1G04647	NA		306.124	279.672	552.416	366.533	202.79	273.897	135.257	157.849	117.869	160.227	186.878	176.593	268.72	133.308	155.134		255.123	373.338	258.997	292.817	442.379	301.033	193.411	158.326	129.201	193.411	158.326	129.201	151.201	71.9637	203.47
AT1G04650	48hpi_12dpi fem.		186.631	224.134	162.475	276.049	330.28	322.164	346.389	274.875	242.008	251.39	221.485	220.267	218.335	157.347	218.21		280.338	264.731	313.206	285.404	211.094	270.771	182.252	241.188	181.993	182.252	241.188	181.993	144.136	135.461	219.013
AT1G04653	NA		0	0	0	0	0	0	0	0	0	0	0	0	0	0	0		0	0	0	0	0	0	0	0	0	0	0	0	0	0	0
AT1G04657	NA		3.3933	2.42427	3.43443	4.24146	2.50358	5.23371	1.64947	6.80384	1.25393	3.68338	1.73035	0.949427	4.19874	2.18537	0		4.44982	3.39399	9.03479	1.85327	1.8356	9.55661	4.95925	4.43904	2.77853	4.95925	4.43904	2.77853	2.8262	2.82211	2.82597
AT1G04660	NA	glycine-rich protein	12.1189	3.74659	10.3033	3.1811	3.4665	3.87682	1.64947	0	2.50786	4.60422	2.59553	3.79771	0	17.483	1.70477		14.8327	16.9699	9.03479	9.26636	12.8492	14.3349	4.95925	2.95936	8.33558	4.95925	2.95936	8.33558	8.47859	2.82211	9.8909
AT1G04667	NA		0	0.881551	0	0	0	0	0	0	0	0	0.865177	0	0	0	0		0	0	0	0	0	0	0	0	0	0	0	0	0	0	0
AT1G04670	NA		0.484757	1.54271	1.32094	2.47419	3.27392	0.775364	1.64947	1.36077	0	0	0.865177	0.949427	0	0	0		4.44982	0	1.5058	0	1.8356	1.59277	1.23981	0	0	1.23981	0	0	0	1.41105	1.41299
AT1G04673	NA		1.45427	3.30582	1.58512	0.353455	0.192583	0	0	0	0	0	0	0	0	0	0		0	0	0	1.85327	0	0	0	0	0	0	0	0	0	1.41105	0
AT1G04677	NA		0.484757	1.7631	0.528374	1.06037	1.1555	0.193841	0	1.36077	0	2.76253	0.865177	3.79771	0	0	6.81908		1.48327	3.39399	6.0232	0	0	0	0	0	0	0	0	0	0	2.82211	0
AT1G04680	NA	Pectin lyase-like superfamily protein	2801.17	2704.6	1838.21	3946.68	5044.91	3739.19	2203.7	4969.52	3657.71	4784.71	4818.17	4811.69	2548.64	1960.28	1805.35		3533.15	2148.39	3600.36	4542.37	2523.95	3973.96	4400.09	4307.35	3867.71	4400.09	4307.35	3867.71	4489.41	3485.3	2088.39
AT1G04683	NA		0.727135	1.10194	2.90606	3.88801	0.385167	0.387682	0	0	1.25393	0.920844	0.865177	0	0	2.18537	3.40954		1.48327	1.69699	4.5174	3.70655	1.8356	1.59277	0	0	5.55705	0	0	5.55705	0	0	1.41299
AT1G04687	NA		0	0	0	0.706911	0	0	0	0	0	0	0	0	0	0	0		0	0	0	0	0	0	0	0	0	0	0	0	0	0	0
AT1G04690	NA	potassium channel beta subunit 1	6091.94	6232.34	5401.04	6944.34	6551.49	6429.51	6881.6	6127.53	5771.84	6213.86	5994.81	6256.72	6201.54	6599.82	6810.55		5459.93	5009.52	5667.83	5428.24	5517.8	5483.9	5747.77	5767.79	5595.95	5747.77	5767.79	5595.95	6922.77	6764.59	6403.65
AT1G04693	NA		0	0	0	0	0	0	0	0	0	0	0	0	0	0	0		0	0	0	0	0	0	0	0	0	0	0	0	0	0	0
AT1G04697	Increasing		4.84757	9.25629	7.92562	13.7848	13.6734	18.4149	6.59789	10.8861	16.3011	15.6544	14.708	29.4322	33.59	21.8537	13.6382		25.2156	20.3639	19.5754	16.6795	27.5339	20.706	11.1583	7.3984	16.6712	11.1583	7.3984	16.6712	31.0881	5.64422	19.7818
AT1G04700	10hpi_12dpi_fem.	PB1 domain-containing protein tyrosine kinase	332.543	300.388	315.968	199.702	289.453	296.383	381.028	352.439	257.056	328.741	229.272	304.766	247.726	290.654	250.601		689.722	884.133	557.146	439.226	312.051	380.672	396.74	344.765	472.35	396.74	344.765	472.35	230.335	279.389	230.317
AT1G04703	NA		0	0	0	0	0	0	0	0	0	0	0	0	0	0	0		0	0	0	0	0	0	0	0	1.38926	0	0	1.38926	0	0	1.41299
AT1G04707	NA		16.2394	14.5456	25.0978	8.83638	14.0586	21.5164	39.5873	19.0507	25.0786	10.1293	12.9777	31.3311	20.9937	56.8196	37.5049		23.7324	44.1218	7.52899	31.5056	44.0543	19.1132	22.3166	82.8621	29.1745	22.3166	82.8621	29.1745	72.068	16.9326	50.8675
AT1G04710	12dpi_fem	peroxisomal 3-ketoacyl-CoA thiolase 4	897.042	1068.44	971.945	1435.74	1216.74	1269.27	3135.65	2567.77	2669.62	1323.25	1477.72	1351.03	2204.34	1512.28	1813.87		1035.32	838.314	1011.9	1061.93	1057.3	1006.63	879.027	1035.78	984.988	879.027	1035.78	984.988	1205.37	1278.41	1376.25
AT1G04713	NA		3.15092	4.84853	0.264187	7.77602	4.42942	0.969205	0	0	6.26965	1.84169	0.865177	0.949427	0	2.18537	0		2.96654	5.09098	0	0	3.67119	3.18554	3.71944	1.47968	0	3.71944	1.47968	0	2.8262	0	4.23896
AT1G04717	NA		0	0	0	0	0	0	0	0	1.25393	0	0	0	0	0	0		0	0	0	0	0	0	0	0	0	0	0	0	0	0	0
AT1G04720	NA		0	0	0	0	0	0.387682	0	0	0	0	0	0	0	0	0		0	0	0	0	0	0	0	0	0	0	0	0	0	0	0
AT1G04723	12dpi fem._24dpi		6.05946	3.74659	1.84931	13.0778	8.28108	6.39675	24.7421	24.4938	48.9032	17.496	15.5732	18.9885	46.1862	21.8537	34.0954		16.316	6.78797	15.058	0	5.50679	4.77831	6.19906	1.47968	6.94632	6.19906	1.47968	6.94632	16.9572	2.82211	14.1299
AT1G04730	NA	P-loop containing nucleoside triphosphate hydrolases superfamily protein	442.583	499.619	315.704	516.398	551.174	521.239	310.101	507.566	499.064	542.377	476.713	520.286	146.956	181.386	242.077		539.911	354.671	542.088	513.357	262.49	385.45	432.694	617.027	482.074	432.694	617.027	482.074	189.355	242.701	254.337
AT1G04733	NA		0	0	0	0	0	0	0	0	0	0	0	0	0	0	0		0	0	0	0	0	0	0	0	0	0	0	0	0	0	0
AT1G04737	NA		137.913	117.246	190.215	197.582	112.661	167.285	98.9684	70.7599	81.5054	82.876	80.4615	72.1564	71.3786	89.6002	73.3051		203.208	161.214	149.074	151.968	236.792	176.797	88.0266	75.4637	113.92	88.0266	75.4637	113.92	79.1335	21.1658	53.6934
AT1G04743	NA		5.5747	4.62814	3.69862	4.59492	6.933	6.20291	0	4.0823	1.25393	4.60422	6.92142	0	0	10.9269	1.70477		8.89963	3.39399	3.0116	3.70655	3.67119	4.77831	3.71944	1.47968	2.77853	3.71944	1.47968	2.77853	8.47859	1.41105	8.47791
AT1G04747	NA		1.93903	0.220388	0	0	0.192583	0.969205	0	1.36077	0	0	0	0	0	0	0		0	0	0	0	0	0	2.47962	0	0	2.47962	0	0	1.4131	2.82211	1.41299
AT1G04750	NA	vesicle-associated membrane protein 721	12255.9	10499.5	11754.7	10360.5	9789.59	9862.63	7303.87	6177.88	6105.38	6909.09	7563.38	7228.94	5357.6	6842.39	6331.51		8459.1	9879.89	9239.58	8686.29	13271.4	9813.05	8872.09	7679.54	7297.8	8872.09	7679.54	7297.8	7225.17	7242.94	6371.15
AT1G04753	NA		5.33232	5.50969	5.54793	3.1811	0.770333	1.16305	0	0	0	0	0.865177	0	0	0	0		0	1.69699	3.0116	3.70655	0	0	0	0	0	0	0	0	0	0	0
AT1G04760	NA	vesicle-associated membrane protein 726	261.526	300.388	257.054	347.8	322.962	327.591	445.358	355.16	346.085	319.533	300.217	319.007	356.893	281.913	323.906		353.019	347.883	332.782	279.844	304.709	320.147	329.79	282.619	323.698	329.79	282.619	323.698	325.012	165.093	274.119
AT1G04763	NA		0	0.220388	0	0.353455	0	0	0	0	0	0	0	0	0	0	0		0	0	0	0	0	0	0	0	0	0	0	0	0	0	1.41299
AT1G04767	NA		12.1189	8.37473	12.9452	21.9142	10.9773	13.375	9.89684	16.3292	17.555	6.44591	7.7866	11.3931	4.19874	32.7806	11.9334		7.41636	13.5759	3.0116	7.41309	7.34239	15.9277	11.1583	20.7155	19.4497	11.1583	20.7155	19.4497	24.0227	8.46632	19.7818
AT1G04770	NA	Tetratricopeptide repeat (TPR)-like superfamily protein	3076.75	3215.9	2966.29	2526.85	2676.91	4773.72	4331.52	4768.13	4906.63	4766.29	4785.3	4756.63	4139.96	6752.79	6680.99		2920.56	2915.43	2937.81	2639.06	6615.49	3607.62	5455.17	5269.14	8274.45	5455.17	5269.14	8274.45	7974.11	7671.9	7079.06
AT1G04773	NA		22.2988	18.5126	19.5499	16.6124	30.4282	19.7718	39.5873	57.1522	72.7279	51.5673	44.9892	65.5104	50.3849	72.1172	35.8002		26.6989	35.6368	22.587	16.6795	23.8628	28.6698	34.7147	31.0733	48.6242	34.7147	31.0733	48.6242	73.4811	31.0432	48.0415
AT1G04778	NA		142.761	147.219	130.508	120.528	157.533	162.439	94.02	142.881	141.694	142.731	172.17	149.06	96.5711	93.9709	73.3051		180.959	273.216	203.283	148.262	262.49	189.539	159.936	165.724	143.094	159.936	165.724	143.094	130.005	107.24	74.8882
AT1G04780	NA	Ankyrin repeat family protein	4113.16	4521.47	5132.37	4307.21	4841.16	4600.82	4278.73	4576.26	4351.14	5010.31	4113.05	4639.85	5210.64	5074.43	4925.08		4737.57	5625.53	4365.31	5380.05	3700.56	5066.6	5238.21	4718.7	4905.49	5238.21	4718.7	4905.49	5266.61	4925.99	4815.45
AT1G04783	NA		1.93903	1.32233	0	0.706911	0.57775	0.969205	0	2.72153	0	0	0	0	0	0	0		0	0	1.5058	0	0	0	2.47962	0	0	2.47962	0	0	0	0	0
AT1G04787	NA		0	0	0	0	0	0	0	0	0	0	0	0	0	0	0		0	0	0	0	0	0	0	0	0	0	0	0	0	0	0
AT1G04790	NA	RING/U-box superfamily protein	1207.04	1326.29	1332.03	1341.72	1408.94	1315.41	1700.61	2282.01	2100.33	2020.33	1736.41	1880.81	2145.56	2012.73	2076.41		1346.81	1420.38	1319.08	1226.87	1073.82	1280.59	1523.73	1565.5	1571.26	1523.73	1565.5	1571.26	1945.84	2020.63	2016.33
AT1G04793	NA		0	0	0.264187	0.353455	0.385167	0	1.64947	0	0	0	0	0.949427	0	0	0		0	0	0	0	0	0	0	0	0	0	0	0	0	0	0
AT1G04797	NA		0	0.440775	0	0.706911	0.192583	0.193841	0	0	0	0	0	0	0	0	1.70477		1.48327	0	0	0	0	0	0	0	0	0	0	0	0	0	0
AT1G04800	NA	glycine-rich protein	7.27135	8.37473	2.90606	9.18984	5.39233	5.03987	54.4326	19.0507	12.5393	7.36675	6.05624	5.69656	16.795	8.74148	18.7525		11.8662	1.69699	4.5174	11.1196	1.8356	11.1494	12.3981	1.47968	6.94632	12.3981	1.47968	6.94632	8.47859	1.41105	2.82597
AT1G04803	NA		8.968	12.7825	10.8317	23.6815	13.6734	12.9873	14.8453	6.80384	15.0472	23.0211	8.65177	11.3931	12.5962	13.1122	22.162		31.1487	8.48496	9.03479	14.8262	20.1916	20.706	13.6379	4.43904	13.8926	13.6379	4.43904	13.8926	12.7179	4.23316	11.3039
AT1G04807	NA		0	0	0	0	0	0	0	0	0	0.920844	0	0	0	0	0		0	0	0	3.70655	0	1.59277	0	0	0	0	0	0	1.4131	0	0
AT1G04810	NA	26S proteasome regulatory complex, non-ATPase subcomplex, Rpn2/Psmd1 subunit	3813.1	3975.35	3848.68	4284.59	4612.18	4334.87	4621.82	7806.72	6401.31	6280.16	5201.45	5610.16	6776.77	4593.65	5571.19		5829.26	5798.62	5082.07	5941.59	3375.66	5053.86	4594.74	4508.59	5120.82	4594.74	4508.59	5120.82	3931.24	4353.1	4966.64
AT1G04813	NA		0	0.220388	0	0	0	0	0	0	0	0	0	0	0	0	0		0	0	0	0	0	0	0	0	0	0	0	0	0	0	0
AT1G04817	NA		0.969514	0	0.264187	0	0	0	0	0	0	0	1.73035	0	0	0	0		0	0	0	1.85327	0	0	0	0	0	0	0	0	1.4131	0	0
AT1G04820	48hpi_12dpi fem._12dpi male	tubulin alpha-4 chain	14481.4	13078.9	9938.2	19350.6	20194.3	18456.4	16565.7	19043.9	17215.2	21985.2	20949.4	21637.4	13973.4	13885.8	12978.4		21854.5	14468.6	20117.5	21173.6	15046.4	18770.8	16329.6	16659.7	16869.8	16329.6	16659.7	16869.8	15633.1	14519.7	13874.1
AT1G04823	NA		12.6037	13.8844	11.8884	25.0953	16.5622	25.7809	11.5463	14.9684	16.3011	26.7045	32.8767	23.7357	20.9937	6.55611	6.81908		17.7993	18.6669	18.0696	31.5056	9.17798	22.2988	24.7962	36.992	30.5638	24.7962	36.992	30.5638	22.6096	7.05527	12.7169
AT1G04827	NA		53.808	42.5348	68.1603	52.6648	37.7463	42.645	52.7831	36.7407	16.3011	26.7045	34.6071	36.0782	20.9937	21.8537	28.9811		34.1153	74.6677	33.1276	46.3318	51.3967	47.7831	34.7147	31.0733	40.2886	34.7147	31.0733	40.2886	35.3274	15.5216	42.3896
AT1G04830	NA	Ypt/Rab-GAP domain of gyp1p superfamily protein	993.994	1116.04	1170.61	1069.91	1144.52	1176.42	1593.39	1758.11	1544.84	1531.36	1395.53	1539.02	1545.14	1315.59	1324.61		1329.01	1542.57	1325.1	1338.06	1161.93	1218.47	1243.53	1302.12	1205.88	1243.53	1302.12	1205.88	1332.55	1295.35	1213.75
AT1G04833	NA		232.926	269.093	417.944	224.444	220.893	172.325	278.761	224.527	200.629	229.29	217.16	242.104	533.24	406.479	441.535		191.342	196.851	191.236	263.165	174.382	237.323	172.334	273.741	201.443	172.334	273.741	201.443	438.06	125.584	462.046
AT1G04837	NA		43.6281	47.163	51.7807	74.5791	66.6338	48.2664	84.1231	100.697	124.139	139.047	96.8999	124.375	100.77	144.234	173.886		54.8811	71.2737	48.1856	77.8375	44.0543	63.7107	53.3119	94.6995	90.3021	53.3119	94.6995	90.3021	125.766	76.1969	145.537
AT1G04840	NA	Tetratricopeptide repeat (TPR)-like superfamily protein	112.221	113.72	79.7845	110.278	128.838	144.218	95.6694	118.387	141.694	117.868	124.586	126.274	96.5711	61.1904	112.515		111.245	98.4256	149.074	135.289	91.7798	116.272	106.624	136.131	129.201	106.624	136.131	129.201	110.222	111.473	128.582
AT1G04847	NA		2.42378	0.440775	0.264187	1.06037	1.73325	1.16305	0	1.36077	2.50786	2.76253	0.865177	2.84828	0	0	3.40954		0	0	0	1.85327	0	0	4.95925	0	2.77853	4.95925	0	2.77853	5.65239	1.41105	0
AT1G04850	NA	ubiquitin-associated (UBA)/TS-N domain-containing protein	11123.5	11245.7	12690.8	10611.1	11092	11534.1	7960.36	7301.88	7745.52	7556.45	7840.24	7411.23	6659.21	6872.99	6969.1		10655.8	11050.8	10989.3	11305	12357.2	11237	9536.63	8620.62	8343.92	9536.63	8620.62	8343.92	6907.22	6643.24	6598.64
AT1G04853	NA		6.78659	4.84853	8.45399	21.5608	18.6806	12.5997	37.9379	14.9684	22.5707	10.1293	14.708	7.59541	33.59	24.0391	56.2574		17.7993	27.1519	9.03479	11.1196	1.8356	15.9277	14.8777	29.5936	19.4497	14.8777	29.5936	19.4497	31.0881	12.6995	80.5402
AT1G04857	NA		0	0	0	0	0	0	0	0	0	0	0	0	0	0	0		0	0	0	0	0	0	0	1.47968	0	0	1.47968	0	2.8262	0	0
AT1G04860	NA	ubiquitin-specific protease 2	2331.44	2607.85	2731.96	2454.75	2638.01	2508.88	2573.18	3122.96	2703.47	2406.17	2290.99	2346.03	2611.62	2347.09	2575.91		2807.83	2884.89	2864.03	2618.67	2140.31	2542.06	2475.9	2342.33	2435.38	2475.9	2342.33	2435.38	2201.61	2373.39	2609.78
AT1G04863	NA		0	0.440775	0.264187	1.41382	1.54067	0	9.89684	1.36077	6.26965	4.60422	2.59553	3.79771	0	0	15.3429		0	0	0	1.85327	0	3.18554	0	7.3984	2.77853	0	7.3984	2.77853	1.4131	0	1.41299
AT1G04867	NA		0	0	0	0	0	0	0	0	0	0	0	0	0	0	0		0	0	0	0	0	0	2.47962	0	0	2.47962	0	0	0	0	0
AT1G04870	NA	protein arginine methyltransferase 10	3278.41	3222.07	2667.76	3803.53	3649.45	3273.2	2436.27	2716.09	2563.03	2997.35	2731.37	2762.83	2519.25	2535.03	2647.51		2793	2104.27	3076.35	2544.54	2755.23	2559.58	2368.04	2349.73	2468.72	2368.04	2349.73	2468.72	2283.57	2542.72	2580.11
AT1G04873	12dpi fem._24dpi		12.1189	14.766	15.8512	16.9659	13.0957	11.6305	32.9895	62.5953	58.9347	30.3879	34.6071	23.7357	71.3786	37.1513	59.6669		1.48327	6.78797	1.5058	18.5327	9.17798	22.2988	17.3574	25.1546	20.8389	17.3574	25.1546	20.8389	39.5667	5.64422	52.2805
AT1G04877	NA		0.242378	0.881551	0.528374	2.82764	0.57775	0.581523	0	1.36077	0	0	0.865177	0	0	0	0		1.48327	8.48496	0	0	0	3.18554	0	0	0	0	0	0	2.8262	0	0
AT1G04880	12dpi fem._24dpi	HMG (high mobility group) box protein with ARID/BRIGHT DNA-binding domain	27.8735	35.7028	24.3052	48.4234	50.2643	45.3588	163.298	84.3676	92.7908	41.438	43.2589	29.4322	79.7761	83.0441	90.3528		31.1487	33.9399	54.2088	40.772	25.6984	38.2264	37.1944	47.3498	30.5638	37.1944	47.3498	30.5638	40.9798	28.2211	14.1299
AT1G04883	24dpi		23.7531	23.8019	34.8727	35.3455	23.4952	25.587	36.2884	57.1522	35.11	33.1504	25.9553	37.0276	71.3786	74.3026	54.5526		41.5316	32.2429	19.5754	25.9458	27.5339	30.2626	14.8777	14.7968	23.6175	14.8777	14.7968	23.6175	31.0881	7.05527	49.4545
AT1G04887	NA		0.484757	1.32233	0	0	0.192583	1.74457	0	0	0	0	0	1.89885	0	0	0		0	0	0	0	0	0	0	0	0	0	0	0	0	0	0
AT1G04890	NA	Protein of unknown function, DUF593	0	0	0	0.353455	0.192583	0.775364	0	0	0	0	0	0.949427	0	0	0		0	0	0	0	0	0	0	0	0	0	0	0	0	0	0
AT1G04893	NA		19.1479	19.3941	27.2113	42.7681	27.732	19.9656	37.9379	53.0699	38.8718	29.467	37.2026	41.7748	33.59	21.8537	42.6192		20.7658	30.5459	30.116	29.6524	31.2051	31.8554	22.3166	34.0326	29.1745	22.3166	34.0326	29.1745	60.7632	19.7548	35.3246
AT1G04895	NA		0	0	0	0	0	0	0	0	0	0	0	0	0	0	0		0	0	0	0	0	0	0	0	0	0	0	0	0	0	0
AT1G04897	NA		6.78659	5.06892	5.01956	4.24146	5.00717	3.87682	0	0	1.25393	4.60422	4.32589	3.79771	0	2.18537	6.81908		1.48327	5.09098	0	1.85327	1.8356	7.96384	0	0	0	0	0	0	0	0	4.23896
AT1G04900	NA	Protein of unknown function (DUF185)	1480.2	1323.87	1465.45	1675.02	1765.8	1754.46	1100.2	1283.2	1266.47	1147.37	1145.49	1113.68	717.985	727.728	915.461		1296.38	1113.23	1406.42	1649.41	1714.45	1642.14	1190.22	975.109	1036.39	1190.22	975.109	1036.39	631.655	708.349	794.098
AT1G04907	NA		4.36281	4.40775	2.1135	6.00874	3.85167	2.32609	1.64947	1.36077	2.50786	9.20844	12.1125	15.1908	12.5962	6.55611	5.11431		2.96654	8.48496	1.5058	1.85327	5.50679	1.59277	1.23981	1.47968	1.38926	1.23981	1.47968	1.38926	7.06549	21.1658	9.8909
AT1G04910	NA	O-fucosyltransferase family protein	2376.04	2396.94	2227.63	2273.07	2483.75	2426.31	2040.4	2184.03	2082.78	2268.04	2108.44	2168.49	2258.92	2318.68	2166.76		2396.97	2491.19	2547.81	2331.42	2388.11	2413.04	2314.73	2210.64	2228.38	2314.73	2210.64	2228.38	2540.75	2592.11	2301.75
AT1G04913	NA		17.4512	13.0029	17.4364	18.3797	8.0885	9.30437	3.29895	6.80384	11.2854	8.2876	6.05624	7.59541	0	4.37074	1.70477		13.3495	13.5759	9.03479	3.70655	16.5204	4.77831	9.9185	13.3171	13.8926	9.9185	13.3171	13.8926	0	4.23316	0
AT1G04917	NA		42.6586	31.2951	49.1388	51.9579	37.1686	26.7501	23.0926	39.4622	21.3168	24.8628	38.0678	35.1288	16.795	21.8537	34.0954		25.2156	30.5459	25.5986	22.2393	31.2051	33.4481	19.837	14.7968	26.396	19.837	14.7968	26.396	45.2191	7.05527	43.8025
AT1G04920	48hpi_24dpi	sucrose phosphate synthase 3F	33.6906	41.2125	38.5713	177.435	111.506	83.1578	90.721	66.6776	85.2672	47.8839	51.0455	47.4713	125.962	54.6343	61.3717		16.316	28.8489	18.0696	25.9458	20.1916	22.2988	27.2759	23.6749	34.7316	27.2759	23.6749	34.7316	21.1965	11.2884	21.1948
AT1G04923	NA		5.33232	3.30582	6.07631	1.06037	0.385167	4.45834	0	0	0	0	2.59553	3.79771	0	0	1.70477		14.8327	16.9699	10.5406	0	7.34239	12.7421	2.47962	2.95936	1.38926	2.47962	2.95936	1.38926	0	0	0
AT1G04927	NA		193.418	197.688	280.831	213.134	147.519	166.897	80.8242	81.646	81.5054	87.4802	67.4838	80.7013	88.1736	76.488	98.8766		151.294	171.396	137.028	142.702	209.258	200.689	95.4655	93.2198	95.8592	95.4655	93.2198	95.8592	81.9597	29.6321	77.7142
AT1G04930	NA	hydroxyproline-rich glycoprotein family protein	261.769	271.297	236.712	244.238	255.173	279.713	214.431	225.887	262.071	260.599	244.845	290.525	230.931	181.386	199.458		311.487	193.457	317.724	255.752	207.422	218.209	204.569	221.952	265.349	204.569	221.952	265.349	196.421	224.358	230.317
AT1G04933	10hpi		65.6845	50.4688	85.5967	27.2161	35.6279	44.1958	28.041	35.3799	31.3482	29.467	34.6071	35.1288	33.59	37.1513	32.3906		108.279	225.7	137.028	79.6907	106.465	74.8601	80.5878	34.0326	48.6242	80.5878	34.0326	48.6242	38.1536	21.1658	22.6078
AT1G04937	NA		0	0	0	0	0	0	0	0	0	0	0	0	0	0	0		0	0	0	0	0	0	0	0	0	0	0	0	0	0	0
AT1G04940	NA	translocon at the inner envelope membrane of chloroplasts 20	15.2698	11.4602	13.4735	14.8451	19.2583	12.7935	11.5463	2.72153	3.76179	8.2876	17.3035	14.2414	29.3912	8.74148	6.81908		10.3829	23.7579	1.5058	27.7991	14.6848	7.96384	6.19906	1.47968	12.5034	6.19906	1.47968	12.5034	16.9572	16.9326	11.3039
AT1G04943	NA		0	0	0	0	0	0	0	0	0	0	0	0	0	0	0		0	0	0	0	0	0	0	0	0	0	0	0	0	0	0
AT1G04945	NA	HIT-type Zinc finger family protein	581.951	706.122	555.85	772.3	745.875	738.341	809.891	755.226	658.313	763.38	772.603	782.328	801.96	714.616	954.671		663.023	604.129	686.644	704.244	554.35	637.107	617.426	578.555	622.39	617.426	578.555	622.39	685.352	756.325	801.163
AT1G04947	NA		0	0	0	0	0	0	0	0	0	0	0	0	0	0	0		0	0	0	0	0	0	0	0	0	0	0	0	0	0	0
AT1G04950	NA	TATA BOX ASSOCIATED FACTOR II 59	928.309	1035.82	836.681	1125.76	1240.43	1275.28	1951.33	2947.42	2674.63	2403.4	2103.25	2371.67	2082.58	1982.13	1887.18		1418.01	1187.89	1176.03	1243.55	917.798	1106.97	1749.37	2124.82	2029.71	1749.37	2124.82	2029.71	1726.81	2057.32	1822.75
AT1G04953	NA		1.21189	1.10194	5.81212	1.76728	1.73325	6.20291	3.29895	1.36077	2.50786	11.971	4.32589	7.59541	0	4.37074	0		4.44982	3.39399	0	1.85327	1.8356	0	2.47962	1.47968	1.38926	2.47962	1.47968	1.38926	2.8262	0	2.82597
AT1G04957	NA		0	0	0	0	0	0.387682	0	0	2.50786	0	3.46071	1.89885	0	4.37074	0		0	0	0	0	0	0	0	0	0	0	0	0	0	0	0
AT1G04960	NA	Protein of unknown function (DUF1664)	3950.53	4003.12	5841.44	2688.03	2670.17	3215.05	2225.14	1978.56	2016.32	2096.76	1968.28	2072.6	1633.31	1896.9	1931.5		3015.49	4629.4	3270.59	2933.73	4161.3	3042.19	3206.15	2527.29	2460.39	3206.15	2527.29	2460.39	1945.84	1900.69	1733.73
AT1G04963	NA		0	0	0	0	0	0	0	0	0	0	0	0	0	0	0		0	0	0	0	0	0	0	0	0	0	0	0	0	0	0
AT1G04967	NA		0	0	0	0	0	0	0	0	0	0	0	0	0	0	0		0	0	0	0	0	0	0	0	0	0	0	0	0	0	0
AT1G04970	NA	lipid-binding serum glycoprotein family protein	5761.58	5753.44	8265.1	4084.53	4448.48	5642.52	4298.53	3528.47	3686.55	3664.96	3363.81	3533.77	2733.38	2967.73	2824.8		5176.62	7678.89	5714.51	4850.01	8162.9	5992	5110.5	4302.91	4216.41	5110.5	4302.91	4216.41	2983.05	2863.03	2571.63
AT1G04973	12dpi fem._12dpi male_24dpi		73.683	79.3396	134.735	89.0708	68.1745	62.8045	239.174	306.173	443.891	257.836	208.508	243.053	188.943	222.908	240.372		75.6469	93.3346	64.7493	81.544	91.7798	114.679	120.262	145.009	76.4095	120.262	145.009	76.4095	131.418	32.4542	185.101
AT1G04977	NA		138.64	107.108	125.225	138.908	127.105	130.067	148.453	197.311	175.55	195.219	189.474	197.481	264.521	185.756	156.839		176.509	134.062	102.394	131.582	141.341	156.091	151.257	147.968	134.759	151.257	147.968	134.759	240.227	62.0864	148.363
AT1G04980	10hpi_48hpi_12dpi male	PDI-like 2-2	2369.73	2966.64	2545.97	2404.56	2047.16	2345.09	986.385	1117.19	981.827	974.253	1052.06	1076.65	755.774	443.63	707.479		1618.25	1035.17	1472.67	1493.74	2167.84	1602.33	1283.21	1148.23	1204.49	1283.21	1148.23	1204.49	365.992	448.715	351.833
AT1G04983	NA		0.242378	0	0.264187	0	0	0	0	0	0	0	0	0	0	0	0		0	0	0	0	0	0	0	0	0	0	0	0	0	0	0
AT1G04985	NA		1712.89	1793.3	2203.59	1710.02	1617.31	1560.61	1972.77	1911.88	2087.79	1788.28	1934.54	1894.11	1658.5	1582.21	1818.99		1661.27	1759.78	1526.88	1621.61	2052.2	1591.18	1823.76	1695.71	1621.27	1823.76	1695.71	1621.27	1397.55	1401.18	1347.99
AT1G04987	NA		0	0	0	0	0	0	0	0	0	0	0	0	0	0	0		0	0	0	0	0	0	0	0	0	0	0	0	0	0	0
AT1G04990	Not Clustered but DE	Zinc finger C-x8-C-x5-C-x3-H type family protein	1734.7	1773.46	1674.68	1974.76	1885.78	2077.01	2467.61	1973.11	2090.3	1722.9	1787.46	1838.09	1641.71	1225.99	1653.63		2521.56	2582.82	2553.83	2153.5	2200.88	2215.54	1741.94	1928.02	1749.08	1741.94	1928.02	1749.08	1451.25	1484.43	1834.05
AT1G04993	NA		0	0	0	0	0	0	0	0	0	0	0	0	0	0	0		0	0	0	0	0	0	0	0	0	0	0	0	0	0	0
AT1G04997	NA		0	1.7631	0.792562	0	0	0	0	0	0	0	0	0	0	2.18537	0		2.96654	0	0	0	1.8356	0	0	1.47968	0	0	1.47968	0	0	0	0
AT1G05000	NA	Phosphotyrosine protein phosphatases superfamily protein	2164.2	2124.54	2405.95	1522.33	2112.64	2329	1867.2	963.423	1038.25	1045.16	909.301	888.663	1402.38	1588.76	2362.81		2794.49	3504.29	3260.05	2724.31	3199.44	2905.21	1609.28	1454.53	1380.93	1609.28	1454.53	1380.93	894.491	903.074	1688.52
AT1G05003	NA		0	0	0	0	0	0	0	0	0	0	0	0	0	0	0		0	0	0	0	0	0	0	0	0	0	0	0	0	0	0
AT1G05005	NA		1.45427	1.10194	1.32094	0	1.1555	0.969205	0	1.36077	1.25393	1.84169	0	0	0	0	1.70477		0	0	1.5058	0	0	0	0	0	2.77853	0	0	2.77853	0	4.23316	0
AT1G05007	NA		0	0	0	0	0	0	0	0	0	0	0	0	0	0	0		0	0	0	0	0	0	0	0	0	0	0	0	0	0	0
AT1G05010	10hpi_48hpi	ethylene-forming enzyme	12754.7	15075.2	19698.6	10063.9	12056.1	11659.7	3638.74	1936.37	2743.6	3341.74	4563.81	4011.33	2502.45	2930.58	3672.07		4679.72	5057.04	5154.35	12105.6	13535.7	12074.8	7970.75	8185.59	5124.99	7970.75	8185.59	5124.99	2879.89	2774.13	4384.49
AT1G05013	NA		0	0.220388	1.84931	1.76728	2.69617	1.55073	1.64947	34.0192	21.3168	0.920844	1.73035	4.74713	4.19874	17.483	1.70477		1.48327	0	7.52899	3.70655	3.67119	9.55661	1.23981	4.43904	1.38926	1.23981	4.43904	1.38926	1.4131	0	0
AT1G05017	NA		39.9924	34.1601	47.5537	68.2169	36.7834	38.1867	54.4326	42.1838	33.8561	36.8338	33.7419	49.3702	71.3786	52.4489	71.6003		22.2491	23.7579	25.5986	55.5982	62.4103	46.1903	34.7147	35.5123	33.3423	34.7147	35.5123	33.3423	59.3501	14.1105	66.4103
AT1G05020	10hpi	ENTH/ANTH/VHS superfamily protein	95.9818	82.425	111.751	23.6815	37.9389	71.915	26.3916	19.0507	26.3325	32.2295	40.6633	19.938	20.9937	30.5952	25.5715		163.16	298.671	121.97	114.903	174.382	148.127	80.5878	81.3824	50.0135	80.5878	81.3824	50.0135	8.47859	19.7548	15.5428
AT1G05023	NA		11.8765	5.06892	7.13306	14.8451	16.3696	16.0888	26.3916	21.7723	40.1257	51.5673	43.2589	47.4713	79.7761	76.488	52.8478		10.3829	18.6669	16.5638	7.41309	3.67119	20.706	23.5564	22.1952	37.5101	23.5564	22.1952	37.5101	86.199	18.3437	63.5843
AT1G05027	NA		0	0	0	0	0.57775	0.387682	1.64947	0	0	0	0.865177	0.949427	8.39749	2.18537	3.40954		0	0	0	0	0	0	0	0	0	0	0	0	0	2.82211	5.65194
AT1G05030	NA	Major facilitator superfamily protein	678.175	730.585	767.2	603.348	629.17	653.244	768.654	707.599	724.771	756.934	694.737	684.537	743.178	830.441	744.984		731.253	751.768	755.911	644.939	618.596	594.103	760.005	704.328	721.028	760.005	704.328	721.028	789.922	815.589	723.448
AT1G05033	NA		163.848	124.519	199.99	204.297	141.934	123.477	127.009	96.6145	129.155	82.876	124.586	97.791	197.341	270.986	250.601		120.145	96.7286	88.8421	148.262	128.492	130.607	100.425	140.57	122.255	100.425	140.57	122.255	322.186	70.5527	255.75
AT1G05035	NA		0	0	0	0	0.192583	0	0	0	0	0	0	0	0	0	0		0	0	0	0	1.8356	0	0	0	0	0	0	0	0	0	0
AT1G05037	NA		0	0	0	0	0	0	0	0	0	0	0	0	0	0	0		0	0	0	0	0	0	0	0	0	0	0	0	0	0	0
AT1G05040	NA		0.969514	0.661163	0	4.24146	0	1.35689	13.1958	10.8861	23.8247	4.60422	6.92142	9.49427	12.5962	0	5.11431		0	1.69699	3.0116	3.70655	0	0	4.95925	1.47968	0	4.95925	1.47968	0	0	0	4.23896
AT1G05043	NA		317.273	296.862	472.895	397.991	272.698	275.254	148.453	114.304	170.534	209.952	187.743	203.177	235.13	209.796	262.534		298.138	266.428	228.881	309.497	413.009	401.378	184.732	170.163	173.658	184.732	170.163	173.658	193.594	18.3437	192.166
AT1G05047	NA		5.5747	8.59512	6.34049	14.4917	10.7847	8.14132	39.5873	29.9369	47.6493	37.7546	23.3598	38.9265	138.559	59.005	42.6192		19.2825	15.2729	9.03479	18.5327	9.17798	1.59277	19.837	28.1139	22.2282	19.837	28.1139	22.2282	73.4811	7.05527	81.9531
AT1G05053	NA		0	0	0.264187	0	0	0	0	0	0	0	0	0	0	0	0		0	0	0	0	0	0	1.23981	0	0	1.23981	0	0	1.4131	0	1.41299
AT1G05055	NA	general transcription factor II H2	1128.51	1129.93	1142.35	1195.74	1151.84	1174.29	1004.53	907.632	959.256	846.256	893.728	888.663	869.14	826.07	869.432		1124.32	1043.65	1115.8	1123.08	1127.06	1065.56	932.339	895.206	859.954	932.339	895.206	859.954	893.078	776.08	905.724
AT1G05057	NA		28.3583	28.8708	67.3677	11.664	18.2954	22.0979	1.64947	0	5.01572	1.84169	3.46071	7.59541	0	6.55611	5.11431		16.316	23.7579	6.0232	22.2393	67.9171	23.8915	6.19906	5.91872	5.55705	6.19906	5.91872	5.55705	11.3048	2.82211	7.06493
AT1G05060	10hpi_12dpi fem._24dpi		2457.96	2399.8	3260.33	2323.97	1877.5	1919.61	3211.52	2283.37	2708.49	2566.39	2939.01	2682.13	3279.22	2998.33	4763.13		1271.16	1898.93	1406.42	1647.56	2446.85	1780.72	1968.82	2003.49	2165.86	1968.82	2003.49	2165.86	2479.99	2745.91	4192.33
AT1G05065	Down_at_12dpi fem.	CLAVATA3/ESR-RELATED 20	220.322	175.208	213.463	206.418	168.318	127.547	171.545	95.2537	134.17	148.256	197.26	178.492	125.962	196.683	189.229		75.6469	103.517	112.935	111.196	185.395	143.349	179.773	145.009	134.759	179.773	145.009	134.759	203.486	263.867	238.794
AT1G05067	NA		0.242378	1.98349	0.792562	0	0.57775	0.387682	0	0	0	0.920844	1.73035	0.949427	0	0	1.70477		0	0	0	0	1.8356	0	0	0	0	0	0	0	0	1.41105	1.41299
AT1G05070	NA	Protein of unknown function (DUF1068)	798.879	787.005	634.842	963.873	1023	859.879	1016.08	884.499	1037	973.332	1198.27	1088.99	911.127	882.89	951.261		818.766	704.252	862.823	796.907	846.21	774.086	941.017	967.711	805.773	941.017	967.711	805.773	976.45	1085.1	876.051
AT1G05073	NA		0	0.220388	0	0	0.192583	0.387682	1.64947	0	1.25393	0	0.865177	0	0	0	0		0	0	0	0	0	1.59277	0	0	0	0	0	0	0	0	0
AT1G05077	NA		30.7821	33.7193	59.1779	22.9746	15.5993	18.0272	13.1958	6.80384	5.01572	18.4169	5.19106	11.3931	12.5962	28.4098	25.5715		17.7993	25.4549	9.03479	16.6795	12.8492	23.8915	9.9185	7.3984	5.55705	9.9185	7.3984	5.55705	11.3048	8.46632	21.1948
AT1G05080	24dpi	F-box/RNI-like/FBD-like domains-containing protein	0.727135	0	0.264187	0.706911	0.962917	0	16.4947	5.44307	12.5393	3.68338	7.7866	9.49427	62.9812	37.1513	30.6858		0	0	0	0	0	0	0	0	1.38926	0	0	1.38926	9.89168	11.2884	9.8909
AT1G05083	NA		26.1769	19.8349	24.5694	41.3543	34.8576	31.2084	21.4431	48.9876	28.8404	23.0211	20.7643	38.9265	12.5962	26.2244	25.5715		37.0818	39.0308	19.5754	48.1851	25.6984	31.8554	26.0361	36.992	37.5101	26.0361	36.992	37.5101	24.0227	11.2884	28.2597
AT1G05085	NA		0	0	0	0.706911	0	0	3.29895	0	2.50786	0	0	0	0	4.37074	5.11431		0	0	0	0	0	0	0	1.47968	0	0	1.47968	0	1.4131	0	0
AT1G05087	NA		191.964	188.872	205.273	205.711	191.813	201.982	216.081	235.413	211.914	216.398	209.373	227.862	247.726	172.644	179.001		206.175	190.063	194.248	161.235	135.834	184.761	243.003	224.911	220.893	243.003	224.911	220.893	235.987	258.223	220.426
AT1G05090	NA	dentin sialophosphoprotein-related	78.0458	85.0697	92.7297	79.8809	90.7068	86.8408	87.4221	92.5322	67.7122	101.293	62.2928	87.3473	41.9874	74.3026	93.7623		72.6803	86.5466	81.3131	87.1038	53.2323	76.4529	80.5878	78.423	97.2484	80.5878	78.423	97.2484	111.635	142.516	76.3012
AT1G05093	NA		0	0.661163	0	1.06037	0.385167	0	0	0	0	0	0	0	12.5962	0	1.70477		0	0	0	0	0	1.59277	1.23981	0	0	1.23981	0	0	1.4131	0	0
AT1G05097	NA		0	0	0	0	0	0	0	0	0	0	0	0	0	0	0		0	0	0	0	0	0	0	0	0	0	0	0	0	0	0
AT1G05100	NA	mitogen-activated protein kinase kinase kinase 18	82.8934	80.4415	126.81	80.5878	47.9533	48.6541	131.958	74.8422	57.6808	99.4512	81.3267	78.8024	109.167	113.639	121.039		69.7138	50.9098	75.2899	51.8916	89.9442	65.3035	84.3072	91.7402	83.3558	84.3072	91.7402	83.3558	146.962	115.706	158.254
AT1G05103	NA		0.727135	0.220388	0	0	1.54067	0.387682	0	0	0	0.920844	0	0.949427	4.19874	0	1.70477		0	0	0	0	0	0	2.47962	0	1.38926	2.47962	0	1.38926	0	0	0
AT1G05107	NA		0	0.220388	0	0.353455	0.192583	0.387682	0	0	0	0	0	0	0	6.55611	6.81908		1.48327	0	3.0116	0	0	1.59277	0	0	0	0	0	0	1.4131	2.82211	5.65194
AT1G05113	NA		0	0	0	0	0	0	0	0	0	0	0	0	0	0	0		0	0	0	0	0	0	0	0	0	0	0	0	0	0	0
AT1G05117	NA		0	0	0	0	0.192583	0	8.24736	2.72153	0	0.920844	1.73035	0	0	0	1.70477		0	0	0	0	0	0	0	0	0	0	0	0	0	0	0
AT1G05120	NA	Helicase protein with RING/U-box domain	2053.43	2152.75	1948.38	2094.58	2164.64	2252.63	2023.9	2761	2589.36	2564.55	2370.59	2474.21	2783.77	2403.91	2563.97		2303.52	2620.16	2466.5	2238.75	1652.04	2266.51	2211.82	2379.33	2684.06	2211.82	2379.33	2684.06	2439.01	2597.75	2784.99
AT1G05123	Decreasing		85.8019	72.0668	75.5576	92.6053	67.5968	59.5092	56.0821	83.0068	57.6808	43.2797	42.3937	47.4713	54.5837	45.8928	61.3717		34.1153	47.5158	46.6798	50.0384	38.5475	87.6023	26.0361	36.992	19.4497	26.0361	36.992	19.4497	45.2191	18.3437	38.1506
AT1G05127	NA		0	0	0	0	0	0	0	0	0	0	0	0	0	0	0		0	0	0	0	0	0	0	0	0	0	0	0	0	0	0
AT1G05133	NA		0	0	0	0	0	0	0	0	0	0	0	0	0	0	0		0	0	0	0	0	0	0	0	0	0	0	0	0	0	0
AT1G05136	NA		0	0	0	0	0	0	0	0	0	0	0	0	12.5962	0	0		0	0	0	0	0	0	0	0	0	0	0	0	0	0	0
AT1G05137	NA		0	0	0	0	0	0	0	0	0	0	0	0	0	0	0		0	0	0	0	0	0	0	0	0	0	0	0	0	0	0
AT1G05140	NA	Peptidase M50 family protein	587.283	539.73	706.173	495.544	560.032	637.349	1047.42	941.651	958.002	759.697	858.256	777.581	1402.38	1046.79	915.461		579.96	743.283	682.127	550.422	849.881	660.999	621.146	753.157	693.242	621.146	753.157	693.242	991.994	1106.27	977.786
AT1G05143	NA		22.7836	21.1572	26.4187	21.9142	20.799	19.7718	14.8453	38.1015	11.2854	21.1794	19.0339	30.3817	25.1925	10.9269	23.8668		13.3495	28.8489	25.5986	9.26636	11.0136	20.706	14.8777	13.3171	11.1141	14.8777	13.3171	11.1141	16.9572	8.46632	21.1948
AT1G05147	10hpi		33.933	37.9067	107.524	21.5608	22.1471	19.5779	1.64947	6.80384	5.01572	8.2876	13.8428	0.949427	4.19874	4.37074	10.2286		11.8662	6.78797	1.5058	18.5327	7.34239	15.9277	2.47962	4.43904	4.16779	2.47962	4.43904	4.16779	9.89168	8.46632	14.1299
AT1G05150	NA	Calcium-binding tetratricopeptide family protein	2227.22	2533.8	2510.84	2397.49	2809.6	2716.29	2076.69	3163.78	2638.27	2800.29	2556.6	2636.56	3115.47	2615.89	2449.75		2926.5	3086.83	2892.64	2505.62	2393.62	2489.5	2876.36	2707.81	2779.92	2876.36	2707.81	2779.92	3231.75	2922.29	2827.38
AT1G05153	NA		16.4817	9.0359	11.3601	36.0524	13.0957	10.6613	6.59789	9.52537	8.77751	13.8127	19.0339	17.0897	0	2.18537	6.81908		1.48327	1.69699	6.0232	3.70655	5.50679	4.77831	16.1176	5.91872	8.33558	16.1176	5.91872	8.33558	7.06549	21.1658	5.65194
AT1G05160	12dpi fem._24dpi	cytochrome P450, family 88, subfamily A, polypeptide 3	339.572	435.927	248.336	482.113	561.958	439.631	1083.7	1472.35	1369.29	1000.96	1007.93	1013.04	1788.66	1346.19	1273.46		436.082	363.156	415.6	383.627	244.134	380.672	686.856	767.954	798.826	686.856	767.954	798.826	1363.64	1319.34	1388.96
AT1G05163	NA		0	1.7631	0.528374	1.41382	2.311	2.51993	8.24736	6.80384	5.01572	0.920844	3.46071	3.79771	8.39749	0	0		0	0	0	0	0	0	0	0	0	0	0	0	1.4131	0	4.23896
AT1G05170	NA	Galactosyltransferase family protein	966.847	922.323	1074.98	680.402	774.763	985.488	875.87	953.898	855.18	874.802	708.58	807.962	1104.27	1204.14	906.937		1026.42	1106.44	920.043	795.054	1200.48	944.512	1248.49	1084.61	932.196	1248.49	1084.61	932.196	1712.67	1516.88	993.329
AT1G05173	NA		0	0	0	0	0	0	0	0	0	0	0	0	0	0	0		0	0	0	0	0	0	0	0	0	0	0	0	0	0	0
AT1G05177	NA		0	0	0	0.706911	0	0.775364	0	0	0	0	0	0.949427	0	0	0		0	0	0	1.85327	0	0	0	0	1.38926	0	0	1.38926	1.4131	0	0
AT1G05180	NA	NAD(P)-binding Rossmann-fold superfamily protein	4111.71	4112.66	4298.33	3714.11	3831.06	4239.5	2837.09	3308.02	3182.47	3333.46	3141.46	3302.11	2607.42	2718.6	2898.11		3883.21	4057.51	4311.1	3839.98	4029.13	3813.09	3466.51	3151.72	3081.39	3466.51	3151.72	3081.39	2463.03	2686.65	2746.84
AT1G05183	12dpi fem._24dpi		71.0169	72.5076	122.583	115.226	61.0489	75.2103	92.3705	144.241	136.678	76.4301	73.5401	116.779	155.354	115.825	92.0575		77.1302	78.0617	81.3131	94.5169	102.793	95.5661	84.3072	42.9107	58.3491	84.3072	42.9107	58.3491	94.6775	16.9326	74.8882
AT1G05187	NA		44.3552	43.196	43.3267	75.9929	48.9162	45.9403	29.6905	38.1015	51.4111	53.409	44.9892	59.8139	100.77	43.7074	44.324		65.264	47.5158	55.7146	38.9187	29.3695	43.0048	38.4342	31.0733	36.1208	38.4342	31.0733	36.1208	49.4584	19.7548	57.9324
AT1G05190	NA	Ribosomal protein L6 family	829.419	706.783	557.435	840.517	834.271	730.587	1746.79	1505.01	1668.98	1120.67	1412.83	1222.86	1834.85	1477.31	1362.11		771.302	695.767	831.201	637.526	679.171	657.813	1097.23	1376.1	1444.83	1097.23	1376.1	1444.83	1880.83	2144.8	1801.56
AT1G05193	NA		0	0	0	0	0	0	0	0	0	0	0	0	0	0	0		0	1.69699	0	0	0	0	0	0	0	0	0	0	0	0	0
AT1G05197	NA		0	0	0	0	0.192583	0	0	0	0	0	0	0	0	0	0		0	0	0	0	0	0	0	0	0	0	0	0	0	0	0
AT1G05200	24dpi	glutamate receptor 3.4	1193.96	1468	1015.27	1272.44	1079.43	1133.58	1543.91	1446.5	1569.92	1508.34	1399.86	1308.31	2418.48	1938.42	2429.3		677.856	675.403	656.528	1002.62	756.266	955.661	1215.02	1407.18	1161.42	1215.02	1407.18	1161.42	2115.41	2421.37	2844.34
AT1G05203	NA		97.6785	103.141	131.565	172.84	141.356	119.988	89.0715	84.3676	94.0447	69.9842	77.866	93.0438	142.757	109.269	126.153		152.777	127.274	93.3595	146.409	91.7798	113.087	75.6285	79.9027	102.805	75.6285	79.9027	102.805	122.939	28.2211	97.496
AT1G05205	NA		3131.53	2683.22	3222.82	3000.48	2662.27	3056.87	1733.6	1040.99	1230.1	1143.69	1439.66	1358.63	680.197	992.158	1160.95		2420.7	2352.03	2549.32	2437.05	4756.03	2844.68	1746.9	1493	1530.97	1746.9	1493	1530.97	1004.71	890.375	936.809
AT1G05207	NA		31.7516	25.565	21.9275	31.4575	27.3468	25.9747	153.401	303.451	290.912	178.644	168.71	190.835	411.477	225.093	187.525		48.948	40.7278	21.0812	51.8916	55.0679	54.1541	147.538	179.041	184.772	147.538	179.041	184.772	333.491	183.437	274.119
AT1G05210	10hpi_48hpi_12dpi male	Transmembrane protein 97, predicted	531.051	453.558	453.61	530.89	542.507	529.768	192.988	118.387	111.6	174.96	211.968	215.52	54.5837	150.791	148.315		511.729	380.126	504.443	391.041	622.267	517.65	307.473	266.342	248.678	307.473	266.342	248.678	135.657	135.461	121.517
AT1G05213	NA		846.628	718.905	863.364	1319.8	698.692	714.11	1108.45	1268.23	1173.68	1405.21	1430.14	1427.94	3023.1	2274.97	1875.25		824.699	760.253	676.104	939.609	809.498	1027.34	851.751	961.792	964.149	851.751	961.792	964.149	2352.81	351.352	2030.46
AT1G05217	NA		1.69665	0	2.37769	2.82764	0.57775	1.16305	37.9379	10.8861	12.5393	12.8918	19.0339	10.4437	4.19874	30.5952	11.9334		0	0	0	1.85327	1.8356	0	12.3981	25.1546	6.94632	12.3981	25.1546	6.94632	22.6096	49.3869	22.6078
AT1G05220	NA	Transmembrane protein 97, predicted	155.849	161.324	224.295	166.477	174.481	186.669	98.9684	74.8422	95.2986	102.214	111.608	83.5496	33.59	78.6733	85.2385		170.576	171.396	186.719	207.567	290.024	216.617	145.058	108.017	152.819	145.058	108.017	152.819	74.8942	87.4853	63.5843
AT1G05223	NA		0.242378	0	0	0	0	0	0	0	0	0	0	0	0	0	0		0	0	0	0	0	0	0	0	0	0	0	0	0	0	0
AT1G05227	NA		0.969514	0.440775	0	0.706911	0.192583	0.581523	1.64947	0	0	0.920844	0	0	0	8.74148	0		0	0	1.5058	0	0	0	0	0	0	0	0	0	0	0	1.41299
AT1G05230	NA	homeodomain GLABROUS 2	124.825	111.737	170.665	112.399	136.156	137.821	42.8863	31.2976	31.3482	34.0712	38.0678	30.3817	58.7824	48.0781	18.7525		83.0633	147.638	94.8653	192.74	145.012	224.58	58.2712	47.3498	43.0672	58.2712	47.3498	43.0672	24.0227	26.81	32.4987
AT1G05233	NA		0	0	0	0	0	0	0	0	0	0	0	0	0	0	0		0	0	0	0	0	0	0	0	0	0	0	0	0	0	0
AT1G05237	NA		0	0	0	0	0	0	0	0	0	0	0	0	0	0	0		0	0	0	0	0	0	0	0	0	0	0	0	0	0	0
AT1G05240	NA	Peroxidase superfamily protein	0.969514	1.7631	1.84931	0.706911	1.1555	0.581523	3.29895	1.36077	0	0	0.865177	1.89885	0	0	1.70477		2.96654	6.78797	1.5058	0	1.8356	1.59277	1.23981	1.47968	1.38926	1.23981	1.47968	1.38926	1.4131	0	1.41299
AT1G05243	NA		54.5351	47.6038	72.6515	82.3551	51.9975	52.1432	36.2884	40.823	45.1415	46.0422	24.225	60.7633	75.5774	50.2635	32.3906		54.8811	57.6978	57.2204	77.8375	84.4374	58.9324	37.1944	54.7482	43.0672	37.1944	54.7482	43.0672	33.9143	11.2884	46.6285
AT1G05247	NA		0	0	0	0	0	0	0	0	0	0	0	0	0	0	0		0	0	0	0	0	0	0	0	0	0	0	0	0	0	0
AT1G05250	NA	Peroxidase superfamily protein	1.93903	0.881551	1.05675	0.353455	0.57775	1.35689	0	0	1.25393	0.920844	0	1.89885	0	0	0		5.93309	8.48496	1.5058	3.70655	3.67119	1.59277	0	1.47968	0	0	1.47968	0	0	0	0
AT1G05253	NA		34.1754	28.43	56.2719	50.1907	35.6279	32.953	75.8758	93.8929	86.5211	50.6464	51.9106	58.8645	230.931	139.864	93.7623		51.9145	81.4556	36.1392	83.3973	51.3967	44.5975	32.2351	57.7075	54.1813	32.2351	57.7075	54.1813	113.048	32.4542	57.9324
AT1G05257	NA		0	2.20388	1.58512	1.76728	2.311	1.55073	8.24736	9.52537	12.5393	1.84169	2.59553	2.84828	41.9874	30.5952	13.6382		1.48327	0	0	0	0	0	3.71944	7.3984	11.1141	3.71944	7.3984	11.1141	28.262	9.87738	12.7169
AT1G05260	10hpi	Peroxidase superfamily protein	22644.4	23410	44036.6	7013.26	11514.6	13945.7	2220.19	1643.81	1443.27	3157.57	2568.71	2840.68	1125.26	2360.2	1639.99		20061.3	30752.9	21567.6	18323.3	33540	22101.3	9467.2	7170.53	6044.68	9467.2	7170.53	6044.68	2150.73	2745.91	1766.23
AT1G05263	NA		0	0	0	0	0	0	0	0	0	0	0	0	0	0	0		0	0	0	0	0	0	0	0	0	0	0	0	0	0	0
AT1G05267	NA		8.72562	7.2728	7.39724	7.42256	9.43658	8.14132	31.34	14.9684	31.3482	16.5752	16.4384	16.1403	29.3912	28.4098	37.5049		13.3495	11.8789	15.058	11.1196	7.34239	4.77831	12.3981	22.1952	12.5034	12.3981	22.1952	12.5034	35.3274	11.2884	26.8467
AT1G05270	NA	TraB family protein	3149.22	3158.6	3570.49	2549.83	2531.89	2659.69	1997.51	2597.7	2208.17	2307.64	2119.68	2257.74	1969.21	2205.04	2112.21		2908.7	3511.08	3029.67	2926.32	3331.61	2948.21	2536.66	2431.11	2161.69	2536.66	2431.11	2161.69	2294.87	2062.96	2139.26
AT1G05273	NA		24.965	15.8679	39.3639	30.0437	17.1399	16.4765	3.29895	8.1646	7.52358	8.2876	13.8428	8.54484	37.7887	13.1122	23.8668		19.2825	37.3338	13.5522	24.0925	47.7255	19.1132	8.67868	13.3171	13.8926	8.67868	13.3171	13.8926	2.8262	25.399	14.1299
AT1G05277	NA		370.112	270.636	421.379	387.034	265.765	321.582	254.019	269.432	318.498	232.974	209.373	218.368	293.912	364.957	385.278		384.168	320.732	213.823	372.508	484.598	430.048	280.197	251.546	207	280.197	251.546	207	350.448	83.2522	339.116
AT1G05280	48hpi_12dpi male	Protein of unknown function (DUF604)	190.994	182.481	169.872	231.513	311.022	355.698	65.9789	137.437	84.0133	400.567	214.564	275.334	4.19874	102.712	93.7623		528.045	288.489	456.257	342.855	233.121	288.291	322.351	213.074	390.383	322.351	213.074	390.383	53.6977	93.1296	90.4311
AT1G05283	NA		4.12043	1.98349	3.96281	5.65529	5.00717	1.35689	0	2.72153	0	0	3.46071	0.949427	4.19874	0	6.81908		2.96654	3.39399	0	0	1.8356	1.59277	1.23981	4.43904	2.77853	1.23981	4.43904	2.77853	1.4131	0	4.23896
AT1G05287	NA		36.3568	34.1601	45.9686	48.7768	42.1758	43.4204	46.1852	36.7407	58.9347	46.9631	60.5624	53.1679	75.5774	74.3026	73.3051		48.948	45.8188	52.703	25.9458	29.3695	46.1903	38.4342	41.431	29.1745	38.4342	41.431	29.1745	56.5239	8.46632	64.9973
AT1G05290	NA	CCT motif family protein	0.242378	0	0.264187	0	0	0.775364	0	0	0	0	0	0	0	0	0		0	0	0	0	0	0	0	0	0	0	0	0	0	0	0
AT1G05291	NA	Protein of unknown function (DUF1218)	0	0	0	0	0.57775	0	0	0	0	0	0	0	0	0	0		1.48327	0	0	0	0	0	0	0	0	0	0	0	0	0	0
AT1G05293	NA		173.785	134.877	194.178	203.944	156.57	144.605	77.5252	85.7283	85.2672	97.6095	89.9785	114.881	130.161	152.976	150.02		140.911	142.547	135.522	148.262	178.053	191.132	99.185	96.1792	90.3021	99.185	96.1792	90.3021	139.897	25.399	178.036
AT1G05297	NA		4.36281	3.74659	12.1526	7.77602	5.7775	6.5906	1.64947	2.72153	2.50786	0.920844	0	0.949427	0	2.18537	0		4.44982	5.09098	7.52899	1.85327	3.67119	3.18554	4.95925	7.3984	5.55705	4.95925	7.3984	5.55705	2.8262	0	1.41299
AT1G05300	Increasing	zinc transporter 5 precursor	3132.98	2172.36	1475.49	2561.49	4248.2	6379.11	4291.93	3812.87	2675.89	6491.03	4567.27	5668.08	4270.12	6639.15	8973.91		5154.37	3855.57	5824.43	6923.83	10038.9	7995.7	10647.5	7525.65	7232.5	10647.5	7525.65	7232.5	4000.48	5292.86	8530.19
AT1G05303	NA		1.45427	2.20388	1.58512	2.12073	1.34808	1.93841	6.59789	4.0823	11.2854	2.76253	0.865177	2.84828	8.39749	2.18537	0		4.44982	0	4.5174	1.85327	1.8356	1.59277	2.47962	7.3984	1.38926	2.47962	7.3984	1.38926	0	0	1.41299
AT1G05307	NA		0	0	0	0	0	0	0	0	0	0	0	0	0	0	0		0	0	0	0	0	0	0	0	0	0	0	0	0	0	0
AT1G05310	10hpi_48hpi	Pectin lyase-like superfamily protein	567.165	514.826	500.899	215.608	312.178	433.041	90.721	176.9	166.773	209.952	218.025	199.38	184.745	187.942	153.429		897.38	1250.68	867.34	487.411	695.691	528.799	391.781	480.896	426.504	391.781	480.896	426.504	402.733	266.689	251.511
AT1G05313	NA		0	0	0	0	0	0	0	0	0	0	0	0	0	0	0		0	0	0	0	0	0	0	0	0	0	0	0	0	0	0
AT1G05317	NA		30.0549	31.5154	38.5713	35.699	20.6064	18.6087	34.6389	39.4622	18.8089	31.3087	30.2812	21.8368	151.155	72.1172	81.8289		50.4313	18.6669	21.0812	38.9187	25.6984	36.6337	26.0361	38.4717	38.8994	26.0361	38.4717	38.8994	90.4382	29.6321	114.452
AT1G05320	10hpi_48hpi		4821.15	3843.34	6520.67	3220.69	3770.78	4383.52	2208.64	2137.77	2061.46	2439.32	2184.57	2252.99	1893.63	1986.5	2004.81		5267.1	9063.64	6084.93	4470.09	6015.25	5092.08	4362.9	3638.53	3462.04	4362.9	3638.53	3462.04	2330.2	2685.24	2619.67
AT1G05323	NA		0	0	0	0	0	0	0	0	0	0	0	0	0	0	0		0	0	0	0	0	0	0	0	0	0	0	0	0	0	0
AT1G05327	NA		15.997	14.5456	14.5303	11.3106	5.97008	7.94748	1.64947	1.36077	3.76179	4.60422	0	10.4437	0	2.18537	1.70477		8.89963	10.182	6.0232	0	7.34239	4.77831	7.43887	10.3578	5.55705	7.43887	10.3578	5.55705	2.8262	2.82211	11.3039
AT1G05330	NA		2.66616	4.18737	4.75537	12.0175	2.88875	8.14132	11.5463	2.72153	0	3.68338	6.92142	3.79771	4.19874	4.37074	10.2286		0	5.09098	0	5.55982	7.34239	3.18554	3.71944	4.43904	9.72484	3.71944	4.43904	9.72484	12.7179	12.6995	5.65194
AT1G05333	NA		0.242378	0	0	0	0.385167	0.581523	1.64947	0	8.77751	0	4.32589	0	0	0	0		0	1.69699	0	0	0	0	0	1.47968	0	0	1.47968	0	0	0	0
AT1G05337	NA		0.969514	0	1.05675	1.76728	1.54067	1.74457	0	1.36077	0	0	0	0	0	2.18537	0		0	0	0	0	0	3.18554	1.23981	2.95936	0	1.23981	2.95936	0	0	0	0
AT1G05340	NA		1153.48	1211.91	2275.18	826.379	468.748	784.862	544.326	404.148	317.244	624.332	610.815	632.318	675.998	810.772	918.871		1021.97	1192.99	742.359	535.596	1253.71	759.751	643.462	513.449	537.645	643.462	513.449	537.645	552.521	721.049	743.23
AT1G05343	NA		3.63568	6.83202	4.75537	10.2502	12.7105	11.4366	9.89684	23.133	18.8089	20.2586	19.0339	18.0391	16.795	28.4098	20.4572		8.89963	3.39399	4.5174	3.70655	1.8356	14.3349	17.3574	10.3578	9.72484	17.3574	10.3578	9.72484	14.131	2.82211	16.9558
AT1G05347	10hpi_48hpi		1512.68	1046.84	2343.61	1380.6	960.991	1238.45	87.4221	77.5637	65.2043	107.739	134.102	152.858	54.5837	122.381	85.2385		1644.95	2453.85	1314.56	1149.03	1967.76	1559.32	259.121	273.741	222.282	259.121	273.741	222.282	90.4382	36.6874	115.865
AT1G05350	Not Clustered but DE	NAD(P)-binding Rossmann-fold superfamily protein	1976.6	2198.81	1977.44	2307	2288.85	2219.87	3023.48	3098.47	3030.75	2188.85	1979.53	2194.13	2351.3	2023.65	2040.61		2227.88	2007.54	2132.21	1856.98	1830.09	1838.06	1774.17	1780.06	1685.18	1774.17	1780.06	1685.18	1478.1	1497.13	1567
AT1G05353	NA		1.69665	0.440775	2.64187	1.41382	6.16267	3.48914	0	5.44307	0	2.76253	6.05624	6.64599	4.19874	0	0		5.93309	1.69699	3.0116	3.70655	0	0	3.71944	0	1.38926	3.71944	0	1.38926	4.23929	4.23316	0
AT1G05357	NA		1.69665	3.5262	1.05675	3.1811	3.4665	5.42755	6.59789	4.0823	5.01572	3.68338	0	2.84828	0	0	3.40954		2.96654	0	1.5058	5.55982	0	1.59277	0	1.47968	2.77853	0	1.47968	2.77853	0	0	4.23896
AT1G05360	NA		1360.71	1211.25	1249.87	1385.9	1234.07	1253.57	927.004	855.922	677.122	823.235	750.974	814.608	768.37	906.929	792.718		1232.6	1243.9	1243.79	1061.93	1259.22	1181.83	980.691	1012.1	1055.84	980.691	1012.1	1055.84	982.103	1073.81	743.23
AT1G05363	NA		5.5747	7.05241	14.5303	16.6124	9.05142	7.75364	8.24736	13.6077	8.77751	10.1293	8.65177	6.64599	25.1925	24.0391	6.81908		5.93309	5.09098	4.5174	5.55982	12.8492	9.55661	9.9185	7.3984	2.77853	9.9185	7.3984	2.77853	7.06549	4.23316	11.3039
AT1G05367	NA		0	0	0	0	0	0	0	0	0	0	0	0	0	0	0		0	0	0	0	0	0	0	0	0	0	0	0	0	0	0
AT1G05370	12dpi fem._12dpi male	Sec14p-like phosphatidylinositol transfer family protein	127.249	150.084	99.5986	239.996	228.982	168.06	428.863	612.345	510.349	485.285	513.915	515.539	298.111	292.84	262.534		102.346	98.4256	100.889	142.702	88.1086	129.014	314.912	306.294	329.255	314.912	306.294	329.255	340.557	452.948	357.485
AT1G05373	NA		0	0	0	0	0	0	0	0	0	0	0	0	0	0	0		0	0	0	0	0	0	0	0	0	0	0	0	1.4131	0	0
AT1G05377	NA		0	0	0	0	0	0	0	0	0	0	0	0	0	0	0		0	0	0	0	0	0	0	0	0	0	0	0	0	0	0
AT1G05380	NA	Acyl-CoA N-acyltransferase with RING/FYVE/PHD-type zinc finger protein	2216.55	2499.64	2231.59	2587.29	2791.5	2743.63	3519.98	5673.04	4860.23	4799.44	3826.68	4435.72	5063.69	3472.55	4062.47		3328.46	3073.25	3157.66	3200.6	2070.55	2959.36	3283.02	3480.21	3782.96	3283.02	3480.21	3782.96	3375.89	3564.32	3718.98
AT1G05383	NA		28.6006	30.1931	58.3854	44.5354	40.8277	34.6975	3.29895	1.36077	7.52358	5.52507	12.1125	5.69656	8.39749	21.8537	6.81908		51.9145	74.6677	54.2088	53.7449	73.4239	81.2312	19.837	22.1952	5.55705	19.837	22.1952	5.55705	5.65239	1.41105	4.23896
AT1G05385	NA	photosystem II 11 kDa protein-related	344.177	402.428	530.752	311.041	336.636	480.532	420.616	537.503	633.234	445.689	519.972	501.297	327.502	334.362	375.049		363.402	422.551	397.531	329.883	671.828	426.862	564.114	525.286	551.538	564.114	525.286	551.538	306.642	355.586	298.14
AT1G05387	NA		0	0	0	0.706911	0	0	0	0	0	0	0	0	0	0	0		0	0	1.5058	0	0	0	0	0	0	0	0	0	0	0	0
AT1G05390	NA		0	0	0	0	0	0	0	0	0	0	0	0	0	0	0		0	0	0	0	0	0	0	0	0	0	0	0	0	0	0
AT1G05397	NA		29.8125	36.1436	39.0997	44.8888	51.9975	55.0509	98.9684	66.6776	101.568	72.7467	83.9222	79.7518	46.1862	63.3757	46.0288		17.7993	28.8489	40.6566	33.3589	56.9035	47.7831	50.8323	53.2685	59.7383	50.8323	53.2685	59.7383	70.6549	59.2643	50.8675
AT1G05400	NA		252.558	249.259	257.847	282.411	234.567	249.28	405.77	405.509	426.336	446.609	536.41	531.679	684.395	487.338	519.955		235.84	200.245	254.48	242.779	209.258	253.25	302.514	396.554	437.618	302.514	396.554	437.618	589.262	615.219	601.932
AT1G05407	NA		0	0	0	0	0	0	0	0	0	0	0	0	0	0	0		0	0	0	0	0	0	0	0	0	0	0	0	0	0	0
AT1G05410	NA	Protein of unknown function (DUF1423)	1019.44	1174.01	1126.23	1111.62	1157.81	1143.27	1133.19	1322.67	1166.15	1197.1	1084.07	1070.95	1179.85	979.046	1084.23		1164.37	1009.71	1154.95	1071.19	1066.48	1043.26	1012.93	955.873	1012.77	1012.93	955.873	1012.77	895.904	967.983	941.048
AT1G05413	NA		0	0	0	0	0	0	0	0	0	0	0	0	0	0	0		0	0	0	0	0	0	0	0	0	0	0	0	0	0	0
AT1G05417	NA		0	0	0	0	0	0	0	0	0	0	0	0	0	0	0		0	0	0	0	0	0	0	0	0	0	0	0	0	0	0
AT1G05420	NA	ovate family protein 12	12.6037	13.2233	9.24655	15.1986	19.2583	18.2211	3.29895	8.1646	1.25393	12.8918	9.51695	9.49427	0	6.55611	6.81908		25.2156	25.4549	13.5522	7.41309	27.5339	12.7421	16.1176	5.91872	9.72484	16.1176	5.91872	9.72484	14.131	12.6995	7.06493
AT1G05423	NA		0	0	0	0	0	0	0	0	0	0	0	0	0	0	0		0	0	0	0	0	0	0	0	0	0	0	0	0	0	0
AT1G05427	NA		0	0	0	0	0	0	0	0	0	0	0	0	0	0	0		0	0	0	0	0	0	0	0	0	0	0	0	0	0	0
AT1G05430	NA		1796.75	1713.74	1768.47	1687.75	1578.61	1562.16	1192.57	1106.3	1240.14	1184.21	1130.79	1181.09	969.91	1180.1	1062.07		1217.77	1474.69	1460.62	1347.33	1721.79	1548.17	1412.15	1370.18	1158.65	1412.15	1370.18	1158.65	1105.04	1179.64	1117.67
AT1G05433	NA		0	0	0	0	0	0	0	0	0	0	0	0	0	0	0		0	0	0	0	0	0	0	0	0	0	0	0	0	0	0
AT1G05440	NA	C-8 sterol isomerases	143.246	151.627	105.147	215.608	221.086	186.669	49.4842	88.4499	56.4268	93.9261	85.6526	91.145	25.1925	26.2244	44.324		158.71	74.6677	153.591	126.023	150.519	146.535	86.7868	108.017	94.4699	86.7868	108.017	94.4699	55.1108	46.5648	26.8467
AT1G05443	NA		0	0	0	0.353455	0	0	0	0	0	0	0.865177	0	0	0	0		0	0	0	0	0	0	0	0	0	0	0	0	1.4131	1.41105	0
AT1G05447	NA		68.8355	55.3173	104.618	65.3892	56.8121	62.6107	42.8863	28.5761	23.8247	33.1504	34.6071	53.1679	29.3912	30.5952	23.8668		56.3644	93.3346	73.7841	81.544	91.7798	100.344	58.2712	35.5123	56.9598	58.2712	35.5123	56.9598	32.5012	11.2884	40.9766
AT1G05450	10hpi	Bifunctional inhibitor/lipid-transfer protein/seed storage 2S albumin superfamily protein	399.197	515.046	809.734	139.968	117.861	146.544	184.741	133.355	70.22	100.372	135.833	93.0438	138.559	109.269	105.696		189.859	218.912	168.649	137.142	172.546	184.761	116.542	127.252	94.4699	116.542	127.252	94.4699	127.179	136.872	166.732
AT1G05453	NA		77.0763	79.7804	166.702	97.9071	69.5226	75.4042	72.5768	91.1714	60.1886	80.1134	63.158	92.0944	197.341	104.898	100.581		118.662	130.668	78.3015	131.582	89.9442	78.0457	59.511	50.3091	59.7383	59.511	50.3091	59.7383	96.0906	18.3437	118.691
AT1G05460	NA	P-loop containing nucleoside triphosphate hydrolases superfamily protein	621.216	815.214	559.813	881.871	918.43	987.814	984.735	1480.51	1478.38	1283.66	1137.71	1236.15	1137.86	854.48	1034.79		987.859	802.678	945.642	878.451	541.501	817.09	1011.69	1118.64	1114.19	1011.69	1118.64	1114.19	1000.47	965.161	965.069
AT1G05463	NA		204.083	152.068	269.471	290.187	161.963	140.535	158.349	110.222	179.312	88.401	128.911	137.667	134.36	185.756	172.182		118.662	142.547	141.545	166.795	211.094	160.87	89.2665	105.057	112.53	89.2665	105.057	112.53	187.942	57.8532	155.428
AT1G05467	NA		81.4391	86.1716	103.561	94.726	53.9233	54.857	57.7316	53.0699	72.7279	46.0422	51.9106	65.5104	104.969	65.5611	68.1908		69.7138	59.3947	45.174	64.8645	34.8763	63.7107	48.3527	76.9434	33.3423	48.3527	76.9434	33.3423	59.3501	21.1658	89.0181
AT1G05470	NA	DNAse I-like superfamily protein	947.215	1272.52	726.515	1089	1180.15	969.011	684.531	1241.02	1356.75	1284.58	1284.79	1282.68	1234.43	1097.06	963.195		1177.72	1058.92	1034.48	1037.83	603.911	979.553	1108.39	1226.65	1240.61	1108.39	1226.65	1240.61	1387.66	1450.56	1239.19
AT1G05473	NA		0.484757	0	0.264187	0	0	0	0	0	0	0	0	0	0	0	0		0	0	0	0	0	0	0	0	0	0	0	0	0	0	0
AT1G05477	NA		0	0	0	0	0	0	0	0	0	0	0	0	0	0	0		0	0	0	0	0	0	0	0	0	0	0	0	0	0	0
AT1G05483	NA		0	0	0	0.353455	0	0.387682	0	2.72153	2.50786	0	0	0.949427	16.795	2.18537	1.70477		0	3.39399	1.5058	0	0	0	0	0	4.16779	0	0	4.16779	1.4131	0	0
AT1G05487	NA		2.90854	2.42427	1.32094	1.06037	0.962917	4.45834	4.94842	4.0823	0	0.920844	0	0.949427	4.19874	2.18537	18.7525		4.44982	1.69699	3.0116	0	1.8356	1.59277	0	0	2.77853	0	0	2.77853	9.89168	14.1105	28.2597
AT1G05490	Not Clustered but DE	chromatin remodeling 31	34.4177	33.4989	34.6085	41.0008	72.7965	87.0346	131.958	216.362	208.152	131.681	101.226	130.071	134.36	115.825	127.858		180.959	145.941	137.028	114.903	88.1086	87.6023	101.665	156.846	137.537	101.665	156.846	137.537	175.224	163.682	124.343
AT1G05493	NA		0.969514	1.10194	2.37769	3.1811	4.23683	3.10146	4.94842	6.80384	7.52358	2.76253	5.19106	3.79771	0	0	5.11431		4.44982	0	4.5174	7.41309	3.67119	4.77831	1.23981	7.3984	2.77853	1.23981	7.3984	2.77853	2.8262	0	1.41299
AT1G05497	NA		0	0	0	0	0	0	0	0	0	0	0	1.89885	0	0	0		0	0	0	0	0	0	0	0	0	0	0	0	0	0	0
AT1G05500	NA	Calcium-dependent lipid-binding (CaLB domain) family protein	4330.09	4298	4327.39	3640.59	3608.43	4083.07	3452.35	4048.28	3679.03	3394.23	3249.61	3319.2	3258.23	2980.84	2899.81		4658.96	4902.61	4949.56	4145.77	5376.46	4311.62	4088.9	3570.47	3499.55	4088.9	3570.47	3499.55	3272.73	3418.98	2979.99
AT1G05507	NA		0	0.220388	0.264187	0	0	0	0	0	1.25393	0	1.73035	0	0	0	0		0	0	0	0	0	0	0	0	0	0	0	0	0	0	0
AT1G05510	NA	Protein of unknown function (DUF1264)	0.969514	1.32233	0.264187	2.12073	0.192583	0.775364	1.64947	5.44307	3.76179	0.920844	0.865177	0	16.795	0	5.11431		1.48327	1.69699	0	1.85327	0	0	1.23981	0	0	1.23981	0	0	0	0	0
AT1G05517	NA		6.05946	3.5262	3.96281	4.24146	3.65908	2.51993	9.89684	9.52537	6.26965	7.36675	5.19106	5.69656	0	2.18537	1.70477		5.93309	1.69699	4.5174	7.41309	7.34239	4.77831	1.23981	1.47968	1.38926	1.23981	1.47968	1.38926	1.4131	2.82211	4.23896
AT1G05520	12dpi fem._24dpi	Sec23/Sec24 protein transport family protein	2445.36	2850.27	2706.86	3167.31	3495	3358.68	3175.24	4053.73	3764.3	3901.62	3208.08	3551.81	4421.28	3546.86	3682.3		4353.4	3767.32	3773.53	4186.54	2312.85	3722.3	2668.08	2990.43	3539.84	2668.08	2990.43	3539.84	3284.04	3338.55	3697.78
AT1G05523	NA		51.3842	35.7028	40.1565	52.3114	60.4712	55.8262	23.0926	19.0507	26.3325	18.4169	16.4384	25.6345	79.7761	21.8537	30.6858		59.3309	83.1526	63.2435	94.5169	78.9307	84.4167	37.1944	22.1952	27.7853	37.1944	22.1952	27.7853	28.262	8.46632	29.6727
AT1G05527	NA		0	0	0	0	0	0	0	0	0	0	0	0	0	0	0		0	0	0	0	0	0	0	0	0	0	0	0	0	0	0
AT1G05530	10hpi_48hpi_12dpi male	UDP-glucosyl transferase 75B2	126.279	72.5076	33.0234	54.4321	112.469	67.4567	36.2884	27.2153	11.2854	65.3799	36.3375	59.8139	16.795	67.7465	86.9432		213.591	88.2436	225.87	87.1038	58.7391	138.571	123.981	108.017	177.826	123.981	108.017	177.826	28.262	59.2643	52.2805
AT1G05533	NA		3.87805	3.74659	5.28374	0.706911	1.54067	1.93841	3.29895	0	0	0	0	0	0	0	1.70477		5.93309	3.39399	1.5058	1.85327	3.67119	4.77831	2.47962	0	0	2.47962	0	0	0	1.41105	0
AT1G05537	NA		0	0	0	0	0	0	0	0	0	0	0	0	0	0	0		0	0	0	0	0	0	0	0	0	0	0	0	0	0	0
AT1G05540	12dpi_fem	Protein of unknown function (DUF295)	7.51373	9.47667	2.90606	14.1382	9.82175	16.4765	108.865	74.8422	91.5368	28.5462	22.4946	24.6851	71.3786	30.5952	30.6858		8.89963	3.39399	7.52899	5.55982	7.34239	14.3349	19.837	23.6749	27.7853	19.837	23.6749	27.7853	22.6096	19.7548	12.7169
AT1G05543	NA		0	0	0	0.353455	0	0	0	0	0	0	0	0	0	0	0		0	0	0	0	0	0	0	0	0	0	0	0	0	0	0
AT1G05547	NA		0	0	0.264187	0	0	0	0	0	0	0	0	0	0	0	0		0	0	0	0	0	0	0	0	0	0	0	0	0	0	0
AT1G05550	NA	Protein of unknown function (DUF295)	0	0.440775	0	0	0.192583	2.13225	6.59789	1.36077	8.77751	3.68338	1.73035	0.949427	20.9937	4.37074	8.52385		0	1.69699	0	1.85327	0	0	0	1.47968	4.16779	0	1.47968	4.16779	2.8262	2.82211	1.41299
AT1G05553	NA		25.6921	11.2398	23.7769	17.3193	9.244	16.8642	18.1442	19.0507	13.7932	13.8127	18.1687	15.1908	16.795	19.6683	6.81908		8.89963	13.5759	9.03479	12.9729	11.0136	20.706	11.1583	8.87808	20.8389	11.1583	8.87808	20.8389	8.47859	2.82211	7.06493
AT1G05557	NA		48.2333	48.2649	53.3658	63.9754	70.1003	72.1089	120.412	87.0891	90.2829	58.934	89.9785	74.0553	100.77	69.9318	57.9622		81.58	42.4248	55.7146	66.7178	84.4374	76.4529	92.9859	97.6589	93.0806	92.9859	97.6589	93.0806	72.068	71.9637	53.6934
AT1G05560	12dpi fem._12dpi male_24dpi	UDP-glucosyltransferase 75B1	388.048	155.153	295.097	220.91	170.436	277.774	1124.94	1400.23	1050.79	895.061	1007.93	1007.34	705.389	596.606	898.413		657.09	1143.77	569.192	126.023	379.969	199.096	658.34	705.807	923.86	658.34	705.807	923.86	545.456	526.323	720.622
AT1G05562	12dpi male_12dpi fem._24dpi		71.5016	28.43	58.9138	62.9151	40.8277	57.3769	880.819	1302.25	1320.39	1105.93	1333.24	1232.36	1582.93	1092.69	1237.66		115.695	224.003	91.8537	46.3318	95.451	58.9324	626.105	983.987	989.155	626.105	983.987	989.155	1242.11	1135.9	1390.38
AT1G05563	NA		0	0	0	0	0	0	0	0	0	0	0	0	0	0	0		0	0	0	0	0	0	0	0	0	0	0	0	0	0	0
AT1G05567	NA		0	0.440775	0	0	0	0	0	0	0	0	0	0	0	0	0		0	0	0	0	0	0	0	0	0	0	0	0	0	0	0
AT1G05570	24dpi	callose synthase 1	5610.09	5577.35	6826.86	4323.11	5959.3	6025.16	6833.77	9364.8	10538	8568.46	7096.19	7646.68	17710.3	11248.1	11977.7		10599.5	15088	10135.5	9653.7	5180.05	8137.46	8264.59	9332.34	10175	8264.59	9332.34	10175	10488	13025.4	16259.2
AT1G05575	10hpi		1890.55	1766.85	2781.1	889.294	588.342	567.76	145.154	47.6268	67.7122	122.472	185.148	132.92	117.565	323.435	289.811		354.502	758.556	444.211	472.585	745.252	592.51	265.32	288.538	247.289	265.32	288.538	247.289	313.708	306.199	498.784
AT1G05577	10hpi_48hpi_12dpi male	Domain of unknown function (DUF966)	110.767	136.64	98.2777	109.218	117.091	112.815	13.1958	14.9684	16.3011	21.1794	25.0901	36.0782	0	28.4098	22.162		121.628	52.6068	75.2899	131.582	137.67	78.0457	81.8276	66.5856	54.1813	81.8276	66.5856	54.1813	16.9572	28.2211	19.7818
AT1G05580	NA	cation/H+ exchanger 23	0	0.440775	0	0	0	0.775364	26.3916	0	16.3011	0	0	1.89885	25.1925	0	5.11431		0	0	0	0	0	0	0	0	0	0	0	0	0	4.23316	0
AT1G05583	NA		0	0	0	0	0	0	0	0	0	0	0	0	0	0	0		0	0	0	1.85327	0	0	0	0	0	0	0	0	0	0	0
AT1G05587	NA		0	0	0	0	0	0	0	0	0	0	0	0	0	0	0		0	0	0	0	0	0	0	0	0	0	0	0	0	0	0
AT1G05590	NA	beta-hexosaminidase 2	359.932	456.203	344.236	603.702	619.155	564.077	1063.91	1130.8	925.4	913.477	880.751	992.151	1238.63	1040.24	862.613		611.108	381.823	632.435	555.982	394.653	501.722	691.815	867.093	796.048	691.815	867.093	796.048	1206.79	1206.45	962.243
AT1G05593	NA		0	0	0	0	0	0	0	0	0	0	0	0	0	0	0		0	0	0	0	0	0	0	0	0	0	0	0	0	0	0
AT1G05597	NA		0	0	0	0	0	0	0	0	0	0	0	0	0	0	0		0	0	0	0	0	0	0	0	0	0	0	0	0	0	0
AT1G05600	NA	Tetratricopeptide repeat (TPR)-like superfamily protein	369.627	387.882	377.524	367.594	381.508	424.706	438.76	617.788	629.473	490.81	545.062	526.932	386.284	485.152	429.602		330.77	392.005	329.77	365.095	431.365	369.522	531.879	479.416	415.39	531.879	479.416	415.39	459.257	539.023	419.657
AT1G05603	NA		0	0	0	0	0	0	0	0	0	0	0	0	0	0	0		0	0	0	0	0	0	0	0	0	0	0	0	0	0	0
AT1G05607	NA		2.66616	7.05241	6.07631	11.664	7.51075	2.71377	3.29895	0	5.01572	0.920844	2.59553	0	20.9937	0	10.2286		4.44982	6.78797	9.03479	12.9729	1.8356	12.7421	2.47962	1.47968	0	2.47962	1.47968	0	4.23929	0	9.8909
AT1G05610	NA	ADP-glucose pyrophosphorylase small subunit 2	79.2577	84.4085	40.4206	68.5703	93.5955	80.2502	29.6905	99.336	104.076	57.0923	96.0347	97.791	37.7887	63.3757	66.486		77.1302	83.1526	85.8305	75.9842	60.5747	100.344	63.2304	71.0246	80.5773	63.2304	71.0246	80.5773	91.8513	87.4853	62.1713
AT1G05613	NA		0	0.220388	1.05675	0.353455	0.57775	1.74457	0	0	2.50786	0.920844	0.865177	0	0	6.55611	1.70477		0	0	3.0116	0	1.8356	0	0	0	0	0	0	0	0	0	0
AT1G05615	NA	Domain of unknown function (DUF313)	0	0	0	0	0	0.581523	0	0	0	0	0	0	0	0	0		0	0	0	0	0	0	0	0	0	0	0	0	0	0	0
AT1G05617	NA		0	0	0.264187	0.353455	0	0	0	0	0	0	0	0	0	0	0		0	0	0	0	0	0	0	0	0	0	0	0	0	0	0
AT1G05620	10hpi_48hpi	uridine-ribohydrolase 2	3087.66	3078.16	3710.25	3355.71	2643.01	2572.85	1989.26	1755.39	1648.92	1554.39	1467.34	1624.47	1200.84	1278.44	1513.84		2100.31	1683.42	2126.19	1875.51	2540.47	2040.34	1529.93	1345.03	1423.99	1529.93	1345.03	1423.99	1085.26	1117.55	1210.93
AT1G05623	NA		0	0.881551	0	0	0	0	0	0	0	0	0	0	0	0	0		0	0	0	0	0	0	0	0	0	0	0	0	0	0	0
AT1G05627	NA		0	0	0	0	0	0	0	0	0	0	0	0	0	0	0		0	0	0	0	0	0	0	0	0	0	0	0	0	0	0
AT1G05630	12dpi fem._12dpi male_24dpi	Endonuclease/exonuclease/phosphatase family protein	568.135	553.394	436.702	679.341	721.032	731.75	785.149	1054.59	851.418	962.282	787.311	831.698	986.705	653.426	733.051		1306.76	1159.05	1016.41	997.061	583.72	777.271	810.837	890.767	939.142	810.837	890.767	939.142	726.332	761.969	820.944
AT1G05633	NA		0	0.220388	1.05675	0	1.1555	0	0	0	0	0.920844	0	0	0	0	0		0	0	0	0	1.8356	0	0	0	0	0	0	0	0	0	1.41299
AT1G05637	NA		1.69665	0.661163	3.17025	0	0.385167	1.55073	4.94842	0	0	0.920844	3.46071	5.69656	0	4.37074	0		0	0	0	0	0	1.59277	1.23981	2.95936	1.38926	1.23981	2.95936	1.38926	0	2.82211	0
AT1G05640	NA	Ankyrin repeat family protein	262.496	306.559	169.608	331.541	363.405	371.787	273.812	424.559	374.925	419.905	377.217	359.833	331.701	292.84	323.906		458.331	298.671	406.566	313.203	279.011	359.966	323.591	409.871	451.511	323.591	409.871	451.511	367.405	385.218	456.394
AT1G05643	NA		0	0	0	0	0	0	0	0	0	0	0	0	0	0	0		0	0	0	0	0	0	0	0	0	0	0	0	0	0	0
AT1G05647	NA		0	0	0.264187	0.706911	1.1555	0.387682	0	6.80384	3.76179	0	0	0.949427	0	0	1.70477		0	0	1.5058	0	0	0	0	0	0	0	0	0	0	0	0
AT1G05650	10hpi_48hpi_12dpi male	Pectin lyase-like superfamily protein	848.567	418.076	383.864	371.128	678.086	809.674	125.36	142.881	71.474	396.884	218.89	301.918	4.19874	124.566	35.8002		1920.84	1301.59	1781.36	848.799	1215.16	1103.79	709.172	400.993	512.638	709.172	400.993	512.638	77.7204	153.805	38.1506
AT1G05653	NA		0	0	0	0	0	0	0	0	0	0	0	0	0	0	0		0	0	0	0	0	0	0	0	0	0	0	0	0	0	0
AT1G05657	NA		0	0	0	0	0	0	0	0	0	0	0	0	0	0	0		0	0	0	0	0	0	0	0	0	0	0	0	0	0	0
AT1G05660	10hpi_48hpi_12dpi male	Pectin lyase-like superfamily protein	582.193	400.445	227.994	254.841	482.036	565.434	155.05	249.02	66.4583	521.198	275.126	450.028	4.19874	155.161	107.4		1477.34	692.373	1233.25	548.569	677.335	657.813	821.995	392.115	536.256	821.995	392.115	536.256	53.6977	138.283	89.0181
AT1G05663	NA		0	0	0	0	0	0	0	0	0	0	0	0	0	0	0		0	0	0	0	0	0	0	0	0	0	0	0	0	0	0
AT1G05667	NA		0	0	0	0	0	0	0	0	0	0	0	0	0	0	0		0	0	0	0	0	0	0	0	0	0	0	0	0	0	0
AT1G05670	NA	Pentatricopeptide repeat (PPR-like) superfamily protein	440.159	464.357	436.173	490.243	561.188	517.943	646.593	700.795	709.724	672.216	620.332	657.953	717.985	627.201	683.612		572.543	524.371	575.215	479.998	367.119	452.346	539.318	578.555	627.947	539.318	578.555	627.947	679.7	774.669	671.168
AT1G05673	NA		0	0	0	0	0	0	0	0	0	0	0	0	0	0	0		0	0	0	0	0	0	0	0	0	0	0	0	0	0	0
AT1G05675	10hpi	UDP-Glycosyltransferase superfamily protein	201.416	172.784	248.6	54.4321	40.0573	24.2301	36.2884	2.72153	8.77751	5.52507	12.1125	7.59541	71.3786	17.483	73.3051		35.5985	52.6068	28.6102	14.8262	27.5339	15.9277	6.19906	14.7968	15.2819	6.19906	14.7968	15.2819	21.1965	42.3316	91.844
AT1G05680	NA	Uridine diphosphate glycosyltransferase 74E2	1369.44	444.522	728.364	726.704	596.238	811.225	481.646	210.919	78.9976	483.443	291.565	342.743	201.54	382.44	605.193		1413.56	1747.9	1299.5	652.352	928.812	638.7	321.111	322.57	815.498	321.111	322.57	815.498	337.73	516.446	688.124
AT1G05683	NA		0.727135	0	0	0	0	0	0	0	0	0	0	0	0	0	0		0	0	0	0	0	0	1.23981	0	0	1.23981	0	0	0	0	0
AT1G05687	NA		23.9955	27.7689	17.7005	56.5529	49.6865	45.9403	31.34	38.1015	62.6965	59.8549	65.7535	62.6622	71.3786	41.522	49.4383		68.2305	23.7579	42.1624	61.158	16.5204	49.3758	29.7555	32.553	47.235	29.7555	32.553	47.235	33.9143	12.6995	48.0415
AT1G05690	12dpi fem._24dpi	BTB and TAZ domain protein 3	75.8644	49.8076	65.2542	96.1399	91.2845	108.357	374.43	363.325	357.37	231.132	188.609	244.952	436.669	378.069	376.754		45.9814	95.0316	100.889	87.1038	110.136	100.344	130.18	182.001	188.94	130.18	182.001	188.94	414.038	389.451	326.4
AT1G05693	NA		0	0	0	0	0	0	0	0	0	0	0	0	0	0	0		0	0	0	0	0	0	0	0	0	0	0	0	0	0	0
AT1G05697	NA		0	0	0.264187	0.353455	0.192583	0	0	0	0	0	0.865177	0	0	0	0		0	0	1.5058	0	0	1.59277	0	0	0	0	0	0	0	0	0
AT1G05700	10hpi_48hpi_12dpi male	Leucine-rich repeat transmembrane protein kinase protein	2261.88	1974.01	2561.03	2351.19	2735.45	2788.6	318.348	216.362	224.453	415.301	433.454	451.927	222.533	432.703	282.992		1462.51	1350.81	1564.52	3122.76	2154.99	3013.52	736.448	685.092	873.847	736.448	685.092	873.847	425.342	468.47	495.958
AT1G05703	NA		127.976	86.1716	133.943	111.338	87.6254	95.5636	84.1231	100.697	102.822	107.739	95.1695	109.184	96.5711	146.42	129.562		108.279	134.062	112.935	100.077	143.177	125.829	100.425	88.7808	126.423	100.425	88.7808	126.423	120.113	22.5769	151.189
AT1G05707	NA		8.24087	9.69706	10.3033	7.06911	10.3995	9.49821	16.4947	12.2469	25.0786	14.7335	6.92142	13.292	12.5962	10.9269	17.0477		17.7993	3.39399	10.5406	5.55982	7.34239	12.7421	9.9185	14.7968	12.5034	9.9185	14.7968	12.5034	2.8262	8.46632	21.1948
AT1G05710	Not Clustered but DE	basic helix-loop-helix (bHLH) DNA-binding superfamily protein	1996.71	2087.07	2554.95	2303.12	1788.52	1846.92	2170.71	2922.93	2539.21	3271.76	3208.94	3379.01	2347.1	2305.57	2262.23		1280.06	2044.88	1373.29	1425.17	1927.38	1557.73	2204.39	2074.51	1986.65	2204.39	2074.51	1986.65	3080.55	3395	2502.4
AT1G05713	NA		0	0	0	0	0.192583	0	0	0	0	0	0	0	0	0	0		0	0	0	0	0	0	0	0	0	0	0	0	0	0	0
AT1G05717	NA		0	0	0	0	0.192583	0	0	0	0	0	0	0	0	0	0		0	0	0	0	0	0	0	1.47968	0	0	1.47968	0	1.4131	0	0
AT1G05720	NA	selenoprotein family protein	2758.51	2248.4	2710.03	2452.63	2311.96	2429.41	2881.63	1809.82	1742.96	1511.11	1598.85	1676.69	1650.11	1730.81	2122.44		1914.9	2158.57	2126.19	2164.62	3221.47	2341.37	1811.37	1589.18	1558.75	1811.37	1589.18	1558.75	1391.9	1409.64	1461.03
AT1G05723	NA		22.5412	10.1378	8.45399	18.7331	14.4438	18.0272	14.8453	16.3292	20.0629	8.2876	4.32589	15.1908	8.39749	10.9269	10.2286		25.2156	15.2729	4.5174	18.5327	23.8628	30.2626	24.7962	20.7155	9.72484	24.7962	20.7155	9.72484	14.131	1.41105	2.82597
AT1G05727	NA		17.2089	10.3582	21.3992	15.1986	7.31817	13.9566	9.89684	10.8861	16.3011	4.60422	4.32589	9.49427	25.1925	13.1122	23.8668		16.316	11.8789	15.058	18.5327	23.8628	12.7421	11.1583	14.7968	5.55705	11.1583	14.7968	5.55705	4.23929	7.05527	18.3688
AT1G05730	NA	Eukaryotic protein of unknown function (DUF842)	435.312	432.621	384.392	600.874	445.638	430.909	369.482	277.596	334.799	265.203	269.935	225.964	222.533	238.205	443.24		357.469	256.246	399.037	342.855	547.008	382.264	272.759	245.627	263.96	272.759	245.627	263.96	163.919	149.572	251.511
AT1G05733	NA		0.242378	0.661163	0.264187	2.12073	0.770333	0.193841	0	0	6.26965	0	0	0	0	0	1.70477		1.48327	0	1.5058	0	1.8356	0	0	0	0	0	0	0	0	0	0
AT1G05737	NA		0	0	0	0	0.385167	0.193841	0	0	0	0	0	0	0	0	0		0	0	0	0	0	0	0	0	0	0	0	0	0	0	0
AT1G05740	NA	Eukaryotic protein of unknown function (DUF842)	0.969514	4.84853	1.58512	5.65529	6.54783	7.36596	4.94842	2.72153	10.0314	2.76253	6.05624	5.69656	0	4.37074	5.11431		2.96654	1.69699	4.5174	0	7.34239	1.59277	3.71944	2.95936	4.16779	3.71944	2.95936	4.16779	0	1.41105	7.06493
AT1G05747	NA		0.727135	1.32233	1.58512	0.353455	1.1555	2.90762	0	0	1.25393	0	0	0	0	0	1.70477		0	11.8789	0	0	3.67119	3.18554	0	2.95936	4.16779	0	2.95936	4.16779	0	0	0
AT1G05750	12dpi fem._12dpi male_24dpi	Tetratricopeptide repeat (TPR)-like superfamily protein	221.291	253.226	194.442	260.497	288.682	282.039	417.317	496.68	487.779	458.58	419.611	406.355	445.067	360.586	424.488		296.654	291.883	254.48	287.257	225.778	315.368	271.519	359.562	333.423	271.519	359.562	333.423	322.186	320.309	374.441
AT1G05753	10hpi_48hpi		190.994	182.922	362.729	202.883	129.994	185.894	11.5463	16.3292	13.7932	52.4881	30.2812	32.2805	8.39749	21.8537	30.6858		299.621	325.823	186.719	211.273	433.201	289.884	85.547	57.7075	66.6846	85.547	57.7075	66.6846	24.0227	0	31.0857
AT1G05757	12dpi fem._24dpi		38.0534	39.8902	62.084	70.6911	36.976	41.2881	32.9895	61.2345	58.9347	36.8338	43.2589	37.9771	96.5711	56.8196	35.8002		35.5985	23.7579	43.6682	40.772	55.0679	35.0409	12.3981	14.7968	20.8389	12.3981	14.7968	20.8389	26.8489	14.1105	66.4103
AT1G05760	NA	Mannose-binding lectin superfamily protein	997.629	907.336	542.112	420.965	657.865	620.485	211.133	548.389	629.473	486.206	667.052	638.015	214.136	456.742	569.393		698.621	926.558	801.085	959.995	726.896	831.425	700.494	651.059	554.316	700.494	651.059	554.316	603.393	567.244	477.589
AT1G05763	NA		7.75611	6.17086	7.66143	5.65529	4.23683	5.62139	4.94842	9.52537	2.50786	7.36675	3.46071	9.49427	29.3912	8.74148	6.81908		2.96654	3.39399	7.52899	3.70655	3.67119	3.18554	6.19906	7.3984	2.77853	6.19906	7.3984	2.77853	8.47859	8.46632	8.47791
AT1G05767	NA		6.05946	2.20388	3.69862	2.82764	1.92583	2.32609	0	0	0	0.920844	0	0	0	0	8.52385		0	0	1.5058	0	1.8356	1.59277	0	0	0	0	0	0	0	0	18.3688
AT1G05770	NA	Mannose-binding lectin superfamily protein	268.798	291.793	136.321	191.926	278.476	221.754	90.721	242.217	336.053	217.319	320.116	283.879	125.962	264.43	221.62		231.391	247.761	212.318	222.393	154.19	250.065	215.727	309.253	288.967	215.727	309.253	288.967	293.924	299.143	227.491
AT1G05773	NA		908.919	665.13	1040.11	1013.36	603.171	742.605	377.729	315.698	303.451	265.203	346.071	345.591	201.54	338.732	405.735		846.949	778.92	683.633	789.494	1272.07	820.276	456.251	346.245	311.195	456.251	346.245	311.195	260.01	103.007	268.467
AT1G05777	NA		21.0869	17.8514	30.3815	29.6903	24.0729	18.9964	52.7831	48.9876	67.7122	45.1214	42.3937	42.7242	142.757	52.4489	47.7335		10.3829	20.3639	25.5986	29.6524	16.5204	19.1132	29.7555	35.5123	27.7853	29.7555	35.5123	27.7853	50.8715	18.3437	56.5194
AT1G05780	NA	Vacuolar ATPase assembly integral membrane protein VMA21-like domain	312.668	310.086	287.964	323.765	333.169	400.476	298.555	167.374	199.375	221.923	219.755	221.216	176.347	177.015	286.401		364.885	274.913	385.484	294.67	449.721	280.327	210.768	232.31	225.061	210.768	232.31	225.061	165.332	134.05	135.647
AT1G05783	Increasing		73.9254	109.312	106.996	120.882	118.824	116.111	382.678	430.002	461.446	483.443	399.712	431.04	495.452	561.64	519.955		77.1302	71.2737	70.7725	109.343	102.793	98.7517	231.845	322.57	320.92	231.845	322.57	320.92	491.758	548.9	447.916
AT1G05785	10hpi_48hpi	Got1/Sft2-like vescicle transport protein family	1179.17	1108.77	1359.51	963.519	866.818	942.067	691.129	704.877	784.96	674.058	773.469	741.502	642.408	885.075	866.023		738.67	901.103	871.857	924.783	1395.05	968.403	852.991	717.645	725.195	852.991	717.645	725.195	888.838	836.755	771.49
AT1G05787	24dpi		0.727135	0.881551	0.792562	0	0.385167	1.35689	8.24736	0	8.77751	4.60422	4.32589	1.89885	62.9812	113.639	165.363		7.41636	3.39399	3.0116	0	1.8356	0	0	0	0	0	0	0	7.06549	9.87738	42.3896
AT1G05790	NA	lipase class 3 family protein	1572.79	1596.27	2052.21	1285.87	1535.66	1496.65	1400.4	1665.58	1584.97	1419.02	1264.89	1351.03	1616.52	1431.42	1305.85		1793.28	2418.21	1782.87	1795.82	1655.71	1697.89	1694.82	1561.06	1554.59	1694.82	1561.06	1554.59	1357.99	1474.55	1212.34
AT1G05793	NA		0	0	0	0	0	0	0	0	0	0	0	0	0	0	0		0	0	0	0	0	0	0	0	0	0	0	0	0	0	0
AT1G05797	NA		2.66616	4.62814	0	0.706911	2.311	2.90762	0	0	0	7.36675	6.05624	0.949427	0	2.18537	6.81908		7.41636	5.09098	10.5406	3.70655	0	3.18554	3.71944	5.91872	8.33558	3.71944	5.91872	8.33558	21.1965	4.23316	4.23896
AT1G05800	NA	alpha/beta-Hydrolases superfamily protein	12.1189	26.6669	18.4931	10.9571	3.65908	3.2953	0	0	0	0	0	0	0	0	0		0	0	0	0	0	0	0	0	0	0	0	0	0	0	63.5843
AT1G05803	NA		0	0	0	0	0.962917	3.87682	3.29895	8.1646	1.25393	5.52507	0	2.84828	0	4.37074	0		0	0	1.5058	5.55982	1.8356	3.18554	4.95925	7.3984	0	4.95925	7.3984	0	2.8262	1.41105	4.23896
AT1G05805	NA	basic helix-loop-helix (bHLH) DNA-binding superfamily protein	1743.67	1740.84	1763.71	1612.11	1632.34	1465.44	2104.73	2205.8	2180.58	2862.9	3082.63	2838.79	4257.53	4012.34	3702.76		1444.71	1673.23	1340.16	1662.39	1556.59	1551.36	2608.56	2889.82	3073.05	2608.56	2889.82	3073.05	4223.75	4137.21	4442.43
AT1G05807	NA		1.93903	0.220388	0.264187	0.706911	0.962917	0.775364	0	0	0	0	0.865177	0	0	2.18537	3.40954		0	3.39399	3.0116	0	0	1.59277	1.23981	0	0	1.23981	0	0	0	0	0
AT1G05810	10hpi_48hpi_12dpi male	RAB GTPase homolog A5E	1357.08	1219.18	1108.27	823.551	1009.33	1096.56	258.967	315.698	255.802	581.053	601.298	610.481	104.969	347.474	288.106		1544.09	1853.12	1544.95	1245.4	1747.49	1392.08	1130.71	825.661	1009.99	1130.71	825.661	1009.99	341.97	489.636	302.379
AT1G05813	NA		2.42378	1.10194	0	0.706911	1.73325	2.32609	0	0	0	8.2876	2.59553	3.79771	0	6.55611	1.70477		0	10.182	7.52899	0	1.8356	3.18554	2.47962	10.3578	6.94632	2.47962	10.3578	6.94632	8.47859	14.1105	1.41299
AT1G05817	NA		0	0	0	0	0.192583	0	0	0	0	0	0	0	0	0	0		0	0	0	0	0	0	0	0	0	0	0	0	0	0	0
AT1G05820	NA	SIGNAL PEPTIDE PEPTIDASE-LIKE 5	173.301	240.884	161.418	200.763	204.524	199.462	321.647	493.958	460.192	416.222	392.791	393.063	440.868	308.137	356.297		278.855	218.912	233.399	222.393	168.875	165.648	326.071	386.197	327.866	326.071	386.197	327.866	367.405	383.807	397.049
AT1G05823	NA		0	0	0	0	0	0	0	0	0	0	0	0	0	0	0		0	0	0	0	0	0	0	0	0	0	0	0	0	0	0
AT1G05827	NA		0	0.220388	0.264187	0	0	0	0	0	0	0	0	0	0	0	0		0	0	0	0	0	0	0	0	0	0	0	0	0	0	0
AT1G05830	NA	trithorax-like protein 2	1509.05	1714.18	1580.1	1918.56	2226.84	1984.93	2436.27	3591.06	3814.45	3321.49	2898.34	3012.53	3573.13	2980.84	3179.39		2422.18	2041.48	2099.08	2194.27	1261.05	1849.2	2474.66	2725.57	2838.26	2474.66	2725.57	2838.26	3265.67	3251.07	3331.82
AT1G05833	Not Clustered but DE		156.092	133.114	129.98	177.435	134.808	140.922	150.102	141.52	224.453	151.939	131.507	150.009	130.161	111.454	136.382		149.811	127.274	140.039	85.2505	135.834	151.313	85.547	124.293	98.6377	85.547	124.293	98.6377	67.8287	31.0432	114.452
AT1G05835	NA	PHD finger protein	59.6251	46.5018	34.8727	55.4925	71.8336	62.4168	41.2368	24.4938	21.3168	33.1504	33.7419	38.9265	37.7887	28.4098	40.9145		60.8142	57.6978	58.7262	66.7178	49.5611	73.2674	40.9138	28.1139	37.5101	40.9138	28.1139	37.5101	28.262	14.1105	24.0207
AT1G05837	Down_at_12dpi fem.		71.0169	78.8988	115.186	92.9588	57.3898	54.6632	46.1852	43.5445	60.1886	46.0422	64.8883	61.7127	75.5774	113.639	97.1718		44.4982	39.0308	42.1624	92.6636	102.793	62.118	52.0721	71.0246	44.4564	52.0721	71.0246	44.4564	105.982	23.9879	84.7791
AT1G05840	NA	Eukaryotic aspartyl protease family protein	2337.25	2562.01	3056.38	1974.76	2188.52	2262.71	3338.53	4622.53	3922.29	3470.66	3151.84	3247.99	3241.43	3114.15	3022.56		2239.74	2800.04	2425.84	2288.79	2615.73	2288.81	3150.36	3052.58	2960.52	3150.36	3052.58	2960.52	2865.76	2827.75	2571.63
AT1G05843	NA		1.45427	0	0.792562	0.706911	0.57775	0	0	0	0	0	0	0.949427	0	0	0		5.93309	0	0	11.1196	0	4.77831	1.23981	0	1.38926	1.23981	0	1.38926	1.4131	0	0
AT1G05847	NA		0	0	0	0	0	0	0	0	0	0	0	0	0	0	0		0	0	0	0	0	0	0	0	0	0	0	0	0	0	0
AT1G05850	NA	Chitinase family protein	24464	22300.2	25905.4	18426	20622.2	23018.2	43367.9	42552.5	38395.3	28803.1	27287.7	27901.8	39014.7	30641.1	28302.6		31173.9	38857.7	31764.8	26757.6	35377.5	28587	37911	34254.6	33799.4	37911	34254.6	33799.4	39801.3	31642.9	32032.4
AT1G05853	NA		0.969514	1.32233	5.01956	2.47419	3.08133	0.969205	0	0	1.25393	0.920844	1.73035	0	0	0	1.70477		1.48327	0	0	0	1.8356	1.59277	1.23981	1.47968	1.38926	1.23981	1.47968	1.38926	0	1.41105	1.41299
AT1G05857	NA		0	0	0	0	0	0	0	0	0	0	0	0	0	0	0		0	0	0	0	0	0	0	0	0	0	0	0	0	0	0
AT1G05860	NA		440.886	506.892	474.48	546.442	629.555	590.052	715.871	861.366	723.517	809.422	799.424	863.029	806.159	834.811	724.527		671.922	616.008	575.215	635.673	447.886	562.247	669.498	733.921	698.799	669.498	733.921	698.799	795.574	759.147	696.602
AT1G05863	NA		0	0	0	0	0	0	0	0	0	0	0	0	0	0	0		0	0	0	0	0	0	0	0	0	0	0	0	0	0	0
AT1G05867	10hpi_48hpi_24dpi		117.554	86.392	128.659	150.925	160.229	176.395	51.1337	63.9561	81.5054	69.9842	43.2589	46.5219	142.757	74.3026	32.3906		286.272	208.73	218.341	315.056	249.641	329.703	136.379	81.3824	86.1343	136.379	81.3824	86.1343	31.0881	4.23316	35.3246
AT1G05870	NA	Protein of unknown function (DUF1685)	1597.52	1372.57	1205.49	2223.23	1827.42	1822.11	1631.33	1681.91	1924.78	1861.03	2264.17	2122.92	1645.91	2417.02	1776.37		1517.39	1313.47	1582.59	1319.53	1710.78	1468.53	1663.83	1707.55	1914.4	1663.83	1707.55	1914.4	2634.01	2657.01	1924.49
AT1G05873	NA		8.48324	8.15435	9.51074	20.147	15.5993	13.1812	8.24736	35.3799	20.0629	20.2586	10.3821	11.3931	33.59	24.0391	25.5715		22.2491	1.69699	16.5638	12.9729	14.6848	9.55661	14.8777	20.7155	9.72484	14.8777	20.7155	9.72484	15.5441	16.9326	19.7818
AT1G05880	NA	RING/U-box superfamily protein	85.0748	54.6562	73.1799	28.6299	64.708	17.058	42.8863	21.7723	36.364	58.0132	58.8321	53.1679	62.9812	144.234	146.61		38.5651	6.78797	24.0928	85.2505	3.67119	92.3806	91.7461	36.992	83.3558	91.7461	36.992	83.3558	74.8942	93.1296	161.08
AT1G05887	NA		0	0	0	0	0	0	0	0	0	0	0	0	8.39749	2.18537	0		0	0	0	0	0	0	0	0	0	0	0	0	0	0	0
AT1G05890	NA	RING/U-box superfamily protein	4811.45	5578.23	6333.89	4897.12	4905.87	4853.2	5182.64	8067.99	7361.82	6746.1	6398.85	6662.13	6050.39	5502.76	5936.01		4715.32	5197.89	4740.25	4468.24	4539.43	4448.6	5394.42	5618.35	5504.26	5394.42	5618.35	5504.26	5455.97	5219.49	5571.4
AT1G05893	NA		0	0	0	0	0	0	0	0	0	0	0	0	0	0	0		0	0	0	0	0	0	0	0	0	0	0	0	0	0	0
AT1G05894	10hpi_24dpi		60.837	43.196	44.1193	38.1732	54.6937	41.0943	54.4326	34.0192	28.8404	49.7256	42.3937	35.1288	50.3849	59.005	61.3717		68.2305	142.547	81.3131	75.9842	108.3	71.6746	64.4702	53.2685	34.7316	64.4702	53.2685	34.7316	28.262	43.7427	35.3246
AT1G05897	NA		0	0	0	0	0	0	0	0	0	0	0	0	0	0	0		0	0	0	0	0	0	0	0	0	0	0	0	0	0	0
AT1G05900	10hpi_48hpi_24dpi	endonuclease III 2	681.568	619.951	795.732	546.795	619.733	612.925	442.059	299.369	339.815	417.142	379.813	391.164	529.042	620.645	444.945		643.74	738.192	594.791	613.433	737.91	659.406	662.06	510.49	644.618	662.06	510.49	644.618	751.768	709.76	483.241
AT1G05903	NA		0	0	0	0	0	0.193841	0	0	0	0	0	0	0	0	0		0	0	0	1.85327	0	0	0	0	0	0	0	0	0	0	0
AT1G05907	NA		0	0	0	0	1.1555	0.193841	0	0	0	0	0.865177	0	0	0	0		0	0	0	0	0	1.59277	0	2.95936	0	0	2.95936	0	0	0	0
AT1G05910	NA	cell division cycle protein 48-related / CDC48-related	2034.04	2114.62	1833.2	2369.56	2651.87	2511.02	2221.84	2533.75	2377.45	2505.62	2238.21	2195.07	2829.95	2362.39	2148.01		2902.76	2223.06	2585.46	2920.76	1549.24	2573.91	1896.91	2151.45	2574.3	1896.91	2151.45	2574.3	2078.67	2278.85	2420.44
AT1G05913	NA		0	0	0	0	0	0.387682	0	0	0	0	0	0	0	0	0		0	0	0	0	0	0	0	0	0	0	0	0	0	0	0
AT1G05917	NA		0	0	0	0	0	0	0	0	0	0	0	0	0	0	0		0	0	0	0	0	0	0	0	0	0	0	0	0	0	0
AT1G05920	NA	Domain of unknown function (DUF313)	0	0	0	0	0.770333	0	0	0	0	0	0	0	0	0	0		0	0	0	0	0	0	0	0	0	0	0	0	0	0	0
AT1G05927	NA		44.3552	51.13	61.5556	71.0445	54.8863	60.2846	65.9789	47.6268	62.6965	52.4881	60.5624	44.6231	71.3786	72.1172	71.6003		65.264	54.3038	48.1856	59.3047	80.7663	52.5614	37.1944	44.3904	37.5101	37.1944	44.3904	37.5101	83.3728	12.6995	74.8882
AT1G05930	NA	Domain of unknown function (DUF313)	0	0	0.792562	0	0	0	0	0	1.25393	1.84169	0.865177	0	0	0	0		0	0	0	0	1.8356	0	0	0	0	0	0	0	0	0	0
AT1G05933	10hpi		151.244	146.999	194.442	74.9325	42.7535	46.1342	9.89684	8.1646	27.5864	16.5752	15.5732	10.4437	16.795	34.9659	54.5526		38.5651	32.2429	25.5986	40.772	45.8899	55.7469	14.8777	13.3171	15.2819	14.8777	13.3171	15.2819	26.8489	19.7548	33.9116
AT1G05937	NA		0.484757	2.42427	2.1135	0.353455	1.73325	0.193841	0	0	1.25393	0	0.865177	2.84828	0	0	0		1.48327	0	1.5058	1.85327	7.34239	3.18554	2.47962	0	1.38926	2.47962	0	1.38926	0	5.64422	1.41299
AT1G05940	NA	cationic amino acid transporter 9	2157.41	2320.68	2470.41	2162.79	2207.58	2559.67	2860.19	3665.91	3247.68	3634.57	3268.64	3310.65	3140.66	2594.03	2659.44		2686.21	3032.53	2708.93	2998.6	2259.62	3031.04	2572.61	2506.58	2936.9	2572.61	2506.58	2936.9	2516.73	2640.08	2697.39
AT1G05943	NA		0.484757	0.220388	0	0.353455	1.34808	0.193841	3.29895	2.72153	0	0	0	0.949427	0	2.18537	0		0	0	0	0	0	0	0	0	1.38926	0	0	1.38926	1.4131	1.41105	1.41299
AT1G05947	NA		1.93903	0.661163	1.58512	1.06037	0.770333	0	1.64947	2.72153	1.25393	4.60422	0.865177	0	0	0	0		0	1.69699	0	5.55982	1.8356	0	1.23981	1.47968	4.16779	1.23981	1.47968	4.16779	2.8262	0	1.41299
AT1G05950	NA		279.462	332.345	175.685	325.532	383.241	354.148	171.545	235.413	277.118	183.248	174.766	232.61	134.36	87.4148	122.743		361.918	203.639	359.886	252.045	244.134	242.101	176.053	190.879	152.819	176.053	190.879	152.819	132.831	115.706	97.496
AT1G05953	NA		0	0	0	0.353455	0	0	0	2.72153	2.50786	0	0	0	0	0	1.70477		0	0	1.5058	1.85327	0	0	0	0	0	0	0	0	0	0	0
AT1G05957	NA		0	0	0	0	0	0	0	0	0	0	0	0	0	0	0		0	0	0	0	0	0	0	0	0	0	0	0	0	0	0
AT1G05960	12dpi fem._12dpi male	ARM repeat superfamily protein	4148.55	4614.26	3889.89	3601	4694.22	4740.96	4869.24	6929.03	6471.53	7039.85	5986.16	6418.12	4656.41	4178.43	4938.72		6711.81	7027.25	6057.83	5954.57	3821.71	5464.79	5936.22	6334.51	6542.04	5936.22	6334.51	6542.04	4976.93	5157.4	5599.66
AT1G05963	NA		0	0	0	0	0	0	0	0	0	0	0	0	0	0	0		0	0	0	0	0	0	0	0	0	0	0	0	0	0	0
AT1G05967	NA		0	0	0	0	0	0	0	0	0	0	0	0	0	0	0		0	0	0	0	0	0	0	0	0	0	0	0	0	0	0
AT1G05970	NA	RNA-binding (RRM/RBD/RNP motifs) family protein	422.223	429.315	446.476	452.069	391.137	433.622	417.317	590.573	502.826	503.702	535.545	504.146	335.9	343.103	380.164		382.684	361.459	391.508	337.296	524.981	361.558	476.088	455.741	426.504	476.088	455.741	426.504	423.929	417.672	350.42
AT1G05973	NA		2.18141	1.7631	1.58512	5.30183	2.50358	3.48914	11.5463	5.44307	13.7932	3.68338	4.32589	8.54484	4.19874	2.18537	10.2286		4.44982	1.69699	1.5058	7.41309	3.67119	0	0	7.3984	12.5034	0	7.3984	12.5034	9.89168	0	8.47791
AT1G05977	NA		34.6601	26.4465	17.7005	30.7506	41.0203	25.3932	19.7937	44.9053	30.0943	58.0132	46.7196	42.7242	50.3849	61.1904	32.3906		23.7324	18.6669	28.6102	31.5056	38.5475	19.1132	53.3119	42.9107	47.235	53.3119	42.9107	47.235	55.1108	9.87738	40.9766
AT1G05980	NA		0	0	0	0	0	0	0	0	0	0	0	0	0	0	0		1.48327	0	0	0	0	0	0	0	0	0	0	0	0	0	0
AT1G05983	NA		1.21189	0.220388	0	0	0.57775	0	0	0	1.25393	0	0	0	4.19874	2.18537	0		0	0	1.5058	0	0	0	0	0	0	0	0	0	0	0	0
AT1G05987	NA		0	0	0	0	0	0	0	0	1.25393	0.920844	0	0	0	0	0		0	6.78797	0	0	0	0	0	2.95936	0	0	2.95936	0	0	0	1.41299
AT1G05990	10hpi_12dpi male	EF hand calcium-binding protein family	145.427	89.9182	136.585	36.7594	63.3599	95.5636	46.1852	31.2976	20.0629	81.0343	75.2704	59.8139	8.39749	56.8196	46.0288		231.391	364.853	246.951	155.675	301.038	160.87	195.89	168.684	129.201	195.89	168.684	129.201	39.5667	50.7979	56.5194
AT1G05993	NA		1.93903	1.98349	3.17025	1.76728	3.08133	1.35689	4.94842	0	0	2.76253	2.59553	1.89885	4.19874	0	0		0	5.09098	0	1.85327	0	1.59277	3.71944	0	1.38926	3.71944	0	1.38926	2.8262	7.05527	1.41299
AT1G05997	NA		0.484757	0.220388	0	0	0	0.581523	0	0	0	0	0	0	0	0	0		0	0	0	1.85327	0	0	0	0	0	0	0	0	1.4131	0	0
AT1G06000	NA	UDP-Glycosyltransferase superfamily protein	3542.12	2840.14	2990.34	2644.2	2173.3	1952.95	1413.6	1285.92	1109.73	1613.32	1604.04	1626.37	3484.96	3229.98	2190.63		3077.79	3122.47	2934.8	3081.99	2252.28	2750.71	1486.53	1495.96	1967.2	1486.53	1495.96	1967.2	3918.52	3457.08	2486.85
AT1G06002	NA		1066.22	924.967	1078.41	1079.45	758.393	624.362	522.883	517.091	477.747	621.57	658.4	676.941	1515.75	1260.96	1116.62		811.35	746.677	698.691	939.609	774.622	845.76	560.395	591.872	573.766	560.395	591.872	573.766	1406.03	651.907	1219.41
AT1G06003	NA		0.969514	1.7631	2.1135	5.65529	2.50358	1.16305	6.59789	6.80384	2.50786	3.68338	2.59553	2.84828	16.795	8.74148	3.40954		2.96654	5.09098	1.5058	3.70655	12.8492	3.18554	1.23981	1.47968	5.55705	1.23981	1.47968	5.55705	5.65239	4.23316	7.06493
AT1G06007	NA		0.484757	0.220388	0	0	0	0	0	0	0	0	0	2.84828	0	0	0		0	0	0	0	0	0	0	0	0	0	0	0	0	0	0
AT1G06010	NA		1017.02	952.516	1053.84	963.166	877.025	957.381	776.902	719.846	821.324	744.963	887.672	820.305	394.682	616.274	600.079		710.487	800.981	823.672	746.869	1024.26	826.647	927.379	819.743	802.994	927.379	819.743	802.994	696.657	630.741	563.781
AT1G06013	NA		0	0	0	0	0	0	1.64947	0	0	0	0	0	0	0	0		0	0	0	0	0	0	0	0	0	0	0	0	0	0	0
AT1G06017	NA		52.3537	42.9756	55.2151	79.174	52.9604	62.223	31.34	36.7407	41.3797	28.5462	22.4946	18.9885	46.1862	48.0781	54.5526		72.6803	27.1519	39.1508	59.3047	62.4103	50.9686	39.674	26.6342	26.396	39.674	26.6342	26.396	25.4358	14.1105	35.3246
AT1G06020	NA	pfkB-like carbohydrate kinase family protein	36.3568	24.463	26.4187	31.811	28.5023	31.4022	32.9895	38.1015	35.11	22.1003	29.416	27.5334	20.9937	32.7806	15.3429		40.0484	44.1218	15.058	37.0655	16.5204	38.2264	30.9953	26.6342	27.7853	30.9953	26.6342	27.7853	39.5667	47.9758	39.5636
AT1G06023	NA		2.90854	0	0	0.353455	0	0	4.94842	1.36077	2.50786	2.76253	1.73035	0	0	0	0		0	0	0	0	0	0	0	0	0	0	0	0	0	0	0
AT1G06027	NA		0	0.661163	0.264187	0	0.385167	0.193841	0	0	6.26965	0	0.865177	0	0	4.37074	0		0	0	1.5058	0	0	0	0	1.47968	1.38926	0	1.47968	1.38926	0	1.41105	0
AT1G06030	12dpi_fem	pfkB-like carbohydrate kinase family protein	26.4192	18.0718	29.8532	57.9667	32.5466	32.953	361.235	278.957	272.103	96.6886	125.451	99.6898	155.354	122.381	138.086		16.316	23.7579	19.5754	20.386	44.0543	15.9277	23.5564	5.91872	11.1141	23.5564	5.91872	11.1141	22.6096	18.3437	11.3039
AT1G06033	NA		34.6601	36.5844	24.5694	42.0612	33.3169	33.3407	21.4431	17.69	13.7932	26.7045	30.2812	30.3817	25.1925	34.9659	40.9145		26.6989	22.0609	19.5754	33.3589	20.1916	36.6337	13.6379	32.553	40.2886	13.6379	32.553	40.2886	26.8489	56.4422	36.7376
AT1G06037	NA		0	0	0	0	0	0	1.64947	0	0	0	0.865177	0.949427	0	0	0		0	0	0	0	0	0	0	5.91872	0	0	5.91872	0	0	0	0
AT1G06040	NA	B-box zinc finger family protein	8719.08	5641.04	12431.1	7792.98	6897.18	5845.86	10703.4	9061.35	10501.7	10714	14019.3	12420.4	24705.4	32374.1	17121		6051.75	6877.91	5807.87	7161.05	5943.66	7001.81	9639.54	13978.5	15183.3	9639.54	13978.5	15183.3	34745.2	34206.8	19605.2
AT1G06043	NA		0	0	0	0	0	0	0	0	0	0	0	0.949427	0	0	0		0	0	0	0	0	0	0	0	0	0	0	0	0	0	0
AT1G06045	NA		128.461	83.3066	243.052	153.753	95.7139	76.761	146.803	164.653	199.375	189.694	214.564	206.975	717.985	736.47	368.23		121.628	120.486	90.3479	153.822	99.1222	135.385	133.9	253.025	188.94	133.9	253.025	188.94	666.982	176.382	402.701
AT1G06047	NA		0	0	0	1.06037	0	0	0	0	1.25393	0.920844	0.865177	0.949427	0	6.55611	0		0	0	0	0	0	0	0	0	0	0	0	0	2.8262	4.23316	2.82597
AT1G06050	NA	Protein of unknown function (DUF1336)	750.646	625.46	1083.96	492.363	470.674	497.396	397.523	265.35	272.103	291.908	357.318	374.074	289.713	526.674	448.354		544.361	958.801	569.192	565.248	890.264	680.112	544.277	406.912	425.115	544.277	406.912	425.115	501.65	513.624	446.503
AT1G06053	NA		0	0	0	0	0	0	0	0	0	0	0	0	0	0	0		0	0	0	0	0	0	0	0	0	0	0	0	0	0	0
AT1G06057	NA		0	0	0	0	0	0	0	0	0	0	0	0	0	0	0		0	0	0	0	0	0	0	0	0	0	0	0	0	0	0
AT1G06060	NA	LisH and RanBPM domains containing protein	1288.24	1333.57	1572.71	1155.09	1264.31	1120.6	1057.31	1091.34	1191.23	1266.16	1378.23	1290.27	1129.46	1221.62	1242.78		1241.5	1447.53	1273.91	1215.75	1149.08	1173.87	1445.62	1617.29	1343.42	1445.62	1617.29	1343.42	1577.02	1514.06	1145.93
AT1G06063	NA		0	0	0	0	0	0	0	0	0	0	0	0	0	0	0		0	0	0	0	0	0	0	0	0	0	0	0	0	0	0
AT1G06067	NA		0	0	0	0	0	0	0	0	0	0	0	0	0	0	0		0	0	0	0	0	0	0	0	0	0	0	0	0	0	0
AT1G06070	NA	Basic-leucine zipper (bZIP) transcription factor family protein	1265.94	1489.6	1700.57	1427.61	1399.12	1445.86	1628.03	1728.17	1534.81	1898.78	1689.69	1741.25	1616.52	1715.52	1566.68		1450.64	1472.99	1382.32	1252.81	1295.93	1274.21	1603.08	1626.17	1668.51	1603.08	1626.17	1668.51	1743.76	1889.4	1701.23
AT1G06073	NA		0	0.220388	0.528374	0	0.385167	0	0	0	1.25393	0.920844	0	0	0	0	0		0	0	1.5058	0	0	0	0	0	1.38926	0	0	1.38926	0	0	0
AT1G06080	48hpi	delta 9 desaturase 1	539.534	649.042	412.396	712.919	1005.86	870.734	82.4736	137.437	61.4425	279.016	229.272	285.777	25.1925	174.83	276.173		674.889	212.124	602.32	772.815	563.528	668.963	437.654	491.254	408.443	437.654	491.254	408.443	156.854	211.658	185.101
AT1G06083	NA		449.37	417.414	899.822	607.943	375.538	365.778	346.389	270.793	384.956	350.842	309.734	357.934	449.266	653.426	610.307		375.268	375.035	317.724	402.16	530.487	438.011	335.989	324.05	326.477	335.989	324.05	326.477	566.652	88.8964	583.563
AT1G06087	NA		28.1159	28.6504	22.4559	49.8372	25.6136	19.9656	6.59789	4.0823	5.01572	11.0501	21.6294	14.2414	8.39749	17.483	13.6382		20.7658	13.5759	21.0812	35.2122	23.8628	17.5205	9.9185	11.8374	12.5034	9.9185	11.8374	12.5034	21.1965	22.5769	19.7818
AT1G06090	10hpi_48hpi_12dpi male	Fatty acid desaturase family protein	2841.64	2186.91	1546.82	1816.76	1699.93	1958.38	466.801	834.15	585.585	1630.82	1443.12	1457.37	272.918	830.441	1200.16		4031.53	3998.11	3377.51	2214.66	2340.39	2186.87	2317.21	2275.75	2892.45	2317.21	2275.75	2892.45	1404.62	1389.89	1047.02
AT1G06093	NA		0	0	0	0	0	0	0	0	0	0	0	0	0	0	0		0	0	0	0	0	0	0	0	0	0	0	0	0	0	0
AT1G06097	NA		0	0	0	0	0	0	0	0	0	0	0	0	0	0	0		0	0	0	0	0	0	0	0	0	0	0	0	0	0	0
AT1G06100	NA	Fatty acid desaturase family protein	0	0.440775	0.792562	0.353455	0	2.90762	0	0	0	0	0.865177	0.949427	0	2.18537	0		1.48327	1.69699	0	1.85327	0	0	0	1.47968	1.38926	0	1.47968	1.38926	0	1.41105	0
AT1G06103	NA		0	0	0	0	0	0	0	0	0	0	0	0	0	2.18537	0		0	0	0	0	0	0	0	0	0	0	0	0	0	0	0
AT1G06110	NA	SKP1/ASK-interacting protein 16	3118.93	3203.12	3426.24	2652.33	3183.79	3161.55	2089.88	3167.87	3004.41	3159.42	3240.95	3298.31	2338.7	2633.37	2320.19		3362.58	4072.78	3552.18	3397.05	3792.34	3462.68	3477.67	3527.56	3487.05	3477.67	3527.56	3487.05	2943.48	3005.54	2670.54
AT1G06113	NA		15.7546	8.15435	8.45399	13.4313	8.0885	7.94748	11.5463	6.80384	13.7932	11.971	25.9553	12.3425	12.5962	15.2976	18.7525		14.8327	10.182	7.52899	0	0	4.77831	14.8777	5.91872	6.94632	14.8777	5.91872	6.94632	21.1965	35.2763	33.9116
AT1G06117	10hpi_48hpi_12dpi male		119.008	199.892	134.207	196.168	89.5513	55.2447	3.29895	12.2469	8.77751	23.942	86.5177	56.0162	20.9937	76.488	30.6858		14.8327	28.8489	3.0116	31.5056	22.0272	9.55661	24.7962	38.4717	18.0604	24.7962	38.4717	18.0604	38.1536	66.3195	19.7818
AT1G06120	10hpi_48hpi_12dpi male	Fatty acid desaturase family protein	300.549	155.373	221.125	66.0962	134.423	210.318	47.8347	65.3168	28.8404	139.047	101.226	140.515	8.39749	69.9318	81.8289		848.432	1294.81	761.934	296.524	526.816	353.595	472.368	179.041	316.752	472.368	179.041	316.752	50.8715	126.995	50.8675
AT1G06123	NA		0	0	0	0.706911	0.385167	0	0	0	0	0.920844	0.865177	0	0	0	3.40954		0	0	0	0	0	0	0	0	0	0	0	0	0	0	1.41299
AT1G06127	NA		3.63568	6.17086	5.01956	0	0.192583	0.387682	0	0	0	0	0	0	0	0	0		0	0	0	0	0	1.59277	0	0	0	0	0	0	0	0	0
AT1G06130	NA	glyoxalase 2-4	1508.32	1709.55	1736.24	1590.55	1504.08	1620.12	1918.34	1992.16	1821.96	1799.33	1784.86	1673.84	1969.21	1912.2	1960.48		1268.2	1379.66	1257.34	1252.81	1613.49	1396.86	1481.58	1543.31	1499.02	1481.58	1543.31	1499.02	1829.96	1801.92	1834.05
AT1G06133	NA		0	0.661163	0	0	0	0	0	0	0	0	0	0	0	0	0		0	0	0	0	0	0	0	0	0	0	0	0	0	0	0
AT1G06135	10hpi		52.8385	53.1134	77.1427	8.12947	4.04425	1.93841	0	0	1.25393	0	0	0	0	0	0		0	0	0	0	5.50679	0	0	0	0	0	0	0	1.4131	1.41105	4.23896
AT1G06137	10hpi		48.4757	30.4135	49.403	6.00874	5.00717	1.93841	4.94842	0	0	0	0	0	0	0	1.70477		1.48327	0	0	0	1.8356	0	0	0	1.38926	0	0	1.38926	2.8262	0	8.47791
AT1G06140	NA	Pentatricopeptide repeat (PPR) superfamily protein	99.8599	108.431	89.5595	109.571	131.727	107.582	105.566	88.4499	76.4897	97.6095	105.552	108.235	88.1736	63.3757	107.4		129.045	84.8496	129.499	90.8104	97.2866	87.6023	90.5063	106.537	88.9129	90.5063	106.537	88.9129	73.4811	88.8964	101.735
AT1G06143	NA		127.976	166.834	134.207	139.968	156.185	183.374	211.133	172.817	163.011	149.177	175.631	128.173	125.962	120.195	129.562		120.145	118.789	129.499	144.555	110.136	121.05	168.614	133.171	97.2484	168.614	133.171	97.2484	91.8513	108.651	117.278
AT1G06147	NA		0	0	0	0	0	0	0	0	0	0	0	0	0	0	1.70477		0	0	0	0	0	0	0	0	0	0	0	0	0	0	0
AT1G06148	NA		6.30184	6.17086	3.69862	14.8451	8.0885	6.00907	64.3294	51.7091	48.9032	24.8628	35.4723	23.7357	92.3724	63.3757	49.4383		0	1.69699	3.0116	7.41309	0	1.59277	18.5972	25.1546	26.396	18.5972	25.1546	26.396	36.7405	71.9637	39.5636
AT1G06150	NA	basic helix-loop-helix (bHLH) DNA-binding superfamily protein	1759.18	2146.36	1493.98	2184.35	2268.05	1998.69	2213.59	2951.5	3103.48	2906.18	2926.9	2700.17	3888.04	3170.97	2887.88		1788.83	1758.08	1895.8	1832.89	1215.16	1689.93	2389.12	2664.9	2710.45	2389.12	2664.9	2710.45	3385.78	4011.63	3466.05
AT1G06153	NA		44.1129	53.3338	51.5165	55.8459	31.7763	35.2791	29.6905	48.9876	28.8404	54.3298	43.2589	42.7242	50.3849	19.6683	34.0954		35.5985	25.4549	46.6798	35.2122	44.0543	15.9277	32.2351	34.0326	40.2886	32.2351	34.0326	40.2886	40.9798	23.9879	43.8025
AT1G06157	NA		0	0	0	0	0	0	0	0	0	0	0	0	0	0	0		0	0	0	0	0	0	0	0	0	0	0	0	0	0	0
AT1G06160	10hpi_48hpi	octadecanoid-responsive Arabidopsis AP2/ERF 59	3214.91	3140.75	3569.43	1237.45	2095.11	1895.77	479.997	247.66	521.635	250.47	578.804	419.647	365.291	415.22	530.183		726.803	592.25	810.12	2362.92	3048.93	2489.5	1055.08	1510.75	914.135	1055.08	1510.75	914.135	522.846	423.316	616.062
AT1G06163	NA		0	0.220388	0.264187	0.353455	1.1555	0.387682	0	0	0	0	0	0.949427	0	0	0		0	0	0	0	0	0	0	2.95936	1.38926	0	2.95936	1.38926	0	0	0
AT1G06170	NA	basic helix-loop-helix (bHLH) DNA-binding superfamily protein	42.1738	23.8019	12.1526	18.0262	82.6183	40.3189	44.5358	39.4622	41.3797	37.7546	57.1017	49.3702	50.3849	26.2244	17.0477		65.264	67.8797	63.2435	138.995	42.2187	89.195	80.5878	34.0326	68.0739	80.5878	34.0326	68.0739	45.2191	38.0985	22.6078
AT1G06173	NA		4.12043	2.42427	2.37769	5.65529	5.00717	5.62139	1.64947	5.44307	5.01572	11.971	6.05624	10.4437	20.9937	8.74148	5.11431		13.3495	5.09098	6.0232	3.70655	11.0136	4.77831	9.9185	5.91872	4.16779	9.9185	5.91872	4.16779	2.8262	1.41105	9.8909
AT1G06177	Not Clustered but DE		31.0244	42.0941	30.6457	46.3027	53.153	59.8969	69.2779	72.1207	68.9661	67.2216	60.5624	52.2185	33.59	41.522	73.3051		68.2305	86.5466	60.232	44.4785	56.9035	57.3397	58.2712	47.3498	69.4632	58.2712	47.3498	69.4632	59.3501	74.7859	62.1713
AT1G06180	10hpi_48hpi_24dpi	myb domain protein 13	1319.51	1188.55	870.497	1104.19	1096.38	1022.51	435.461	416.395	453.922	471.472	719.828	593.392	688.594	948.451	963.195		516.179	371.641	575.215	928.49	941.661	839.389	705.453	702.848	683.518	705.453	702.848	683.518	823.836	953.872	894.42
AT1G06187	NA		0	0	0	0	0	0	0	0	0	0	0	0	0	0	0		0	0	0	0	3.67119	0	0	0	0	0	0	0	0	0	0
AT1G06190	12dpi fem._24dpi	Rho termination factor	932.672	960.009	701.153	1076.27	1112.55	1115.36	2007.41	1676.46	1926.04	1287.34	1323.72	1295.02	2002.8	1475.12	1732.05		1113.94	819.647	1049.54	976.675	798.485	896.729	1088.55	1133.43	1185.04	1088.55	1133.43	1185.04	1343.86	1247.37	1381.9
AT1G06197	NA		15.997	20.2757	13.2094	8.12947	6.54783	10.6613	1.64947	2.72153	2.50786	7.36675	7.7866	15.1908	0	2.18537	10.2286		11.8662	5.09098	13.5522	7.41309	20.1916	11.1494	16.1176	7.3984	4.16779	16.1176	7.3984	4.16779	2.8262	1.41105	0
AT1G06200	NA	Peptidase S24/S26A/S26B/S26C family protein	4729.53	4642.25	5226.94	3857.61	4006.12	4329.83	3308.84	3410.08	3078.4	3460.53	3701.23	3634.41	2779.57	3634.27	3496.48		3985.55	4398.6	4192.14	4268.09	6066.65	4488.42	4026.91	3622.26	3492.61	4026.91	3622.26	3492.61	3518.61	3505.06	3559.31
AT1G06203	NA		3.87805	4.18737	1.84931	2.82764	1.34808	1.55073	0	1.36077	2.50786	0.920844	1.73035	0.949427	0	4.37074	1.70477		1.48327	1.69699	0	1.85327	5.50679	1.59277	1.23981	0	0	1.23981	0	0	0	0	0
AT1G06207	NA		83.3782	68.0998	98.2777	100.381	70.8707	80.444	52.7831	48.9876	82.7593	40.5171	70.0794	68.3587	96.5711	98.3417	127.858		56.3644	66.1827	48.1856	100.077	128.492	74.8601	54.5517	73.984	58.3491	54.5517	73.984	58.3491	121.526	16.9326	81.9531
AT1G06210	10hpi_48hpi_24dpi	ENTH/VHS/GAT family protein	3475.22	3668.35	3791.62	3134.8	3031.07	3305.57	2159.16	1616.59	1801.9	2148.33	2284.93	2143.81	2158.15	2594.03	2332.12		3077.79	3149.62	2981.48	3037.51	3617.96	3199.87	2990.43	2846.9	2710.45	2990.43	2846.9	2710.45	2645.32	2657.01	2301.75
AT1G06213	NA		12.3613	12.3417	12.9452	25.0953	15.4067	15.1196	41.2368	6.80384	22.5707	32.2295	29.416	22.7862	12.5962	30.5952	22.162		29.6654	20.3639	13.5522	12.9729	25.6984	17.5205	19.837	31.0733	8.33558	19.837	31.0733	8.33558	24.0227	15.5216	28.2597
AT1G06217	NA		4.60519	3.96698	1.32094	2.47419	2.88875	2.51993	14.8453	6.80384	1.25393	6.44591	11.2473	9.49427	0	10.9269	10.2286		8.89963	8.48496	4.5174	1.85327	7.34239	6.37107	7.43887	7.3984	8.33558	7.43887	7.3984	8.33558	12.7179	8.46632	14.1299
AT1G06220	NA	Ribosomal protein S5/Elongation factor G/III/V family protein	2938.6	3132.37	2256.16	4076.75	4185.41	3962.89	3206.58	5328.76	4639.54	5177.91	4363.95	4944.61	5365.99	3774.13	4227.83		4526.95	3275.2	4118.36	4588.7	2507.42	4071.12	3311.54	3663.69	3980.24	3311.54	3663.69	3980.24	3238.82	3682.85	4154.18
AT1G06225	48hpi	CLAVATA3/ESR-RELATED 3	8.48324	4.40775	11.0959	4.94838	20.2213	1.55073	0	0	1.25393	0	0	0	0	2.18537	0		2.96654	10.182	0	12.9729	3.67119	11.1494	16.1176	10.3578	13.8926	16.1176	10.3578	13.8926	0	1.41105	0
AT1G06227	NA		39.5077	31.2951	21.135	61.5012	41.4054	42.0635	44.5358	70.7599	52.665	76.4301	66.6187	86.3978	25.1925	41.522	32.3906		41.5316	11.8789	34.6334	18.5327	36.7119	44.5975	49.5925	65.1059	45.8457	49.5925	65.1059	45.8457	74.8942	14.1105	50.8675
AT1G06230	NA	global transcription factor group E4	3007.43	3322.57	3402.2	3358.53	3557.78	3223.38	4598.73	5521.99	5228.89	5278.28	4300.8	4724.35	7087.48	5695.07	5968.4		3967.75	4286.6	3493.45	3838.13	2257.78	3352.78	4093.86	3924.11	4722.11	4093.86	3924.11	4722.11	5608.58	5707.71	5428.69
AT1G06233	NA		51.1418	55.7581	40.949	75.286	60.8563	58.7338	52.7831	87.0891	86.5211	66.3008	83.057	93.0438	88.1736	122.381	107.4		66.7473	44.1218	54.2088	59.3047	40.3831	50.9686	60.7508	71.0246	81.9665	60.7508	71.0246	81.9665	125.766	126.995	98.909
AT1G06237	NA		1.21189	1.32233	0	4.59492	1.54067	2.71377	1.64947	0	1.25393	0.920844	2.59553	1.89885	8.39749	4.37074	0		0	0	1.5058	1.85327	1.8356	1.59277	1.23981	4.43904	2.77853	1.23981	4.43904	2.77853	1.4131	4.23316	2.82597
AT1G06240	Not Clustered but DE	Protein of unknown function DUF455	225.412	248.818	221.653	307.86	335.095	339.416	608.655	778.359	767.405	630.778	641.962	620.925	478.657	388.996	395.506		324.837	244.367	280.079	335.442	236.792	283.513	407.898	405.432	486.242	407.898	405.432	486.242	498.823	519.268	395.636
AT1G06243	NA		0	0	0	0	0	0	0	0	0	0	0	0	0	0	0		0	0	0	0	0	0	0	0	0	0	0	0	0	0	0
AT1G06247	NA		0	0	0	0	0	0	0	0	0	0	0	0	0	0	0		0	0	0	0	0	0	0	0	0	0	0	0	0	0	0
AT1G06250	NA	alpha/beta-Hydrolases superfamily protein	5.08995	3.30582	6.60468	13.4313	9.62917	7.5598	16.4947	35.3799	42.6336	39.5963	33.7419	37.9771	25.1925	37.1513	32.3906		14.8327	1.69699	6.0232	16.6795	3.67119	3.18554	13.6379	26.6342	20.8389	13.6379	26.6342	20.8389	31.0881	2.82211	26.8467
AT1G06253	NA		0	0	0	0	0	0	0	0	0	0	0	0	0	0	0		0	0	0	0	0	0	0	0	0	0	0	0	0	0	0
AT1G06257	NA		3.3933	6.83202	3.17025	3.53455	3.4665	5.62139	0	0	0	0	1.73035	0	0	0	1.70477		8.89963	0	4.5174	0	0	3.18554	2.47962	0	0	2.47962	0	0	0	0	0
AT1G06260	NA	Cysteine proteinases superfamily protein	5.08995	4.62814	2.37769	12.7244	4.23683	2.71377	19.7937	38.1015	57.6808	22.1003	20.7643	33.2299	79.7761	34.9659	23.8668		10.3829	5.09098	4.5174	14.8262	0	9.55661	22.3166	8.87808	9.72484	22.3166	8.87808	9.72484	38.1536	14.1105	40.9766
AT1G06263	NA		0	0	0	0	0	0	0	0	0	0	0	0	0	0	0		0	0	0	0	0	0	0	0	0	0	0	0	0	0	0
AT1G06265	NA		72.7135	76.9153	71.8589	95.0795	137.505	110.877	377.729	432.724	586.839	415.301	439.51	431.989	474.458	399.923	364.821		115.695	139.153	108.418	113.05	60.5747	81.2312	245.483	361.042	309.806	245.483	361.042	309.806	480.453	554.544	381.506
AT1G06267	NA		0.242378	0.440775	0	1.06037	1.54067	0.969205	3.29895	0	2.50786	0	1.73035	0.949427	0	0	1.70477		1.48327	0	1.5058	0	0	0	0	0	0	0	0	0	0	1.41105	0
AT1G06270	NA	Pentatricopeptide repeat (PPR) superfamily protein	276.311	338.075	272.905	384.559	363.212	395.242	494.842	515.731	494.048	543.298	453.353	535.477	440.868	430.518	477.335		338.186	259.64	334.287	333.589	346.928	283.513	393.02	470.538	411.222	393.02	470.538	411.222	476.214	428.96	432.373
AT1G06273	NA		2.18141	1.32233	1.32094	0.353455	0.770333	0.581523	1.64947	0	0	0.920844	0	0	0	2.18537	1.70477		0	0	0	0	0	0	0	1.47968	0	0	1.47968	0	0	0	0
AT1G06277	NA		0	0	1.05675	0.353455	0.57775	0.387682	1.64947	0	0	0	0.865177	0	0	0	0		2.96654	0	0	0	0	0	0	0	0	0	0	0	0	0	0
AT1G06280	NA	LOB domain-containing protein 2	0	0	0	0	0	0	0	0	0	0	0	0	0	0	0		0	0	0	0	0	0	0	0	0	0	0	0	0	0	0
AT1G06283	NA		143.73	133.114	130.508	158.348	125.757	139.372	156.7	118.387	130.409	117.868	140.159	139.566	67.1799	98.3417	122.743		94.9294	106.911	96.3711	75.9842	124.821	113.087	92.9859	97.6589	113.92	92.9859	97.6589	113.92	87.612	114.295	90.4311
AT1G06287	NA		2.42378	2.42427	0.528374	0.706911	3.85167	2.32609	0	5.44307	1.25393	0.920844	0.865177	3.79771	0	0	0		0	0	4.5174	0	0	1.59277	1.23981	0	2.77853	1.23981	0	2.77853	0	0	0
AT1G06290	NA	acyl-CoA oxidase 3	5928.33	6017.69	7412.04	5009.52	5187.62	5671.98	3960.38	3797.9	3280.28	3917.27	3209.81	3389.45	3354.8	3052.96	2904.93		7119.71	8187.99	6596.9	6751.47	5826.18	6379.04	5189.85	4135.71	4655.42	5189.85	4135.71	4655.42	2918.05	3321.62	2919.23
AT1G06293	NA		0	0	0.264187	0	0	0	0	0	0	0	0	0	0	0	0		0	0	0	0	1.8356	0	0	0	0	0	0	0	0	0	0
AT1G06297	NA		0	0	0	0	0	0	0	0	0	0	0	0	0	0	0		0	0	0	0	0	0	0	0	0	0	0	0	0	0	0
AT1G06303	NA		0	0.220388	0	0	0.57775	0.387682	0	0	0	0	0	0	0	0	0		0	0	0	0	0	0	0	0	0	0	0	0	0	0	0
AT1G06307	NA		0	0	0.264187	0	0	0	0	0	0	0	0	0	0	0	0		0	0	0	0	0	0	0	0	0	0	0	0	0	0	0
AT1G06310	48hpi	acyl-CoA oxidase 6	53.3232	61.7086	34.0802	81.2947	132.305	104.286	6.59789	23.133	8.77751	46.9631	39.7982	42.7242	0	30.5952	52.8478		126.078	33.9399	88.8421	85.2505	29.3695	70.0818	48.3527	69.545	50.0135	48.3527	69.545	50.0135	12.7179	35.2763	19.7818
AT1G06313	NA		1.45427	0	0	0	0.192583	0.193841	0	0	0	0	3.46071	0	0	0	0		0	3.39399	0	0	0	0	1.23981	0	0	1.23981	0	0	0	0	0
AT1G06317	NA		0	0.220388	0	0	0	0	6.59789	0	0	0	0	0	0	0	0		0	0	1.5058	0	0	0	0	0	0	0	0	0	0	0	0
AT1G06320	NA		21.5717	17.4106	6.34049	19.0866	31.5837	26.3624	21.4431	12.2469	1.25393	6.44591	18.1687	9.49427	4.19874	17.483	15.3429		41.5316	15.2729	43.6682	25.9458	16.5204	17.5205	18.5972	26.6342	25.0067	18.5972	26.6342	25.0067	4.23929	8.46632	1.41299
AT1G06323	NA		0.484757	0.661163	1.05675	0.353455	0.385167	0.193841	0	0	1.25393	0	0	0	0	0	0		0	0	0	0	0	0	0	0	0	0	0	0	0	0	0
AT1G06327	NA		0	0.220388	0	0.353455	0	0.775364	1.64947	0	0	0	0	0	0	0	0		0	0	1.5058	1.85327	1.8356	0	1.23981	0	1.38926	1.23981	0	1.38926	0	0	0
AT1G06330	10hpi_48hpi_12dpi male	Heavy metal transport/detoxification superfamily protein	41.2043	21.598	10.0391	19.7935	28.5023	30.8207	3.29895	4.0823	5.01572	16.5752	25.9553	18.9885	0	6.55611	10.2286		78.6134	27.1519	54.2088	37.0655	27.5339	31.8554	24.7962	29.5936	45.8457	24.7962	29.5936	45.8457	8.47859	2.82211	1.41299
AT1G06333	NA		0	0	0	0.353455	0	0.193841	0	0	0	0	0	0	0	0	0		0	0	0	0	0	0	0	0	0	0	0	0	0	0	0
AT1G06337	NA		15.2698	9.91745	18.2289	12.7244	9.62917	8.91669	11.5463	31.2976	61.4425	37.7546	33.7419	21.8368	121.764	52.4489	63.0765		16.316	8.48496	12.0464	16.6795	12.8492	12.7421	14.8777	17.7562	15.2819	14.8777	17.7562	15.2819	79.1335	7.05527	62.1713
AT1G06340	NA	Plant Tudor-like protein	0.242378	1.7631	0.264187	0	1.34808	0.193841	0	0	0	0	0	2.84828	0	0	0		0	0	0	0	0	0	0	0	5.55705	0	0	5.55705	1.4131	0	0
AT1G06343	NA		0	0	0	0.353455	0	0	0	0	0	0	0	0	0	0	0		0	0	0	0	0	0	0	0	0	0	0	0	0	0	0
AT1G06347	NA		0	0	0	0	0	0	0	0	0	0	0	0	0	0	0		0	0	0	0	0	0	0	0	0	0	0	0	0	0	0
AT1G06350	48hpi	Fatty acid desaturase family protein	175.24	197.467	122.847	364.059	618.193	406.485	14.8453	10.8861	15.0472	20.2586	20.7643	20.8874	0	13.1122	10.2286		115.695	42.4248	158.109	355.828	240.463	267.585	37.1944	63.6262	29.1745	37.1944	63.6262	29.1745	5.65239	14.1105	9.8909
AT1G06353	NA		0	0	0	0	0	0.193841	0	0	0	0	0	0	0	0	0		0	0	0	0	0	0	0	0	1.38926	0	0	1.38926	0	0	0
AT1G06357	NA		0	0	0	0	0	0	0	0	0	0	0	0	0	0	0		0	0	0	0	0	0	0	0	0	0	0	0	0	0	0
AT1G06360	NA	Fatty acid desaturase family protein	0	0	0	0	0.770333	0	0	0	0	0	0	0	0	0	0		0	0	0	0	0	0	0	0	0	0	0	0	0	0	0
AT1G06363	NA		0	0	0	0	0	0	0	0	0	0	0	0	0	0	0		0	0	0	0	0	0	0	0	0	0	0	0	0	0	0
AT1G06373	NA		0	0	0	0	0	0	0	0	0	0	0	0	0	0	0		0	0	0	0	0	0	0	0	0	0	0	0	0	0	0
AT1G06377	NA		0	0	0	0	0	0.387682	0	0	0	0	0	0	0	0	0		0	0	0	1.85327	0	0	0	2.95936	0	0	2.95936	0	0	0	0
AT1G06380	NA	Ribosomal protein L1p/L10e family	645.454	739.621	731.006	758.869	755.312	733.882	593.81	470.825	502.826	516.594	571.882	520.286	508.048	574.752	542.117		701.588	644.857	668.575	706.097	649.801	595.695	453.771	510.49	475.128	453.771	510.49	475.128	481.866	563.01	562.368
AT1G06383	NA		0	0	0	0	0	0	0	0	0	0	0	0	0	0	0		0	0	0	0	0	0	0	0	0	0	0	0	0	0	0
AT1G06387	NA		0	0	0	0	0	0	0	0	0	0	0	0	0	0	0		0	0	1.5058	0	0	0	0	0	0	0	0	0	0	0	0
AT1G06390	NA	GSK3/SHAGGY-like protein kinase 1	3445.17	3605.76	3218.06	3628.22	3574.92	3281.92	3401.21	4636.13	4183.11	4152.09	4031.73	4163.24	3564.73	3525	3566.38		3022.91	2968.04	3010.09	2974.5	3098.49	2927.51	3627.69	3552.71	3566.24	3627.69	3552.71	3566.24	3237.41	3550.21	3529.64
AT1G06393	NA		0	0	0	0	0	0	0	0	0	0	0	0	0	0	0		0	0	0	0	0	0	0	0	0	0	0	0	0	0	0
AT1G06397	NA		0	0	0	0	0	0	0	0	0	0	0	0	0	0	0		0	0	0	0	0	0	0	0	0	0	0	0	0	0	0
AT1G06400	NA	Ras-related small GTP-binding family protein	6450.42	5767.77	6628.19	4532.36	4735.43	4827.8	3617.29	2784.13	3232.63	3603.26	4226.39	3880.31	2687.2	4005.78	3772.65		4654.51	6499.48	5252.23	5133.57	7274.47	5604.95	4975.37	4532.26	4270.6	4975.37	4532.26	4270.6	4246.36	4320.65	3672.35
AT1G06403	NA		0	0.220388	0	0	0	0	0	0	0	0	0	0	0	0	0		0	0	0	0	0	0	0	0	0	0	0	0	0	0	0
AT1G06407	NA		0	0	0	0	0	0	0	0	0	0	0	0	0	0	0		0	0	0	0	0	0	0	0	0	0	0	0	0	0	0
AT1G06410	NA	trehalose-phosphatase/synthase 7	8254.68	8831.6	9131.37	8219.25	8316.52	8089.37	6985.52	7961.85	7936.12	7364.91	6176.5	6950.75	9539.55	7760.25	7939.11		9039.06	10731.8	8796.88	8178.49	6692.59	8041.89	7487.22	7216.4	7606.22	7487.22	7216.4	7606.22	7688.66	7502.57	9103.86
AT1G06413	NA		0	0	0	0	0	0	0	0	0	0	0	0	0	0	0		0	0	0	0	0	0	0	0	0	0	0	0	0	0	0
AT1G06417	NA		0	0	0	0	0	0	1.64947	0	0	0	0	0	0	0	0		0	0	0	0	1.8356	0	0	0	0	0	0	0	0	0	0
AT1G06420	NA		118.281	106.668	61.0273	184.15	205.486	184.924	168.246	164.653	209.406	168.514	218.025	198.43	37.7887	89.6002	80.1242		172.06	79.7587	135.522	129.729	178.053	170.426	240.524	239.708	212.557	240.524	239.708	212.557	178.05	149.572	94.67
AT1G06423	NA		54.0504	35.262	35.9295	55.4925	59.7008	44.1958	8.24736	32.6584	31.3482	30.3879	44.9892	34.1794	54.5837	43.7074	32.3906		53.3978	28.8489	36.1392	57.4515	67.9171	76.4529	22.3166	42.9107	37.5101	22.3166	42.9107	37.5101	65.0025	14.1105	36.7376
AT1G06427	NA		0	0	0	0	0	0	0	0	0	0	0	0	0	0	0		0	0	0	0	0	0	0	0	0	0	0	0	0	0	0
AT1G06430	NA	FTSH protease 8	1934.91	1493.57	2819.67	1552.38	1479.04	1638.54	3242.86	3463.15	3285.3	2529.56	2255.52	2371.67	7687.9	5684.15	4289.2		2009.83	2713.49	1986.15	1886.63	2419.32	1967.07	2123.8	2712.25	2599.31	2123.8	2712.25	2599.31	4928.88	4461.75	3543.77
AT1G06433	NA		0	0	0	0	0	0	0	0	0	0	0	0	0	0	0		0	0	0	0	0	0	0	2.95936	0	0	2.95936	0	0	0	0
AT1G06437	NA		0	0	0	0	0	0	0	0	0	0	0	0	0	0	0		0	0	0	0	0	0	0	0	0	0	0	0	0	0	0
AT1G06440	NA	Ubiquitin carboxyl-terminal hydrolase family protein	110.767	130.47	90.6162	165.417	191.428	157.399	145.154	167.374	134.17	103.135	154.867	123.425	134.36	133.308	167.067		197.275	101.82	137.028	172.354	108.3	148.127	106.624	134.651	140.316	106.624	134.651	140.316	115.874	124.173	221.839
AT1G06443	NA		0	0	0	0	0	0	0	0	0	0	0	0	0	0	0		0	0	0	0	0	0	0	0	0	0	0	0	0	0	0
AT1G06447	NA		0	0	0	0	0	0	0	0	0	0	0	0	0	0	0		0	0	0	0	0	0	0	0	0	0	0	0	0	0	0
AT1G06450	12dpi male_12dpi fem._24dpi	Polynucleotidyl transferase, ribonuclease H-like superfamily protein	201.416	204.52	194.442	361.231	254.788	268.858	415.667	390.54	421.32	407.934	429.993	469.966	470.259	434.889	366.525		252.156	268.125	224.364	255.752	190.902	226.173	281.437	301.855	333.423	281.437	301.855	333.423	395.667	414.85	380.093
AT1G06453	NA		0	0	0	0	0	0	0	0	0	0	0	0	0	0	0		0	0	0	0	0	0	0	0	0	0	0	0	0	0	0
AT1G06457	NA		0	0	0	0.706911	0.385167	0.387682	0	0	0	0	0	0	0	0	0		0	0	0	0	0	0	0	0	2.77853	0	0	2.77853	0	0	0
AT1G06460	24dpi	alpha-crystallin domain 32.1	180.572	274.162	116.771	436.164	409.24	323.908	2672.15	1129.44	1355.5	909.794	932.661	821.254	5105.67	2187.56	4475.02		400.484	459.885	508.96	415.133	330.407	355.187	317.392	458.701	534.866	317.392	458.701	534.866	1880.83	2593.52	4840.89
AT1G06463	NA		3.15092	2.20388	4.227	7.77602	4.622	3.68298	3.29895	5.44307	2.50786	3.68338	4.32589	5.69656	0	8.74148	3.40954		0	3.39399	0	5.55982	1.8356	1.59277	3.71944	2.95936	2.77853	3.71944	2.95936	2.77853	1.4131	1.41105	4.23896
AT1G06467	NA		0	0	0	0	0	0	0	0	0	0	0	0	0	0	0		0	0	0	0	0	0	0	0	0	0	0	0	0	0	0
AT1G06470	NA	Nucleotide/sugar transporter family protein	1979.5	1945.36	1694.5	1957.44	1856.31	1796.13	1961.22	1826.15	1699.07	1478.88	1573.76	1458.32	1965.01	1628.1	1940.03		1701.31	2063.54	1809.97	1747.64	1973.27	1866.72	1646.47	1722.35	1372.59	1646.47	1722.35	1372.59	1701.37	1655.17	2142.09
AT1G06473	NA		21.3293	12.7825	17.1722	26.1557	19.8361	17.6395	62.68	68.0384	45.1415	89.3219	78.7311	82.6001	83.9749	83.0441	54.5526		22.2491	22.0609	27.1044	11.1196	40.3831	27.0771	54.5517	57.7075	51.4027	54.5517	57.7075	51.4027	114.461	84.6632	69.2363
AT1G06475	Not Clustered but DE		281.401	260.058	207.387	536.545	383.241	326.428	526.182	278.957	412.543	275.332	347.801	308.564	138.559	220.722	262.534		252.156	178.184	320.735	324.323	319.394	302.626	264.08	224.911	194.497	264.08	224.911	194.497	186.529	146.75	173.797
AT1G06480	NA		0	0	0	0	0	0	0	0	0	0	0	0	0	0	0		0	0	0	0	0	0	0	0	0	0	0	0	0	0	0
AT1G06483	NA		0	0.440775	0.264187	1.06037	0.770333	0.387682	0	0	0	1.84169	0	0	0	0	0		0	0	0	0	0	0	1.23981	2.95936	4.16779	1.23981	2.95936	4.16779	2.8262	1.41105	0
AT1G06487	NA		0.969514	0.440775	0	0.706911	0.770333	0.387682	1.64947	0	0	0	0	0	0	0	0		0	0	0	0	0	0	0	0	0	0	0	0	0	0	0
AT1G06490	12dpi fem._12dpi male_24dpi	glucan synthase-like 7	643.515	811.908	336.31	704.083	1383.9	1004.29	1606.59	3698.56	3849.56	2261.59	2001.16	2061.21	3052.49	1614.99	1778.07		1719.11	1445.84	1459.12	1866.25	420.352	1489.24	1286.92	1675	1735.19	1286.92	1675	1735.19	1910.51	2064.37	1887.75
AT1G06493	NA		0.969514	0	1.32094	0	0	0.193841	0	0	0	0	0	0	0	0	0		0	0	0	0	3.67119	0	0	0	0	0	0	0	0	0	0
AT1G06497	NA		0	0	0	0	0	0	0	0	0	0	0	0	0	0	1.70477		0	0	0	0	0	0	0	0	0	0	0	0	0	0	0
AT1G06500	NA		805.423	777.087	672.885	819.31	837.16	782.342	823.087	748.422	900.321	794.689	1001.88	914.298	608.818	795.475	802.946		660.056	607.523	674.598	715.363	805.827	718.339	834.393	878.93	796.048	834.393	878.93	796.048	1068.3	969.394	844.965
AT1G06507	NA		0	0	0	0	0	0	0	0	0	0	0	0	0	0	0		0	0	0	0	0	0	0	0	0	0	0	0	0	0	0
AT1G06510	NA		532.021	533.559	613.443	481.76	412.321	476.655	534.429	571.522	591.855	522.119	567.556	543.072	440.868	472.04	470.516		379.718	529.462	478.844	496.677	664.486	471.46	514.522	469.059	468.182	514.522	469.059	468.182	462.083	496.691	460.633
AT1G06513	NA		0	0	0	0	0	0	0	0	1.25393	0	0	0	0	0	0		0	0	0	0	0	0	0	0	0	0	0	0	0	0	0
AT1G06515	NA	Protein of unknown function (DUF3317)	1265.22	1148.22	1177.48	1166.4	1055.93	1057.98	788.448	744.34	885.274	748.646	936.122	803.215	491.253	786.733	801.242		927.045	833.223	888.421	869.185	1251.88	944.512	833.154	944.036	741.867	833.154	944.036	741.867	835.141	870.62	770.077
AT1G06517	NA		0	0	0	0	0	0	0	0	0	0	0	0	0	0	0		0	0	0	0	0	0	0	1.47968	0	0	1.47968	0	5.65239	0	0
AT1G06520	12dpi_male	glycerol-3-phosphate acyltransferase 1	438.22	658.298	425.606	727.058	311.985	289.599	504.739	974.309	672.106	1117.9	958.617	1120.32	382.086	329.991	378.459		8.89963	8.48496	24.0928	66.7178	73.4239	125.829	406.658	232.31	315.363	406.658	232.31	315.363	204.899	292.088	323.574
AT1G06523	NA		0	0	0	0	0	0	0	0	2.50786	0	0	0	0	0	1.70477		0	0	0	0	0	0	1.23981	0	0	1.23981	0	0	0	0	0
AT1G06527	NA		0	0	0	0	0	0	1.64947	1.36077	0	0	0	0	0	2.18537	6.81908		0	0	0	0	0	0	0	0	2.77853	0	0	2.77853	4.23929	1.41105	2.82597
AT1G06530	NA	Tropomyosin-related	4090.62	4033.54	4084.07	4105.38	3657.35	3518.99	3364.92	3333.88	3774.33	3411.73	3503.1	3393.25	3728.48	3820.03	4232.94		3073.34	3458.47	3311.25	3230.25	3625.3	3363.93	3087.13	2981.56	2928.57	3087.13	2981.56	2928.57	3497.42	3331.5	3836.25
AT1G06533	NA		0	0	0	0	0	0	0	0	0	0	0	0	0	0	0		0	0	0	0	0	0	1.23981	2.95936	0	1.23981	2.95936	0	0	0	0
AT1G06537	NA		16.2394	11.6806	12.4168	17.3193	20.4138	19.1903	11.5463	2.72153	3.76179	5.52507	23.3598	18.0391	0	2.18537	5.11431		1.48327	8.48496	4.5174	16.6795	9.17798	6.37107	6.19906	23.6749	18.0604	6.19906	23.6749	18.0604	1.4131	16.9326	28.2597
AT1G06540	NA		722.772	633.835	825.321	1002.4	683.286	566.21	626.8	613.706	560.506	630.778	637.636	639.914	1192.44	902.558	993.88		671.922	614.311	492.396	593.047	633.281	649.85	508.323	568.197	489.021	508.323	568.197	489.021	866.229	266.689	960.83
AT1G06543	NA		0	0	0	0.353455	0	0.193841	0	0	0	0	0	0	0	0	0		0	0	0	0	0	0	0	1.47968	0	0	1.47968	0	0	0	0
AT1G06547	NA		87.741	63.6921	49.6672	96.8468	73.5668	49.6233	39.5873	29.9369	26.3325	32.2295	42.3937	56.0162	41.9874	72.1172	85.2385		51.9145	57.6978	49.6914	61.158	45.8899	63.7107	29.7555	36.992	40.2886	29.7555	36.992	40.2886	87.612	80.4301	100.322
AT1G06550	10hpi	ATP-dependent caseinolytic (Clp) protease/crotonase family protein	10847.4	11849.8	9828.82	8677.33	6795.88	6367.48	7231.29	5930.22	6362.44	5694.5	5950.69	5762.07	6831.36	6643.53	6367.31		5808.49	5990.38	5761.19	5541.29	4904.71	5542.84	5907.7	5593.19	5865.47	5907.7	5593.19	5865.47	7574.2	7405.21	7661.21
AT1G06553	NA		93.3157	68.761	64.4617	103.209	88.0106	77.9241	39.5873	13.6077	18.8089	34.0712	40.6633	35.1288	12.5962	52.4489	42.6192		68.2305	66.1827	60.232	90.8104	80.7663	55.7469	30.9953	35.5123	44.4564	30.9953	35.5123	44.4564	40.9798	38.0985	28.2597
AT1G06557	NA		0	0	0.264187	0	0	0	0	0	0	0	0	0	0	0	0		0	0	0	0	0	0	0	0	0	0	0	0	0	0	0
AT1G06560	NA	NOL1/NOP2/sun family protein	589.464	679.896	504.862	842.284	925.17	897.872	933.602	1428.81	1430.73	1174.08	1069.36	1148.81	1024.49	723.358	1029.68		1047.19	641.463	894.444	843.239	550.679	735.859	815.796	946.995	897.464	815.796	946.995	897.464	712.201	732.337	802.576
AT1G06567	NA		0.727135	1.98349	0.264187	1.76728	0.57775	2.71377	28.041	9.52537	10.0314	3.68338	5.19106	3.79771	16.795	13.1122	18.7525		1.48327	0	0	0	1.8356	4.77831	2.47962	5.91872	1.38926	2.47962	5.91872	1.38926	2.8262	2.82211	1.41299
AT1G06570	10hpi_12dpi fem._24dpi	phytoene desaturation 1	2508.62	2599.03	4566.74	2191.78	1850.53	1769.96	6752.94	5745.16	5419.48	4155.77	4338.86	4227.8	6592.03	5625.14	5591.64		1613.8	2302.82	1480.2	1988.56	2026.5	1879.47	3255.75	3230.14	3186.97	3255.75	3230.14	3186.97	4020.26	3616.53	3759.95
AT1G06573	10hpi_48hpi		840.326	612.017	1346.83	757.455	593.157	475.104	245.771	140.159	164.265	226.528	269.935	241.154	361.092	426.147	330.725		581.443	556.614	385.484	678.298	963.688	762.936	334.749	325.53	309.806	334.749	325.53	309.806	365.992	124.173	323.574
AT1G06577	NA		0.727135	1.10194	0.792562	2.12073	1.1555	1.93841	6.59789	9.52537	3.76179	6.44591	5.19106	11.3931	0	0	0		0	6.78797	1.5058	0	9.17798	6.37107	1.23981	4.43904	2.77853	1.23981	4.43904	2.77853	5.65239	0	8.47791
AT1G06580	NA	Pentatricopeptide repeat (PPR) superfamily protein	166.514	160.663	166.174	192.28	194.702	202.564	290.307	319.78	317.244	320.454	269.07	310.463	302.31	262.244	288.106		161.677	183.275	194.248	231.659	132.163	200.689	255.401	236.749	234.785	255.401	236.749	234.785	332.078	310.432	230.317
AT1G06583	NA		1.45427	4.62814	2.64187	2.47419	7.70333	6.39675	13.1958	31.2976	10.0314	8.2876	16.4384	15.1908	12.5962	8.74148	8.52385		1.48327	5.09098	7.52899	9.26636	1.8356	6.37107	12.3981	14.7968	12.5034	12.3981	14.7968	12.5034	12.7179	1.41105	15.5428
AT1G06587	NA		20.3598	28.6504	8.98237	25.8022	37.9389	28.4946	72.5768	161.931	186.835	116.026	87.3829	100.639	50.3849	89.6002	86.9432		31.1487	32.2429	37.645	31.5056	22.0272	47.7831	71.9091	96.1792	77.7987	71.9091	96.1792	77.7987	87.612	95.9517	94.67
AT1G06590	NA		780.458	969.265	808.413	1010.53	1065.76	912.41	1057.31	1613.87	1498.45	1361.01	1192.21	1286.47	1238.63	1258.77	1155.83		983.41	736.495	846.259	950.729	521.309	856.91	882.746	1158.59	1091.96	882.746	1158.59	1091.96	1218.09	1199.4	1298.53
AT1G06593	NA		5.08995	1.98349	1.05675	2.12073	4.42942	5.62139	3.29895	2.72153	12.5393	9.20844	6.92142	7.59541	0	0	10.2286		0	0	3.0116	1.85327	3.67119	6.37107	3.71944	5.91872	4.16779	3.71944	5.91872	4.16779	4.23929	8.46632	1.41299
AT1G06597	NA		0	0	0	0	0	0	0	0	0	0	0	0	0	0	0		0	0	0	0	0	0	0	0	0	0	0	0	0	0	0
AT1G06603	NA		0	0.440775	0.528374	1.06037	1.73325	0	0	0	0	0	0.865177	0	0	0	0		1.48327	0	1.5058	0	0	1.59277	0	1.47968	0	0	1.47968	0	0	1.41105	0
AT1G06607	NA		1.69665	1.10194	5.54793	0	0.962917	3.10146	0	0	0	0	0	0	0	0	1.70477		0	6.78797	3.0116	0	0	9.55661	7.43887	7.3984	5.55705	7.43887	7.3984	5.55705	1.4131	0	0
AT1G06610	NA		0	0	0.264187	0	0	0.581523	0	0	0	0	0	0	0	0	0		0	0	0	0	0	0	0	0	0	0	0	0	0	0	0
AT1G06613	NA		2.90854	1.7631	2.1135	4.94838	1.34808	1.93841	8.24736	8.1646	3.76179	3.68338	2.59553	4.74713	12.5962	8.74148	0		1.48327	5.09098	1.5058	5.55982	3.67119	4.77831	1.23981	2.95936	1.38926	1.23981	2.95936	1.38926	5.65239	4.23316	7.06493
AT1G06617	NA		0	0	0	0	0	0	0	0	0	0	0	0	0	0	0		0	0	0	0	0	0	0	0	0	0	0	0	0	0	0
AT1G06620	10hpi_48hpi	2-oxoglutarate (2OG) and Fe(II)-dependent oxygenase superfamily protein	11020.5	13958.3	16217.4	9099.35	7233.62	7292.49	2762.87	1828.87	1918.51	3411.73	3345.64	3304.01	827.153	3120.71	2207.68		2472.62	2713.49	2826.38	5570.94	6852.28	5931.47	5393.18	4126.83	3180.02	5393.18	4126.83	3180.02	2569.01	2841.86	3052.05
AT1G06623	NA		0	0	0	0	0	0	0	0	0	0	0	0	0	0	0		0	0	0	0	0	0	0	0	0	0	0	0	0	0	0
AT1G06627	NA		1.69665	1.7631	1.05675	0.706911	0.770333	0.969205	0	1.36077	0	0	0	0	0	0	1.70477		0	0	0	0	0	0	0	0	0	0	0	0	0	0	0
AT1G06630	NA	F-box/RNI-like superfamily protein	1472.45	1768.39	1575.35	1466.13	1570.13	1620.9	2266.38	2744.67	2764.91	2601.38	2396.54	2453.32	2179.15	2539.4	2454.87		1566.34	1681.72	1538.93	1558.6	1422.59	1420.75	2236.62	2403	2199.2	2236.62	2403	2199.2	2690.54	2808	2369.58
AT1G06633	NA		0.242378	0.220388	0	0	0	0	0	0	0	1.84169	0	0	0	0	0		0	0	0	5.55982	0	0	0	0	0	0	0	0	0	0	0
AT1G06637	NA		0.727135	0.440775	0	0	0	0	0	0	0	0.920844	1.73035	0	0	0	0		0	0	0	1.85327	0	0	0	0	0	0	0	0	0	1.41105	1.41299
AT1G06640	NA	2-oxoglutarate (2OG) and Fe(II)-dependent oxygenase superfamily protein	19919.9	17174.6	16282.1	15573.6	17371.6	20511.5	23028.3	28939.4	31887.4	27362.9	29975.8	28673.6	19746.7	26403.6	21856.8		18248.7	20194.2	19194.4	21195.9	25041.2	22352.9	34909.4	34165.8	35709.6	34909.4	34165.8	35709.6	37441.4	33378.5	27931.9
AT1G06643	NA		16.7241	20.4961	26.1545	25.0953	25.0358	20.741	11.5463	12.2469	16.3011	23.0211	24.225	23.7357	8.39749	10.9269	27.2763		35.5985	18.6669	22.587	25.9458	16.5204	20.706	17.3574	32.553	23.6175	17.3574	32.553	23.6175	21.1965	7.05527	16.9558
AT1G06645	NA	2-oxoglutarate (2OG) and Fe(II)-dependent oxygenase superfamily protein	9.45276	6.83202	8.98237	15.1986	12.5179	9.11053	32.9895	25.8546	33.8561	19.3377	30.2812	23.7357	104.969	54.6343	25.5715		5.93309	10.182	7.52899	9.26636	12.8492	19.1132	18.5972	51.7888	44.4564	18.5972	51.7888	44.4564	60.7632	77.608	33.9116
AT1G06647	NA		10.1799	4.40775	7.39724	16.2589	8.28108	6.00907	4.94842	9.52537	2.50786	9.20844	6.05624	4.74713	8.39749	8.74148	3.40954		11.8662	6.78797	4.5174	7.41309	11.0136	9.55661	2.47962	5.91872	9.72484	2.47962	5.91872	9.72484	8.47859	1.41105	2.82597
AT1G06650	NA	2-oxoglutarate (2OG) and Fe(II)-dependent oxygenase superfamily protein	1244.61	1179.96	1728.58	1348.79	1445.92	1231.67	1644.52	1126.72	1373.05	1107.78	1418.03	1286.47	2955.92	2030.21	2098.57		735.703	1225.23	855.294	1364.01	1097.69	1365	967.053	1062.41	1219.77	967.053	1062.41	1219.77	2207.26	2235.11	2068.61
AT1G06653	NA		0	0	0	0	0	0	0	0	0	0	0	0	0	0	0		0	0	0	0	0	0	0	0	0	0	0	0	0	0	0
AT1G06657	NA		0	0	0	0	0	0	0	0	0	0	0	0	0	0	0		0	0	0	0	0	0	0	0	0	0	0	0	0	0	0
AT1G06660	48hpi_12dpi male		324.302	402.208	267.357	512.157	554.255	509.027	173.195	225.887	151.725	249.549	238.789	259.194	62.9812	74.3026	75.0098		406.417	269.822	406.566	378.068	286.353	326.518	241.763	242.668	257.014	241.763	242.668	257.014	98.9168	83.2522	79.1272
AT1G06663	NA		0	0	0	0	0	0	0	0	0	0	0	0	0	0	0		0	0	0	0	0	0	0	0	0	0	0	0	0	0	0
AT1G06667	NA		3.15092	5.28931	3.43443	4.24146	1.92583	2.32609	0	1.36077	0	0.920844	0	3.79771	0	2.18537	0		2.96654	0	0	3.70655	1.8356	1.59277	1.23981	0	0	1.23981	0	0	0	4.23316	0
AT1G06670	NA	nuclear DEIH-boxhelicase	2349.86	2910.44	2212.57	3381.51	4337.75	3679.49	3656.88	5471.64	5050.83	5089.51	4115.65	4547.75	5668.3	4108.5	4519.34		4742.02	3334.59	3747.93	3897.43	1754.83	3491.35	3447.92	4125.35	4372.01	3447.92	4125.35	4372.01	3813.95	4550.65	4806.98
AT1G06673	NA		0	0	0.264187	0	0	0	0	0	0	0	0	0	0	0	0		0	0	0	0	0	0	0	0	0	0	0	0	0	0	0
AT1G06677	NA		0	0	0	0	0	0	0	0	0	0	0	0	0	0	0		0	0	0	0	0	0	0	0	0	0	0	0	0	0	0
AT1G06680	NA	photosystem II subunit P-1	2352.77	1109.21	1557.12	1541.42	2263.24	1912.63	7519.95	12776.2	13526.1	9153.19	12307.1	10611.7	17067.9	11547.5	8431.79		2266.44	3130.95	2358.08	2627.94	2760.74	2865.39	7086.77	10029.3	11423.9	7086.77	10029.3	11423.9	16023.1	16126.9	11953.9
AT1G06683	NA		0	0	0	0	0	0	0	0	0	0	0	0	0	0	0		0	0	0	0	0	0	0	0	0	0	0	0	0	0	0
AT1G06687	NA		0	0	0	0.353455	0.192583	1.35689	3.29895	2.72153	2.50786	1.84169	0.865177	2.84828	0	0	11.9334		2.96654	0	0	0	0	0	1.23981	0	0	1.23981	0	0	0	0	0
AT1G06690	12dpi fem._24dpi	NAD(P)-linked oxidoreductase superfamily protein	245.772	139.946	168.287	249.539	207.605	160.307	504.739	409.591	383.702	269.807	289.834	273.435	982.506	570.382	548.936		258.089	329.217	316.218	248.339	159.697	230.951	146.298	182.001	216.725	146.298	182.001	216.725	529.912	524.912	409.766
AT1G06693	NA		0.484757	0	0.264187	0	0	0.387682	1.64947	2.72153	1.25393	0	0	1.89885	0	2.18537	0		0	0	0	0	0	0	0	0	1.38926	0	0	1.38926	0	0	0
AT1G06697	NA		0	0	0	0	0	0	0	0	0	0	0	0	0	0	0		0	0	0	0	0	0	0	0	0	0	0	0	0	0	0
AT1G06700	NA	Protein kinase superfamily protein	4777.52	4975.25	4766.99	4486.06	4932.64	4551.97	4742.23	6399.69	5909.77	6144.79	6012.98	6233.94	5160.26	5441.57	5364.91		4897.77	5885.17	5219.1	4733.26	5449.89	4921.66	5548.16	5306.13	5162.5	5548.16	5306.13	5162.5	5424.88	5494.64	5414.56
AT1G06703	NA		1.69665	0.440775	0.528374	0	2.69617	2.13225	1.64947	0	2.50786	0.920844	1.73035	3.79771	0	0	3.40954		0	0	1.5058	1.85327	1.8356	0	0	0	2.77853	0	0	2.77853	2.8262	0	0
AT1G06707	NA		0	0	0	0.706911	0	0	0	0	0	0	0.865177	0	0	0	0		0	0	0	0	1.8356	0	0	0	0	0	0	0	0	0	0
AT1G06710	NA	Tetratricopeptide repeat (TPR)-like superfamily protein	312.668	378.847	233.806	428.034	488.391	473.166	560.821	576.965	674.614	588.419	584.86	599.088	650.805	482.967	606.898		493.93	322.429	483.361	433.666	233.121	324.925	472.368	568.197	490.41	472.368	568.197	490.41	527.085	603.931	661.277
AT1G06713	NA		0	0	0	0	0	0	0	0	0	0	0	0	0	0	0		0	0	0	0	0	0	0	0	0	0	0	0	0	0	0
AT1G06717	NA		43.3857	19.8349	50.1956	44.1819	20.6064	34.3099	41.2368	24.4938	38.8718	25.7836	32.0116	42.7242	41.9874	61.1904	39.2097		53.3978	45.8188	25.5986	25.9458	25.6984	23.8915	19.837	32.553	45.8457	19.837	32.553	45.8457	49.4584	21.1658	31.0857
AT1G06720	NA	P-loop containing nucleoside triphosphate hydrolases superfamily protein	1930.06	2390.33	1709.82	2894.8	3470.16	2924.87	2718.33	4623.89	4239.54	4415.45	3594.81	3737.89	4219.74	3153.49	4048.83		3605.84	2189.12	3056.77	3067.17	1562.09	2589.84	2849.09	2913.49	3092.5	2849.09	2913.49	3092.5	2803.59	3125.48	4120.26
AT1G06723	NA		0	0	0	0	0	0	0	0	0	0	0	0	0	0	0		0	0	0	0	0	0	0	0	0	0	0	0	0	0	0
AT1G06727	NA		0	1.32233	0.792562	0.353455	0.385167	0.193841	0	1.36077	0	0	2.59553	0	0	2.18537	0		2.96654	0	1.5058	0	1.8356	0	2.47962	4.43904	0	2.47962	4.43904	0	1.4131	0	0
AT1G06730	12dpi fem._12dpi male_24dpi	pfkB-like carbohydrate kinase family protein	635.516	674.827	621.897	767.705	716.988	732.913	1058.96	1366.21	1241.39	1092.12	968.999	1037.72	1062.28	861.036	970.014		809.867	814.556	844.753	856.212	611.254	764.529	674.458	782.751	768.263	674.458	782.751	768.263	651.438	668.84	724.861
AT1G06733	NA		0	0	0.264187	0.353455	0	0	1.64947	0	1.25393	0	1.73035	0.949427	0	0	0		0	0	0	0	0	0	0	0	1.38926	0	0	1.38926	0	0	0
AT1G06737	NA		1.45427	2.42427	1.32094	2.47419	4.23683	5.62139	14.8453	9.52537	17.555	12.8918	10.3821	13.292	0	6.55611	10.2286		2.96654	3.39399	6.0232	3.70655	3.67119	6.37107	6.19906	10.3578	11.1141	6.19906	10.3578	11.1141	5.65239	8.46632	2.82597
AT1G06740	NA		201.659	219.947	219.54	317.403	286.949	253.156	405.77	454.496	440.129	476.076	445.566	420.596	751.575	531.045	557.46		201.725	179.881	234.905	277.991	168.875	235.73	331.03	451.302	419.558	331.03	451.302	419.558	548.282	517.857	562.368
AT1G06743	NA		0	0.440775	0	0	0.770333	0.387682	8.24736	1.36077	0	3.68338	0.865177	2.84828	0	2.18537	0		1.48327	0	0	1.85327	0	3.18554	1.23981	1.47968	8.33558	1.23981	1.47968	8.33558	0	0	1.41299
AT1G06747	NA		0	0	0	0	0	0.193841	0	0	0	0	0	0	0	0	1.70477		0	0	0	0	0	0	0	0	0	0	0	0	0	0	0
AT1G06750	12dpi fem._24dpi	P-loop containing nucleoside triphosphate hydrolases superfamily protein	14.3003	7.93396	7.66143	19.44	20.799	8.52901	46.1852	12.2469	41.3797	22.1003	8.65177	16.1403	58.7824	26.2244	32.3906		10.3829	16.9699	15.058	16.6795	1.8356	11.1494	7.43887	8.87808	4.16779	7.43887	8.87808	4.16779	19.7834	39.5095	19.7818
AT1G06753	NA		37.811	40.5513	70.0096	52.3114	36.5908	37.6052	21.4431	31.2976	42.6336	25.7836	24.225	35.1288	46.1862	52.4489	27.2763		69.7138	54.3038	45.174	50.0384	45.8899	68.4891	45.873	57.7075	43.0672	45.873	57.7075	43.0672	42.3929	8.46632	36.7376
AT1G06757	NA		0	0.220388	0	0	1.54067	1.16305	8.24736	2.72153	11.2854	4.60422	4.32589	0	0	2.18537	3.40954		5.93309	0	0	0	0	0	4.95925	4.43904	8.33558	4.95925	4.43904	8.33558	7.06549	0	0
AT1G06760	10hpi_48hpi_12dpi male	winged-helix DNA-binding transcription factor family protein	18116.8	16908.4	21372.2	14759.6	16033.5	15394.3	11267.5	9147.08	9266.54	11417.5	13129.9	12030.2	11235.8	12447.9	14076.3		16657.1	21607.8	17574.2	17648.7	20307.2	17853.3	16273.8	16495.5	18199.3	16273.8	16495.5	18199.3	14150.8	14463.3	14190.6
AT1G06770	NA	DREB2A-interacting protein 1	629.457	739.621	764.03	622.435	649.584	665.456	621.851	729.371	697.185	698.921	697.333	681.688	491.253	614.089	618.831		706.038	653.342	686.644	561.542	646.13	659.406	714.132	637.742	690.464	714.132	637.742	690.464	623.176	598.287	688.124
AT1G06773	NA		2.42378	2.64465	0.792562	1.41382	4.81458	0.775364	3.29895	0	0	1.84169	0.865177	3.79771	0	4.37074	5.11431		1.48327	0	3.0116	1.85327	1.8356	0	2.47962	0	2.77853	2.47962	0	2.77853	4.23929	9.87738	1.41299
AT1G06777	NA		0	0	0	0	0	0	1.64947	0	0	0	0	0	0	0	0		0	0	0	0	0	0	0	0	0	0	0	0	0	0	0
AT1G06780	NA	galacturonosyltransferase 6	2414.57	2574.57	3260.07	2088.21	2380.52	2315.04	2022.25	1677.83	1734.18	1949.43	1728.62	1925.44	2477.26	2242.19	2101.98		3166.79	3628.17	2784.22	2944.85	2230.25	2722.04	2561.45	2324.58	2693.78	2561.45	2324.58	2693.78	2577.49	2661.25	2467.07
AT1G06783	NA		0	0	0	0	0	0	0	0	0	0	0	0	0	0	0		0	0	0	0	0	0	0	0	0	0	0	0	0	0	0
AT1G06787	NA		38.7805	31.2951	48.6105	49.1303	40.8277	44.0019	31.34	47.6268	36.364	34.9921	44.9892	41.7748	12.5962	32.7806	47.7335		37.0818	45.8188	28.6102	44.4785	42.2187	50.9686	30.9953	35.5123	29.1745	30.9953	35.5123	29.1745	60.7632	11.2884	43.8025
AT1G06790	NA	RNA polymerase Rpb7 N-terminal domain-containing protein	734.164	733.45	601.026	1012.65	912.267	887.598	803.293	869.53	910.353	793.768	811.536	868.725	655.004	651.24	666.565		737.186	560.008	749.888	774.668	890.264	794.792	680.657	717.645	611.276	680.657	717.645	611.276	589.262	618.042	624.539
AT1G06797	NA		0	0	0	0	0	0	0	0	0	0	0	0	0	0	0		0	0	0	0	0	0	0	0	0	0	0	0	0	0	0
AT1G06800	10hpi_48hpi_12dpi male	alpha/beta-Hydrolases superfamily protein	2599.02	3398.6	4071.65	2490.8	1831.66	2049.48	1573.6	1389.34	1299.07	1675.02	1760.64	1630.17	1129.46	1221.62	1370.63		1670.16	1696.99	1435.03	1936.67	2090.74	2022.82	1569.6	1550.7	1487.9	1569.6	1550.7	1487.9	1188.42	939.762	1403.09
AT1G06810	NA		2.42378	1.54271	1.32094	2.82764	1.34808	2.32609	8.24736	5.44307	1.25393	3.68338	4.32589	3.79771	8.39749	0	8.52385		2.96654	0	0	3.70655	0	0	0	1.47968	4.16779	0	1.47968	4.16779	1.4131	5.64422	8.47791
AT1G06817	NA		0	0	0	0	0	0	0	0	0	0	0	0	0	0	0		0	0	0	0	0	0	0	0	0	0	0	0	0	0	0
AT1G06820	NA	carotenoid isomerase	1095.07	1085.19	1007.08	1158.63	1140.86	1106.44	1271.74	1451.94	1655.19	1326.94	1305.55	1329.2	1356.19	1481.68	1438.83		1140.64	1089.47	1069.12	1115.67	1002.24	1001.85	1300.56	1349.47	1339.25	1300.56	1349.47	1339.25	1627.89	1721.49	1626.35
AT1G06823	NA		0	0	0	0	0	0	0	0	0	0	0	0	0	0	0		0	0	0	0	0	0	0	0	0	0	0	0	1.4131	0	0
AT1G06827	NA		0	0	0	0	0	0	0	0	0	0	0	0	0	0	0		0	0	0	0	0	0	0	0	0	0	0	0	0	0	0
AT1G06830	24dpi	Glutaredoxin family protein	316.789	269.975	106.203	246.712	140.201	131.812	494.842	502.123	628.219	426.351	514.781	455.725	726.383	1274.07	1360.41		72.6803	62.7887	111.429	129.729	69.7527	113.087	419.056	793.109	338.98	419.056	793.109	338.98	1236.46	1055.47	1329.62
AT1G06837	NA		0.484757	1.54271	0.528374	1.06037	2.11842	1.74457	8.24736	10.8861	6.26965	9.20844	5.19106	0.949427	12.5962	15.2976	11.9334		0	0	1.5058	3.70655	3.67119	1.59277	3.71944	7.3984	5.55705	3.71944	7.3984	5.55705	5.65239	0	19.7818
AT1G06840	NA	Leucine-rich repeat protein kinase family protein	5174.78	6576.59	6800.97	4614.36	4721.95	4648.11	8832.93	10990.9	12402.6	9863.16	9858.7	10032.6	10681.6	8354.67	9616.6		5538.54	6611.48	5054.97	5381.9	3946.53	5076.15	6971.46	8440.1	7668.73	6971.46	8440.1	7668.73	8359.89	8970.07	10913.9
AT1G06850	12dpi_male	basic leucine-zipper 52	669.934	645.075	573.815	602.641	674.812	711.397	453.605	702.156	629.473	865.594	846.144	905.753	533.24	603.162	509.726		986.376	928.255	841.742	922.93	756.266	858.502	849.271	865.613	823.833	849.271	865.613	823.833	689.592	770.435	631.604
AT1G06853	NA		1.69665	5.73008	9.24655	3.53455	7.89592	12.9873	0	4.0823	6.26965	2.76253	0.865177	1.89885	0	0	0		22.2491	8.48496	7.52899	3.70655	20.1916	14.3349	6.19906	2.95936	8.33558	6.19906	2.95936	8.33558	0	0	0
AT1G06857	NA		0	0	0	0	0	0	0	0	3.76179	0	0.865177	1.89885	0	0	0		0	0	0	0	0	0	0	0	0	0	0	0	0	0	0
AT1G06860	NA		1.45427	0	0	0	0.192583	0.581523	0	4.0823	0	2.76253	0	0	0	0	0		0	5.09098	0	0	1.8356	1.59277	1.23981	0	0	1.23981	0	0	0	0	0
AT1G06863	NA		0	0	0	0.706911	0	0.775364	1.64947	4.0823	20.0629	5.52507	5.19106	6.64599	0	2.18537	1.70477		0	0	0	0	0	0	3.71944	1.47968	4.16779	3.71944	1.47968	4.16779	1.4131	1.41105	0
AT1G06867	NA		0.242378	1.98349	1.58512	0.706911	0	0	1.64947	0	0	0	0	0	0	0	0		1.48327	0	1.5058	0	1.8356	0	0	0	0	0	0	0	0	1.41105	0
AT1G06870	NA	Peptidase S24/S26A/S26B/S26C family protein	1683.8	1666.57	2017.07	1760.91	1664.69	1942.67	1349.27	1359.41	1016.94	1410.73	1168.85	1227.61	1066.48	1285	1097.87		2305.01	2781.37	1965.07	1614.2	1769.52	1775.94	1678.71	1482.64	1543.47	1678.71	1482.64	1543.47	1349.51	1412.46	1121.91
AT1G06873	NA		7.51373	5.95047	15.3229	2.47419	2.50358	4.07066	3.29895	0	0	2.76253	1.73035	1.89885	0	4.37074	5.11431		7.41636	5.09098	3.0116	1.85327	1.8356	0	2.47962	0	0	2.47962	0	0	1.4131	2.82211	1.41299
AT1G06877	NA		0	1.10194	1.58512	0.353455	0	0	0	0	0	0	0	0	0	0	0		2.96654	0	0	0	1.8356	0	0	0	0	0	0	0	0	0	1.41299
AT1G06880	NA		0	0	0	0	0	0	0	0	0	0	0	0	0	0	0		0	0	0	0	0	0	0	0	0	0	0	0	0	0	0
AT1G06883	NA		0.969514	1.10194	1.05675	0.353455	0	0	0	0	0	0	0	1.89885	0	2.18537	0		0	0	0	0	0	0	0	0	0	0	0	0	0	0	0
AT1G06890	NA	nodulin MtN21 /EamA-like transporter family protein	4530.54	4727.1	4983.1	4947.67	5062.25	4818.31	4945.12	4983.13	3976.21	4075.66	3948.67	3963.86	4606.02	3330.5	4050.53		4848.82	4967.1	4875.78	4694.34	5196.57	5029.96	3971.12	3835.33	3996.91	3971.12	3835.33	3996.91	3200.67	3609.48	3897.01
AT1G06897	NA		0	0	0	0	0	0	0	0	0	0	0	0	0	0	0		0	0	0	0	0	0	0	0	0	0	0	0	0	0	0
AT1G06900	NA	Insulinase (Peptidase family M16) family protein	2824.68	2936.01	2402.25	3531.37	4045.6	3759.93	3313.79	6812	6584.38	6049.95	5046.58	5503.83	4228.14	3682.35	4231.24		4188.76	3424.53	4169.56	4032.72	2277.98	3620.36	4009.55	4261.48	4563.73	4009.55	4261.48	4563.73	3132.84	3797.15	4179.61
AT1G06903	NA		0.242378	0	0	0	0.57775	0	0	0	0	0	0	0	0	0	1.70477		0	0	0	1.85327	0	0	0	0	0	0	0	0	0	0	0
AT1G06907	NA		0	0	0	0	0	0	0	0	0	0	0	0	0	0	0		0	0	0	0	0	0	0	0	0	0	0	0	0	0	0
AT1G06910	NA	TRF-like 7	389.744	385.458	354.539	426.621	388.633	383.999	366.183	336.109	394.988	420.826	425.667	379.771	474.458	517.933	485.859		329.286	332.611	385.484	463.318	335.914	353.595	416.577	432.067	414	416.577	432.067	414	503.063	465.648	483.241
AT1G06913	NA		0	0.220388	0	0	0	0	0	0	0	0	0	0	0	0	0		0	0	0	0	0	0	0	0	0	0	0	0	0	0	0
AT1G06917	NA		5.81708	5.95047	6.34049	2.47419	4.42942	0.193841	3.29895	2.72153	7.52358	4.60422	4.32589	2.84828	20.9937	0	5.11431		0	0	3.0116	5.55982	3.67119	0	0	2.95936	2.77853	0	2.95936	2.77853	8.47859	7.05527	11.3039
AT1G06920	NA	ovate family protein 4	0.242378	0.440775	0	0	0	0.193841	0	0	0	0	0	0	0	0	1.70477		4.44982	1.69699	3.0116	0	0	0	0	0	0	0	0	0	0	0	0
AT1G06923	10hpi_48hpi		259.345	169.699	262.602	53.3718	121.328	208.961	24.7421	12.2469	18.8089	53.409	57.1017	52.2185	0	15.2976	27.2763		489.48	722.919	495.408	368.801	767.279	484.202	249.202	159.805	134.759	249.202	159.805	134.759	36.7405	36.6874	15.5428
AT1G06925	NA		0	0	0	0	0	0	0	0	0	0	0	0	0	0	0		0	0	1.5058	0	0	0	0	0	0	0	0	0	0	0	0
AT1G06927	NA		0	0	0	0	0	0	0	0	0	0	0	0	0	0	1.70477		0	0	0	0	0	0	0	0	0	0	0	0	0	0	0
AT1G06930	10hpi_48hpi_12dpi male		57.2013	52.8931	30.6457	56.9063	71.2558	62.0291	26.3916	14.9684	8.77751	34.0712	37.2026	34.1794	0	39.3367	23.8668		112.729	66.1827	81.3131	48.1851	31.2051	58.9324	61.9906	54.7482	50.0135	61.9906	54.7482	50.0135	21.1965	38.0985	15.5428
AT1G06933	NA		0	0	0	0	0	0	0	0	0	0	0	0	0	0	0		0	0	0	0	0	0	0	0	0	0	0	0	0	0	0
AT1G06937	NA		0	0	0	0.353455	0	0	0	0	0	0	0	0	0	0	0		0	0	0	0	0	0	0	0	0	0	0	0	0	0	0
AT1G06943	NA		0	0	0	0	0	0	0	0	0	0	0	0	0	0	0		0	0	0	0	0	0	0	0	0	0	0	0	0	0	0
AT1G06947	NA		1.69665	0	0.264187	0.706911	0.57775	0	0	0	0	0.920844	0	1.89885	0	4.37074	1.70477		0	0	1.5058	0	0	0	0	0	1.38926	0	0	1.38926	0	0	0
AT1G06950	NA	translocon at the inner envelope membrane of chloroplasts 110	3138.56	3899.54	3306.04	4041.06	4784.54	4287.18	5273.36	6779.34	6237.04	5514.02	5008.51	5172.48	7826.46	4967.35	5676.88		5013.46	4705.76	4597.2	5063.14	2347.73	4603.1	3578.1	4151.98	4526.22	3578.1	4151.98	4526.22	4331.14	5505.93	5647.7
AT1G06953	NA		3.87805	3.74659	2.1135	1.76728	2.50358	1.55073	0	4.0823	12.5393	8.2876	0.865177	14.2414	25.1925	2.18537	3.40954		0	3.39399	0	0	0	1.59277	4.95925	0	2.77853	4.95925	0	2.77853	5.65239	1.41105	5.65194
AT1G06957	NA		0	0	0	0	0.192583	0	0	0	0	0	0.865177	0	4.19874	0	1.70477		0	0	0	0	0	0	0	0	0	0	0	0	1.4131	4.23316	1.41299
AT1G06960	NA	RNA-binding (RRM/RBD/RNP motifs) family protein	885.893	774.222	782.258	994.27	871.632	725.935	740.613	857.283	926.654	844.414	956.021	904.804	738.979	920.041	1010.93		571.06	543.038	679.115	665.325	646.13	740.637	719.091	837.499	765.484	719.091	837.499	765.484	989.168	970.805	1037.13
AT1G06963	NA		17.4512	18.733	31.7025	16.9659	15.2141	13.1812	18.1442	17.69	37.6179	21.1794	23.3598	25.6345	54.5837	32.7806	44.324		7.41636	10.182	12.0464	22.2393	7.34239	17.5205	16.1176	8.87808	20.8389	16.1176	8.87808	20.8389	50.8715	49.3869	8.47791
AT1G06967	NA		0	0	0	0	0	0	0	0	0	0	0	0	0	0	0		0	0	0	0	0	0	0	0	0	0	0	0	0	0	0
AT1G06970	NA	cation/hydrogen exchanger 14	1.93903	6.39124	4.75537	13.4313	10.9773	14.3442	57.7316	43.5445	43.8875	48.8047	33.7419	60.7633	29.3912	19.6683	47.7335		13.3495	10.182	16.5638	5.55982	9.17798	7.96384	8.67868	22.1952	40.2886	8.67868	22.1952	40.2886	15.5441	11.2884	8.47791
AT1G06973	NA		0	0	0	0	0	0	0	0	0	0	0	0	0	0	0		0	0	0	0	0	0	0	0	0	0	0	0	0	0	0
AT1G06977	NA		1.69665	8.81551	4.227	11.3106	5.19975	15.7011	4.94842	13.6077	3.76179	8.2876	15.5732	2.84828	4.19874	4.37074	8.52385		19.2825	8.48496	9.03479	11.1196	3.67119	6.37107	8.67868	7.3984	5.55705	8.67868	7.3984	5.55705	8.47859	4.23316	7.06493
AT1G06980	10hpi_48hpi_12dpi male		57.6861	49.5872	42.5341	56.5529	62.7822	55.8262	14.8453	20.4115	18.8089	44.2005	38.933	26.5839	12.5962	30.5952	30.6858		83.0633	78.0617	57.2204	35.2122	64.2459	66.8963	47.1129	44.3904	50.0135	47.1129	44.3904	50.0135	19.7834	26.81	33.9116
AT1G06983	10hpi_48hpi		289.4	215.319	383.6	191.926	157.726	150.033	29.6905	2.72153	8.77751	7.36675	33.7419	32.2805	4.19874	2.18537	0		96.4127	205.336	97.8769	142.702	245.97	178.39	66.9498	28.1139	55.5705	66.9498	28.1139	55.5705	7.06549	8.46632	9.8909
AT1G06987	NA		2.42378	1.7631	2.1135	0.353455	0.385167	1.35689	11.5463	0	5.01572	0.920844	6.92142	1.89885	8.39749	2.18537	1.70477		0	1.69699	0	0	0	0	8.67868	5.91872	2.77853	8.67868	5.91872	2.77853	7.06549	7.05527	0
AT1G06990	NA	GDSL-like Lipase/Acylhydrolase superfamily protein	1.69665	0.881551	1.84931	2.47419	2.50358	5.81523	0	0	0	0	0	2.84828	0	0	0		0	1.69699	0	1.85327	0	3.18554	1.23981	0	4.16779	1.23981	0	4.16779	2.8262	0	2.82597
AT1G06993	NA		2.66616	2.64465	2.64187	0.353455	4.42942	0	0	1.36077	0	0	1.73035	2.84828	0	0	0		0	3.39399	10.5406	1.85327	5.50679	3.18554	1.23981	5.91872	0	1.23981	5.91872	0	2.8262	4.23316	0
AT1G06997	NA		0.484757	0	0.528374	0	0	0	0	0	0	0	0	0	0	0	0		0	0	0	0	0	0	0	0	0	0	0	0	0	0	0
AT1G07000	10hpi_48hpi	exocyst subunit exo70 family protein B2	2905.63	2713.63	3793.46	1771.87	1940.47	1974.85	1225.56	910.353	899.067	1431.91	1277.87	1320.65	1032.89	1564.73	1476.33		2450.37	3782.6	2487.58	2835.51	2678.14	2707.71	2013.45	1682.4	1679.62	2013.45	1682.4	1679.62	1333.96	1312.28	1835.47
AT1G07003	NA		0	0	0	0	0	0	0	1.36077	2.50786	0	0	0	0	0	0		0	0	0	0	0	0	0	0	0	0	0	0	2.8262	2.82211	0
AT1G07007	NA		0	0	0	0	0	0	0	0	0	0	0	0	0	0	0		0	0	0	0	0	0	0	0	0	0	0	0	0	0	0
AT1G07010	12dpi fem._24dpi	Calcineurin-like metallo-phosphoesterase superfamily protein	178.148	102.48	180.968	251.307	182.376	184.731	1317.93	1159.37	1514.75	715.496	840.952	726.311	2389.09	1789.82	1198.45		91.9629	168.002	158.109	176.061	178.053	143.349	395.5	733.921	801.605	395.5	733.921	801.605	1913.33	1666.45	1216.58
AT1G07013	NA		0	0	0.528374	0	0.385167	0.387682	0	0	1.25393	0	1.73035	0	0	0	0		0	0	0	0	0	0	0	0	0	0	0	0	1.4131	0	0
AT1G07017	NA		0	0	0	0	0	0	0	0	0	0	0	0	0	0	0		0	0	0	0	0	0	0	0	0	0	0	0	0	0	0
AT1G07020	NA		1953.81	1938.53	2311.9	1678.56	1644.28	1670.52	1237.1	1043.71	1123.52	1344.43	1505.41	1451.67	801.96	1153.88	1026.27		1401.69	1785.24	1663.91	1658.68	2252.28	1787.09	1837.4	1461.92	1394.82	1837.4	1461.92	1394.82	1273.2	1336.27	1157.23
AT1G07023	NA		0.484757	3.5262	2.37769	3.1811	1.34808	3.10146	11.5463	9.52537	15.0472	3.68338	1.73035	3.79771	12.5962	4.37074	5.11431		0	0	4.5174	1.85327	0	4.77831	4.95925	1.47968	8.33558	4.95925	1.47968	8.33558	1.4131	5.64422	1.41299
AT1G07025	NA	Mitochondrial substrate carrier family protein	0	0.440775	0	0	0.770333	0.969205	0	1.36077	1.25393	1.84169	0	0	0	2.18537	5.11431		0	0	0	0	1.8356	1.59277	0	0	0	0	0	0	0	0	0
AT1G07027	NA		4.36281	4.84853	3.17025	1.76728	1.92583	7.94748	4.94842	2.72153	7.52358	6.44591	2.59553	5.69656	0	8.74148	13.6382		11.8662	1.69699	7.52899	11.1196	1.8356	1.59277	2.47962	7.3984	1.38926	2.47962	7.3984	1.38926	4.23929	4.23316	2.82597
AT1G07030	NA	Mitochondrial substrate carrier family protein	2008.1	2027.13	2258.27	2194.6	1966.85	2103.95	1603.29	1597.54	1593.74	1915.36	1961.36	1914.99	1255.42	1457.64	1510.43		2021.7	2151.79	1962.06	1977.44	1868.64	1834.87	1823.76	1587.7	1628.22	1823.76	1587.7	1628.22	1497.88	1516.88	1541.57
AT1G07040	NA		2165.89	2498.98	3648.43	2123.56	2188.32	2470.7	4541	2838.56	2930.43	2350.92	2357.61	2297.61	3279.22	2462.91	2780.48		2358.4	3176.77	2457.46	2479.68	2663.45	2261.73	2616	2152.93	2175.59	2616	2152.93	2175.59	2193.13	2280.26	2140.67
AT1G07050	NA	CCT motif family protein	8.968	17.4106	3.17025	25.4488	16.5622	4.2645	1.64947	1.36077	1.25393	1.84169	0	2.84828	16.795	4.37074	54.5526		23.7324	25.4549	28.6102	11.1196	3.67119	9.55661	0	0	1.38926	0	0	1.38926	0	0	49.4545
AT1G07051	NA		0	0	0	0.353455	0	0	0	0	0	0	0	0	0	0	0		0	0	0	0	0	0	0	0	0	0	0	0	0	0	0
AT1G07060	NA		11.3918	22.6999	13.7377	24.7419	21.9545	23.4548	0	6.80384	8.77751	6.44591	5.19106	4.74713	0	4.37074	13.6382		16.316	15.2729	24.0928	22.2393	5.50679	20.706	9.9185	13.3171	19.4497	9.9185	13.3171	19.4497	2.8262	1.41105	4.23896
AT1G07070	NA	Ribosomal protein L35Ae family protein	1685.5	1452.8	1329.92	1825.95	1741.15	1497.42	603.707	498.041	521.635	567.24	699.063	654.155	361.092	646.87	702.365		1122.84	739.889	1159.47	1213.89	1558.42	1185.02	747.607	682.133	736.31	747.607	682.133	736.31	633.068	743.625	635.843
AT1G07080	12dpi fem._24dpi	Thioredoxin superfamily protein	4053.29	4250.62	5552.42	4215.31	4416.71	4474.63	8483.24	6215.98	5573.72	4799.44	4699.64	4684.47	7927.23	5450.31	5649.61		4521.01	5586.5	4506.86	5478.27	4752.36	5338.96	4655.49	4381.33	4574.84	4655.49	4381.33	4574.84	4762.14	4158.38	4162.65
AT1G07090	NA	Protein of unknown function (DUF640)	1467.84	1183.92	1051.2	1363.98	1547.02	1367.16	1197.52	1016.49	1126.03	1444.8	1759.77	1608.33	1519.95	1547.24	1500.2		1112.45	1367.78	1191.09	1923.7	1771.35	1589.58	1527.45	1433.81	1519.85	1527.45	1433.81	1519.85	1831.37	1604.37	1749.28
AT1G07100	NA		0	0	0	0	0	0	0	0	0	0	0	0	0	0	0		0	0	0	0	0	0	0	0	0	0	0	0	0	0	0
AT1G07110	Increasing	fructose-2,6-bisphosphatase	1858.07	1889.16	2167.39	1866.95	2274.41	1864.56	3122.45	3525.75	3309.12	2815.94	2593.8	2683.08	5290.42	3404.81	3631.16		2141.85	2525.13	2251.17	2503.77	1734.64	2215.54	2204.39	2184.01	2588.2	2204.39	2184.01	2588.2	3455.02	3689.91	3655.39
AT1G07117	NA		0	0	0	0	0	0	0	0	0	0	0	0	0	0	0		0	0	0	0	0	0	0	0	0	0	0	0	0	0	0
AT1G07119	12dpi fem._24dpi		75.1373	83.3066	70.538	101.795	98.6027	91.2991	140.205	93.8929	142.948	69.9842	72.6749	88.2967	142.757	161.717	158.544		100.863	95.0316	93.3595	105.637	53.2323	98.7517	102.904	153.887	152.819	102.904	153.887	152.819	262.836	115.706	204.883
AT1G07120	Increasing		53.5656	50.028	48.8746	41.3543	64.708	62.8045	191.339	106.14	157.995	111.422	123.72	130.071	247.726	297.21	134.677		72.6803	78.0617	67.7609	72.2776	95.451	92.3806	223.166	362.522	233.396	223.166	362.522	233.396	606.219	378.162	381.506
AT1G07123	NA		0	0.220388	0.264187	0	0	0	0	0	0	0	0	0	0	0	0		0	0	0	0	0	0	0	0	0	0	0	0	0	0	0
AT1G07127	NA		0	0.440775	0	0	0	0	0	0	0	0	0	0	0	0	0		0	0	0	0	0	0	0	0	0	0	0	0	0	0	1.41299
AT1G07128	10hpi		1467.6	1305.58	1909.81	971.295	803.458	722.058	697.727	400.066	432.606	546.061	821.053	675.042	688.594	891.631	896.709		738.67	851.89	755.911	709.803	1106.86	858.502	634.784	603.709	668.236	634.784	603.709	668.236	837.967	674.484	811.054
AT1G07130	10hpi_48hpi_12dpi male	Nucleic acid-binding, OB-fold-like protein	680.114	648.381	864.685	592.391	497.635	511.934	440.409	289.843	294.673	403.33	441.24	453.826	314.906	388.996	448.354		495.413	587.159	566.18	533.743	638.788	555.876	525.68	470.538	472.35	525.68	470.538	472.35	491.758	385.218	436.612
AT1G07133	NA		0	0	0	0	0	0	0	0	0	0	0	0	0	0	0		0	0	0	0	0	0	0	0	0	0	0	0	0	0	0
AT1G07135	10hpi	glycine-rich protein	2031.13	2236.05	2693.39	821.784	446.601	209.542	654.841	409.591	339.815	299.274	326.172	318.058	432.471	1018.38	465.402		176.509	139.153	78.3015	126.023	269.833	170.426	471.129	603.709	668.236	471.129	603.709	668.236	955.254	1014.55	990.503
AT1G07137	NA		0	0	0	0	0	0	0	0	0	0	0	0	0	0	0		0	0	0	0	0	0	0	0	0	0	0	0	0	0	0
AT1G07140	NA	Pleckstrin homology (PH) domain superfamily protein	19659.3	19959	23224.4	17529.6	17262.4	18361.8	12889	11891.7	11359.3	10690.1	10863.2	10511.1	8897.14	8905.38	9311.45		18242.8	19639.3	18944.5	16099.4	22743	17534.8	14238	12709	11248.9	14238	12709	11248.9	8203.03	7958.34	8216.51
AT1G07143	NA		4.12043	2.64465	0.264187	2.12073	3.85167	0.969205	23.0926	13.6077	17.555	4.60422	18.1687	10.4437	41.9874	34.9659	11.9334		8.89963	6.78797	1.5058	0	1.8356	4.77831	7.43887	19.2358	16.6712	7.43887	19.2358	16.6712	59.3501	45.1537	19.7818
AT1G07147	NA		0	0	0	0	0	0	0	0	0	0	0	0	0	0	0		0	0	0	0	0	0	0	0	0	0	0	0	0	0	0
AT1G07150	10hpi_48hpi_24dpi	mitogen-activated protein kinase kinase kinase 13	583.89	389.646	740.781	486.001	567.543	471.809	186.39	167.374	209.406	209.032	308.868	269.637	335.9	343.103	242.077		704.554	573.584	671.586	693.124	528.652	592.51	276.478	295.936	333.423	276.478	295.936	333.423	230.335	239.879	276.945
AT1G07157	NA		0	0	0	0	0	0	0	0	0	0	0	0	0	0	0		0	0	0	0	0	0	0	0	0	0	0	0	0	0	1.41299
AT1G07160	NA	Protein phosphatase 2C family protein	124.34	98.0725	133.415	85.5362	50.4568	55.2447	37.9379	20.4115	20.0629	12.8918	20.7643	14.2414	41.9874	37.1513	34.0954		74.1636	78.0617	72.2783	50.0384	73.4239	60.5252	23.5564	22.1952	29.1745	23.5564	22.1952	29.1745	26.8489	32.4542	57.9324
AT1G07163	NA		0	0	0	0	0	0	0	0	0	0	0	0	0	0	0		0	0	0	0	0	0	0	0	0	0	0	0	0	0	0
AT1G07167	NA		0.727135	0.661163	0.528374	0	1.54067	0.193841	0	0	2.50786	0	0.865177	0	0	0	0		0	0	0	0	0	0	1.23981	2.95936	0	1.23981	2.95936	0	0	0	0
AT1G07170	NA	PHF5-like protein	1302.54	1309.98	1306.93	1325.81	1277.02	1272.18	1230.51	1392.06	1428.23	1317.73	1573.76	1494.4	932.121	1182.29	1292.22		1191.07	1004.62	1148.92	1093.43	1674.06	1192.98	1440.66	1327.27	1417.05	1440.66	1327.27	1417.05	1211.02	1190.93	1233.54
AT1G07173	NA		2.42378	1.7631	1.84931	1.41382	0	0.581523	0	0	0	0.920844	0	0.949427	0	0	0		1.48327	0	1.5058	1.85327	0	1.59277	4.95925	0	0	4.95925	0	0	1.4131	1.41105	0
AT1G07175	10hpi_48hpi_12dpi male		37.0839	33.0582	6.86887	14.4917	28.8875	24.424	0	1.36077	2.50786	11.971	10.3821	18.9885	0	0	17.0477		106.796	44.1218	105.406	35.2122	25.6984	27.0771	42.1536	20.7155	54.1813	42.1536	20.7155	54.1813	4.23929	1.41105	2.82597
AT1G07177	NA		0	0	0	0	0	0	0	0	0	0	0	0	0	0	0		0	0	0	0	0	0	0	0	0	0	0	0	0	0	0
AT1G07180	12dpi fem._24dpi	alternative NAD(P)H dehydrogenase 1	10.6646	7.05241	5.81212	20.5004	13.4808	16.4765	250.72	78.9245	99.0604	45.1214	42.3937	30.3817	239.328	148.605	109.105		32.632	3.39399	12.0464	3.70655	5.50679	1.59277	27.2759	23.6749	62.5168	27.2759	23.6749	62.5168	117.287	86.0743	80.5402
AT1G07183	NA		0	0	0	0	0	0	0	0	0	0	0	0	0	0	0		0	0	0	0	0	0	0	0	0	0	0	0	0	0	0
AT1G07187	NA		0.484757	3.30582	2.1135	2.12073	0.57775	0.775364	4.94842	6.80384	2.50786	6.44591	8.65177	3.79771	4.19874	0	0		4.44982	1.69699	1.5058	0	0	0	1.23981	1.47968	2.77853	1.23981	1.47968	2.77853	2.8262	1.41105	5.65194
AT1G07190	NA		0	0	0.528374	0	0	0	0	6.80384	1.25393	0.920844	2.59553	6.64599	0	0	3.40954		0	0	0	0	0	0	0	0	1.38926	0	0	1.38926	0	0	1.41299
AT1G07193	NA		0	0	0	0	0	0	0	0	0	0	0	0	0	0	0		0	0	0	0	0	0	0	0	0	0	0	0	0	0	0
AT1G07197	NA		0	0	0	0	0	0	0	0	0	0	0	0	0	0	0		0	0	0	0	0	0	0	0	0	0	0	0	0	0	0
AT1G07200	NA	Double Clp-N motif-containing P-loop nucleoside triphosphate hydrolases superfamily protein	2895.21	2728.18	2424.71	2534.27	2693.47	2599.99	3589.25	6167	5003.18	5176.07	4529.2	4637.95	4383.49	3686.72	3020.85		2982.86	2983.31	3040.21	2915.2	2065.05	2677.44	3783.91	3733.23	3956.62	3783.91	3733.23	3956.62	3818.19	3324.44	3071.83
AT1G07210	NA	Ribosomal protein S18	2801.89	2530.93	2238.72	3315.41	3260.44	3185	3483.69	2838.56	2654.57	2481.68	2818.75	2801.76	2158.15	2371.13	2477.03		2810.8	1987.18	2755.61	2570.49	3168.24	2511.8	2381.68	2300.9	2354.8	2381.68	2300.9	2354.8	2143.67	2002.29	2216.97
AT1G07220	NA	Arabidopsis thaliana protein of unknown function (DUF821)	953.759	990.202	772.219	1206.7	1091.95	1003.13	1370.71	1564.88	1408.16	1327.86	1328.91	1401.35	1528.34	1385.52	1491.67		1036.81	926.558	904.985	1113.82	765.444	928.584	1076.16	1136.39	1039.17	1076.16	1136.39	1039.17	1325.49	1288.29	1388.96
AT1G07230	12dpi fem._12dpi male_24dpi	non-specific phospholipase C1	2606.05	3140.53	3736.4	2923.08	3300.69	3262.34	7249.43	6284.02	5269.01	5382.33	4964.39	5030.06	6146.96	4357.63	4573.9		3227.6	4488.55	3193.8	3977.12	3573.91	3602.84	4460.84	4439.04	4358.12	4460.84	4439.04	4358.12	4249.18	4410.95	4132.98
AT1G07233	NA		0	0	0	0	0	0	0	0	0	0	0	0	0	0	0		0	0	0	0	0	0	0	0	0	0	0	0	0	0	0
AT1G07237	NA		0	0	0	0	0	0	0	0	0	0	0	0	0	0	0		0	0	0	0	0	0	0	0	0	0	0	0	0	0	0
AT1G07240	10hpi_24dpi	UDP-glucosyl transferase 71C5	4898.95	5583.52	6664.65	3516.53	3914.06	3908.8	2706.79	2999.13	3222.6	3418.17	3491.86	3372.36	4320.51	4169.69	4062.47		3785.31	4481.76	3707.28	5111.33	4700.96	4802.2	3719.44	4076.52	3955.23	3719.44	4076.52	3955.23	4357.99	3397.82	4431.12
AT1G07243	NA		0	1.54271	0.528374	2.47419	0	0	0	0	1.25393	0	0	0	0	4.37074	0		0	0	0	0	0	0	0	0	0	0	0	0	0	0	0
AT1G07247	NA		0	0	0	0	0	0	0	0	0	0	0	0	0	0	0		0	0	0	0	0	0	0	0	0	0	0	0	0	0	0
AT1G07250	12dpi fem._24dpi	UDP-glucosyl transferase 71C4	1313.21	1306.9	1651.96	1455.88	1315.54	1389.06	2500.6	1939.09	1796.88	1905.23	1976.93	1896.95	2766.97	2264.04	1997.99		1891.17	2426.7	1882.25	1984.86	1655.71	1737.71	1748.13	1827.4	1778.26	1748.13	1827.4	1778.26	2164.87	1978.3	2161.87
AT1G07253	NA		0	0	0	0	0	0	0	0	0	0	0	0	0	0	0		0	0	0	0	0	0	0	0	0	0	0	0	0	0	0
AT1G07257	NA		0	0	0	0	0	0	0	0	0	0	0	0	0	0	0		0	0	0	0	0	0	0	0	0	0	0	0	0	0	0
AT1G07260	10hpi_48hpi	UDP-glucosyl transferase 71C3	3045.73	3332.04	3105.52	2055.7	2425.97	2035.52	1560.4	1072.28	1289.04	1123.43	1280.46	1146.91	1028.69	854.48	733.051		1366.09	1179.41	1171.51	3106.09	2300	2806.46	1192.7	1587.7	1708.79	1192.7	1587.7	1708.79	772.964	666.017	818.118
AT1G07263	NA		0	0	0	0	0	0	0	0	0	0	0	0	0	0	0		0	0	0	0	0	0	0	0	0	0	0	0	0	0	0
AT1G07267	NA		0	0	0.264187	0.706911	0.385167	0.969205	1.64947	0	5.01572	0	0.865177	1.89885	0	0	0		0	0	0	0	0	1.59277	0	0	0	0	0	0	0	0	0
AT1G07270	NA	Cell division control, Cdc6	106.646	92.5629	73.4441	130.425	115.357	105.062	51.1337	54.4307	47.6493	59.8549	49.3151	41.7748	37.7887	26.2244	11.9334		105.312	50.9098	111.429	94.5169	64.2459	71.6746	55.7915	57.7075	51.4027	55.7915	57.7075	51.4027	26.8489	31.0432	15.5428
AT1G07273	NA		0	0	0	1.06037	0	0.775364	1.64947	4.0823	0	2.76253	1.73035	0	16.795	2.18537	1.70477		2.96654	1.69699	0	0	0	0	0	0	0	0	0	0	0	0	0
AT1G07277	NA		0	0	0	0	0	0	0	0	0	0	1.73035	0	0	0	0		0	0	0	0	0	0	0	0	0	0	0	0	0	0	0
AT1G07280	24dpi	Tetratricopeptide repeat (TPR)-like superfamily protein	69.805	57.3008	50.724	147.391	125.372	144.412	1027.62	393.262	689.661	395.042	573.613	513.64	3056.69	1990.87	2088.34		169.093	84.8496	93.3595	72.2776	97.2866	73.2674	137.619	331.448	480.685	137.619	331.448	480.685	1346.68	2062.96	2359.69
AT1G07283	NA		0	0	0	0	0	0	0	0	2.50786	0	0	0.949427	4.19874	4.37074	0		0	0	0	0	0	0	0	0	0	0	0	0	1.4131	0	0
AT1G07287	NA		1.45427	0.881551	0.792562	0	0	0.581523	0	0	0	0	0	0	0	0	3.40954		0	0	0	0	1.8356	0	0	0	0	0	0	0	1.4131	1.41105	0
AT1G07290	NA	golgi nucleotide sugar transporter 2	222.019	200.994	173.571	272.161	306.208	252.963	211.133	242.217	252.04	242.182	258.688	231.66	239.328	284.098	289.811		289.238	213.821	322.241	253.898	190.902	240.508	213.248	247.107	322.309	213.248	247.107	322.309	272.728	273.744	264.228
AT1G07293	NA		0	1.32233	0	0.706911	0	0	0	0	0	0	0	0	0	0	0		0	0	0	0	0	0	0	0	0	0	0	0	0	0	0
AT1G07297	NA		0	0	0	0	0	0	0	0	0	0	0	0	0	0	0		0	0	0	0	0	0	0	0	0	0	0	0	0	0	0
AT1G07300	NA	josephin protein-related	342.481	321.546	284.001	347.8	383.433	386.131	508.038	447.692	458.938	867.435	787.311	810.81	571.029	1053.35	688.727		307.037	429.339	304.171	439.226	323.065	352.002	530.64	605.189	729.363	530.64	605.189	729.363	1422.99	1102.03	852.03
AT1G07303	NA		0	0	0	0	0	0	0	0	0	0	0	0	0	0	0		0	0	0	0	0	0	0	0	0	0	0	0	0	0	0
AT1G07310	NA	Calcium-dependent lipid-binding (CaLB domain) family protein	2096.57	2106.03	2715.84	2057.82	1862.28	1907.59	2094.83	2506.53	2119.14	3024.05	2691.57	2727.7	2993.7	2307.75	2166.76		2586.83	3035.92	2502.64	2716.9	2105.43	2459.23	2152.31	2099.67	2321.46	2152.31	2099.67	2321.46	2200.19	2178.67	2406.31
AT1G07313	NA		8.72562	7.93396	5.81212	12.7244	13.0957	9.88589	36.2884	38.1015	57.6808	32.2295	32.0116	42.7242	41.9874	32.7806	20.4572		8.89963	23.7579	4.5174	12.9729	3.67119	12.7421	21.0768	45.8701	31.9531	21.0768	45.8701	31.9531	29.675	28.2211	22.6078
AT1G07317	NA		0	0.220388	0	0	0	0	0	0	0	0	0	0	0	0	0		0	0	0	0	0	0	0	0	0	0	0	0	0	0	0
AT1G07320	NA	ribosomal protein L4	1038.11	993.728	743.159	1158.98	1329.02	1191.73	1492.77	2620.84	2793.75	2110.58	2407.79	2102.03	2002.8	1571.28	1389.39		1354.23	1174.32	1290.47	1221.31	1033.44	1108.57	1730.78	2089.31	2226.99	1730.78	2089.31	2226.99	2437.59	2424.19	1788.84
AT1G07323	NA		72.2288	54.6562	99.0702	102.856	47.7607	56.6016	69.2779	59.8737	76.4897	73.6675	51.0455	63.6116	37.7887	98.3417	129.562		74.1636	74.6677	58.7262	63.0113	141.341	97.1589	43.3934	56.2278	59.7383	43.3934	56.2278	59.7383	138.484	1.41105	127.169
AT1G07327	NA		0	0	0	0	0	0	0	0	0	0	0	0	0	0	0		0	0	0	0	0	0	0	0	0	0	0	0	0	0	0
AT1G07330	NA		6.30184	5.28931	6.07631	3.53455	3.08133	1.74457	6.59789	5.44307	12.5393	5.52507	4.32589	2.84828	8.39749	0	3.40954		0	1.69699	1.5058	0	0	7.96384	2.47962	2.95936	1.38926	2.47962	2.95936	1.38926	1.4131	4.23316	4.23896
AT1G07333	NA		0	0	0	0	0	0	0	0	0	0	0	0	0	0	0		0	0	0	0	0	0	0	0	0	0	0	0	0	0	0
AT1G07337	NA		0	0	0	0	0	0	0	0	0	0	0	0.949427	0	0	0		0	0	0	0	0	0	0	0	0	0	0	0	0	0	0
AT1G07340	NA	sugar transporter 2	0	0.881551	0.792562	0	2.311	0.969205	0	2.72153	1.25393	0	0	0.949427	0	0	0		0	0	0	0	0	1.59277	0	0	0	0	0	0	0	1.41105	0
AT1G07343	NA		0	0	0	0	0	0	0	0	0	0	0	0	0	0	0		0	0	0	0	0	0	0	0	0	0	0	0	0	0	0
AT1G07347	NA		0	0	0	0	0	0	0	0	0	0	0	0	0	0	0		0	0	0	0	0	0	0	0	0	0	0	0	0	0	0
AT1G07350	NA	RNA-binding (RRM/RBD/RNP motifs) family protein	2873.4	4067.92	5230.91	3480.83	2975.99	6196.71	4910.48	9895.5	7773.11	9795.94	8233.03	9311.98	3602.52	4930.2	3027.67		5057.96	5167.34	4357.78	2876.28	5765.61	3674.52	9607.3	7923.69	7320.03	9607.3	7923.69	7320.03	5311.83	4955.62	3108.57
AT1G07353	NA		0.969514	0.440775	0	0	0.57775	0	0	0	0	0	0	0	0	0	0		0	3.39399	0	0	0	0	0	0	0	0	0	0	0	0	0
AT1G07357	NA		0	0	0.264187	1.76728	0	0.193841	0	0	0	0	0	0	0	0	1.70477		0	0	0	0	0	0	0	0	0	0	0	0	1.4131	0	0
AT1G07360	NA	CCCH-type zinc fingerfamily protein with RNA-binding domain	2030.89	1966.52	1891.32	2183.65	2231.27	2211.14	1830.91	2118.71	1721.65	2333.42	2249.46	2391.61	2787.97	1936.24	2260.52		2493.38	2129.73	2365.61	3126.47	1782.36	2809.64	1674.99	1780.06	1992.2	1674.99	1780.06	1992.2	1804.53	1986.76	2055.89
AT1G07367	10hpi_48hpi_24dpi		314.122	395.816	216.105	871.621	88.9735	75.598	47.8347	16.3292	17.555	11.971	35.4723	20.8874	100.77	137.678	110.81		13.3495	52.6068	40.6566	14.8262	9.17798	23.8915	3.71944	0	0	3.71944	0	0	74.8942	57.8532	52.2805
AT1G07370	48hpi	proliferating cellular nuclear antigen 1	1545.4	1660.84	1122	2048.98	1907.54	1930.08	475.048	498.041	490.286	654.72	769.143	675.042	214.136	345.288	293.22		1533.7	1024.98	1472.67	1376.98	1365.68	1278.99	762.484	883.369	640.45	762.484	883.369	640.45	272.728	385.218	285.423
AT1G07373	NA		7.99849	7.05241	4.75537	26.8626	1.54067	1.74457	0	2.72153	0	0.920844	1.73035	0.949427	0	0	1.70477		0	0	0	0	0	0	0	0	0	0	0	0	2.8262	4.23316	0
AT1G07380	12dpi fem._24dpi	Neutral/alkaline non-lysosomal ceramidase	1984.59	2116.38	2434.75	1814.29	2234.93	2360.21	2444.52	2858.97	2665.85	2768.06	2428.55	2590.04	2918.13	2646.48	2263.93		2825.63	3601.02	2826.38	3163.54	2490.9	2763.45	3037.54	2987.47	2977.19	3037.54	2987.47	2977.19	2983.05	2751.56	2657.83
AT1G07383	NA		0	0	0	0	0	0	0	0	0	0	0	0	0	0	0		0	0	0	0	0	0	0	0	0	0	0	0	0	0	0
AT1G07390	24dpi	receptor like protein 1	63.5031	78.8988	53.1016	108.511	117.861	103.705	221.029	186.425	215.676	146.414	130.642	143.363	579.427	295.025	375.049		93.4462	64.4857	100.889	87.1038	51.3967	82.824	95.4655	110.976	123.644	95.4655	110.976	123.644	282.62	268.1	292.488
AT1G07393	NA		33.933	20.7164	16.3796	38.5266	24.8433	22.0979	14.8453	10.8861	3.76179	7.36675	12.1125	6.64599	16.795	32.7806	20.4572		11.8662	23.7579	19.5754	14.8262	31.2051	17.5205	8.67868	22.1952	6.94632	8.67868	22.1952	6.94632	19.7834	25.399	15.5428
AT1G07397	NA		13.5732	10.3582	1.32094	3.53455	2.88875	3.87682	0	1.36077	1.25393	0.920844	4.32589	0	0	8.74148	3.40954		5.93309	0	0	0	1.8356	1.59277	0	2.95936	0	0	2.95936	0	0	0	4.23896
AT1G07400	NA	HSP20-like chaperones superfamily protein	540.019	825.352	929.939	1004.87	662.487	1536.97	981.436	903.549	664.583	876.644	888.537	880.119	130.161	290.654	385.278		486.513	281.701	417.106	1056.37	1727.3	1148.39	752.566	374.359	548.759	752.566	374.359	548.759	118.7	162.271	206.296
AT1G07407	10hpi_48hpi		203.113	192.398	93.7865	108.511	78.574	76.5672	19.7937	2.72153	10.0314	15.6544	40.6633	31.3311	37.7887	48.0781	86.9432		23.7324	35.6368	34.6334	37.0655	16.5204	43.0048	8.67868	26.6342	23.6175	8.67868	26.6342	23.6175	59.3501	56.4422	69.2363
AT1G07410	NA	RAB GTPase homolog A2B	507.056	458.847	392.318	471.863	459.311	460.76	338.142	368.768	374.925	349.921	440.375	371.226	218.335	255.688	252.306		533.978	544.735	534.559	470.731	647.966	555.876	487.246	429.107	393.162	487.246	429.107	393.162	262.836	379.573	245.859
AT1G07413	NA		1.45427	1.32233	0.264187	1.06037	2.11842	1.93841	3.29895	6.80384	8.77751	1.84169	5.19106	5.69656	0	0	0		0	0	6.0232	11.1196	1.8356	0	1.23981	4.43904	4.16779	1.23981	4.43904	4.16779	0	0	0
AT1G07417	NA		0.727135	0.661163	1.05675	2.82764	1.54067	1.93841	4.94842	4.0823	5.01572	6.44591	6.92142	1.89885	0	4.37074	3.40954		0	0	3.0116	1.85327	0	0	0	1.47968	1.38926	0	1.47968	1.38926	1.4131	4.23316	2.82597
AT1G07420	NA	sterol 4-alpha-methyl-oxidase 2-1	1761.36	1872.19	1697.67	1649.93	1833.39	1817.45	2381.84	2004.41	1987.48	1931.01	1967.41	1868.47	3291.82	2183.18	2812.87		2322.8	2603.19	2204.49	2023.77	1641.02	1849.2	1732.02	1639.49	1844.94	1732.02	1639.49	1844.94	2089.97	2215.35	2417.62
AT1G07423	NA		0	0	0	0	0.192583	0.193841	0	0	0	0	0	0	0	0	0		0	0	0	0	0	0	2.47962	0	0	2.47962	0	0	1.4131	0	0
AT1G07430	12dpi fem._24dpi	highly ABA-induced PP2C gene 2	18.1784	25.3446	23.2485	197.935	85.507	68.8136	790.098	417.755	470.224	465.026	374.622	375.973	751.575	415.22	550.64		17.7993	30.5459	24.0928	14.8262	23.8628	19.1132	50.8323	42.9107	58.3491	50.8323	42.9107	58.3491	175.224	220.124	252.924
AT1G07433	NA		0	0	0.792562	0	1.54067	0	0	1.36077	1.25393	0	1.73035	0.949427	0	0	0		1.48327	0	0	1.85327	0	0	1.23981	0	0	1.23981	0	0	0	0	0
AT1G07437	NA		1.45427	0.440775	1.05675	0.706911	2.311	1.35689	0	12.2469	8.77751	1.84169	11.2473	8.54484	0	0	0		0	0	0	0	5.50679	1.59277	2.47962	5.91872	11.1141	2.47962	5.91872	11.1141	5.65239	0	0
AT1G07440	NA	NAD(P)-binding Rossmann-fold superfamily protein	7.51373	3.96698	2.1135	19.44	11.555	10.2736	504.739	594.655	684.645	228.369	377.217	286.727	873.339	758.323	600.079		2.96654	0	3.0116	25.9458	14.6848	14.3349	363.265	711.726	755.759	363.265	711.726	755.759	1119.17	1231.85	1000.39
AT1G07447	NA		0	0	0	0	0	0	0	0	0	0	0	0	0	0	0		0	0	0	0	0	0	0	0	0	0	0	0	0	0	0
AT1G07450	NA	NAD(P)-binding Rossmann-fold superfamily protein	0	0	0	0	0	0	52.7831	12.2469	26.3325	1.84169	3.46071	2.84828	96.5711	50.2635	25.5715		0	0	0	0	0	0	7.43887	11.8374	15.2819	7.43887	11.8374	15.2819	74.8942	57.8532	63.5843
AT1G07453	NA		0	0	0	0	0	0	0	0	0	0	0	0	0	0	0		0	0	0	0	0	0	0	0	0	0	0	0	0	0	0
AT1G07457	NA		5.33232	3.74659	4.75537	9.54329	5.58492	4.65218	13.1958	4.0823	2.50786	4.60422	4.32589	4.74713	8.39749	8.74148	10.2286		4.44982	10.182	1.5058	5.55982	1.8356	4.77831	1.23981	10.3578	2.77853	1.23981	10.3578	2.77853	5.65239	4.23316	5.65194
AT1G07460	NA	Concanavalin A-like lectin family protein	2.90854	1.7631	0.792562	1.06037	0.962917	1.93841	4.94842	4.0823	2.50786	3.68338	0	1.89885	0	17.483	11.9334		1.48327	10.182	6.0232	3.70655	0	1.59277	7.43887	0	6.94632	7.43887	0	6.94632	5.65239	9.87738	5.65194
AT1G07463	NA		0.727135	0.440775	0.528374	0.706911	0	0.193841	0	0	0	0	1.73035	0	0	0	6.81908		0	0	1.5058	1.85327	0	0	0	0	0	0	0	0	0	0	4.23896
AT1G07467	NA		0	0	0	0	0	0	0	0	0	0	0	0	0	0	0		0	0	0	0	0	0	0	0	0	0	0	0	0	0	0
AT1G07470	NA	Transcription factor IIA, alpha/beta subunit	1325.81	1245.85	1318.29	1245.58	1341.92	1216.74	1113.39	1204.28	1149.85	1306.68	1232.01	1228.56	1792.86	1429.23	1295.62		1395.76	1736.02	1397.38	1564.16	1187.63	1458.98	1185.26	1068.33	1185.04	1185.26	1068.33	1185.04	1333.96	1507.01	1336.68
AT1G07473	NA		2.42378	1.7631	1.58512	2.47419	0.962917	0.387682	1.64947	0	1.25393	0.920844	0	0	0	0	3.40954		0	8.48496	1.5058	9.26636	1.8356	0	0	1.47968	1.38926	0	1.47968	1.38926	1.4131	2.82211	4.23896
AT1G07476	NA		0.484757	0.661163	1.05675	2.12073	1.92583	1.35689	0	0	7.52358	0	0	0.949427	0	2.18537	5.11431		1.48327	3.39399	1.5058	0	0	0	4.95925	1.47968	0	4.95925	1.47968	0	1.4131	0	0
AT1G07477	NA		9.45276	4.40775	13.7377	11.664	15.4067	10.2736	26.3916	72.1207	41.3797	24.8628	19.8991	18.9885	163.751	107.083	59.6669		14.8327	5.09098	4.5174	9.26636	14.6848	9.55661	21.0768	23.6749	11.1141	21.0768	23.6749	11.1141	117.287	31.0432	67.8233
AT1G07480	NA	Transcription factor IIA, alpha/beta subunit	1190.81	1132.79	1298.48	1009.82	1055.16	1026.78	1002.88	1158.01	1184.96	1215.51	1175.78	1158.3	1608.12	1328.71	1174.59		1139.15	1462.81	1212.17	1271.35	943.497	1149.98	1030.28	1032.82	1136.42	1030.28	1032.82	1136.42	1257.66	1343.32	1236.36
AT1G07483	NA		0	0.440775	0	0	0.385167	0.581523	0	0	0	0	0	0	0	0	0		1.48327	0	0	0	1.8356	4.77831	0	0	1.38926	0	0	1.38926	1.4131	0	0
AT1G07485	NA		3.87805	7.71357	2.90606	20.5004	11.7476	15.895	16.4947	19.0507	16.3011	35.9129	62.2928	27.5334	4.19874	41.522	49.4383		10.3829	5.09098	13.5522	14.8262	12.8492	6.37107	26.0361	38.4717	25.0067	26.0361	38.4717	25.0067	36.7405	66.3195	97.496
AT1G07487	NA		0	0	0	0	0	0	0	0	0	0	0	0	0	0	0		0	0	0	0	0	0	0	0	0	0	0	0	0	0	0
AT1G07490	NA	ROTUNDIFOLIA like 3	18.9055	9.25629	12.9452	23.6815	22.9174	19.9656	16.4947	28.5761	30.0943	35.9129	44.124	29.4322	16.795	48.0781	27.2763		13.3495	18.6669	33.1276	22.2393	16.5204	17.5205	33.4749	8.87808	38.8994	33.4749	8.87808	38.8994	69.2418	91.7185	46.6285
AT1G07493	NA		0.484757	0.220388	0	0	0	0.193841	0	0	7.52358	0	0	1.89885	0	2.18537	1.70477		0	0	0	0	0	0	0	1.47968	0	0	1.47968	0	0	1.41105	0
AT1G07497	NA		0	0	0	0	0	0	0	0	0	0	0	0	0	0	0		0	0	0	0	0	0	0	0	0	0	0	0	0	0	0
AT1G07500	24dpi		179.36	99.6153	523.619	201.47	72.7965	72.6904	847.829	645.004	569.284	759.697	640.231	735.806	1939.82	2718.6	2009.92		45.9814	127.274	51.1972	74.1309	181.724	114.679	395.5	341.806	454.289	395.5	341.806	454.289	2266.61	1483.02	1523.2
AT1G07503	NA		0	0	0	0.706911	0	0	0	0	0	0	0	0	0	0	0		0	0	0	0	0	0	0	0	0	0	0	0	0	0	0
AT1G07507	NA		0	0	0	0	0	0	0	0	0	0	0	0	0	0	0		0	0	0	0	0	0	0	0	0	0	0	0	0	1.41105	0
AT1G07510	NA	FTSH protease 10	2560.73	2811.27	2802.23	2794.42	2785.14	3000.27	3924.1	4249.68	4183.11	4339.94	3741.03	4004.68	5479.36	4628.61	4674.48		3863.92	3925.14	3270.59	3977.12	2318.36	3395.78	3309.06	3511.28	3591.25	3309.06	3511.28	3591.25	4475.28	3591.13	4264.39
AT1G07513	NA		118.281	113.5	172.778	102.149	108.039	113.979	98.9684	104.779	92.7908	74.5884	95.1695	86.3978	83.9749	104.898	63.0765		115.695	103.517	100.889	120.463	205.587	133.793	117.782	108.017	87.5236	117.782	108.017	87.5236	96.0906	33.8653	97.496
AT1G07517	NA		17.6936	10.5786	19.814	18.7331	15.2141	16.6703	21.4431	19.0507	17.555	21.1794	15.5732	13.292	46.1862	24.0391	13.6382		25.2156	27.1519	12.0464	16.6795	11.0136	23.8915	18.5972	36.992	18.0604	18.5972	36.992	18.0604	19.7834	19.7548	49.4545
AT1G07520	NA	GRAS family transcription factor	1423	1503.93	1913.77	1379.89	1547.98	1630.59	1453.19	1487.32	1396.88	1671.33	1335.83	1496.3	1003.5	1424.86	1208.68		1867.44	2379.18	1817.5	1869.95	1973.27	1847.61	2183.31	1759.34	1775.48	2183.31	1759.34	1775.48	1605.28	1635.41	1326.79
AT1G07523	NA		0	0	0	0.353455	0.57775	0.193841	0	0	0	0	0	0	0	0	0		0	0	0	0	0	0	0	0	0	0	0	0	0	0	0
AT1G07527	NA		0	0	0	0	0	0	0	0	0	0	0	0	0	0	0		0	0	0	0	0	0	0	0	0	0	0	0	0	0	0
AT1G07530	NA	SCARECROW-like 14	2788.56	2914.19	3666.39	2893.74	2963.09	2900.64	3958.73	4970.88	3865.86	4946.78	3916.66	4413.88	6764.18	6490.55	6118.42		2846.4	3673.99	3029.67	3037.51	2958.98	3018.3	4143.45	3779.1	4209.47	4143.45	3779.1	4209.47	5940.66	6304.59	6091.38
AT1G07533	NA		0	0	0	0	0	0	0	0	0	0	0	0	0	0	0		0	0	0	0	0	0	0	0	0	0	0	0	0	0	0
AT1G07537	NA		0	0	0	0	0	0	0	0	0	0.920844	0	0	0	0	0		0	0	0	0	0	0	0	0	0	0	0	0	0	0	0
AT1G07540	12dpi fem._24dpi	TRF-like 2	0	0	0	3.53455	2.11842	0.775364	90.721	46.2661	32.6022	11.0501	7.7866	3.79771	109.167	24.0391	35.8002		0	0	0	0	0	0	0	0	0	0	0	0	4.23929	1.41105	1.41299
AT1G07543	NA		7.99849	6.17086	11.3601	5.30183	6.16267	7.75364	4.94842	4.0823	8.77751	10.1293	9.51695	1.89885	12.5962	24.0391	8.52385		13.3495	10.182	7.52899	9.26636	9.17798	7.96384	4.95925	7.3984	1.38926	4.95925	7.3984	1.38926	9.89168	9.87738	9.8909
AT1G07547	NA		9.69514	10.3582	15.0587	16.9659	13.0957	9.88589	11.5463	39.4622	46.3954	16.5752	26.8205	18.9885	62.9812	63.3757	51.1431		13.3495	10.182	4.5174	18.5327	12.8492	4.77831	21.0768	13.3171	13.8926	21.0768	13.3171	13.8926	62.1763	19.7548	56.5194
AT1G07550	NA	Leucine-rich repeat protein kinase family protein	199.235	167.715	180.704	178.495	338.562	168.448	577.316	281.679	240.754	530.406	369.431	388.316	319.105	1105.8	576.212		102.346	110.305	121.97	385.481	238.628	326.518	519.481	378.798	400.108	519.481	378.798	400.108	1335.38	1135.9	1088
AT1G07553	NA		14.3003	19.3941	7.39724	11.3106	8.85883	4.07066	4.94842	0	0	1.84169	2.59553	8.54484	0	0	3.40954		0	5.09098	0	5.55982	5.50679	1.59277	2.47962	4.43904	5.55705	2.47962	4.43904	5.55705	8.47859	7.05527	1.41299
AT1G07557	NA		1.69665	0.881551	1.05675	0	0.192583	0	0	0	0	0	0	0	0	0	1.70477		0	0	0	0	0	1.59277	4.95925	0	0	4.95925	0	0	0	0	0
AT1G07560	10hpi_48hpi_12dpi male	Leucine-rich repeat protein kinase family protein	1723.31	1833.85	2241.63	1554.14	2127.66	1940.35	872.571	536.142	510.349	1042.4	804.615	908.601	298.111	1169.17	576.212		1587.1	2167.06	1767.81	2492.65	1797.05	2331.81	1655.15	1294.72	1303.13	1655.15	1294.72	1303.13	1037.21	1086.51	901.485
AT1G07563	NA		15.7546	31.9562	48.3463	31.811	16.177	17.2519	14.8453	28.5761	31.3482	23.0211	11.2473	23.7357	25.1925	13.1122	27.2763		19.2825	11.8789	7.52899	9.26636	3.67119	14.3349	11.1583	28.1139	9.72484	11.1583	28.1139	9.72484	9.89168	7.05527	14.1299
AT1G07567	NA		35.872	31.0747	24.041	48.0699	40.8277	37.6052	36.2884	63.9561	26.3325	48.8047	38.933	53.1679	54.5837	37.1513	47.7335		28.1822	42.4248	21.0812	25.9458	36.7119	41.412	44.6332	29.5936	33.3423	44.6332	29.5936	33.3423	38.1536	21.1658	46.6285
AT1G07570	NA	Protein kinase superfamily protein	563.287	424.246	396.281	501.553	501.487	487.123	648.243	681.744	640.758	609.599	535.545	630.419	478.657	537.601	426.192		483.547	488.734	435.176	378.068	523.145	453.939	555.436	534.165	522.363	555.436	534.165	522.363	587.849	568.655	433.786
AT1G07573	NA		0	0	0	0	0	0	0	0	0	0	0	0	0	0	0		0	0	0	0	0	0	0	0	0	0	0	0	0	0	0
AT1G07580	NA		0	0.220388	0	0	0	0	1.64947	0	0	0	0	0	0	0	0		0	5.09098	0	0	0	0	0	0	0	0	0	0	0	0	0
AT1G07583	NA		0	0	0	0	0	0	0	0	0	0	0	0	0	0	0		0	0	0	0	0	0	0	0	0	0	0	0	0	0	0
AT1G07587	NA		15.0275	13.664	6.07631	11.664	12.3253	10.4674	32.9895	10.8861	23.8247	16.5752	12.1125	9.49427	37.7887	24.0391	71.6003		13.3495	18.6669	25.5986	16.6795	5.50679	3.18554	7.43887	19.2358	4.16779	7.43887	19.2358	4.16779	18.3703	7.05527	96.083
AT1G07590	10hpi_48hpi_24dpi	Tetratricopeptide repeat (TPR)-like superfamily protein	16521	10906.3	24479.9	12455.8	12253.7	14104.6	2555.03	1439.69	1865.85	2698.07	5231.73	4411.04	3997.2	16195.8	8515.32		9573.04	17791.3	10865.8	14854	24461.2	15854.4	7715.35	8198.91	9798.47	7715.35	8198.91	9798.47	12161.1	15075.7	8826.92
AT1G07593	NA		0	1.54271	0	1.41382	0.770333	0.775364	0	0	0	0	0.865177	0.949427	0	0	0		0	0	0	1.85327	1.8356	0	0	0	2.77853	0	0	2.77853	0	0	0
AT1G07597	NA		0.484757	0	0	0	0	0	0	0	0	0	0	0	0	0	0		0	0	0	0	0	0	0	0	0	0	0	0	0	0	0
AT1G07600	NA	metallothionein 1A	0	0	0	0	0	0	0	0	0	0	0	0	0	0	0		0	0	0	0	0	0	0	0	0	0	0	0	0	0	0
AT1G07603	NA		310.487	232.068	244.109	636.573	376.693	361.514	427.213	668.137	576.808	530.406	468.926	500.348	999.301	476.411	572.802		571.06	344.49	376.45	481.851	357.941	492.166	303.754	347.725	323.698	303.754	347.725	323.698	607.632	77.608	549.651
AT1G07607	NA		43.3857	22.6999	56.5361	38.1732	31.5837	26.7501	31.34	8.1646	35.11	10.1293	16.4384	13.292	71.3786	24.0391	32.3906		35.5985	54.3038	28.6102	31.5056	34.8763	41.412	19.837	32.553	22.2282	19.837	32.553	22.2282	60.7632	15.5216	38.1506
AT1G07610	10hpi_48hpi	metallothionein 1C	52474	29966.6	86795.5	34562.3	37434.9	62079.3	6136.04	3682.24	4652.08	6071.13	9009.96	7843.21	4790.77	22177.1	10157		37608.4	54663.5	42827.9	58487.4	149225	81723.4	24263.1	18254.8	33686.9	24263.1	18254.8	33686.9	19297.3	23450.3	14266.9
AT1G07613	NA		3.63568	2.86504	4.227	6.00874	2.88875	4.45834	11.5463	4.0823	8.77751	0.920844	9.51695	4.74713	37.7887	19.6683	40.9145		0	6.78797	0	5.55982	9.17798	1.59277	0	7.3984	2.77853	0	7.3984	2.77853	12.7179	9.87738	7.06493
AT1G07615	NA	GTP-binding protein Obg/CgtA	513.357	556.479	390.733	758.869	767.252	715.467	796.695	1351.24	1189.98	1126.19	1017.45	1103.23	986.705	620.645	946.147		685.272	488.734	683.633	628.259	495.611	625.958	745.127	801.987	780.766	745.127	801.987	780.766	710.788	692.827	781.381
AT1G07617	NA		0	0	0	0	0.385167	0	0	0	0	0	0	0	0	0	0		0	0	0	0	0	0	0	0	0	0	0	0	1.4131	1.41105	0
AT1G07620	10hpi_48hpi	GTP-binding protein Obg/CgtA	1852.01	2306.8	2762.87	1327.93	1642.93	1355.34	692.779	359.242	401.257	761.538	703.389	693.082	377.887	920.041	637.584		618.525	943.528	653.517	1684.62	1389.55	1403.23	1180.3	935.158	736.31	1180.3	935.158	736.31	842.206	849.454	822.357
AT1G07623	NA		0	0	0	0	0	0	0	0	0	0	0	0	0	0	0		0	0	0	0	0	0	0	0	0	0	0	0	0	0	0
AT1G07627	NA		0	0	0	0	0	0	0	0	0	0	0	0	0	0	0		0	0	0	0	0	0	0	0	0	0	0	0	0	0	0
AT1G07630	NA	pol-like 5	3817.7	4133.81	5045.98	3398.47	3516.96	3588.39	2744.72	2446.66	2329.8	3138.24	2759.92	2815.05	3044.09	2766.68	2821.39		3654.78	4917.88	3522.06	4586.85	4038.31	4582.4	3296.66	2900.17	2816.04	3296.66	2900.17	2816.04	2553.47	2695.11	3033.68
AT1G07633	NA		0	0	0	0	0	0	0	0	0	0	0	0	0	0	0		0	0	0	0	0	0	0	0	0	0	0	0	0	0	0
AT1G07637	NA		71.744	58.4028	70.538	54.4321	44.8719	49.0418	47.8347	36.7407	71.474	58.934	43.2589	46.5219	92.3724	61.1904	68.1908		51.9145	62.7887	34.6334	68.5711	78.9307	47.7831	42.1536	54.7482	51.4027	42.1536	54.7482	51.4027	57.937	19.7548	79.1272
AT1G07640	NA	Dof-type zinc finger DNA-binding family protein	1788.51	2294.9	1093.47	1501.48	1532.58	1698.63	1481.23	2069.73	2253.31	2182.4	2477	2310.9	2103.57	2176.63	2095.16		1940.12	2211.18	1799.43	1673.51	1033.44	1554.54	1844.84	2277.23	2514.57	1844.84	2277.23	2514.57	2116.82	2010.75	1674.39
AT1G07645	Not Clustered but DE	dessication-induced 1VOC superfamily protein	0	0	0	0.353455	0.770333	1.74457	44.5358	10.8861	18.8089	3.68338	5.19106	0	0	2.18537	6.81908		0	0	0	0	0	1.59277	0	1.47968	0	0	1.47968	0	1.4131	1.41105	1.41299
AT1G07647	10hpi_48hpi_12dpi male		203.84	220.829	340.273	254.134	140.201	165.346	56.0821	62.5953	36.364	92.0844	64.8883	86.3978	20.9937	72.1172	34.0954		160.193	198.548	127.993	170.501	170.71	160.87	110.343	100.618	101.416	110.343	100.618	101.416	74.8942	31.0432	60.7584
AT1G07650	NA	Leucine-rich repeat transmembrane protein kinase	1362.17	1531.25	1262.82	1013.36	1287.61	1238.26	1312.98	1937.73	2269.61	1736.71	1469.07	1671.94	2061.58	1890.35	2095.16		1610.83	2024.51	1430.51	1521.54	978.373	1250.32	1663.83	1797.81	1792.15	1663.83	1797.81	1792.15	2159.21	2319.77	2351.21
AT1G07653	NA		22.0564	18.2922	19.0215	26.8626	21.9545	17.2519	24.7421	34.0192	12.5393	24.8628	13.8428	20.8874	20.9937	24.0391	34.0954		23.7324	27.1519	18.0696	16.6795	18.356	20.706	12.3981	23.6749	12.5034	12.3981	23.6749	12.5034	22.6096	8.46632	35.3246
AT1G07657	NA		0	0	0	0	0	0	0	0	0	0	0	0	0	0	0		0	0	0	0	0	0	0	0	0	0	0	0	0	0	0
AT1G07660	NA	Histone superfamily protein	1677.5	1568.72	1498.21	1730.87	1464.98	1327.62	1468.03	1098.14	1275.25	1171.31	1370.44	1444.08	810.358	1457.64	1430.3		1041.26	1230.32	1231.74	1136.06	1492.34	1242.36	1218.74	1297.68	1133.64	1218.74	1297.68	1133.64	1369.29	1372.96	1254.73
AT1G07663	NA		37.3263	44.5183	48.8746	67.51	51.4198	48.8479	28.041	46.2661	38.8718	31.3087	39.7982	31.3311	29.3912	39.3367	39.2097		74.1636	45.8188	60.232	74.1309	49.5611	55.7469	38.4342	39.9514	44.4564	38.4342	39.9514	44.4564	40.9798	11.2884	64.9973
AT1G07667	NA		26.4192	24.2427	29.8532	50.8976	29.4653	26.3624	47.8347	27.2153	47.6493	22.1003	32.0116	27.5334	29.3912	76.488	71.6003		25.2156	13.5759	10.5406	50.0384	27.5339	30.2626	23.5564	31.0733	22.2282	23.5564	31.0733	22.2282	67.8287	19.7548	69.2363
AT1G07670	NA	endomembrane-type CA-ATPase 4	4742.62	5338.67	4967.51	5274.97	5529.07	6117.24	5258.52	7938.71	6836.42	7875.98	6400.58	6844.42	6256.13	5345.42	5542.2		7563.21	6698.03	6616.48	6523.52	4513.73	6070.04	6011.85	6227.97	7146.37	6011.85	6227.97	7146.37	4588.33	5243.48	4922.84
AT1G07673	NA		0	0	0	0	0	0	0	0	0	0	0	0	0	0	0		0	0	0	0	0	0	0	0	0	0	0	0	0	0	0
AT1G07680	10hpi_48hpi_12dpi male		66.6541	39.0086	41.7416	17.3193	43.5238	18.9964	21.4431	4.0823	15.0472	23.0211	32.8767	40.8254	4.19874	6.55611	20.4572		29.6654	6.78797	34.6334	50.0384	29.3695	60.5252	116.542	128.732	72.2417	116.542	128.732	72.2417	19.7834	12.6995	8.47791
AT1G07683	12dpi fem._12dpi male		2.90854	3.30582	1.84931	4.59492	3.65908	2.51993	11.5463	25.8546	8.77751	11.971	8.65177	9.49427	0	2.18537	11.9334		0	3.39399	1.5058	5.55982	0	0	1.23981	1.47968	2.77853	1.23981	1.47968	2.77853	4.23929	5.64422	0
AT1G07690	NA		5.08995	0.661163	5.54793	1.06037	1.73325	1.16305	0	0	0	0	0	0	0	0	0		10.3829	18.6669	7.52899	7.41309	0	1.59277	1.23981	1.47968	1.38926	1.23981	1.47968	1.38926	0	0	0
AT1G07693	NA		0.484757	0	0.264187	0.353455	1.1555	0.775364	1.64947	2.72153	1.25393	1.84169	0.865177	1.89885	16.795	6.55611	3.40954		1.48327	0	0	0	1.8356	0	0	0	1.38926	0	0	1.38926	2.8262	2.82211	0
AT1G07697	NA		2.66616	1.7631	4.49118	4.59492	1.1555	4.07066	4.94842	5.44307	3.76179	4.60422	5.19106	3.79771	4.19874	2.18537	15.3429		2.96654	0	0	0	0	0	8.67868	4.43904	4.16779	8.67868	4.43904	4.16779	5.65239	1.41105	2.82597
AT1G07700	NA	Thioredoxin superfamily protein	1554.13	983.811	1978.23	1618.47	1420.49	1404.18	2401.63	2043.87	2119.14	1723.82	2118.82	1918.79	2821.56	2506.62	2103.69		1093.17	1527.29	1170.01	1519.68	1855.79	1611.88	1337.76	1484.12	1656	1337.76	1484.12	1656	2679.23	2638.67	2084.15
AT1G07702	NA		16.9665	16.0883	23.2485	31.1041	15.4067	20.5471	34.6389	31.2976	56.4268	15.6544	13.8428	18.9885	75.5774	39.3367	46.0288		19.2825	13.5759	21.0812	14.8262	23.8628	7.96384	24.7962	28.1139	11.1141	24.7962	28.1139	11.1141	19.7834	2.82211	48.0415
AT1G07703	NA		31.0244	21.8184	21.3992	21.9142	28.6949	26.5562	11.5463	24.4938	32.6022	21.1794	19.8991	18.9885	41.9874	13.1122	15.3429		26.6989	30.5459	12.0464	37.0655	23.8628	17.5205	19.837	16.2765	15.2819	19.837	16.2765	15.2819	11.3048	15.5216	24.0207
AT1G07705	12dpi fem._24dpi	NOT2 / NOT3 / NOT5 family	1495.23	1610.81	1528.06	1893.11	1821.07	1777.13	1977.72	2355.49	2206.92	1633.58	1559.91	1694.73	2892.93	2025.84	2303.14		1627.15	1481.47	1704.56	1560.46	1248.21	1603.92	1415.87	1504.83	1555.97	1415.87	1504.83	1555.97	1897.79	1919.03	2046
AT1G07707	NA		10.6646	6.39124	1.32094	0.706911	5.7775	5.23371	3.29895	14.9684	10.0314	12.8918	8.65177	18.0391	0	6.55611	15.3429		16.316	20.3639	9.03479	12.9729	18.356	12.7421	17.3574	23.6749	29.1745	17.3574	23.6749	29.1745	48.0453	55.0311	28.2597
AT1G07710	NA	Ankyrin repeat family protein	214.262	202.977	86.9176	139.968	253.632	250.443	298.555	160.571	105.33	81.9551	48.4499	72.1564	113.366	87.4148	66.486		229.907	110.305	231.893	348.415	192.738	235.73	106.624	91.7402	81.9665	106.624	91.7402	81.9665	29.675	18.3437	48.0415
AT1G07717	NA		0	0	0	0	0	0	0	0	0	0	0	0	0	0	0		0	0	0	0	0	0	1.23981	0	0	1.23981	0	0	0	0	0
AT1G07720	NA	3-ketoacyl-CoA synthase 3	71.744	76.4745	64.7259	176.021	240.729	155.848	122.061	44.9053	53.919	51.5673	38.933	23.7357	88.1736	118.01	95.4671		40.0484	18.6669	61.7377	146.409	128.492	156.091	65.71	75.4637	51.4027	65.71	75.4637	51.4027	84.7859	77.608	62.1713
AT1G07723	NA		0	0	0	0	0	0	0	0	0	0	0	0	0	0	0		0	0	0	0	0	0	0	0	0	0	0	0	0	0	0
AT1G07725	NA	exocyst subunit exo70 family protein H6	113.918	111.737	143.189	163.296	119.017	113.009	105.566	190.507	196.867	165.752	186.013	163.301	260.322	209.796	199.458		167.61	159.517	117.452	113.05	150.519	138.571	150.017	147.968	172.269	150.017	147.968	172.269	224.683	62.0864	165.319
AT1G07727	NA		0	0	0	0	0	0	0	0	0	0	0	0	0	0	0		0	0	0	0	0	0	0	0	0	0	0	0	0	0	0
AT1G07728	NA		1001.99	1066.68	1154.5	1082.28	1097.92	1070.97	1227.21	1705.04	1503.46	1524	1468.21	1481.11	1377.19	1298.11	1224.02		1051.64	1103.05	1130.85	1206.48	1112.37	1035.3	1343.96	1223.7	1373.98	1343.96	1223.7	1373.98	1305.7	1245.96	1215.17
AT1G07730	NA	Disease resistance-responsive (dirigent-like protein) family protein	0	0	0	0	0	0	0	0	0	0	0	0	0	0	0		0	0	0	0	0	0	0	0	0	0	0	0	0	0	0
AT1G07733	NA		52.1114	61.4882	67.3677	62.5616	52.3827	47.1034	52.7831	23.133	26.3325	25.7836	28.5509	50.3196	37.7887	59.005	47.7335		43.0149	45.8188	48.1856	44.4785	31.2051	44.5975	44.6332	41.431	36.1208	44.6332	41.431	36.1208	35.3274	19.7548	33.9116
AT1G07737	NA		0	0	0	0	0	0	0	0	0	0	0	0	0	0	0		0	0	0	0	0	0	0	2.95936	0	0	2.95936	0	0	0	0
AT1G07740	NA	Tetratricopeptide repeat (TPR)-like superfamily protein	190.994	174.327	129.452	196.521	207.412	231.834	206.184	239.495	262.071	186.011	200.721	225.964	201.54	144.234	202.868		176.509	147.638	197.26	166.795	176.217	183.168	189.691	216.033	193.108	189.691	216.033	193.108	144.136	149.572	173.797
AT1G07743	NA		76.5916	87.9347	61.5556	76.6998	94.1733	84.5147	98.9684	148.324	171.788	161.148	161.788	147.161	100.77	111.454	73.3051		74.1636	54.3038	58.7262	85.2505	66.0815	47.7831	145.058	159.805	120.866	145.058	159.805	120.866	210.552	210.247	124.343
AT1G07745	NA	homolog of RAD51 D	295.459	249.699	244.109	260.497	262.876	257.033	316.699	346.996	461.446	393.2	346.071	394.962	340.098	421.776	414.259		252.156	235.882	236.41	253.898	244.134	218.209	287.636	365.481	340.37	287.636	365.481	340.37	479.04	451.537	408.353
AT1G07747	NA	Bifunctional inhibitor/lipid-transfer protein/seed storage 2S albumin superfamily protein	0	0	0	0	0	0.581523	0	0	0	0	0	0	0	0	0		0	0	0	0	0	0	0	0	0	0	0	0	0	0	0
AT1G07750	NA	RmlC-like cupins superfamily protein	5542.22	5192.56	5387.31	4592.45	4512.81	4244.54	5542.23	5843.13	5013.21	4909.94	4588.04	4693.02	9619.32	7428.07	6198.54		5321.98	6655.61	5110.68	5478.27	5016.69	5260.92	4408.77	4530.78	4954.11	4408.77	4530.78	4954.11	8759.79	8428.22	7247.2
AT1G07753	NA		76.5916	51.7911	70.2738	61.5012	60.4712	51.174	69.2779	74.8422	66.4583	81.0343	54.5062	75.9541	146.956	122.381	110.81		48.948	59.3947	52.703	61.158	91.7798	74.8601	71.9091	93.2198	55.5705	71.9091	93.2198	55.5705	108.809	36.6874	122.93
AT1G07757	NA		79.7425	61.929	87.446	92.2518	56.0418	61.0599	36.2884	76.203	107.838	59.8549	49.3151	76.9036	163.751	133.308	102.286		57.8476	62.7887	58.7262	79.6907	88.1086	84.4167	47.1129	41.431	52.792	47.1129	41.431	52.792	137.07	12.6995	144.124
AT1G07760	NA		0	0	0.264187	0	0	0	0	0	0	0	0	0	0	0	0		0	0	0	0	0	0	0	0	0	0	0	0	0	0	0
AT1G07763	NA		0	0.440775	0	0	0.770333	0	1.64947	0	0	0	0	0	0	0	0		0	0	0	0	0	0	0	0	0	0	0	0	0	0	0
AT1G07767	NA		0	0	0	0	0	0	0	0	0	0	0	0	0	0	0		0	0	0	0	0	0	0	0	0	0	0	0	0	0	0
AT1G07770	10hpi_48hpi_12dpi male	ribosomal protein S15A	14185.9	12832.5	11099.6	14491.3	14490	12831.5	6205.32	7002.51	6541.75	8697.37	10786.2	9959.49	5311.41	7106.82	6549.72		10854.6	8498.54	11704.6	11586.7	15644.8	12214.9	9503.16	9573.53	10219.4	9503.16	9573.53	10219.4	8841.75	8150.25	7292.42
AT1G07773	NA		0	0	0	0	0	0	0	0	0	0	0	0	0	0	0		0	0	0	0	0	0	0	0	0	0	0	0	0	0	0
AT1G07777	NA		0	0	0	1.06037	0	0	0	0	0	0	0	0	0	0	0		0	0	3.0116	0	0	0	0	1.47968	0	0	1.47968	0	0	0	0
AT1G07780	NA	phosphoribosylanthranilate isomerase 1	650.301	711.632	458.365	740.136	909.764	869.571	735.665	763.39	761.135	774.43	722.423	739.603	621.414	753.953	676.793		861.781	498.916	823.672	691.271	589.227	653.035	616.187	582.994	640.45	616.187	582.994	640.45	727.745	809.945	805.402
AT1G07783	NA		0	0.220388	0	0	0	0	0	0	0	0	0	0.949427	0	0	0		0	0	1.5058	0	0	0	0	0	0	0	0	0	0	0	0
AT1G07787	NA		0	0	0	0	0	0	0	0	0	0	0	0	0	0	0		0	0	0	0	0	0	0	0	0	0	0	0	0	0	0
AT1G07790	10hpi_48hpi_24dpi	Histone superfamily protein	3451.23	2938.87	2937.76	4161.23	3682.58	3239.47	1505.97	991.999	926.654	1464.14	1614.42	1533.32	1196.64	2165.7	1854.79		2395.48	1793.72	2350.55	2464.85	3643.66	2833.54	1792.77	1729.75	1842.16	1792.77	1729.75	1842.16	1828.55	1911.98	1636.24
AT1G07793	NA		0.727135	0	0	0	0.385167	0	0	0	0	0	0	0	0	0	0		0	0	0	0	0	0	0	0	0	0	0	0	0	0	7.06493
AT1G07795	10hpi		88.2257	63.0309	91.9372	32.1644	40.0573	44.3896	26.3916	23.133	15.0472	38.6755	16.4384	30.3817	4.19874	28.4098	17.0477		97.896	145.941	93.3595	66.7178	95.451	46.1903	92.9859	36.992	51.4027	92.9859	36.992	51.4027	18.3703	33.8653	21.1948
AT1G07803	NA		207.476	167.715	224.295	290.54	217.234	216.908	135.257	155.127	198.121	189.694	213.699	198.43	205.738	196.683	252.306		240.29	201.942	206.294	213.126	324.901	219.802	171.094	190.879	187.551	171.094	190.879	187.551	264.249	50.7979	197.818
AT1G07807	NA		2.42378	0.661163	1.32094	3.53455	1.73325	2.71377	19.7937	17.69	8.77751	10.1293	7.7866	9.49427	29.3912	8.74148	6.81908		4.44982	6.78797	0	3.70655	1.8356	3.18554	1.23981	10.3578	2.77853	1.23981	10.3578	2.77853	12.7179	1.41105	4.23896
AT1G07810	NA	ER-type Ca2+-ATPase 1	2994.34	3015.12	2880.96	3621.15	3693.36	3721.36	4174.82	5753.32	4955.53	5600.57	4516.23	5256.98	5617.92	4340.15	4873.94		4213.98	4191.57	4055.12	4866.69	2705.67	4370.56	3801.26	3750.99	4310.88	3801.26	3750.99	4310.88	4001.89	4295.25	4815.45
AT1G07813	NA		5.08995	4.62814	2.90606	6.3622	2.69617	3.2953	1.64947	5.44307	3.76179	4.60422	4.32589	9.49427	4.19874	17.483	6.81908		2.96654	6.78797	1.5058	3.70655	1.8356	0	3.71944	2.95936	1.38926	3.71944	2.95936	1.38926	2.8262	1.41105	4.23896
AT1G07820	NA	Histone superfamily protein	5941.91	5304.95	4902.79	6078.37	5711.64	5282.36	3534.82	2581.38	2698.46	3001.03	3389.77	3120.77	1473.76	3018	2838.44		3972.2	3461.87	4284	3940.06	5811.5	4504.35	3283.02	3086.61	3205.03	3283.02	3086.61	3205.03	2646.73	2940.64	2571.63
AT1G07823	NA		9.21038	16.0883	16.3796	20.5004	17.1399	14.3442	80.8242	72.1207	80.2515	69.0633	53.641	56.9656	151.155	113.639	69.8955		32.632	20.3639	16.5638	5.55982	9.17798	14.3349	45.873	71.0246	59.7383	45.873	71.0246	59.7383	62.1763	90.3074	73.4752
AT1G07827	NA		0	0	0	0	0	0	0	0	0	0	0	0	0	0	0		0	0	0	0	0	0	0	0	0	0	0	0	0	0	0
AT1G07830	NA	ribosomal protein L29 family protein	1846.44	1765.97	1445.37	2265.3	2133.63	2033.97	1807.82	2215.33	1954.88	2093.08	2384.43	2255.84	1020.29	1420.49	1578.62		1773.99	1187.89	1871.71	1699.45	2191.7	1659.66	1811.37	1744.54	1824.1	1811.37	1744.54	1824.1	1287.33	1285.47	1492.11
AT1G07833	NA		0	0	0	0	0	0	0	0	0	0	0	0	0	0	0		0	0	0	0	0	0	0	0	0	0	0	0	0	0	0
AT1G07837	NA		0	0.440775	1.32094	0	0.192583	0.969205	0	0	2.50786	0	0	0	0	0	0		0	0	0	0	0	0	0	0	0	0	0	0	0	0	0
AT1G07840	NA	Sas10/Utp3/C1D family	1587.58	1586.57	1461.22	1715.67	1717.84	1688.55	1365.76	1533.58	1586.22	1384.95	1344.49	1436.48	1452.77	1667.44	1524.06		1321.6	1211.65	1486.22	1503	1448.29	1529.06	1337.76	1392.38	1293.4	1337.76	1392.38	1293.4	1338.2	1427.99	1422.88
AT1G07843	NA		0	0	0	0	0	0	0	0	0	0	0	0	0	0	1.70477		0	0	0	0	0	0	0	0	0	0	0	0	0	0	0
AT1G07847	Down_at_12dpi fem.		22.7836	16.0883	19.0215	21.2073	14.8289	21.904	4.94842	4.0823	7.52358	15.6544	6.92142	18.9885	4.19874	17.483	34.0954		38.5651	20.3639	27.1044	16.6795	29.3695	22.2988	22.3166	14.7968	29.1745	22.3166	14.7968	29.1745	11.3048	2.82211	11.3039
AT1G07850	NA	Protein of unknown function (DUF604)	4.60519	4.18737	2.90606	2.47419	2.88875	3.68298	3.29895	4.0823	2.50786	8.2876	2.59553	2.84828	0	0	3.40954		1.48327	0	0	1.85327	3.67119	4.77831	3.71944	5.91872	1.38926	3.71944	5.91872	1.38926	0	1.41105	1.41299
AT1G07853	NA		9.45276	7.49318	15.0587	6.3622	6.74042	6.20291	16.4947	4.0823	8.77751	7.36675	14.708	12.3425	25.1925	13.1122	6.81908		5.93309	1.69699	9.03479	12.9729	11.0136	11.1494	13.6379	13.3171	16.6712	13.6379	13.3171	16.6712	21.1965	1.41105	11.3039
AT1G07857	NA		0	0	0	0	0	0	0	0	0	0	0	0	0	0	0		0	0	0	0	0	0	0	0	0	0	0	0	0	0	0
AT1G07860	NA		0	0	0	0	0.385167	0	0	0	0	0	0	0	0	0	0		0	0	0	0	0	0	0	0	0	0	0	0	0	0	0
AT1G07863	NA		0	0	0	0	0	0	0	0	0	0	0	0	0	0	0		0	0	0	0	0	0	0	0	0	0	0	0	0	0	0
AT1G07867	NA		0	1.10194	0.264187	0	0	0.581523	0	0	1.25393	0	0	0	0	0	0		1.48327	0	0	0	1.8356	0	0	0	0	0	0	0	0	0	0
AT1G07870	NA	Protein kinase superfamily protein	3566.11	3639.7	4825.64	3181.1	3089.61	3233.27	2517.1	3167.87	3034.51	3023.13	2696.76	2782.77	1654.31	2366.76	2151.42		2576.44	3965.87	2981.48	3246.93	4471.51	3636.29	3773.99	2968.24	2652.1	3773.99	2968.24	2652.1	2164.87	2164.56	2136.43
AT1G07873	NA		0	0	0	0	0	0	0	0	0	0	0	0	0	0	0		0	0	0	0	0	0	0	0	0	0	0	0	0	0	0
AT1G07877	NA		58.6556	45.8407	51.5165	49.1303	46.6052	50.2048	54.4326	61.2345	73.9818	57.0923	47.5848	83.5496	83.9749	45.8928	80.1242		84.5465	66.1827	54.2088	35.2122	88.1086	76.4529	42.1536	44.3904	72.2417	42.1536	44.3904	72.2417	63.5894	15.5216	74.8882
AT1G07880	12dpi fem._12dpi male	Protein kinase superfamily protein	514.327	456.643	315.968	1045.87	814.242	628.239	1030.92	2298.34	2664.6	1546.1	1908.58	1697.58	424.073	467.669	472.221		373.785	273.216	465.292	509.65	407.502	442.79	1014.17	1047.61	759.927	1014.17	1047.61	759.927	606.219	522.09	436.612
AT1G07883	NA		23.9955	17.631	36.1937	20.5004	15.7918	12.7935	11.5463	1.36077	2.50786	10.1293	13.8428	11.3931	0	6.55611	0		11.8662	16.9699	36.1392	9.26636	33.0407	9.55661	4.95925	4.43904	5.55705	4.95925	4.43904	5.55705	4.23929	1.41105	2.82597
AT1G07885	Not Clustered but DE		16.9665	25.1242	16.908	23.3281	10.9773	14.7319	75.8758	68.0384	52.665	25.7836	32.0116	36.0782	46.1862	26.2244	11.9334		10.3829	11.8789	4.5174	1.85327	0	11.1494	6.19906	1.47968	9.72484	6.19906	1.47968	9.72484	7.06549	12.6995	2.82597
AT1G07887	NA		3.87805	1.10194	4.227	4.59492	1.92583	2.71377	1.64947	6.80384	0	1.84169	8.65177	4.74713	0	4.37074	5.11431		4.44982	5.09098	4.5174	3.70655	1.8356	1.59277	2.47962	1.47968	0	2.47962	1.47968	0	2.8262	0	4.23896
AT1G07890	10hpi	ascorbate peroxidase 1	72868.9	73563.9	102663	50279	46022.8	49318	46335.3	40315.4	35174	35584.2	33667.5	35711.7	26170.8	27028.7	24608.3		44109.6	50193.6	44205.7	43885.5	60396.6	48198.8	45848.2	35996.2	35005.3	45848.2	35996.2	35005.3	28769.3	28064.5	23968.5
AT1G07893	NA		348.055	342.703	373.032	592.745	479.533	406.678	437.11	454.496	413.797	523.96	413.555	420.596	814.556	611.904	610.307		539.911	446.309	406.566	557.835	365.284	496.944	447.572	476.457	419.558	447.572	476.457	419.558	706.549	126.995	668.342
AT1G07897	NA		52.1114	32.8378	23.7769	77.4067	47.7607	36.8298	16.4947	12.2469	3.76179	23.0211	16.4384	18.9885	8.39749	15.2976	10.2286		11.8662	30.5459	58.7262	31.5056	45.8899	49.3758	12.3981	26.6342	22.2282	12.3981	26.6342	22.2282	7.06549	31.0432	12.7169
AT1G07900	Down_at_12dpi fem.	LOB domain-containing protein 1	42.1738	73.6095	40.4206	75.6394	25.8062	24.8117	28.041	23.133	32.6022	47.8839	57.9669	74.0553	79.7761	89.6002	49.4383		4.44982	3.39399	6.0232	5.55982	7.34239	6.37107	35.9545	44.3904	55.5705	35.9545	44.3904	55.5705	86.199	121.351	62.1713
AT1G07901	NA		22.5412	16.0883	27.4755	17.3193	15.9844	13.1812	31.34	16.3292	16.3011	11.971	13.8428	4.74713	12.5962	21.8537	15.3429		20.7658	11.8789	19.5754	11.1196	22.0272	9.55661	8.67868	19.2358	13.8926	8.67868	19.2358	13.8926	11.3048	14.1105	19.7818
AT1G07902	NA		371.081	381.271	400.244	331.188	334.325	353.76	405.77	349.717	407.527	445.689	517.376	410.152	293.912	382.44	398.916		348.569	344.49	328.264	357.682	414.845	388.636	438.893	451.302	375.101	438.893	451.302	375.101	438.06	407.795	363.137
AT1G07903	NA		0	0	0	0	0	0	0	0	0	0	0	0	0	0	0		0	0	0	0	0	0	0	0	0	0	0	0	0	0	0
AT1G07907	NA		0	0	0	0	0	0	0	0	0	0	0	0	0	0	0		0	0	0	0	0	0	2.47962	0	0	2.47962	0	0	0	0	0
AT1G07910	12dpi fem._24dpi	RNAligase	978.724	1103.26	903.256	1073.44	1286.26	1174.29	2309.26	2594.98	2435.13	1985.34	1596.25	1873.22	2846.75	1840.08	1945.14		1321.6	1172.62	1188.08	1380.69	712.211	1137.24	1182.78	1399.78	1444.83	1182.78	1399.78	1444.83	1445.6	1755.35	1685.69
AT1G07913	NA		13.0884	5.28931	15.587	8.83638	15.5993	7.75364	0	1.36077	1.25393	2.76253	0	1.89885	0	6.55611	1.70477		13.3495	13.5759	15.058	11.1196	12.8492	17.5205	7.43887	4.43904	2.77853	7.43887	4.43904	2.77853	4.23929	0	0
AT1G07917	NA		0.969514	0.220388	1.05675	0.353455	0.385167	0.581523	0	0	0	0	0	0.949427	0	0	0		0	0	3.0116	1.85327	0	4.77831	1.23981	0	1.38926	1.23981	0	1.38926	0	0	0
AT1G07920	NA	GTP binding Elongation factor Tu family protein	13439.6	12576	10700.4	15596.9	15933.6	14616.6	12661.4	15974	14529.3	17916.9	17076.9	17094.4	17109.9	12522.2	14626.9		15001.8	11446.2	14699.6	20078.4	11612	17401	11136	12049	13532.8	11136	12049	13532.8	12052.3	13276.6	14334.7
AT1G07923	NA		2.90854	0.661163	0.792562	2.12073	1.92583	4.45834	0	0	0	0	0	0	0	0	0		2.96654	3.39399	6.0232	5.55982	1.8356	6.37107	0	1.47968	0	0	1.47968	0	0	0	0
AT1G07927	NA		4.60519	2.20388	3.17025	2.12073	5.19975	3.48914	0	0	0	0	0.865177	0	0	0	3.40954		1.48327	0	9.03479	9.26636	23.8628	4.77831	0	0	0	0	0	0	0	0	0
AT1G07930	NA	GTP binding Elongation factor Tu family protein	19912.6	19502.1	15536.1	26392.5	25473.4	23491	15712.9	22205	19384.5	25458.6	24329.7	24726.9	21619.3	16287.6	18842.8		21009.1	14225.9	20593.3	28192	14910.6	24520.7	14376.9	15268.8	17845.1	14376.9	15268.8	17845.1	14861.5	15905.4	18731.9
AT1G07933	NA		0.969514	0.661163	0	1.06037	0.770333	0.581523	0	0	0	0	2.59553	1.89885	0	0	0		0	0	1.5058	0	1.8356	0	0	5.91872	0	0	5.91872	0	0	0	0
AT1G07937	NA		57.9284	31.7358	20.0782	55.4925	60.086	50.2048	26.3916	10.8861	6.26965	32.2295	27.6857	34.1794	16.795	32.7806	27.2763		23.7324	10.182	60.232	20.386	31.2051	33.4481	21.0768	35.5123	34.7316	21.0768	35.5123	34.7316	31.0881	36.6874	24.0207
AT1G07940	NA	GTP binding Elongation factor Tu family protein	13755.9	12799.9	11040.1	15852.1	16152.5	14955.4	13096.8	15606.6	14629.6	17129.5	16012.7	16230.5	17097.3	12128.8	14178.6		14995.9	12440.7	14883.3	20020.9	11582.6	16950.2	11284.8	11800.4	13043.8	11284.8	11800.4	13043.8	11562	12727.7	14005.5
AT1G07943	NA		11.1494	13.4437	10.8317	18.3797	15.0215	18.0272	36.2884	34.0192	36.364	32.2295	46.7196	37.9771	54.5837	65.5611	32.3906		11.8662	10.182	4.5174	3.70655	9.17798	11.1494	34.7147	36.992	29.1745	34.7147	36.992	29.1745	74.8942	26.81	52.2805
AT1G07947	NA		0	0	0	0	0	0	0	0	0	0	0	0	0	0	0		0	0	0	0	0	0	0	0	0	0	0	0	0	0	0
AT1G07950	NA	Surfeit locus protein 5 subunit 22 of Mediator complex	1781.24	1536.98	1643.77	1650.99	1596.13	1667.61	1468.03	1047.79	1272.74	1270.77	1540.88	1423.19	974.109	1429.23	1404.73		1415.04	1349.11	1462.13	1549.34	2178.85	1607.1	1378.67	1250.33	1253.12	1378.67	1250.33	1253.12	1521.91	1310.87	1316.9
AT1G07957	NA		7.75611	3.74659	4.227	7.42256	5.58492	4.2645	13.1958	1.36077	6.26965	8.2876	3.46071	9.49427	16.795	17.483	15.3429		7.41636	6.78797	1.5058	0	1.8356	3.18554	3.71944	0	11.1141	3.71944	0	11.1141	7.06549	12.6995	11.3039
AT1G07960	NA	PDI-like 5-1	3253.93	3224.49	3645.26	3059.16	2817.11	3106.5	2515.45	2147.29	2349.86	2202.66	2464.03	2252.99	1654.31	2268.41	1974.12		2653.57	2884.89	2973.95	2453.73	3996.09	2895.65	2681.71	2546.53	2435.38	2681.71	2546.53	2435.38	2171.93	2201.24	1917.42
AT1G07963	NA		248.68	215.319	289.813	230.099	182.569	187.25	135.257	168.735	147.964	186.931	190.339	174.695	205.738	244.761	216.506		318.904	351.277	248.457	324.323	295.531	281.92	194.65	261.903	188.94	194.65	261.903	188.94	204.899	47.9758	251.511
AT1G07967	NA		26.1769	29.9727	35.9295	29.3368	30.6208	30.6269	29.6905	23.133	25.0786	44.2005	44.124	36.0782	75.5774	72.1172	69.8955		35.5985	45.8188	25.5986	51.8916	29.3695	19.1132	35.9545	41.431	30.5638	35.9545	41.431	30.5638	60.7632	2.82211	79.1272
AT1G07970	12dpi fem._12dpi male		670.176	797.583	680.282	1069.2	1040.34	1031.43	1044.12	1690.07	1457.07	1527.68	1288.25	1483.95	894.332	852.294	995.585		1115.42	846.799	1106.76	1026.71	732.403	947.697	1004.25	1134.91	1219.77	1004.25	1134.91	1219.77	751.768	783.135	895.833
AT1G07973	NA		0	0.220388	0	0	0	0	0	0	0	0	0	0	0	0	0		0	0	0	0	0	1.59277	0	0	0	0	0	0	0	0	1.41299
AT1G07977	NA		4.60519	1.7631	1.84931	5.65529	3.27392	2.90762	29.6905	23.133	15.0472	4.60422	4.32589	9.49427	12.5962	26.2244	6.81908		1.48327	3.39399	7.52899	0	0	3.18554	9.9185	13.3171	15.2819	9.9185	13.3171	15.2819	5.65239	8.46632	4.23896
AT1G07980	NA	nuclear factor Y, subunit C10	1522.86	1680.24	1856.97	1553.44	1536.24	1786.63	1624.73	1159.37	1518.51	1488.08	1660.28	1545.67	1146.26	1429.23	1339.95		1493.66	1518.81	1472.67	1369.57	2065.05	1427.12	1666.31	1719.39	1587.93	1666.31	1719.39	1587.93	1507.78	1274.18	1316.9
AT1G07983	NA		211.839	178.514	185.195	381.378	263.069	260.91	135.257	115.665	142.948	125.235	129.777	162.352	88.1736	144.234	103.991		222.491	169.699	189.731	281.697	319.394	251.657	115.303	155.366	111.141	115.303	155.366	111.141	104.569	29.6321	108.8
AT1G07985	Down_at_24dpi	Expressed protein	160.212	59.9455	99.0702	121.589	81.6553	73.2719	113.814	76.203	60.1886	142.731	90.8436	112.982	46.1862	32.7806	47.7335		103.829	154.426	120.464	61.158	117.478	46.1903	18.5972	14.7968	44.4564	18.5972	14.7968	44.4564	21.1965	16.9326	19.7818
AT1G07987	NA		25.4497	17.8514	29.3248	20.8539	14.0586	20.741	18.1442	28.5761	16.3011	25.7836	11.2473	18.0391	62.9812	30.5952	8.52385		25.2156	40.7278	19.5754	33.3589	14.6848	44.5975	28.5157	11.8374	13.8926	28.5157	11.8374	13.8926	16.9572	5.64422	28.2597
AT1G07990	NA	SIT4 phosphatase-associated family protein	2957.5	3477.72	3950.92	3351.82	3559.33	3512.79	4615.23	5422.66	5190.01	5310.51	4774.91	5053.8	7142.06	6062.22	5719.5		4629.29	5576.32	3987.36	4657.27	2922.27	4380.11	4246.36	4360.62	4819.35	4246.36	4360.62	4819.35	6281.22	6019.56	5974.1
AT1G07993	NA		3.87805	0.881551	3.43443	4.94838	6.16267	4.2645	31.34	20.4115	53.919	42.3588	17.3035	26.5839	155.354	56.8196	18.7525		2.96654	5.09098	3.0116	7.41309	1.8356	4.77831	21.0768	29.5936	27.7853	21.0768	29.5936	27.7853	43.806	66.3195	53.6934
AT1G07997	NA		0.484757	0	0.792562	0	0	0.387682	0	0	0	0	0	0	0	2.18537	0		0	0	0	3.70655	0	0	0	0	1.38926	0	0	1.38926	0	0	1.41299
AT1G08000	NA	GATA transcription factor 10	295.944	291.793	216.369	356.99	377.078	321.776	385.977	409.591	315.99	446.609	444.701	444.332	352.694	319.064	335.84		354.502	251.155	320.735	361.388	220.272	366.337	297.555	316.652	345.927	297.555	316.652	345.927	404.146	337.242	309.444
AT1G08003	12dpi fem._12dpi male_24dpi		87.0138	89.9182	149.53	172.133	105.921	97.6959	249.07	201.394	183.074	180.485	172.17	209.823	155.354	172.644	254.011		155.744	171.396	112.935	181.621	148.683	159.277	99.185	88.7808	136.148	99.185	88.7808	136.148	151.201	46.5648	124.343
AT1G08005	NA		0.484757	1.32233	1.58512	1.76728	1.1555	1.16305	3.29895	2.72153	2.50786	0	0	1.89885	0	2.18537	3.40954		4.44982	6.78797	6.0232	3.70655	3.67119	4.77831	1.23981	1.47968	4.16779	1.23981	1.47968	4.16779	7.06549	4.23316	0
AT1G08007	NA		0	0	0	0	0	0	0	0	0	0	0	0	0	0	0		0	0	0	0	0	0	0	0	0	0	0	0	0	0	0
AT1G08010	NA	GATA transcription factor 11	432.888	400.445	322.837	451.716	490.125	494.101	707.624	813.739	672.106	947.549	899.785	844.99	969.91	738.655	767.146		636.324	504.007	621.895	778.375	313.887	641.886	565.354	605.189	705.746	565.354	605.189	705.746	748.942	785.957	748.882
AT1G08013	NA		0	0	0	0	0	0	0	0	0	0	0	0	0	0	0		0	0	0	0	0	0	0	0	0	0	0	0	0	0	0
AT1G08017	NA		0	0.440775	1.84931	1.41382	0.385167	0	3.29895	0	0	6.44591	1.73035	3.79771	0	0	0		0	0	0	0	0	0	0	0	1.38926	0	0	1.38926	0	0	0
AT1G08023	NA		1.69665	0.661163	0.528374	0.706911	0.962917	0.387682	6.59789	4.0823	0	3.68338	13.8428	0.949427	0	2.18537	3.40954		0	0	0	0	3.67119	0	3.71944	0	0	3.71944	0	0	0	0	0
AT1G08027	NA		0	0	0.528374	0	0	0	0	0	0	0	0	0	0	0	0		0	0	0	0	0	1.59277	0	0	0	0	0	0	0	0	0
AT1G08030	NA	tyrosylprotein sulfotransferase	1509.53	1522.22	1340.22	1509.96	1533.35	1481.91	1852.36	1963.59	1971.18	1654.76	1629.99	1688.08	2124.56	1907.83	1846.27		1412.08	1391.53	1388.35	1323.24	1444.61	1388.89	1462.98	1457.48	1504.57	1462.98	1457.48	1504.57	2058.88	1951.49	1836.88
AT1G08033	NA		0	0.661163	0.264187	0	0	0	1.64947	0	2.50786	1.84169	0.865177	0.949427	0	0	0		0	0	0	0	0	0	1.23981	0	0	1.23981	0	0	0	1.41105	2.82597
AT1G08035	NA		15.0275	11.9009	3.69862	10.2502	11.555	11.0489	31.34	16.3292	17.555	11.971	17.3035	11.3931	12.5962	6.55611	10.2286		4.44982	5.09098	3.0116	11.1196	12.8492	7.96384	9.9185	8.87808	13.8926	9.9185	8.87808	13.8926	8.47859	7.05527	9.8909
AT1G08037	NA		94.5276	103.141	137.906	98.2606	73.952	77.9241	75.8758	85.7283	62.6965	66.3008	64.0231	50.3196	100.77	89.6002	127.858		117.179	96.7286	63.2435	103.783	211.094	135.385	58.2712	62.1466	55.5705	58.2712	62.1466	55.5705	89.0251	67.7306	62.1713
AT1G08040	NA	Protein of unknown function (DUF707)	1748.03	1881.23	1648.79	1682.45	1761.75	1780.82	1974.42	2012.57	2130.43	1698.96	1825.52	1715.61	2279.92	1754.85	1769.55		1895.62	2221.36	1953.02	1755.05	1833.76	1836.46	2102.72	1922.1	1990.81	2102.72	1922.1	1990.81	2219.98	2165.97	2007.85
AT1G08043	NA		57.9284	54.6562	67.8961	82.0016	57.9676	71.7212	87.4221	95.2537	52.665	56.1715	59.6972	83.5496	79.7761	45.8928	56.2574		86.0298	101.82	60.232	107.49	91.7798	66.8963	55.7915	26.6342	41.6779	55.7915	26.6342	41.6779	45.2191	42.3316	42.3896
AT1G08047	NA		3.87805	2.20388	4.227	2.47419	5.58492	4.07066	4.94842	1.36077	2.50786	5.52507	3.46071	5.69656	4.19874	2.18537	0		4.44982	5.09098	1.5058	9.26636	7.34239	3.18554	1.23981	7.3984	0	1.23981	7.3984	0	4.23929	1.41105	4.23896
AT1G08050	NA	Zinc finger (C3HC4-type RING finger) family protein	2689.43	2811.71	3660.05	1901.94	2105.32	2142.72	1070.51	955.258	659.567	989.908	902.38	870.624	852.345	664.353	828.518		2474.1	3670.6	2300.86	3376.66	2210.06	2954.59	1331.56	1111.24	1103.08	1331.56	1111.24	1103.08	467.735	423.316	727.687
AT1G08053	NA		0	0	0	0	0	0	0	0	0	0	0	0	0	0	0		0	0	0	0	0	0	0	0	0	0	0	0	0	0	0
AT1G08057	NA		0	0	0	0	0	0	0	0	0	0	0	0	0	0	0		0	0	0	0	0	0	0	0	0	0	0	0	0	0	0
AT1G08060	NA	ATP-dependent helicase family protein	669.691	757.913	657.562	902.725	987.182	879.844	1877.1	2614.03	2448.92	2152.93	1591.06	1897.9	3073.48	1752.67	2006.51		1269.68	1281.23	1117.3	1302.85	521.309	1126.09	1170.38	1494.48	1651.83	1170.38	1494.48	1651.83	1639.19	1841.43	2132.19
AT1G08063	NA		0	0	0	0	0	0	0	0	0	0	0	0	0	0	0		0	0	0	0	0	0	0	0	0	0	0	0	0	0	0
AT1G08065	NA	alpha carbonic anhydrase 5	0	0	0	0	0	0	0	0	0	0	0	0	0	0	0		0	0	0	0	0	0	0	0	0	0	0	0	0	0	0
AT1G08070	NA	Tetratricopeptide repeat (TPR)-like superfamily protein	86.5291	104.464	69.2171	110.985	103.995	92.4622	133.607	183.704	127.901	153.781	132.372	131.97	138.559	113.639	161.953		118.662	71.2737	105.406	101.93	73.4239	81.2312	94.2257	100.618	109.752	94.2257	100.618	109.752	70.6549	76.1969	114.452
AT1G08073	NA		34.9025	31.0747	25.6262	63.622	46.6052	48.6541	110.515	205.476	200.629	124.314	87.3829	146.212	482.856	115.825	156.839		106.796	49.2128	58.7262	114.903	38.5475	76.4529	55.7915	78.423	87.5236	55.7915	78.423	87.5236	87.612	32.4542	206.296
AT1G08077	NA		0	0	0	0	0	0	0	0	0	0	0	0	0	0	0		0	0	0	0	0	0	0	0	0	0	0	0	0	0	0
AT1G08080	10hpi_48hpi	alpha carbonic anhydrase 7	797.667	868.328	544.754	732.713	238.226	327.01	159.999	96.6145	95.2986	160.227	249.171	225.964	218.335	131.122	207.982		1.48327	1.69699	1.5058	35.2122	66.0815	33.4481	21.0768	62.1466	50.0135	21.0768	62.1466	50.0135	117.287	217.302	213.361
AT1G08087	NA		347.571	357.91	876.045	692.066	407.506	346.2	212.782	175.539	186.835	229.29	243.115	245.902	298.111	404.293	293.22		381.201	507.401	346.334	635.673	585.555	619.587	252.922	322.57	205.611	252.922	322.57	205.611	435.234	53.62	406.94
AT1G08090	48hpi	nitrate transporter 2:1	112561	64456.4	79944.6	108072	145271	149006	14721.5	11932.6	9908.55	32063.8	29769	30708.3	11051.1	19838.8	8975.61		149021	117152	150130	282239	189722	256275	100520	56809.4	78078	100520	56809.4	78078	15578	16512.2	13482.7
AT1G08093	NA		0	1.10194	1.05675	2.12073	1.1555	1.35689	0	1.36077	0	0.920844	0	0	0	0	0		4.44982	0	3.0116	1.85327	1.8356	3.18554	0	0	0	0	0	0	0	0	0
AT1G08097	NA		0	0.220388	0	0	0	0.193841	0	0	0	0	0	0	0	0	0		0	0	0	0	0	0	0	0	0	0	0	0	0	0	0
AT1G08100	48hpi_12dpi male	nitrate transporter 2.2	701.201	171.241	258.904	1048.7	3225.39	1502.66	227.627	306.173	214.422	859.148	685.221	763.339	83.9749	102.712	40.9145		1793.28	200.245	2082.52	5822.98	2452.36	4765.56	7053.29	1876.23	2089.45	7053.29	1876.23	2089.45	67.8287	71.9637	45.2155
AT1G08103	NA		0	2.20388	1.58512	3.53455	0.770333	1.74457	0	0	1.25393	0	1.73035	0	0	0	0		1.48327	0	0	0	0	0	1.23981	0	0	1.23981	0	0	0	0	1.41299
AT1G08107	NA		0	0	0	0	0	0	0	0	0	0	0	0	0	0	0		0	0	0	0	0	0	0	0	0	0	0	0	0	0	0
AT1G08110	NA	lactoylglutathione lyase family protein / glyoxalase I family protein	4658.27	4697.79	4840.44	5424.48	5393.87	5592.7	8562.41	7564.5	7475.93	6981.84	7266.63	7150.13	7540.94	7961.3	8314.16		5003.08	5186.01	5185.97	5077.97	6435.6	5587.43	6368.91	6509.11	6618.45	6368.91	6509.11	6618.45	8443.26	7649.32	7442.19
AT1G08113	NA		0.242378	0	0	0	0.192583	0.193841	0	0	0	0	0	0	0	0	0		0	0	0	0	0	0	0	0	0	0	0	0	0	0	0
AT1G08115	NA		12.1189	16.7495	11.6242	12.3709	13.2883	10.8551	8.24736	12.2469	2.50786	13.8127	21.6294	12.3425	8.39749	8.74148	10.2286		5.93309	5.09098	1.5058	3.70655	11.0136	15.9277	13.6379	14.7968	12.5034	13.6379	14.7968	12.5034	14.131	28.2211	11.3039
AT1G08117	NA		0.969514	0.440775	0.792562	3.1811	0	0	8.24736	0	0	1.84169	0	0.949427	0	0	0		1.48327	0	0	0	0	0	0	2.95936	0	0	2.95936	0	0	0	0
AT1G08120	NA		6.05946	7.49318	4.49118	11.664	8.28108	9.11053	14.8453	8.1646	12.5393	7.36675	10.3821	11.3931	12.5962	17.483	3.40954		16.316	18.6669	10.5406	3.70655	7.34239	7.96384	6.19906	10.3578	11.1141	6.19906	10.3578	11.1141	18.3703	4.23316	11.3039
AT1G08123	NA		0	0.220388	0	0.353455	0	0.193841	0	0	0	0	0	0	0	0	0		0	0	0	0	0	0	0	0	0	0	0	0	0	0	0
AT1G08125	NA	S-adenosyl-L-methionine-dependent methyltransferases superfamily protein	988.661	1016.43	891.368	1074.86	1105.43	1115.56	1247	1397.51	1401.89	1351.8	1303.82	1328.25	1226.03	1287.18	1409.84		1103.55	906.194	1109.77	1104.55	827.854	954.068	1128.23	1118.64	1147.53	1128.23	1118.64	1147.53	1129.06	1118.97	1363.53
AT1G08127	NA		0	0	0	0	0	0	0	0	0	0	0	1.89885	0	0	0		0	0	0	0	0	0	0	0	0	0	0	0	0	0	0
AT1G08130	NA	DNA ligase 1	1747.55	2244.43	1958.16	2173.4	2442.34	2187.5	2287.82	2367.73	2329.8	2220.16	1950.11	2003.29	2317.71	1951.54	1984.35		2557.16	2323.18	2362.6	2236.9	1420.75	2081.75	1704.74	1793.37	1869.95	1704.74	1793.37	1869.95	1829.96	1690.44	1900.47
AT1G08133	NA		0.242378	0.440775	1.05675	0	0	0	3.29895	0	1.25393	0	0	0	0	0	0		0	0	0	0	0	0	0	0	1.38926	0	0	1.38926	0	0	1.41299
AT1G08135	NA	cation/H+ exchanger 6B	0	0.661163	0	0	0	0	0	0	0	0	0	0	0	0	0		0	0	0	0	0	0	0	0	0	0	0	0	0	0	0
AT1G08137	NA		0	0	0	0	0	0	0	1.36077	0	0	0.865177	0	0	0	0		0	0	0	0	0	0	0	0	0	0	0	0	0	0	0
AT1G08140	NA	cation/H+ exchanger 6A	0.727135	1.7631	0	0.706911	0.385167	2.13225	0	1.36077	3.76179	1.84169	2.59553	3.79771	0	0	0		1.48327	1.69699	0	0	0	0	0	0	1.38926	0	0	1.38926	0	1.41105	4.23896
AT1G08143	NA		0	0	0	1.06037	0.57775	0	0	1.36077	0	0.920844	0	0	0	0	0		0	0	0	0	0	0	0	0	0	0	0	0	0	0	0
AT1G08147	NA		3.87805	1.54271	1.84931	1.41382	5.19975	4.65218	3.29895	2.72153	2.50786	18.4169	3.46071	4.74713	0	2.18537	3.40954		10.3829	1.69699	4.5174	3.70655	5.50679	0	4.95925	2.95936	13.8926	4.95925	2.95936	13.8926	4.23929	7.05527	7.06493
AT1G08150	NA	Cation/hydrogen exchanger family protein	0	0	0.264187	0.353455	0.770333	0	0	0	1.25393	0	0	0	0	0	1.70477		0	0	0	3.70655	0	0	0	0	2.77853	0	0	2.77853	1.4131	0	0
AT1G08153	NA		0	0	0	0	0	0	0	0	0	0	0	0	0	0	0		1.48327	0	0	0	0	0	0	0	0	0	0	0	0	0	0
AT1G08157	NA		0	0	0	0	0	0	0	0	0	0	0	0	0	0	0		0	0	0	0	0	0	0	0	0	0	0	0	0	0	0
AT1G08160	NA	Late embryogenesis abundant (LEA) hydroxyproline-rich glycoprotein family	2047.13	2007.51	1091.89	1178.77	2034.84	1610.82	362.884	1604.34	1349.23	1441.12	1728.62	1673.84	1142.06	1195.4	1039.91		2738.12	3105.5	2731.52	2989.33	1327.14	2687	1851.04	1561.06	1756.03	1851.04	1561.06	1756.03	1762.13	1683.39	1234.95
AT1G08163	NA		0	0	0	0	0	0	0	0	0	0	0	0	0	0	0		0	0	0	0	0	0	0	0	0	0	0	0	0	0	0
AT1G08165	NA		46.5367	26.4465	7.13306	35.699	120.365	75.4042	19.7937	17.69	11.2854	18.4169	48.4499	30.3817	104.969	338.732	806.356		63.7807	20.3639	48.1856	166.795	115.643	176.797	38.4342	45.8701	51.4027	38.4342	45.8701	51.4027	122.939	107.24	327.813
AT1G08170	NA	Histone superfamily protein	0.242378	0	0	0	0.385167	0	3.29895	2.72153	0	0	5.19106	0	0	8.74148	13.6382		0	0	0	0	0	0	0	2.95936	0	0	2.95936	0	1.4131	1.41105	2.82597
AT1G08173	NA		221.534	165.07	384.657	91.1915	90.8993	154.297	168.246	62.5953	73.9818	96.6886	125.451	80.7013	46.1862	113.639	68.1908		215.075	319.035	236.41	187.181	435.036	246.879	345.908	189.399	180.604	345.908	189.399	180.604	127.179	150.983	128.582
AT1G08177	NA		0	0	0	0	0	0	0	0	0	0	0	0	0	0	0		0	0	0	0	0	0	0	0	0	0	0	0	1.4131	0	0
AT1G08180	Down_at_12dpi fem.		451.793	352.62	371.976	243.884	406.736	345.619	329.895	251.742	351.1	418.063	592.647	507.943	373.688	662.167	702.365		287.755	341.096	371.932	426.253	618.596	484.202	510.803	587.433	677.96	510.803	587.433	677.96	740.463	797.245	672.581
AT1G08183	NA		0.727135	0.661163	1.58512	0	1.54067	1.16305	0	0	0	1.84169	0	0	0	0	0		4.44982	6.78797	4.5174	5.55982	5.50679	3.18554	0	0	1.38926	0	0	1.38926	0	0	0
AT1G08190	10hpi_48hpi_24dpi	vacuolar protein sorting 41	11325.9	11516.8	14344	10029.6	11228.4	11647.9	7099.33	9295.4	8447.72	9136.62	8072.97	8716.69	10614.4	9574.11	7923.77		14258.7	15905.9	13936.2	13536.3	12164.5	13092.6	13258.5	11140.5	12028.2	13258.5	11140.5	12028.2	11174.8	10333.1	10029.4
AT1G08193	NA		1.21189	0.220388	0.528374	0.706911	0	0.387682	0	0	0	0	0	0	0	2.18537	0		0	0	0	0	1.8356	0	1.23981	0	0	1.23981	0	0	0	0	0
AT1G08200	12dpi_fem	UDP-D-apiose/UDP-D-xylose synthase 2	12342.1	10592.3	10058.4	12942.5	12225.4	10984	20021.3	16944.3	14592	11074.1	10250.6	10591.8	15300.2	13206.2	12456.7		10997	10224.4	11100.7	10393.2	10976.9	10490	11176.9	9959.73	10497.3	11176.9	9959.73	10497.3	13872.4	12595.1	10995.9
AT1G08207	NA		0.484757	0.440775	0	0.353455	0	0.387682	3.29895	0	1.25393	0	0	0	0	0	1.70477		0	0	0	0	0	0	0	0	0	0	0	0	1.4131	1.41105	0
AT1G08210	NA	Eukaryotic aspartyl protease family protein	1217.95	1382.27	1068.37	1314.85	1238.31	1235.74	1788.03	2407.2	2074	2035.99	1973.47	1992.85	1524.14	1453.27	1455.87		1044.22	904.497	1082.67	989.648	914.127	1017.78	1412.15	1568.46	1494.85	1412.15	1568.46	1494.85	1404.62	1350.38	1312.66
AT1G08213	NA		49.6876	58.6231	106.203	63.2685	63.3599	48.4603	52.7831	24.4938	40.1257	35.9129	52.7758	60.7633	54.5837	52.4489	40.9145		34.1153	62.7887	34.6334	57.4515	77.0951	93.9734	66.9498	39.9514	38.8994	66.9498	39.9514	38.8994	52.2846	43.7427	48.0415
AT1G08217	10hpi_48hpi		97.1937	99.3949	151.379	75.286	86.2773	91.8807	34.6389	32.6584	36.364	42.3588	42.3937	57.915	12.5962	43.7074	42.6192		114.212	225.7	96.3711	122.316	128.492	116.272	115.303	73.984	84.7451	115.303	73.984	84.7451	57.937	53.62	38.1506
AT1G08220	NA		571.771	648.16	498.786	737.661	767.637	773.232	626.8	555.193	537.936	509.227	587.455	607.633	575.228	522.303	584.736		630.391	553.22	752.899	694.977	550.679	680.112	515.762	608.149	507.081	515.762	608.149	507.081	525.672	584.176	548.238
AT1G08223	NA		0	0	0	0	0	0	0	0	1.25393	0	0	0	0	0	0		0	0	0	0	0	0	0	0	1.38926	0	0	1.38926	0	0	0
AT1G08227	NA		0	0	0.792562	0	0	0	4.94842	2.72153	2.50786	0.920844	0	0	0	4.37074	1.70477		0	0	1.5058	0	1.8356	0	0	0	0	0	0	0	0	0	0
AT1G08230	Increasing	Transmembrane amino acid transporter family protein	409.862	419.177	378.58	679.695	408.662	313.829	1377.31	1366.21	1499.7	1700.8	1880.9	1775.43	2431.07	2585.29	3782.88		272.922	303.762	251.468	298.377	302.873	356.78	712.892	760.556	808.551	712.892	760.556	808.551	2050.4	2204.07	3423.66
AT1G08237	NA		0.242378	0.440775	0	0	0.57775	0.193841	0	4.0823	5.01572	1.84169	1.73035	0	0	0	5.11431		0	0	0	0	0	1.59277	1.23981	5.91872	1.38926	1.23981	5.91872	1.38926	4.23929	7.05527	0
AT1G08240	NA		0	0	0	0	0	0	0	0	0	0	0	0	0	0	0		0	0	0	0	1.8356	0	0	0	0	0	0	0	0	0	0
AT1G08247	NA		0	0	0	0	0	0	0	0	0	0	0	0	0	0	0		0	0	0	0	0	0	0	0	0	0	0	0	0	1.41105	0
AT1G08250	NA	arogenate dehydratase 6	1382.28	1428.55	1744.16	1011.94	863.929	907.951	1268.44	929.404	746.088	930.974	987.167	949.427	1255.42	1193.21	995.585		998.242	1215.05	1067.61	1217.6	1125.22	1087.86	1103.43	921.841	1083.63	1103.43	921.841	1083.63	1198.31	1261.48	1120.5
AT1G08253	NA		0	0	0	0	0	0	0	0	0	0	0	0	0	0	0		0	0	0	0	0	0	0	0	0	0	0	0	0	0	0
AT1G08257	NA		0	0	0	0	0	0	0	0	0	0	0	0	0	0	0		0	0	0	0	0	0	0	0	0	0	0	0	0	0	0
AT1G08260	NA	DNA polymerase epsilon catalytic subunit	1015.57	1313.95	866.006	1471.08	1820.49	1581.74	2081.63	3152.9	3079.65	3258.87	2400	2912.84	2162.35	1365.86	1715		2172.99	1508.63	1660.9	1719.84	725.061	1401.64	1588.2	2046.4	2272.83	1588.2	2046.4	2272.83	1783.33	1981.12	2061.55
AT1G08263	NA		0	0	0	0	0	0	0	0	0	0	0	0	0	0	0		0	0	0	0	0	0	0	0	0	0	0	0	0	0	0
AT1G08267	NA		0.727135	3.08543	1.05675	1.06037	3.4665	1.35689	4.94842	23.133	12.5393	11.0501	3.46071	7.59541	8.39749	2.18537	13.6382		2.96654	0	3.0116	3.70655	3.67119	0	3.71944	2.95936	12.5034	3.71944	2.95936	12.5034	9.89168	1.41105	7.06493
AT1G08270	NA		71.744	74.2707	98.0135	100.381	88.2032	68.232	168.246	133.355	180.566	113.264	109.878	121.527	197.341	198.869	211.391		108.279	96.7286	82.8189	94.5169	82.6018	100.344	121.502	127.252	119.477	121.502	127.252	119.477	237.4	172.149	210.535
AT1G08273	NA		13.3308	8.81551	9.77493	28.2764	23.4952	14.9258	51.1337	43.5445	48.9032	28.5462	22.4946	34.1794	58.7824	39.3367	51.1431		16.316	32.2429	21.0812	31.5056	27.5339	20.706	13.6379	34.0326	29.1745	13.6379	34.0326	29.1745	36.7405	26.81	38.1506
AT1G08277	NA		0	0	0	0	0	0	0	1.36077	0	0	0.865177	0	0	0	0		0	0	1.5058	0	0	0	0	0	0	0	0	0	0	0	0
AT1G08280	48hpi	Glycosyltransferase family 29 (sialyltransferase) family protein	638.182	685.406	510.938	840.87	879.721	852.513	636.697	613.706	479.001	671.295	596.972	613.33	558.433	515.747	559.164		952.261	936.74	974.252	839.533	646.13	696.04	577.752	659.937	650.175	577.752	659.937	650.175	720.68	690.005	640.082
AT1G08283	NA		363.81	258.294	296.682	230.453	231.87	226.019	648.243	311.616	445.145	327.821	532.084	353.187	684.395	926.597	603.488		219.524	341.096	271.044	285.404	460.735	369.522	462.45	565.238	454.289	462.45	565.238	454.289	1201.13	1126.02	891.594
AT1G08287	NA		3.3933	9.0359	4.75537	7.42256	14.0586	16.6703	41.2368	19.0507	52.665	43.2797	31.1464	15.1908	41.9874	32.7806	42.6192		17.7993	0	13.5522	9.26636	5.50679	7.96384	28.5157	69.545	29.1745	28.5157	69.545	29.1745	62.1763	90.3074	108.8
AT1G08290	Increasing	WIP domain protein 3	1155.42	1163.43	961.642	1795.55	1095.03	838.169	2132.77	2412.64	2867.74	2498.25	2759.05	2672.64	3014.7	2620.26	2751.5		281.822	252.852	364.403	589.341	651.637	576.582	1362.55	1969.45	1640.72	1362.55	1969.45	1640.72	2855.87	2561.06	2492.51
AT1G08293	NA		55.0199	46.061	34.3443	67.51	86.2773	90.5238	118.762	106.14	90.2829	99.4512	117.664	139.566	75.5774	144.234	153.429		71.1971	16.9699	70.7725	81.544	78.9307	74.8601	133.9	130.212	127.812	133.9	130.212	127.812	187.942	207.425	247.272
AT1G08297	NA		0	0	0	0	0	0	0	0	0	0	0	0	0	0	0		0	0	0	0	0	0	0	0	0	0	0	0	0	0	0
AT1G08300	NA	no vein-like	176.451	216.862	144.51	254.134	246.314	260.522	319.998	560.636	678.376	662.087	602.163	610.481	310.707	266.615	259.125		258.089	232.488	246.951	172.354	168.875	160.87	384.342	537.124	465.403	384.342	537.124	465.403	255.771	272.333	289.662
AT1G08303	NA		0	0	0	0	0	0	0	0	0	0	0	0	0	0	0		0	0	0	0	0	0	0	0	0	0	0	0	0	0	0
AT1G08307	NA		0	0	0	0	0	0	0	0	0	0	0	0	0	0	0		0	0	0	0	0	0	0	0	0	0	0	0	0	0	0
AT1G08310	24dpi	alpha/beta-Hydrolases superfamily protein	235.592	154.051	235.391	205.711	279.438	230.283	313.4	257.185	264.579	267.966	229.272	268.688	293.912	480.781	1033.09		520.629	614.311	593.285	350.269	363.448	308.997	245.483	341.806	269.517	245.483	341.806	269.517	284.033	301.966	521.392
AT1G08313	NA		0	0	0.264187	0	0	0.387682	0	0	2.50786	0	0	0	0	0	0		0	0	0	0	0	0	0	0	0	0	0	0	0	0	0
AT1G08315	NA	ARM repeat superfamily protein	2423.06	2371.15	4205.33	2027.42	1685.49	1963.22	1087	843.676	783.706	1159.34	1328.91	1219.06	1066.48	911.299	1034.79		2045.43	3124.16	2078	2044.16	3170.08	2233.06	1431.98	1238.49	1365.65	1431.98	1238.49	1365.65	891.665	914.363	1088
AT1G08317	NA		930.006	1097.09	1710.88	1020.43	1138.17	1163.24	836.283	908.992	905.337	957.678	739.727	843.091	1037.09	937.524	990.471		1379.44	1588.39	1162.48	1367.72	1283.08	1443.05	939.777	926.28	772.43	939.777	926.28	772.43	847.859	149.572	958.004
AT1G08320	10hpi_48hpi_12dpi male	bZIP transcription factor family protein	4964.88	4195.74	5937.61	3336.97	3424.71	3904.73	1474.63	945.733	930.416	1922.72	1706.13	1785.87	583.625	1494.79	954.671		4360.82	5966.63	4595.7	4201.37	5971.2	4676.37	3772.75	2690.06	2856.33	3772.75	2690.06	2856.33	1468.21	1614.25	1263.21
AT1G08323	NA		3.3933	4.18737	2.64187	4.24146	7.31817	5.42755	3.29895	5.44307	7.52358	7.36675	3.46071	3.79771	0	2.18537	5.11431		5.93309	3.39399	4.5174	5.55982	3.67119	4.77831	8.67868	5.91872	2.77853	8.67868	5.91872	2.77853	2.8262	0	7.06493
AT1G08327	NA		0	0.661163	0.264187	0	0	0	0	0	0	0	0	0	0	0	0		0	0	1.5058	0	0	0	0	0	0	0	0	0	0	0	0
AT1G08333	NA		0	0.881551	1.32094	2.47419	0.385167	1.16305	1.64947	0	0	1.84169	0.865177	2.84828	0	0	1.70477		0	1.69699	0	0	0	0	0	5.91872	2.77853	0	5.91872	2.77853	1.4131	0	0
AT1G08337	NA		0	0	0	0	0	0	0	0	0	0	0	0	0	0	0		0	0	0	0	0	0	0	0	0	0	0	0	0	0	0
AT1G08340	10hpi	Rho GTPase activating protein with PAK-box/P21-Rho-binding domain	1338.9	937.529	1356.07	406.12	720.262	946.138	550.924	615.067	983.081	658.404	687.816	680.739	755.774	784.548	680.203		2014.28	3156.41	1972.6	1649.41	2160.5	1720.19	1621.67	1589.18	1254.5	1621.67	1589.18	1254.5	1309.94	1011.73	942.461
AT1G08343	NA		0	0	0	0	0	0	0	0	0	0	0	0	0	0	0		0	0	0	0	0	0	0	0	0	0	0	0	0	0	0
AT1G08347	NA		0	0.220388	0	0	0	0	0	0	0	0	0	0	0	0	0		0	0	0	0	0	0	0	0	0	0	0	0	0	0	0
AT1G08350	NA	Endomembrane protein 70 protein family	1153.48	1212.79	1288.71	1270.32	1229.26	1362.31	923.705	1070.92	1124.77	1170.39	972.459	1010.19	864.941	891.631	744.984		1280.06	1215.05	1362.75	1212.04	1362.01	1204.13	1135.67	1140.83	1008.61	1135.67	1140.83	1008.61	799.813	832.522	877.464
AT1G08353	NA		0	0	0	0	0.385167	0	0	0	0	0	0	0	0	0	0		0	0	0	0	0	0	0	0	0	0	0	0	0	0	0
AT1G08357	NA		0	0	0	0	0	0	0	0	0	0	0	0	0	0	0		0	0	0	0	0	0	0	0	0	0	0	0	0	0	0
AT1G08360	NA	Ribosomal protein L1p/L10e family	20765.5	19053.2	16624.5	20629.1	20151.5	18977	11953.7	11211.4	11424.6	12394.6	14024.5	13145.8	8540.25	11471	12591.4		15182.8	10825.1	16625.5	14839.2	18869.9	15792.3	13137	13564.2	13689.8	13137	13564.2	13689.8	11402.3	13255.4	12016
AT1G08363	NA		0	0.440775	0	0	0	0	0	0	0	0	0	0	0	0	0		0	0	0	0	0	0	0	0	0	0	0	0	0	0	0
AT1G08367	NA		0	0	0	0	0	0	0	0	0	0	0	0	0	0	0		0	0	0	0	0	0	0	0	0	0	0	0	0	0	0
AT1G08370	NA	decapping 1	1668.78	1675.17	1721.18	1876.49	1748.85	1952.37	1891.95	2492.93	2099.08	2485.36	2291.85	2370.72	2523.45	1647.77	1570.09		2401.42	2379.18	2285.8	2703.92	1716.28	2500.65	1780.37	2041.96	2083.89	1780.37	2041.96	2083.89	1829.96	1971.24	1757.75
AT1G08377	NA		0.484757	0.440775	0	0.353455	0	0	0	0	0	0	0	0	0	0	0		0	0	0	0	0	0	0	0	0	0	0	0	0	0	0
AT1G08380	NA	photosystem I subunit O	575.649	236.035	412.396	346.386	500.332	389.814	2630.91	3357.01	4307.25	2683.34	3906.28	3229.95	6713.79	4899.6	4091.45		526.562	999.529	468.303	600.46	833.361	689.669	2640.8	3645.93	3637.09	2640.8	3645.93	3637.09	7828.56	7350.18	6270.83
AT1G08383	NA		0	0	0	0	0	0	0	0	0	0	0	0	0	0	0		0	0	0	0	0	0	0	0	0	0	0	0	0	0	0
AT1G08387	NA		23.2683	24.0223	33.816	28.6299	20.0287	17.8334	21.4431	20.4115	7.52358	12.8918	7.7866	15.1908	16.795	13.1122	11.9334		16.316	15.2729	24.0928	24.0925	29.3695	19.1132	8.67868	11.8374	6.94632	8.67868	11.8374	6.94632	18.3703	2.82211	12.7169
AT1G08390	NA		177.421	158.018	141.604	213.84	186.036	172.906	192.988	193.229	174.296	152.86	192.935	195.582	130.161	174.83	192.639		151.294	83.1526	99.3827	113.05	145.012	136.978	153.737	170.163	131.98	153.737	170.163	131.98	178.05	190.492	151.189
AT1G08393	NA		2.66616	6.61163	1.58512	8.12947	3.27392	5.81523	1.64947	14.9684	21.3168	11.971	6.92142	10.4437	0	17.483	3.40954		8.89963	6.78797	6.0232	5.55982	7.34239	11.1494	2.47962	8.87808	6.94632	2.47962	8.87808	6.94632	2.8262	1.41105	4.23896
AT1G08397	NA		0	0	0	0	0	0	0	0	0	0	0	0	0	0	0		0	0	0	0	0	0	0	0	0	0	0	0	0	0	0
AT1G08400	NA	RINT-1 / TIP-1 family	530.809	597.251	524.676	602.995	692.722	771.293	770.304	794.688	700.947	714.575	666.187	747.199	801.96	773.621	680.203		692.688	782.314	665.563	872.891	600.24	786.828	694.295	699.889	686.296	694.295	699.889	686.296	744.702	722.46	676.82
AT1G08403	NA		43.6281	40.331	70.538	21.9142	32.9318	30.6269	122.061	39.4622	31.3482	28.5462	44.124	46.5219	20.9937	61.1904	27.2763		25.2156	61.0917	27.1044	35.2122	40.3831	43.0048	68.1897	50.3091	38.8994	68.1897	50.3091	38.8994	55.1108	77.608	48.0415
AT1G08410	NA	P-loop containing nucleoside triphosphate hydrolases superfamily protein	1344.23	1522.44	1257.53	1685.28	1853.04	1594.15	1119.99	1216.53	1253.93	1316.81	1264.89	1313.06	1759.27	1392.08	1689.43		1330.5	1043.65	1499.78	1551.19	1106.86	1425.53	1099.71	1185.22	1194.77	1099.71	1185.22	1194.77	1336.79	1415.29	1504.83
AT1G08413	NA		2.42378	2.20388	9.77493	5.30183	1.54067	1.16305	16.4947	4.0823	3.76179	5.52507	9.51695	4.74713	8.39749	8.74148	1.70477		5.93309	10.182	1.5058	1.85327	3.67119	1.59277	7.43887	4.43904	12.5034	7.43887	4.43904	12.5034	5.65239	0	5.65194
AT1G08417	NA		0	0	0	0	0	0	0	0	0	0	0	0	0	0	0		0	0	0	0	0	0	0	0	0	0	0	0	0	0	0
AT1G08420	NA	BRI1 suppressor 1 (BSU1)-like 2	4073.65	4162.02	4558.02	4200.46	4354.69	4340.29	5451.51	8220.39	6872.79	6747.95	5282.77	5691.81	8334.51	5614.22	6282.07		5887.11	6253.42	5414.85	5048.31	3753.8	4760.79	5083.23	5229.19	5600.12	5083.23	5229.19	5600.12	5481.41	5275.93	5870.95
AT1G08427	NA		15.2698	15.4271	24.5694	22.6211	16.3696	13.9566	37.9379	25.8546	17.555	24.8628	25.0901	16.1403	54.5837	15.2976	23.8668		16.316	18.6669	13.5522	11.1196	29.3695	30.2626	19.837	31.0733	26.396	19.837	31.0733	26.396	33.9143	5.64422	18.3688
AT1G08430	10hpi_12dpi fem._24dpi	aluminum-activated malate transporter 1	1427.61	1870.87	2137.54	973.416	582.372	934.12	1789.68	952.537	1788.1	244.024	304.542	344.642	319.105	209.796	490.974		1524.8	4909.4	1678.97	572.661	1145.41	641.886	188.451	152.407	158.376	188.451	152.407	158.376	55.1108	38.0985	79.1272
AT1G08433	NA		3.87805	1.54271	1.32094	0	0	0	0	0	0	0	0	0	0	0	0		0	0	0	0	1.8356	0	1.23981	1.47968	0	1.23981	1.47968	0	0	0	2.82597
AT1G08437	NA		0.969514	4.62814	2.90606	2.82764	2.11842	2.13225	0	0	0	0.920844	0	0	0	2.18537	1.70477		0	0	0	0	0	1.59277	0	2.95936	2.77853	0	2.95936	2.77853	1.4131	0	1.41299
AT1G08440	12dpi_fem	Aluminium activated malate transporter family protein	23.5107	21.598	10.0391	311.041	120.942	131.618	2210.29	1021.94	1865.85	391.359	527.758	452.877	1519.95	681.835	669.974		54.8811	8.48496	52.703	111.196	84.4374	97.1589	224.406	149.448	255.624	224.406	149.448	255.624	761.66	609.575	135.647
AT1G08443	NA		7.27135	5.28931	16.6438	3.88801	5.58492	6.00907	24.7421	17.69	17.555	12.8918	13.8428	13.292	8.39749	2.18537	3.40954		8.89963	6.78797	1.5058	1.85327	12.8492	1.59277	6.19906	7.3984	1.38926	6.19906	7.3984	1.38926	18.3703	11.2884	8.47791
AT1G08447	NA		0	0	0	0	0	0	0	0	0	0	0	0	0	0	0		0	0	0	0	0	0	0	0	0	0	0	0	0	0	0
AT1G08450	NA	calreticulin 3	4017.91	4558.94	3945.11	3924.06	3843.96	4082.1	4643.27	5277.05	4668.38	4763.53	4803.47	4557.25	4219.74	3507.52	4432.4		3771.96	4128.78	3985.85	3287.71	4086.04	3480.2	4122.37	4307.35	4190.02	4122.37	4307.35	4190.02	3501.66	3962.24	4043.96
AT1G08453	NA		0	0	0.528374	0.706911	0.57775	0	6.59789	5.44307	5.01572	0.920844	0	1.89885	0	0	0		2.96654	0	0	0	0	0	0	0	0	0	0	0	0	0	1.41299
AT1G08457	NA		0	0.220388	0.264187	1.06037	0.770333	2.51993	0	0	1.25393	0	0	1.89885	0	0	0		0	0	1.5058	3.70655	3.67119	3.18554	0	0	1.38926	0	0	1.38926	1.4131	0	0
AT1G08460	NA	histone deacetylase 8	2059.97	2172.8	2889.42	1985.01	1985.92	2072.94	1910.09	2963.75	2575.57	2647.43	2675.99	2654.6	2254.73	1899.09	2004.81		2202.66	2506.46	2324.95	2153.5	2914.93	2341.37	2561.45	2550.97	2697.95	2561.45	2550.97	2697.95	2054.64	1897.87	2051.65
AT1G08463	NA		0	0	0	0	0	0	0	0	0	0	0	0	0	0	0		0	0	0	0	0	0	0	0	0	0	0	0	0	0	0
AT1G08465	NA	Plant-specific transcription factor YABBY family protein	0.727135	0.661163	0.264187	2.82764	1.73325	0.775364	8.24736	4.0823	2.50786	3.68338	2.59553	0.949427	0	2.18537	6.81908		1.48327	3.39399	1.5058	0	1.8356	6.37107	0	0	1.38926	0	0	1.38926	5.65239	2.82211	5.65194
AT1G08470	NA	strictosidine synthase-like 3	1716.52	1532.8	1781.15	1496.88	1517.36	1530.57	1567	1441.05	1192.49	1206.31	1179.24	1224.76	1230.23	1090.5	1206.98		1567.82	1639.29	1647.34	1569.72	1811.73	1610.29	1486.53	1359.83	1404.55	1486.53	1359.83	1404.55	1240.7	1166.94	1140.28
AT1G08473	NA		0	0	0	0	1.34808	0	0	0	0	0	0.865177	0	0	0	0		0	0	0	0	0	0	0	0	0	0	0	0	0	0	0
AT1G08477	NA		1357.08	1221.17	1072.6	1320.16	1328.25	2076.23	1740.19	1325.39	1013.17	1035.95	1040.81	1103.23	3888.04	3092.3	2490.67		1507	1491.66	1358.23	1549.34	2143.98	1697.89	1184.02	1342.07	2113.07	1184.02	1342.07	2113.07	2693.36	548.9	1829.82
AT1G08480	10hpi_48hpi		10533.8	9456.18	11706.9	9075.67	9343.18	10312	4344.71	3346.13	3640.16	4186.16	5010.24	4629.4	2783.77	4045.12	3932.9		9234.85	10154.8	9765.1	10578.5	15463.1	11756.2	6877.24	6065.21	5804.34	6877.24	6065.21	5804.34	3960.91	4079.36	3837.67
AT1G08483	NA		0	0	0	0	0	0	0	0	0	0	0	0.949427	0	0	0		0	0	0	0	0	0	0	0	0	0	0	0	0	0	0
AT1G08487	NA		10.1799	7.71357	6.86887	2.47419	4.23683	4.2645	8.24736	8.1646	0	2.76253	6.92142	5.69656	0	6.55611	5.11431		22.2491	27.1519	13.5522	7.41309	22.0272	4.77831	4.95925	8.87808	5.55705	4.95925	8.87808	5.55705	5.65239	4.23316	4.23896
AT1G08490	NA	chloroplastic NIFS-like cysteine desulfurase	1492.81	1632.85	1583.01	1316.62	1374.47	1442.95	2114.62	2022.1	1835.75	1672.25	1612.69	1693.78	2132.96	1486.05	1662.15		1578.2	1844.63	1576.57	1638.29	1490.5	1578.43	1298.08	1525.55	1519.85	1298.08	1525.55	1519.85	1379.18	1322.16	1332.45
AT1G08493	NA		1.21189	0	0	0	0	0	0	0	0	0	0	0	0	0	0		0	0	0	0	0	0	0	0	0	0	0	0	0	0	0
AT1G08497	NA		0	0	0	0	0	0	0	0	0	0	0	0	0	0	0		0	0	0	0	0	0	0	0	0	0	0	0	0	0	0
AT1G08500	10hpi_48hpi_12dpi male	early nodulin-like protein 18	593.342	366.946	361.672	287.359	363.79	489.061	113.814	136.077	134.17	286.383	293.295	237.357	25.1925	168.273	194.344		866.231	985.953	914.02	465.171	892.1	654.628	555.436	409.871	455.678	555.436	409.871	455.678	203.486	276.567	182.275
AT1G08503	NA		0	0	0	0	0	0	0	0	0	0	0	0	0	0	0		0	0	0	0	0	0	0	0	0	0	0	0	0	0	0
AT1G08507	NA		30.5397	40.1106	28.0038	30.3972	34.665	27.1377	79.1747	66.6776	65.2043	50.6464	30.2812	42.7242	58.7824	32.7806	83.5337		26.6989	33.9399	16.5638	25.9458	36.7119	22.2988	49.5925	53.2685	34.7316	49.5925	53.2685	34.7316	33.9143	28.2211	49.4545
AT1G08510	NA	fatty acyl-ACP thioesterases B	6176.04	6041.49	7598.03	5979.05	5828.92	5823.76	10876.6	10246.6	10016.4	9538.1	8710.61	8903.72	10345.7	10231.9	8540.89		7465.31	8052.23	6739.96	6805.22	6565.93	6436.38	11165.7	11122.8	11141.9	11165.7	11122.8	11141.9	12575.2	11634.1	11503.1
AT1G08513	NA		3.87805	6.17086	4.227	9.89675	10.0143	6.97828	29.6905	24.4938	46.3954	23.0211	14.708	40.8254	33.59	19.6683	30.6858		11.8662	6.78797	4.5174	5.55982	7.34239	4.77831	21.0768	38.4717	22.2282	21.0768	38.4717	22.2282	48.0453	8.46632	39.5636
AT1G08517	NA		0	0	0	0	0	0	0	0	0	0	0	0	0	0	0		0	0	0	0	0	0	1.23981	0	0	1.23981	0	0	0	0	0
AT1G08520	NA	ALBINA 1	999.084	1041.33	964.283	1044.46	1225.22	1121.18	1210.71	2501.09	2756.14	2125.31	2320.41	2233.05	3745.28	2292.45	2240.07		1656.82	1742.81	1425.99	1449.26	919.634	1358.63	1491.49	2012.36	2113.07	1491.49	2012.36	2113.07	2687.71	3241.19	3081.72
AT1G08523	NA		0	0	0	0	0	0	0	0	0	0	0	0	0	0	0		0	0	0	0	0	0	0	0	0	0	0	0	0	0	0
AT1G08530	NA		730.044	696.205	625.067	654.953	617.23	662.742	569.068	439.528	450.161	425.43	538.14	541.173	382.086	415.22	424.488		578.476	541.341	567.686	580.074	767.279	563.84	590.15	617.027	536.256	590.15	617.027	536.256	416.864	491.047	375.854
AT1G08533	NA		0	0.440775	0.264187	0	0.57775	1.16305	4.94842	4.0823	1.25393	0.920844	0	0.949427	0	2.18537	3.40954		4.44982	0	0	0	0	0	1.23981	2.95936	0	1.23981	2.95936	0	4.23929	1.41105	1.41299
AT1G08537	NA		20.6022	21.598	23.2485	27.5695	22.5323	30.2392	32.9895	38.1015	48.9032	32.2295	25.0901	30.3817	37.7887	30.5952	35.8002		34.1153	27.1519	24.0928	16.6795	23.8628	27.0771	19.837	20.7155	30.5638	19.837	20.7155	30.5638	25.4358	4.23316	36.7376
AT1G08540	NA	RNApolymerase sigma subunit 2	499.784	543.697	567.474	572.244	600.667	550.702	941.849	836.872	946.717	689.712	771.738	642.762	1154.65	784.548	854.089		723.837	809.465	650.505	598.607	449.721	538.356	639.743	686.572	762.706	639.743	686.572	762.706	900.143	984.916	885.942
AT1G08543	NA		121.189	105.125	188.101	135.727	93.5955	102.736	103.917	106.14	78.9976	100.372	74.4053	67.4093	125.962	107.083	93.7623		148.327	145.941	120.464	138.995	108.3	151.313	120.262	72.5043	86.1343	120.262	72.5043	86.1343	97.5037	46.5648	100.322
AT1G08547	NA		39.9924	45.1795	71.0664	78.4671	59.8934	35.8606	85.7726	51.7091	73.9818	55.2507	59.6972	57.915	146.956	96.1563	95.4671		51.9145	47.5158	67.7609	85.2505	97.2866	92.3806	79.348	42.9107	61.1276	79.348	42.9107	61.1276	118.7	25.399	118.691
AT1G08550	12dpi fem._24dpi	non-photochemical quenching 1	398.228	447.608	344.236	487.768	504.568	448.936	1375.66	1360.77	1385.59	934.657	864.312	857.332	1393.98	871.963	1319.49		490.963	456.491	490.89	444.785	401.996	344.038	550.477	677.693	519.584	550.477	677.693	519.584	715.027	852.277	1088
AT1G08553	NA		0	0	0	0	0	0	0	0	0	0	0	0	0	0	0		0	0	0	0	0	0	0	0	0	0	0	0	0	0	0
AT1G08557	NA		3.15092	3.5262	2.64187	7.42256	5.97008	6.78444	1.64947	10.8861	2.50786	4.60422	6.92142	3.79771	0	10.9269	11.9334		5.93309	3.39399	6.0232	5.55982	3.67119	4.77831	6.19906	0	5.55705	6.19906	0	5.55705	18.3703	0	7.06493
AT1G08560	10hpi_48hpi_12dpi male	syntaxin of plants 111	2976.16	2883.55	2225.78	3105.11	3127.36	2902.96	1421.85	1498.2	1423.21	1573.72	1586.74	1520.03	995.102	970.304	942.737		2557.16	2353.73	2918.24	2273.97	2735.04	2320.66	1901.87	1432.33	1467.06	1901.87	1432.33	1467.06	592.088	756.325	467.698
AT1G08563	NA		7.27135	8.81551	6.60468	14.1382	6.74042	5.81523	9.89684	2.72153	3.76179	6.44591	6.92142	11.3931	0	2.18537	6.81908		8.89963	0	1.5058	9.26636	3.67119	3.18554	4.95925	10.3578	5.55705	4.95925	10.3578	5.55705	5.65239	1.41105	9.8909
AT1G08567	NA		48.4757	44.7387	35.9295	31.1041	28.3098	34.116	19.7937	14.9684	22.5707	10.1293	12.9777	17.0897	16.795	30.5952	18.7525		23.7324	28.8489	28.6102	24.0925	33.0407	35.0409	16.1176	35.5123	22.2282	16.1176	35.5123	22.2282	40.9798	9.87738	12.7169
AT1G08570	NA	atypical CYS HIS rich thioredoxin 4	2813.53	2489.28	3779.73	2068.77	2130.36	2148.53	3684.92	3693.12	3517.27	3288.33	3535.98	3422.68	6810.36	5428.46	3982.34		2619.46	3449.99	2743.57	2357.36	3056.27	2562.76	3183.84	3478.73	3723.23	3183.84	3478.73	3723.23	5262.38	5007.83	4094.83
AT1G08573	NA		0	0	0	0	0	0	0	0	0	0	0.865177	0	0	0	0		0	0	0	0	0	0	0	0	1.38926	0	0	1.38926	0	0	0
AT1G08577	NA		0	0.220388	0.792562	0	0	0	0	0	0	0	0	0	0	0	0		0	0	0	0	0	1.59277	0	0	0	0	0	0	0	0	0
AT1G08580	10hpi_48hpi_12dpi male		4843.2	4319.82	3209.35	3953.75	4420.94	4036.16	1888.65	970.227	1329.17	1652.92	2289.26	1928.29	1108.47	1704.59	1781.48		3076.31	2632.04	3211.87	2933.73	3476.62	2973.7	2554.01	2118.9	2132.52	2554.01	2118.9	2132.52	1552.99	1979.71	1733.73
AT1G08583	NA		0	0	0	0	0	0	0	0	0	0	0	0	0	0	0		0	0	0	0	0	0	0	0	0	0	0	0	0	0	0
AT1G08587	NA		0	0	0	0	0	0	0	0	0	0	0	0	0	0	0		0	0	0	0	0	0	0	0	0	0	0	0	0	0	0
AT1G08590	10hpi_48hpi_12dpi male	Leucine-rich receptor-like protein kinase family protein	2071.12	2330.16	1583.8	1593.38	2377.44	2579.25	389.276	687.187	431.352	1116.98	812.402	978.859	214.136	544.157	431.307		4239.19	4220.42	4095.77	2583.46	1795.21	2448.09	1693.58	1470.8	1589.32	1693.58	1470.8	1589.32	512.954	619.453	501.61
AT1G08592	48hpi_12dpi fem._12dpi male		377.141	431.74	389.412	504.027	533.263	541.398	442.059	619.149	541.698	666.691	537.275	585.796	440.868	467.669	359.706		863.265	721.222	713.749	578.221	401.996	587.732	432.694	523.807	615.444	432.694	523.807	615.444	436.647	436.016	378.68
AT1G08597	NA		25.4497	28.8708	22.4559	54.4321	27.5394	26.7501	19.7937	21.7723	18.8089	23.0211	16.4384	28.4828	67.1799	32.7806	35.8002		22.2491	22.0609	13.5522	16.6795	51.3967	35.0409	22.3166	26.6342	23.6175	22.3166	26.6342	23.6175	31.0881	14.1105	35.3246
AT1G08600	NA	P-loop containing nucleoside triphosphate hydrolases superfamily protein	2544.73	3267.25	2928.25	3146.46	3603.43	3724.66	4623.47	5685.28	5587.51	4870.35	4044.7	4586.68	5496.16	4241.8	4352.28		4418.67	4038.84	3952.72	3945.62	2158.66	3620.36	4116.18	4456.8	4562.34	4116.18	4456.8	4562.34	4185.6	4543.59	4767.41
AT1G08603	NA		0	0	0	0	0	0	0	2.72153	0	0	0	0	0	0	0		0	0	0	0	0	0	0	0	0	0	0	0	0	0	0
AT1G08607	NA		0	0.440775	0.528374	1.06037	0.385167	1.74457	0	0	2.50786	0	2.59553	0	0	2.18537	0		1.48327	0	0	0	0	0	0	0	0	0	0	0	4.23929	0	0
AT1G08610	NA	Pentatricopeptide repeat (PPR) superfamily protein	198.508	248.377	159.569	330.127	277.898	259.747	498.141	540.225	545.459	490.81	407.499	474.713	738.979	402.108	603.488		280.338	298.671	311.7	237.219	176.217	162.462	327.31	356.603	350.094	327.31	356.603	350.094	498.823	437.427	512.914
AT1G08613	NA		0.242378	0	0	0	0.385167	0	0	0	0	0	0	0	0	0	0		0	0	0	0	0	0	0	0	0	0	0	0	0	0	0
AT1G08620	NA	Transcription factor jumonji (jmj) family protein / zinc finger (C5HC2 type) family protein	2403.67	2598.15	2515.33	2685.91	3080.95	3055.32	3145.54	3924.45	3865.86	3984.49	3345.64	3504.33	4778.17	3225.61	3145.3		3555.4	3657.02	3318.78	3827.01	2224.74	3464.27	3102.01	3367.75	3831.59	3102.01	3367.75	3831.59	3084.79	3553.03	3631.37
AT1G08623	NA		0	0	0	0	0	0	0	0	0	0	0	0	0	0	0		0	0	0	0	0	0	0	0	0	0	0	0	0	0	0
AT1G08627	NA		0	0	0	0	0	0	0	0	0	0	0	0	0	0	0		0	0	0	0	0	0	0	0	0	0	0	0	0	0	0
AT1G08630	12dpi fem._24dpi	threonine aldolase 1	46.5367	60.6066	77.9352	16.9659	7.70333	17.2519	346.389	114.304	178.058	75.5092	102.956	75.0047	335.9	386.811	514.84		0	0	3.0116	3.70655	1.8356	6.37107	21.0768	116.895	12.5034	21.0768	116.895	12.5034	233.161	149.572	374.441
AT1G08633	12dpi fem._24dpi		30.2973	34.3805	50.1956	67.1565	43.7164	38.7682	95.6694	134.716	116.615	66.3008	46.7196	53.1679	138.559	56.8196	107.4		66.7473	74.6677	43.6682	48.1851	31.2051	49.3758	33.4749	53.2685	34.7316	33.4749	53.2685	34.7316	46.6322	32.4542	91.844
AT1G08637	NA		0	0.220388	0	0	0	0	1.64947	0	0	0	0	0	0	0	0		0	0	0	0	0	0	0	0	0	0	0	0	0	0	0
AT1G08640	12dpi fem._24dpi	Chloroplast J-like domain 1	1607.7	1677.37	1385.93	1800.15	1656.6	1537.35	2256.48	2243.9	2275.88	1977.05	2038.36	2128.61	2179.15	2159.15	2412.25		1323.08	1405.11	1362.75	1406.63	1451.96	1441.46	1440.66	1589.18	1594.87	1440.66	1589.18	1594.87	2324.55	2470.76	2318.71
AT1G08643	NA		8.24087	2.86504	6.60468	9.18984	8.0885	6.78444	1.64947	1.36077	0	4.60422	5.19106	2.84828	4.19874	6.55611	0		8.89963	0	6.0232	9.26636	1.8356	4.77831	1.23981	4.43904	0	1.23981	4.43904	0	7.06549	1.41105	2.82597
AT1G08645	48hpi_12dpi male_24dpi		303.943	255.65	301.173	331.895	409.625	370.43	216.081	193.229	147.964	325.058	333.093	329.451	667.6	679.65	509.726		499.863	441.218	399.037	444.785	466.242	501.722	476.088	366.961	552.927	476.088	366.961	552.927	652.851	143.927	324.987
AT1G08647	NA		13.5732	12.1213	16.908	21.5608	17.3325	16.4765	9.89684	20.4115	17.555	26.7045	23.3598	31.3311	12.5962	28.4098	37.5049		13.3495	8.48496	16.5638	7.41309	18.356	23.8915	13.6379	5.91872	27.7853	13.6379	5.91872	27.7853	33.9143	5.64422	22.6078
AT1G08650	48hpi_12dpi male_24dpi	phosphoenolpyruvate carboxylase kinase 1	5566.46	5068.48	5470.53	5333.99	7679.45	6584.39	3480.39	4082.3	3521.03	5119.89	5437.64	5210.45	8976.91	10948.7	7432.79		8163.93	8215.14	8373.75	9551.77	8616.29	9080.37	8631.57	8620.62	9919.34	8631.57	8620.62	9919.34	10813	9919.71	5575.64
AT1G08653	NA		0.969514	0	0	0	0	0	0	0	0	0	0	0	0	0	0		0	0	0	0	0	0	0	0	0	0	0	0	0	0	0
AT1G08657	48hpi		1216.25	954.94	1340.22	1423.01	1374.85	1319.67	394.224	606.902	384.956	589.34	547.657	586.746	726.383	581.308	497.793		1803.66	1432.26	1478.69	2766.94	1800.72	2476.76	871.588	711.726	807.162	871.588	711.726	807.162	511.541	135.461	539.76
AT1G08660	NA	MALE GAMETOPHYTE DEFECTIVE 2	2224.06	2216.88	2178.49	2359.67	2444.85	2322.99	2728.23	3342.04	3013.19	2707.28	2586.02	2685.93	2120.37	2312.12	2212.79		2401.42	2051.66	2291.83	2255.43	2503.75	2296.77	2532.94	2607.2	2503.45	2532.94	2607.2	2503.45	2508.25	2566.71	2324.36
AT1G08663	NA		3.63568	3.96698	1.84931	10.2502	5.7775	4.45834	6.59789	8.1646	11.2854	6.44591	8.65177	17.0897	4.19874	2.18537	5.11431		5.93309	1.69699	4.5174	7.41309	7.34239	1.59277	9.9185	0	12.5034	9.9185	0	12.5034	8.47859	5.64422	14.1299
AT1G08667	NA		49.9299	37.9067	75.2934	48.0699	37.1686	47.6849	13.1958	35.3799	31.3482	46.0422	33.7419	41.7748	41.9874	65.5611	51.1431		57.8476	61.0917	39.1508	33.3589	62.4103	46.1903	44.6332	20.7155	43.0672	44.6332	20.7155	43.0672	53.6977	7.05527	73.4752
AT1G08670	10hpi_48hpi	ENTH/VHS family protein	1190.56	1104.14	2223.66	527.002	670.19	892.638	92.3705	43.5445	53.919	145.493	110.743	120.577	33.59	93.9709	54.5526		1201.45	2082.21	1373.29	1041.54	1910.86	1334.74	698.014	464.62	379.269	698.014	464.62	379.269	90.4382	118.529	45.2155
AT1G08673	NA		0	0	0	0	0	0	0	0	0	0	0	0	0	0	0		0	0	0	0	0	0	0	0	0	0	0	0	0	0	0
AT1G08677	NA		1.45427	0.220388	0.528374	2.12073	0	0	0	0	1.25393	0.920844	0	0	0	0	0		0	0	0	0	0	0	0	0	0	0	0	0	0	0	2.82597
AT1G08680	12dpi fem._12dpi male_24dpi	ARF GAP-like zinc finger-containing protein ZIGA4	1815.66	2068.56	1799.91	1921.38	2205.08	2081.47	3137.3	4585.78	4500.35	4413.61	3748.81	4219.25	3589.93	3068.26	3162.35		3002.14	3280.29	2526.73	3532.34	1903.51	2833.54	2974.31	3478.73	3938.56	2974.31	3478.73	3938.56	3334.91	3376.65	3396.82
AT1G08683	NA		0	0.881551	0	0	0.385167	0	0	0	0	0	0.865177	0	0	2.18537	0		0	0	0	1.85327	0	0	0	0	0	0	0	0	0	0	4.23896
AT1G08695	NA	SCR-like 3	0	0	0	0	0	0	0	0	0	0	0	0	0	0	0		0	0	0	0	0	0	0	0	0	0	0	0	0	0	0
AT1G08697	10hpi_48hpi		237.531	168.376	113.072	68.5703	171.977	148.676	19.7937	68.0384	82.7593	64.4591	94.3043	62.6622	50.3849	80.8587	40.9145		269.956	329.217	212.318	183.474	172.546	200.689	140.099	130.212	138.926	140.099	130.212	138.926	38.1536	32.4542	15.5428
AT1G08700	NA	Presenilin-1	2222.85	2436.17	2247.18	2871.12	2709.26	2987.09	2744.72	2826.31	2604.41	3008.4	2985.73	3048.61	2271.52	2135.11	1863.31		2837.5	2543.79	2722.48	3335.89	2832.33	3115.46	2482.1	2456.27	2643.77	2482.1	2456.27	2643.77	1904.86	1907.74	1894.81
AT1G08703	NA		0	0	0	0	0	0.775364	1.64947	4.0823	0	0	0	0	0	0	1.70477		0	0	0	0	0	0	0	0	0	0	0	0	0	0	1.41299
AT1G08707	NA		5.5747	13.664	11.8884	22.6211	11.7476	7.17212	32.9895	14.9684	26.3325	19.3377	16.4384	22.7862	46.1862	37.1513	20.4572		25.2156	8.48496	18.0696	9.26636	9.17798	22.2988	14.8777	31.0733	9.72484	14.8777	31.0733	9.72484	24.0227	14.1105	16.9558
AT1G08710	NA	F-box family protein	991.328	1004.97	1266.78	961.752	960.798	1081.25	852.777	911.714	966.78	1007.4	954.291	908.601	894.332	891.631	988.766		867.714	1040.26	959.194	854.359	1189.47	984.331	914.981	859.694	1014.16	914.981	859.694	1014.16	956.667	855.099	881.703
AT1G08713	NA		3.63568	0.661163	4.227	1.06037	0.57775	2.13225	3.29895	2.72153	5.01572	3.68338	8.65177	3.79771	8.39749	8.74148	3.40954		1.48327	5.09098	0	7.41309	1.8356	3.18554	1.23981	4.43904	1.38926	1.23981	4.43904	1.38926	4.23929	0	0
AT1G08717	NA		0	0	0	0	0	0	0	4.0823	1.25393	0	0	0	0	0	0		0	0	0	0	0	0	0	0	0	0	0	0	0	0	0
AT1G08720	NA	Protein kinase superfamily protein	1854.19	2078.92	2363.95	1872.25	2032.14	1976.21	2256.48	3388.31	3058.33	3091.27	2776.35	2898.6	2779.57	2489.14	2514.53		2502.28	3363.44	2249.66	2479.68	1771.35	2178.91	2359.36	2571.68	2760.47	2359.36	2571.68	2760.47	2352.81	2524.38	2916.4
AT1G08723	NA		17.2089	17.8514	16.6438	26.5092	14.8289	18.2211	13.1958	32.6584	20.0629	23.0211	14.708	18.0391	37.7887	24.0391	34.0954		22.2491	22.0609	25.5986	24.0925	18.356	12.7421	14.8777	22.1952	23.6175	14.8777	22.1952	23.6175	28.262	1.41105	35.3246
AT1G08727	Increasing		43.3857	36.364	44.9118	46.3027	33.8947	30.433	54.4326	69.3991	55.1729	73.6675	54.5062	54.1173	71.3786	67.7465	78.4194		43.0149	39.0308	24.0928	37.0655	23.8628	50.9686	28.5157	35.5123	20.8389	28.5157	35.5123	20.8389	50.8715	7.05527	62.1713
AT1G08730	NA	Myosin family protein with Dil domain	70.0474	59.9455	78.4636	81.6482	118.439	93.0437	51.1337	42.1838	20.0629	38.6755	30.2812	35.1288	54.5837	30.5952	23.8668		121.628	98.4256	131.004	114.903	53.2323	71.6746	71.9091	53.2685	58.3491	71.9091	53.2685	58.3491	33.9143	28.2211	21.1948
AT1G08733	NA		1.93903	1.32233	0.528374	6.3622	0.57775	2.32609	21.4431	13.6077	10.0314	7.36675	10.3821	8.54484	67.1799	59.005	22.162		8.89963	3.39399	6.0232	1.85327	7.34239	1.59277	3.71944	8.87808	16.6712	3.71944	8.87808	16.6712	50.8715	12.6995	31.0857
AT1G08737	NA		0.484757	0.220388	0.792562	0	0.385167	0.387682	3.29895	5.44307	0	1.84169	1.73035	0	0	0	0		0	1.69699	0	1.85327	0	1.59277	2.47962	0	0	2.47962	0	0	0	0	0
AT1G08743	NA		0	1.10194	0	0	0	0	0	0	0	0	0	0	0	0	0		0	1.69699	0	0	0	0	0	0	0	0	0	0	0	0	0
AT1G08747	NA		11.1494	4.18737	9.51074	10.6037	6.74042	4.65218	36.2884	63.9561	87.7751	32.2295	45.8544	38.9265	92.3724	59.005	32.3906		4.44982	5.09098	3.0116	14.8262	12.8492	12.7421	27.2759	22.1952	27.7853	27.2759	22.1952	27.7853	79.1335	21.1658	91.844
AT1G08750	NA	Peptidase C13 family	1017.75	963.976	1036.67	960.338	1035.52	948.852	885.767	868.169	757.373	836.127	827.11	835.496	1037.09	777.992	893.299		906.279	970.68	938.113	947.022	1020.59	880.801	840.592	818.263	859.954	840.592	818.263	859.954	921.34	1000.44	795.511
AT1G08753	NA		31.5092	23.5815	19.2857	36.7594	24.6507	22.0979	19.7937	21.7723	25.0786	34.9921	33.7419	30.3817	20.9937	28.4098	34.0954		32.632	18.6669	19.5754	24.0925	29.3695	15.9277	27.2759	41.431	44.4564	27.2759	41.431	44.4564	50.8715	55.0311	50.8675
AT1G08757	NA		0	0.661163	0	0	0.57775	0.387682	1.64947	0	0	0	0	0	0	0	0		0	0	0	0	0	0	0	0	0	0	0	0	0	0	0
AT1G08760	NA	Plant protein of unknown function (DUF936)	1448.7	1495.77	1561.61	1483.45	1773.11	1609.07	1910.09	2223.49	2037.64	2175.95	1754.58	2073.55	2128.76	2121.99	1953.67		1977.2	2161.97	1969.58	2118.29	1462.97	1744.08	1975.02	1919.15	2135.3	1975.02	1919.15	2135.3	2065.95	1921.86	2054.48
AT1G08763	NA		103.253	15.2068	10.8317	25.0953	127.105	28.4946	41.2368	9.52537	10.0314	22.1003	32.0116	36.0782	4.19874	4.37074	8.52385		28.1822	5.09098	79.8073	150.115	58.7391	117.865	189.691	32.553	18.0604	189.691	32.553	18.0604	0	2.82211	9.8909
AT1G08767	NA		1.93903	1.7631	1.32094	1.76728	1.54067	0.969205	4.94842	0	1.25393	4.60422	1.73035	2.84828	4.19874	4.37074	5.11431		1.48327	0	1.5058	1.85327	0	1.59277	1.23981	10.3578	0	1.23981	10.3578	0	1.4131	0	0
AT1G08770	NA	prenylated RAB acceptor 1.E	2852.79	2618.21	3898.35	2311.6	2295.4	2409.83	2670.5	2147.29	1993.75	2187.01	2328.19	2300.46	1591.32	2170.07	1940.03		2184.86	2891.68	2258.7	2466.71	3878.62	2860.61	2580.05	2361.57	2049.16	2580.05	2361.57	2049.16	1986.82	1920.44	1711.13
AT1G08773	NA		0	0	0	0	0	0	0	0	0	0	0	0	0	0	0		0	0	0	0	0	0	0	0	0	0	0	0	0	0	0
AT1G08777	NA		0	0	0	0	0	0	0	0	0	0	0	0	0	0	0		0	0	0	0	0	0	0	0	0	0	0	0	0	0	0
AT1G08780	NA	ABI3-interacting protein 3	1543.71	1277.15	1168.24	1695.53	1527.38	1403.41	1184.32	883.138	1042.02	901.507	997.55	875.371	881.736	1197.58	1186.52		1051.64	790.799	1130.85	1106.4	1345.49	1164.31	975.732	1022.46	923.86	975.732	1022.46	923.86	1083.85	1039.95	991.916
AT1G08783	NA		0	0.220388	0	0	0	0	0	0	0	0	0	0	0	0	0		0	0	0	0	0	0	0	0	0	0	0	0	0	0	0
AT1G08787	NA		0	0	0	0	0	0	0	0	0	0	0	0	0	0	0		0	0	0	0	0	0	0	0	0	0	0	0	0	0	0
AT1G08790	NA	Protein of unknown function (DUF1685)	0	0	0	0	0	0.193841	0	0	0	0	0	0	0	0	0		0	0	0	0	0	0	1.23981	0	1.38926	1.23981	0	1.38926	0	0	0
AT1G08793	NA		0	0	0	0	0	0	0	0	0	0	0	0	0	0	0		0	0	0	0	0	0	0	0	0	0	0	0	0	0	0
AT1G08797	NA		249.165	195.484	165.91	262.971	262.299	249.473	229.277	342.913	402.511	267.045	363.375	350.338	655.004	511.377	484.154		298.138	240.973	189.731	316.91	269.833	289.884	292.596	393.595	366.766	292.596	393.595	366.766	675.461	300.554	641.495
AT1G08800	NA	Protein of unknown function, DUF593	5784.6	7014.28	8459.28	4138.96	4430.38	4846.8	3567.81	3748.91	3384.36	3518.55	2874.12	3160.64	4202.94	3247.46	3409.54		5675	8099.75	5574.47	5007.54	4695.46	5039.52	3924	3682.92	3826.03	3924	3682.92	3826.03	2780.98	3472.6	3224.43
AT1G08803	NA		333.27	370.031	766.936	559.52	394.988	433.429	39.5873	24.4938	16.3011	27.6253	60.5624	35.1288	12.5962	19.6683	35.8002		304.071	575.281	258.997	346.562	535.994	342.445	50.8323	84.3418	36.1208	50.8323	84.3418	36.1208	11.3048	8.46632	18.3688
AT1G08807	NA		0	0	0	0.706911	0.385167	0.581523	0	0	1.25393	0	2.59553	2.84828	0	0	3.40954		1.48327	0	0	0	0	0	0	0	8.33558	0	0	8.33558	4.23929	2.82211	5.65194
AT1G08810	NA	myb domain protein 60	43.8705	42.0941	59.4421	101.795	90.3216	77.5364	29.6905	17.69	25.0786	25.7836	15.5732	37.9771	0	4.37074	5.11431		34.1153	25.4549	57.2204	75.9842	111.971	82.824	40.9138	32.553	19.4497	40.9138	32.553	19.4497	2.8262	11.2884	4.23896
AT1G08813	NA		0	0	0	0	0	0	0	0	0	0	0	0	0	0	0		0	0	0	0	0	0	0	0	0	0	0	0	0	0	0
AT1G08817	NA		0.727135	0	0	1.06037	0.57775	0.387682	6.59789	0	1.25393	0	0	0	0	0	0		0	1.69699	0	0	0	0	0	0	0	0	0	0	0	0	2.82597
AT1G08820	NA	vamp/synaptobrevin-associated protein 27-2	6270.09	6818.8	7669.62	4933.18	5185.69	5442.67	6472.53	6666.4	5721.68	5595.97	5145.21	5337.68	4967.11	4930.2	4908.03		5360.55	6436.69	5806.36	4946.38	6325.47	5163.76	6432.14	5557.68	5583.45	6432.14	5557.68	5583.45	4991.06	4992.31	4756.11
AT1G08823	NA		0.727135	0.440775	1.58512	2.12073	2.50358	1.16305	1.64947	0	0	0	1.73035	2.84828	0	4.37074	0		1.48327	5.09098	0	1.85327	3.67119	0	1.23981	0	0	1.23981	0	0	1.4131	1.41105	0
AT1G08827	NA		1.21189	0	0	0.706911	0	0.193841	0	0	0	0	0	0	0	0	0		0	1.69699	0	0	0	0	0	0	0	0	0	0	0	0	0
AT1G08830	10hpi	copper/zinc superoxide dismutase 1	76744.5	82948.2	119776	54595.8	36857	28373.5	22868.3	16936.1	26078	17230.8	26261.6	21161.8	5130.87	4954.23	5695.63		35927.8	50970.9	38500.3	33542.4	38000.5	34982	21824.4	26103	15962.6	21824.4	26103	15962.6	4274.62	4604.27	5220.98
AT1G08833	NA		0.969514	0.220388	0	1.06037	0	0.581523	0	0	1.25393	0	0	0	0	0	0		1.48327	0	0	1.85327	0	0	1.23981	0	0	1.23981	0	0	0	0	0
AT1G08840	NA	DNA replication helicase, putative	1082.7	1119.79	1134.68	849.707	825.22	652.081	438.76	483.072	563.014	574.607	638.501	591.493	428.272	413.035	424.488		875.131	884.133	805.602	644.939	504.789	692.854	456.251	680.653	526.531	456.251	680.653	526.531	429.582	472.703	464.872
AT1G08843	NA		0	0	0	0	0.385167	0	0	0	0	0	0	0	0	0	0		0	0	0	0	0	0	0	0	0	0	0	0	0	0	0
AT1G08845	NA	Ribosomal L18p/L5e family protein	428.04	449.811	459.95	460.552	430.809	404.74	357.936	322.502	322.26	297.433	308.868	330.401	310.707	312.508	368.23		347.086	337.702	399.037	407.72	482.762	339.26	374.423	347.725	290.356	374.423	347.725	290.356	346.209	300.554	267.054
AT1G08847	NA		31.7516	31.7358	50.4598	54.0787	18.8732	32.5653	3.29895	19.0507	20.0629	48.8047	27.6857	35.1288	16.795	43.7074	52.8478		28.1822	64.4857	27.1044	7.41309	40.3831	35.0409	11.1583	31.0733	19.4497	11.1583	31.0733	19.4497	32.5012	15.5216	49.4545
AT1G08853	NA		0	0	0	0	0.192583	0.387682	0	0	0	0	0	0	0	0	0		0	0	1.5058	0	0	0	1.23981	0	0	1.23981	0	0	0	0	0
AT1G08857	NA		181.784	245.292	273.962	202.176	197.783	222.142	214.431	215.001	259.563	214.557	200.721	231.66	235.13	170.459	170.477		209.141	176.487	162.626	177.914	163.368	176.797	189.691	214.554	204.222	189.691	214.554	204.222	158.267	158.038	197.818
AT1G08860	10hpi	Calcium-dependent phospholipid-binding Copine family protein	39.7501	39.4494	61.2914	20.5004	15.0215	8.52901	29.6905	14.9684	22.5707	8.2876	7.7866	17.0897	12.5962	6.55611	18.7525		10.3829	0	1.5058	1.85327	5.50679	6.37107	1.23981	2.95936	9.72484	1.23981	2.95936	9.72484	4.23929	5.64422	18.3688
AT1G08863	NA		0	0	0	0	0	0	0	0	0	0	0	0	0	0	0		0	0	0	0	0	0	0	0	0	0	0	0	0	0	0
AT1G08867	NA		5.33232	5.28931	6.86887	9.18984	7.12558	8.33516	3.29895	10.8861	6.26965	3.68338	6.92142	7.59541	0	2.18537	0		11.8662	6.78797	3.0116	7.41309	9.17798	15.9277	8.67868	5.91872	11.1141	8.67868	5.91872	11.1141	1.4131	0	5.65194
AT1G08870	NA		0	0	0	0	0	0	0	0	0	0	0	0	0	0	0		0	0	0	0	0	0	0	0	0	0	0	0	0	0	0
AT1G08877	NA		3.3933	3.30582	2.90606	3.88801	3.65908	2.13225	1.64947	5.44307	0	2.76253	4.32589	0.949427	0	0	5.11431		2.96654	0	1.5058	3.70655	5.50679	6.37107	1.23981	4.43904	2.77853	1.23981	4.43904	2.77853	2.8262	2.82211	0
AT1G08880	NA	Histone superfamily protein	8913.71	8234.35	9155.67	7948.5	6547.64	6769.9	4326.57	3016.82	2955.51	3863.86	4467.78	4021.77	2607.42	3889.96	3736.85		5270.07	6628.45	6075.9	6097.27	8887.96	6495.31	4992.72	4629.92	4165.01	4992.72	4629.92	4165.01	4154.51	4442	3839.08
AT1G08883	NA		0	0	0	0	0	0	0	0	0	0	0	0	0	0	0		0	0	0	0	0	0	0	0	0	0	0	0	0	0	0
AT1G08887	NA		0	0	0	0	0	0	0	0	0	0	0	0	0	0	0		0	0	0	0	0	0	0	0	0	0	0	0	0	0	0
AT1G08890	NA	Major facilitator superfamily protein	1072.04	1261.72	861.25	1110.2	989.493	981.611	1397.1	1366.21	1336.69	1507.42	1277.87	1273.18	2032.19	2124.18	2879.36		1125.8	1401.72	1242.28	809.88	778.293	842.575	1379.91	1311	1086.4	1379.91	1311	1086.4	2153.56	2157.5	3559.31
AT1G08893	NA		0.727135	0	0	0	0	0.193841	0	0	0	0	0	0.949427	0	0	0		0	0	0	0	0	0	0	0	0	0	0	0	0	0	0
AT1G08897	NA		0.242378	0	0	0	0	0.387682	0	0	0	0	0	0	0	0	0		0	0	0	0	0	0	0	0	0	0	0	0	0	0	0
AT1G08900	24dpi	Major facilitator superfamily protein	274.615	319.562	366.956	192.987	188.347	172.325	451.956	397.344	430.098	453.976	450.757	398.759	969.91	972.49	772.26		158.71	268.125	189.731	142.702	183.56	146.535	478.567	523.807	537.645	478.567	523.807	537.645	1116.35	1371.54	1205.28
AT1G08903	10hpi_48hpi		55.747	38.3475	59.1779	20.8539	27.732	26.3624	16.4947	5.44307	12.5393	16.5752	20.7643	16.1403	12.5962	37.1513	10.2286		66.7473	100.123	60.232	33.3589	80.7663	54.1541	50.8323	36.992	41.6779	50.8323	36.992	41.6779	15.5441	9.87738	12.7169
AT1G08907	NA		0	0	0	0	0.192583	0	1.64947	5.44307	0	0	0	0	0	0	3.40954		0	0	0	0	0	0	0	0	0	0	0	0	0	0	0
AT1G08910	NA	zinc ion binding;zinc ion binding	548.018	749.318	585.967	710.799	791.71	791.259	1284.94	1714.57	1821.96	1740.4	1568.57	1672.89	2645.21	1995.24	2154.83		870.681	724.616	670.08	833.973	532.323	770.9	1239.81	1566.98	1889.4	1239.81	1566.98	1889.4	2361.29	2442.53	2259.36
AT1G08913	NA		0	0	0	0	0	0	0	0	1.25393	0	0	0	0	0	0		0	0	1.5058	0	0	0	0	0	0	0	0	0	0	1.41105	0
AT1G08920	10hpi	ERD (early response to dehydration) six-like 1	8743.07	9250.33	12993	5696.99	3501.36	5441.12	4902.23	4377.59	3443.29	4856.53	4094.88	4443.32	5294.62	6108.11	7114		4258.48	7346.28	4369.83	3120.91	7872.87	4397.63	5688.26	4505.63	7479.79	5688.26	4505.63	7479.79	7719.75	7539.26	8932.89
AT1G08923	NA		0.969514	1.7631	0	0.353455	0.192583	0.581523	6.59789	4.0823	2.50786	1.84169	3.46071	1.89885	0	0	1.70477		1.48327	0	0	3.70655	0	4.77831	0	0	0	0	0	0	0	0	0
AT1G08927	NA		0	0	0	0	0	0	0	0	0	0	0	1.89885	0	0	0		0	0	1.5058	0	0	0	0	0	1.38926	0	0	1.38926	0	0	0
AT1G08930	10hpi	Major facilitator superfamily protein	30581.6	31054.2	50401.1	18093	16629.8	17647.3	6795.83	4916.45	4887.82	7817.05	7147.23	7274.51	4736.18	7742.77	7054.34		19156.5	30245.5	19986.5	17407.8	24145.4	19392	12186.1	9384.13	8787.09	12186.1	9384.13	8787.09	7021.68	7290.92	8514.65
AT1G08933	NA		7.51373	7.2728	4.227	2.12073	2.311	3.68298	0	0	1.25393	3.68338	2.59553	0.949427	0	0	1.70477		4.44982	8.48496	4.5174	1.85327	7.34239	0	7.43887	1.47968	2.77853	7.43887	1.47968	2.77853	1.4131	0	0
AT1G08937	NA		36.5991	34.6009	36.722	49.8372	41.4054	41.8697	31.34	28.5761	30.0943	37.7546	25.0901	21.8368	37.7887	65.5611	66.486		31.1487	47.5158	37.645	16.6795	9.17798	39.8192	37.1944	36.992	13.8926	37.1944	36.992	13.8926	66.4156	98.7738	76.3012
AT1G08940	10hpi	Phosphoglycerate mutase family protein	3706.45	4063.95	5181.24	2789.47	2169.07	2262.12	1941.43	1792.13	2041.4	2208.18	2349.82	2242.55	2229.53	2430.13	3172.58		1674.61	2105.97	1760.28	2021.92	2698.33	1994.15	2132.48	2136.66	2067.22	2132.48	2136.66	2067.22	2509.66	2333.88	3166.5
AT1G08947	NA		0	0	0.528374	0	0	0	0	0	0	0	0	0	0	0	8.52385		0	0	0	0	0	0	0	0	0	0	0	0	0	0	0
AT1G08950	NA		0.242378	0	0	0	0	0	0	0	0	0	0	0	0	0	0		0	0	0	0	0	0	0	0	0	0	0	0	0	0	0
AT1G08953	NA		0	0	0	0	0	0	1.64947	0	0	0	0	0	0	0	0		0	0	0	1.85327	0	0	0	0	0	0	0	0	0	0	0
AT1G08960	NA	cation exchanger 11	479.424	463.475	381.751	592.391	507.65	535.001	549.274	537.503	490.286	551.586	431.724	504.146	613.017	594.421	513.136		574.026	553.22	596.296	680.151	400.16	594.103	435.174	436.506	523.752	435.174	436.506	523.752	603.393	581.354	500.197
AT1G08963	NA		8.24087	6.39124	6.86887	12.7244	11.3624	9.49821	9.89684	9.52537	3.76179	11.0501	5.19106	12.3425	4.19874	8.74148	8.52385		4.44982	6.78797	6.0232	12.9729	14.6848	11.1494	8.67868	4.43904	5.55705	8.67868	4.43904	5.55705	14.131	8.46632	16.9558
AT1G08967	NA		0.969514	2.64465	0	0.706911	2.11842	6.20291	0	0	0	1.84169	0	0	0	0	0		7.41636	0	0	1.85327	1.8356	1.59277	0	0	0	0	0	0	0	0	0
AT1G08970	NA	nuclear factor Y, subunit C9	3529.27	3572.71	3868.76	3612.67	3263.71	3324.37	5075.43	3645.49	3741.73	4000.15	4222.93	4042.66	4664.8	4912.71	4446.04		3058.51	3512.77	3076.35	2900.37	3775.82	3104.31	3833.5	3518.68	3756.57	3833.5	3518.68	3756.57	4372.12	4212	4082.11
AT1G08973	NA		207.718	241.545	250.45	233.281	186.613	181.048	225.978	228.609	274.611	288.224	274.261	263.941	247.726	218.537	201.163		176.509	181.578	156.603	144.555	150.519	207.06	207.049	241.188	220.893	207.049	241.188	220.893	323.599	306.199	248.685
AT1G08977	NA		0	0	0	0	0	0	0	0	0	0	1.73035	0	0	0	0		0	0	0	0	0	0	0	0	0	0	0	0	0	0	0
AT1G08980	NA	amidase 1	543.897	510.418	458.629	872.328	752.038	840.689	1530.71	2027.54	2121.65	1642.79	1944.92	1809.61	1385.59	1453.27	1270.05		531.012	634.675	630.93	650.499	881.086	748.601	1585.72	1757.86	1804.65	1585.72	1757.86	1804.65	1790.39	1669.28	1819.92
AT1G08983	NA		0	0	0	0	0	0	0	0	0	0	0	0	0	0	0		0	0	0	0	0	0	0	0	0	0	0	0	0	0	0
AT1G08985	NA	AP2/B3-like transcriptional factor family protein	0.727135	0.440775	2.64187	1.41382	0	1.35689	0	0	0	0.920844	0	0	0	2.18537	5.11431		1.48327	0	0	0	5.50679	4.77831	2.47962	0	0	2.47962	0	0	0	1.41105	2.82597
AT1G08987	NA		2.18141	0.220388	0	0	0.192583	0	0	1.36077	0	0	0	0	0	0	0		1.48327	0	0	0	0	0	0	0	0	0	0	0	0	0	0
AT1G08990	NA	plant glycogenin-like starch initiation protein 5	2191.34	1698.09	2807.78	1853.87	1712.84	2029.52	1161.23	952.537	826.339	1204.46	996.684	1039.62	621.414	1171.36	797.832		2613.53	3914.96	2796.27	2075.67	2986.52	2223.51	2159.75	1278.44	1393.43	2159.75	1278.44	1393.43	1288.74	1436.45	1196.8
AT1G08993	NA		0	0	0	0	0	0	0	0	0	0	0	0	0	0	0		0	0	0	0	0	0	0	0	0	0	0	0	0	0	0
AT1G08997	NA		0.969514	0.881551	3.43443	2.82764	0.192583	0.193841	0	0	0	0.920844	4.32589	3.79771	0	0	0		0	5.09098	0	1.85327	0	1.59277	2.47962	0	2.77853	2.47962	0	2.77853	0	1.41105	4.23896
AT1G09000	NA	NPK1-related protein kinase 1	683.022	788.327	638.541	701.609	846.982	778.659	626.8	679.023	675.868	892.298	739.727	782.328	482.856	559.455	506.316		953.744	1021.59	917.031	772.815	703.034	791.606	789.76	833.06	766.873	789.76	833.06	766.873	679.7	705.527	601.932
AT1G09003	NA		3.3933	1.32233	2.64187	0.706911	2.88875	0.387682	1.64947	0	2.50786	3.68338	1.73035	1.89885	0	0	5.11431		0	3.39399	4.5174	0	11.0136	4.77831	2.47962	0	6.94632	2.47962	0	6.94632	2.8262	0	1.41299
AT1G09007	NA		0	0	0	0	0	0	0	0	0	0	0	0	0	0	0		0	0	0	0	0	0	0	0	0	0	0	0	0	0	0
AT1G09010	NA	glycoside hydrolase family 2 protein	2749.3	3183.28	3437.34	2773.92	3119.66	3263.7	3239.56	5109.68	4601.92	4099.6	3699.5	4166.08	4933.52	3568.71	3515.23		4087.9	4393.51	3683.18	3615.74	2476.22	3150.5	3480.15	3740.63	4099.72	3480.15	3740.63	4099.72	4130.48	4289.6	3795.28
AT1G09013	NA		0	0	0	0.706911	0.57775	0	0	1.36077	0	1.84169	0.865177	1.89885	0	0	1.70477		0	0	0	0	0	0	0	2.95936	0	0	2.95936	0	0	2.82211	1.41299
AT1G09017	NA		0	0	0.264187	0	0	0.581523	0	0	0	0	0.865177	0	0	4.37074	0		0	0	0	1.85327	0	0	2.47962	0	0	2.47962	0	0	5.65239	1.41105	0
AT1G09020	NA	homolog of yeast sucrose nonfermenting 4	3045.48	3127.08	3521.09	3156	3230.97	3427.88	3597.5	4672.87	4204.43	3913.59	3206.35	3397.05	4177.75	3146.93	3187.92		4288.14	4471.58	3832.26	4064.23	3168.24	3840.17	3164	3145.8	3153.63	3164	3145.8	3153.63	3080.55	3064.81	2872.6
AT1G09023	NA		105.435	127.605	207.651	156.934	155.607	157.399	227.627	308.894	412.543	197.061	200.721	220.267	260.322	270.986	252.306		172.06	247.761	162.626	213.126	176.217	254.843	245.483	306.294	268.128	245.483	306.294	268.128	302.403	266.689	298.14
AT1G09027	NA		525.719	500.941	669.45	614.305	454.497	433.816	724.119	504.845	510.349	427.272	486.23	521.235	684.395	1062.09	912.052		444.982	541.341	448.728	348.415	541.501	422.084	481.047	437.985	437.618	481.047	437.985	437.618	935.471	876.264	958.004
AT1G09030	NA	nuclear factor Y, subunit B4	2.18141	0.440775	1.58512	1.41382	0	1.16305	0	0	0	0	0	0	0	0	0		1.48327	0	0	0	3.67119	1.59277	3.71944	2.95936	1.38926	3.71944	2.95936	1.38926	0	0	0
AT1G09033	NA		0	0	0	0	0.57775	1.16305	0	2.72153	0	0	0	0	0	0	0		0	0	0	0	0	3.18554	0	0	0	0	0	0	0	0	0
AT1G09037	NA		0.727135	1.10194	0.264187	0.706911	1.34808	0.193841	3.29895	0	0	0	0.865177	0	0	0	0		1.48327	3.39399	0	0	0	0	0	0	0	0	0	0	0	0	0
AT1G09040	NA		188.086	230.305	201.839	232.574	306.978	282.814	447.007	559.275	442.637	458.58	383.274	375.024	621.414	465.484	526.774		262.539	264.731	290.619	253.898	196.409	246.879	311.193	406.912	375.101	311.193	406.912	375.101	433.821	482.58	480.415
AT1G09043	NA		0	1.7631	0	0.353455	0.385167	0.581523	8.24736	0	2.50786	0	2.59553	2.84828	0	2.18537	0		0	0	0	0	1.8356	0	0	0	0	0	0	0	0	2.82211	0
AT1G09047	NA		0	0	0	0	0	0	0	0	0	0	0	0	0	0	0		0	0	0	0	0	0	0	0	0	0	0	0	0	0	0
AT1G09050	NA		194.145	284.3	250.45	280.29	319.111	310.339	451.956	666.776	564.268	463.185	417.881	443.382	482.856	308.137	455.173		333.736	327.52	320.735	283.551	264.326	281.92	347.147	477.937	369.544	347.147	477.937	369.544	316.534	352.763	382.919
AT1G09053	NA		317.758	267.33	356.124	334.015	247.277	231.834	346.389	355.16	299.689	311.245	295.025	365.529	453.464	458.928	335.84		265.506	302.065	174.673	222.393	337.75	273.956	318.632	285.578	301.47	318.632	285.578	301.47	477.627	176.382	401.288
AT1G09057	NA		0	0.440775	1.05675	1.06037	0	0	0	0	0	0	0	0	0	0	1.70477		0	0	0	0	0	0	0	0	0	0	0	0	0	0	0
AT1G09060	NA	Zinc finger, RING-type;Transcription factor jumonji/aspartyl beta-hydroxylase	1336.96	1599.35	1398.34	1621.65	1755.2	1653.66	2225.14	3348.85	3268.99	2847.25	2665.61	2690.68	3077.68	2858.46	3136.78		1946.05	1864.99	1737.69	1710.57	1185.8	1584.8	2276.29	2342.33	2590.98	2276.29	2342.33	2590.98	2981.64	3163.58	3143.89
AT1G09063	NA		0	0	1.05675	0	0	0	0	0	0	0	0	0	0	0	0		0	0	0	0	0	0	0	0	0	0	0	0	0	0	0
AT1G09067	NA		1.69665	1.7631	0.528374	2.82764	2.69617	2.71377	4.94842	2.72153	0	0.920844	4.32589	1.89885	16.795	2.18537	15.3429		1.48327	3.39399	6.0232	0	5.50679	3.18554	0	4.43904	5.55705	0	4.43904	5.55705	4.23929	1.41105	4.23896
AT1G09070	NA	soybean gene regulated by cold-2	7436.17	7027.06	9650.76	8005.41	6032.29	5996.67	12376	9975.78	7622.64	9850.27	9565.4	9624.34	12923.7	18099.2	18648.5		5642.37	7602.53	5482.61	5834.1	7358.91	6183.13	9489.52	9495.11	10502.8	9489.52	9495.11	10502.8	15582.2	15377.7	18357.5
AT1G09073	NA		0	0	0	0	0	0	0	0	0	0	0	0	0	0	0		0	0	0	0	0	0	0	0	0	0	0	0	0	0	0
AT1G09077	NA		0	0	0	0	0.192583	0	0	0	0	0	0	0	0	0	0		0	0	0	0	0	0	0	0	0	0	0	0	0	0	0
AT1G09080	NA	Heat shock protein 70 (Hsp 70) family protein	37.3263	82.8658	107.788	66.0962	14.6363	6.00907	90.721	12.2469	11.2854	13.8127	109.012	51.269	424.073	10.9269	103.991		29.6654	1.69699	9.03479	9.26636	14.6848	4.77831	8.67868	16.2765	16.6712	8.67868	16.2765	16.6712	8.47859	14.1105	22.6078
AT1G09083	NA		69.0778	69.2018	52.8374	108.864	86.6625	78.8933	56.0821	59.8737	82.7593	66.3008	70.0794	93.9932	88.1736	128.937	95.4671		87.5131	64.4857	76.7957	55.5982	75.2595	62.118	54.5517	69.545	69.4632	54.5517	69.545	69.4632	101.743	104.418	105.974
AT1G09087	NA		83.3782	59.0639	52.0449	94.726	86.8551	67.6505	29.6905	63.9561	65.2043	74.5884	74.4053	63.6116	37.7887	78.6733	69.8955		59.3309	47.5158	60.232	50.0384	44.0543	57.3397	57.0313	82.8621	59.7383	57.0313	82.8621	59.7383	98.9168	77.608	91.844
AT1G09090	10hpi_48hpi	respiratory burst oxidase homolog B	7918.74	10533	15679.8	4036.46	5619.39	6480.11	603.707	828.707	936.685	1647.39	1287.38	1462.12	184.745	528.86	554.05		6263.86	8953.33	6654.12	7631.78	8456.59	7938.36	4271.15	3885.64	3235.59	4271.15	3885.64	3235.59	450.778	561.599	327.813
AT1G09097	NA		0.969514	0	1.32094	0.706911	0.385167	0	1.64947	0	0	0	0.865177	0	0	0	0		0	0	0	0	1.8356	0	1.23981	0	0	1.23981	0	0	1.4131	0	0
AT1G09100	NA	26S proteasome AAA-ATPase subunit RPT5B	4177.63	3995.41	4498.58	4290.59	4144.78	4267.22	4067.6	3886.35	4081.54	3237.69	3117.23	3180.58	4601.82	3846.25	4106.79		3856.51	4138.97	3878.94	4342.22	5093.78	4505.94	3434.28	3515.72	3384.25	3434.28	3515.72	3384.25	3597.75	3200.27	3813.65
AT1G09103	NA		0	0	0	0	0	0	0	0	0	0	0	0	0	0	0		0	0	0	0	0	0	0	0	0	0	0	0	0	0	0
AT1G09107	NA		0.969514	0	0	0	0	0.387682	0	0	0	1.84169	0.865177	0.949427	0	2.18537	1.70477		0	0	0	0	0	0	0	0	4.16779	0	0	4.16779	0	0	1.41299
AT1G09110	NA		0	0.440775	0	0	0.192583	0	0	0	0	0	0.865177	0	0	0	0		0	0	0	0	0	0	0	1.47968	0	0	1.47968	0	1.4131	1.41105	0
AT1G09113	NA		0	0	0	0	0	0.387682	1.64947	0	1.25393	0	0	0	0	0	0		0	0	0	0	0	0	0	4.43904	20.8389	0	4.43904	20.8389	5.65239	0	0
AT1G09117	NA		0.484757	0.440775	0.264187	0	1.34808	0.969205	0	0	2.50786	0	0	0	0	0	0		1.48327	0	0	0	0	0	0	0	0	0	0	0	0	0	0
AT1G09123	NA		0	0.661163	0	0.353455	0.385167	0	0	0	0	0	0	0	0	0	0		0	0	0	0	5.50679	0	0	0	0	0	0	0	1.4131	0	1.41299
AT1G09127	NA		2.42378	1.54271	2.90606	5.30183	3.85167	1.93841	3.29895	1.36077	5.01572	5.52507	6.05624	0.949427	4.19874	2.18537	3.40954		5.93309	1.69699	0	1.85327	5.50679	3.18554	4.95925	10.3578	1.38926	4.95925	10.3578	1.38926	4.23929	4.23316	1.41299
AT1G09130	12dpi fem._24dpi	ATP-dependent caseinolytic (Clp) protease/crotonase family protein	1857.59	1840.02	1887.09	1936.94	1829.54	1810.48	4626.77	4285.06	4069	2855.54	2849.03	2852.08	5424.78	2880.32	3162.35		1834.81	2063.54	1847.62	2262.85	1604.31	2341.37	1632.83	1892.51	1931.08	1632.83	1892.51	1931.08	2262.37	2387.5	2643.7
AT1G09133	NA		0	0	0	0	0.385167	0.193841	0	0	0	0.920844	0	0	8.39749	2.18537	0		0	0	0	0	0	0	0	0	0	0	0	0	0	0	0
AT1G09137	NA		0	0.661163	1.05675	0	0	0	0	0	0	0	0	0	0	0	0		0	0	0	0	0	0	0	0	0	0	0	0	0	0	0
AT1G09140	NA	SERINE-ARGININE PROTEIN 30	5699.53	8050.76	9769.91	6559.07	6509.32	9577.3	13017.6	17439.6	14877.9	13968.3	11433.3	12732.8	9421.98	10271.2	9129.04		9423.23	10226.1	8679.42	7915.33	12160.8	9038.96	13230	11582.9	10857.1	13230	11582.9	10857.1	9426.77	8780.99	8094.99
AT1G09143	NA		7.02897	11.2398	13.4735	8.48293	7.89592	7.94748	11.5463	16.3292	21.3168	15.6544	12.9777	10.4437	16.795	15.2976	13.6382		7.41636	10.182	0	7.41309	25.6984	4.77831	7.43887	14.7968	6.94632	7.43887	14.7968	6.94632	24.0227	2.82211	15.5428
AT1G09147	NA		0	0	0	0	0.192583	0	0	0	0	0	0	0	0	0	0		0	0	0	0	0	0	0	0	0	0	0	0	0	0	0
AT1G09150	NA	pseudouridine synthase and archaeosine transglycosylase (PUA) domain-containing protein	2091.73	2343.38	2167.92	2646.32	2593.91	2473.22	2495.65	2130.96	2047.67	2264.36	2576.5	2290.97	2855.15	2336.16	2478.73		2244.19	1883.66	2373.14	2186.86	2467.04	2441.71	2230.42	2044.92	2115.85	2230.42	2044.92	2115.85	2195.95	2431.25	2153.39
AT1G09153	NA		0.484757	0.220388	0	0	0	0.387682	0	0	0	0	0	0	8.39749	0	0		0	0	1.5058	0	1.8356	0	0	1.47968	0	0	1.47968	0	0	0	0
AT1G09155	10hpi_24dpi	phloem protein 2-B15	726.65	542.374	784.9	305.385	425.417	666.038	432.162	265.35	169.28	311.245	264.744	266.789	466.061	1204.14	997.29		594.792	867.163	778.498	746.869	1156.43	899.914	979.451	619.986	666.846	979.451	619.986	666.846	771.551	829.7	767.251
AT1G09157	NA	Protein of unknown function (DUF679)	1.93903	3.96698	1.84931	7.77602	3.08133	3.68298	1.64947	1.36077	1.25393	2.76253	1.73035	4.74713	8.39749	6.55611	10.2286		1.48327	0	0	1.85327	1.8356	0	2.47962	1.47968	1.38926	2.47962	1.47968	1.38926	0	2.82211	1.41299
AT1G09160	NA	Protein phosphatase 2C family protein	1595.58	1567.18	1338.64	1863.42	1776	1806.4	1491.12	2130.96	1910.99	1932.85	1842.83	1803.91	1616.52	1617.17	1358.7		1578.2	1508.63	1519.35	1362.16	1485	1427.12	1817.56	1589.18	1739.36	1817.56	1589.18	1739.36	1855.4	1869.65	1593.85
AT1G09163	NA		0	0	0	0	0	0	1.64947	0	0	0	0	0	0	0	0		0	0	0	0	0	0	0	0	0	0	0	0	0	0	0
AT1G09167	NA		15.2698	18.0718	19.0215	22.9746	20.4138	20.5471	18.1442	13.6077	10.0314	22.1003	13.8428	13.292	37.7887	21.8537	11.9334		20.7658	13.5759	9.03479	20.386	20.1916	23.8915	11.1583	8.87808	5.55705	11.1583	8.87808	5.55705	14.131	8.46632	11.3039
AT1G09170	10hpi_48hpi	P-loop nucleoside triphosphate hydrolases superfamily protein with CH (Calponin Homology) domain	684.234	483.971	898.765	331.188	492.628	681.545	103.917	110.222	58.9347	232.974	135.833	154.757	8.39749	120.195	115.924		1186.62	1664.75	1109.77	1074.9	888.429	1032.11	544.277	411.351	518.195	544.277	411.351	518.195	87.612	184.848	84.7791
AT1G09173	NA		0	0	0	0	0	0	0	0	0	0	0	0	0	0	0		0	0	0	0	0	0	0	0	0	0	0	0	0	0	0
AT1G09176	10hpi_48hpi		204.567	109.312	317.553	90.1311	115.357	138.596	8.24736	5.44307	8.77751	31.3087	26.8205	11.3931	16.795	4.37074	32.3906		132.011	393.702	213.823	253.898	418.516	251.657	140.099	72.5043	95.8592	140.099	72.5043	95.8592	15.5441	18.3437	11.3039
AT1G09177	NA		0	0	0	0	0	0	0	0	0	0	0	0	0	0	0		0	1.69699	0	0	0	0	0	0	0	0	0	0	0	0	0
AT1G09180	NA	secretion-associated RAS super family 1	93.5581	75.1522	188.894	105.683	71.4484	69.0074	234.225	83.0068	124.139	80.1134	103.821	105.386	382.086	163.903	209.687		34.1153	76.3647	39.1508	48.1851	102.793	87.6023	83.0674	53.2685	109.752	83.0674	53.2685	109.752	125.766	148.161	104.561
AT1G09183	NA		0	0	0	0	0	0	0	0	0	0	0	0	8.39749	0	0		0	0	0	0	0	0	0	0	0	0	0	0	0	0	0
AT1G09187	NA		0	0	0	0	0	0	0	0	0	0	0	0	0	0	0		0	0	0	0	0	0	0	0	0	0	0	0	0	0	0
AT1G09190	NA	Tetratricopeptide repeat (TPR)-like superfamily protein	184.208	201.434	150.587	257.669	226.478	239.781	169.896	210.919	211.914	217.319	205.047	212.672	138.559	196.683	238.668		235.84	159.517	213.823	176.061	163.368	173.612	146.298	193.838	190.329	146.298	193.838	190.329	103.156	110.062	186.514
AT1G09193	NA		4.36281	6.17086	1.58512	2.47419	2.69617	6.97828	4.94842	9.52537	10.0314	14.7335	6.05624	21.8368	8.39749	10.9269	1.70477		4.44982	8.48496	6.0232	3.70655	0	6.37107	4.95925	7.3984	4.16779	4.95925	7.3984	4.16779	2.8262	2.82211	1.41299
AT1G09195	NA		556.986	542.815	582.533	546.795	580.831	505.925	395.873	283.04	318.498	349.921	343.475	342.743	520.644	498.264	426.192		579.96	621.099	480.35	656.059	339.585	536.763	472.368	442.424	418.168	472.368	442.424	418.168	493.171	613.808	416.831
AT1G09197	NA		0	0	0	0	0	0	0	0	0	0	0	0	0	0	0		0	0	0	0	0	0	0	0	0	0	0	0	0	0	0
AT1G09200	NA	Histone superfamily protein	5778.06	5042.25	4806.09	6471.77	5424.11	5050.92	2398.33	1419.28	1300.32	1594.9	1764.96	1751.69	474.458	1326.52	1065.48		3639.95	2649.01	3878.94	4208.78	5036.88	4325.96	2288.69	1938.38	2067.22	2288.69	1938.38	2067.22	1164.39	1214.92	1011.7
AT1G09207	NA		3.87805	4.84853	1.32094	1.41382	1.73325	2.13225	1.64947	0	0	0.920844	1.73035	0	0	0	0		1.48327	0	1.5058	1.85327	0	0	1.23981	0	0	1.23981	0	0	1.4131	0	0
AT1G09210	10hpi_48hpi_12dpi male	calreticulin 1b	12782.1	14531	14342.2	14038.2	12795.8	11636.1	6721.6	7772.7	7547.4	8509.52	8799.72	8669.22	6995.11	6499.29	6655.42		9306.05	6565.66	8634.25	10382	8205.12	9668.11	8626.61	7966.6	8128.58	8626.61	7966.6	8128.58	6210.56	6406.18	5897.8
AT1G09213	NA		0.727135	0	0.792562	0	0.57775	0.387682	0	1.36077	0	0	0	0.949427	0	0	1.70477		0	0	0	0	1.8356	0	0	0	0	0	0	0	0	0	0
AT1G09217	NA		3.63568	1.54271	3.96281	2.12073	4.622	3.48914	0	0	0	0	0.865177	0	0	0	0		4.44982	3.39399	0	3.70655	9.17798	0	0	0	0	0	0	0	0	0	0
AT1G09220	NA	Pentatricopeptide repeat (PPR) superfamily protein	119.977	122.976	101.712	130.778	122.483	126.578	100.618	115.665	117.869	116.026	133.237	122.476	88.1736	98.3417	126.153		120.145	91.6376	123.475	109.343	132.163	105.123	89.2665	121.334	106.973	89.2665	121.334	106.973	76.3073	73.3748	107.387
AT1G09223	NA		22.0564	23.8019	21.3992	42.7681	30.4282	40.3189	34.6389	47.6268	55.1729	61.6966	52.7758	40.8254	92.3724	56.8196	56.2574		32.632	37.3338	28.6102	25.9458	27.5339	22.2988	21.0768	35.5123	27.7853	21.0768	35.5123	27.7853	46.6322	2.82211	48.0415
AT1G09227	NA		0	0	0	0	0	0	0	0	0	0	0	0	0	0	0		0	0	0	0	0	0	0	0	0	0	0	0	0	0	0
AT1G09230	NA	RNA-binding (RRM/RBD/RNP motifs) family protein	531.293	550.969	547.396	568.356	636.681	628.82	743.912	981.113	921.638	930.974	854.795	983.606	881.736	845.738	767.146		661.54	561.705	624.906	678.298	449.721	651.442	683.136	769.434	804.383	683.136	769.434	804.383	753.181	897.43	823.77
AT1G09233	NA		1.45427	1.7631	4.227	5.65529	2.311	2.32609	3.29895	9.52537	1.25393	2.76253	0.865177	3.79771	0	8.74148	0		10.3829	1.69699	1.5058	5.55982	1.8356	4.77831	3.71944	0	5.55705	3.71944	0	5.55705	2.8262	1.41105	4.23896
AT1G09237	NA		0	0	0	0	0	0	0	0	0	0	0	0	0	0	0		0	0	0	0	0	0	0	0	0	0	0	0	0	0	0
AT1G09240	NA	nicotianamine synthase 3	19.6326	6.39124	1.32094	22.2677	18.2954	6.97828	94.02	12.2469	12.5393	7.36675	2.59553	6.64599	361.092	423.962	548.936		1.48327	0	9.03479	7.41309	3.67119	14.3349	0	14.7968	6.94632	0	14.7968	6.94632	69.2418	156.627	286.836
AT1G09243	NA		0	0	0	0	0	0	1.64947	0	2.50786	0	0.865177	0	0	0	0		0	0	0	1.85327	0	0	0	1.47968	0	0	1.47968	0	0	0	0
AT1G09245	NA	Plant self-incompatibility protein S1 family	0	0	0	0	0	0	0	0	0	0	0	0	0	0	0		0	0	0	0	0	0	0	0	0	0	0	0	0	0	0
AT1G09247	NA		50.1723	59.2843	34.0802	47.7165	44.4868	52.3371	34.6389	24.4938	20.0629	33.1504	38.933	31.3311	29.3912	13.1122	30.6858		50.4313	42.4248	31.6218	22.2393	36.7119	35.0409	27.2759	25.1546	30.5638	27.2759	25.1546	30.5638	14.131	14.1105	26.8467
AT1G09250	10hpi_48hpi	basic helix-loop-helix (bHLH) DNA-binding superfamily protein	2044.22	1835.39	2474.38	1691.99	1881.92	1729.26	694.428	478.99	470.224	879.406	903.245	866.827	470.259	974.675	736.46		2006.87	2199.3	2206	1882.93	2545.97	1839.65	1513.81	1345.03	1151.7	1513.81	1345.03	1151.7	886.012	843.81	692.363
AT1G09253	NA		40.2348	40.5513	20.8708	40.6474	42.9461	51.5617	72.5768	76.203	53.919	56.1715	62.2928	55.0668	83.9749	50.2635	64.7812		45.9814	40.7278	37.645	25.9458	36.7119	47.7831	44.6332	56.2278	79.188	44.6332	56.2278	79.188	62.1763	62.0864	48.0415
AT1G09257	12dpi male_12dpi fem._24dpi		2.66616	6.17086	6.07631	15.1986	10.0143	11.6305	49.4842	65.3168	100.314	68.1425	64.0231	73.1059	58.7824	72.1172	71.6003		11.8662	5.09098	16.5638	5.55982	9.17798	3.18554	14.8777	44.3904	37.5101	14.8777	44.3904	37.5101	57.937	46.5648	60.7584
AT1G09260	NA	Chaperone DnaJ-domain superfamily protein	0	0	0	0	0	0	0	0	0	0	0	0	0	0	0		0	0	0	0	0	0	0	0	0	0	0	0	0	0	0
AT1G09263	NA		0	0	0	0	0	0	0	0	0	0	0	0	0	0	0		0	0	0	0	0	0	0	0	0	0	0	0	0	0	0
AT1G09267	NA		0.484757	1.54271	2.37769	0	1.54067	0.775364	3.29895	1.36077	7.52358	0.920844	1.73035	3.79771	8.39749	4.37074	3.40954		1.48327	0	0	3.70655	0	3.18554	0	1.47968	0	0	1.47968	0	1.4131	0	1.41299
AT1G09270	NA	importin alpha isoform 4	6711.7	6829.82	8314.24	6284.79	6300.56	6604.94	5910.06	6586.11	5650.21	5923.79	5374.48	5466.8	6004.2	5577.06	5477.42		7867.28	8651.27	7309.15	6916.41	6520.04	6826.61	6455.7	5535.48	5922.43	6455.7	5535.48	5922.43	5710.33	5208.2	5261.96
AT1G09273	NA		0	0	0	0	0.385167	0	0	0	0	0	0	0	0	0	0		0	0	0	0	0	0	0	0	0	0	0	0	0	0	0
AT1G09277	NA		0	0	0	0	0	0	0	0	0	0	0	0	0	0	0		0	0	0	0	0	0	0	0	0	0	0	0	0	0	0
AT1G09280	NA		1233.71	1403.21	1246.44	1460.12	1733.44	1402.83	1520.81	2650.77	2512.87	2366.57	2371.45	2407.75	2019.6	1687.11	1948.55		1575.24	1474.69	1480.2	1460.38	1171.11	1544.99	1787.81	1970.93	1958.86	1787.81	1970.93	1958.86	1752.24	1926.09	1911.77
AT1G09283	NA		0	0	0	0	0	0	0	0	0	0	0	0	0	0	0		0	0	0	0	0	0	0	0	0	0	0	0	0	0	0
AT1G09287	NA		210.384	173.004	283.209	211.72	128.646	119.6	115.463	78.9245	63.9504	106.818	100.361	114.881	67.1799	122.381	138.086		170.576	225.7	127.993	214.98	339.585	189.539	120.262	142.049	101.416	120.262	142.049	101.416	148.375	33.8653	139.886
AT1G09290	NA		962.969	1022.16	913.295	1125.4	1095.41	1072.91	1118.34	1251.91	1272.74	1071.86	1099.64	1037.72	587.824	749.582	922.28		903.313	809.465	917.031	930.343	1103.19	1035.3	976.972	880.41	854.397	976.972	880.41	854.397	583.609	571.477	698.015
AT1G09293	NA		0.242378	0.440775	0	4.24146	0.962917	0	3.29895	0	0	0.920844	1.73035	0	4.19874	2.18537	1.70477		0	0	0	0	0	0	0	0	0	0	0	0	0	0	0
AT1G09297	24dpi		12.8461	15.2068	11.3601	12.7244	10.2069	9.11053	6.59789	6.80384	10.0314	17.496	12.1125	16.1403	46.1862	32.7806	46.0288		1.48327	1.69699	1.5058	3.70655	7.34239	4.77831	4.95925	7.3984	4.16779	4.95925	7.3984	4.16779	16.9572	21.1658	24.0207
AT1G09300	NA	Metallopeptidase M24 family protein	1481.9	1584.81	1768.73	1649.22	1677.59	1962.06	1647.82	1449.22	1354.24	1146.45	1135.98	1158.3	1066.48	850.109	1164.36		1741.36	1557.84	1883.75	1944.08	2032.01	1919.29	1497.69	1096.44	1222.55	1497.69	1096.44	1222.55	688.179	654.729	861.921
[truncated: 30,961 more rows]
