# Supplementary material for: The genome and lifestage-specific transcriptomes of a plant-parasitic nematode and its host reveal susceptibility genes involved in trans-kingdom synthesis of vitamin B5
Source: Nat Commun. 2022 Oct 19;13:6190. doi: 10.1038/s41467-022-33769-w (PMC9582021; doi:10.1038/s41467-022-33769-w)
Supplement: Supplementary file 11 — Supplementary Dataset 8 [file 41467_2022_33769_MOESM11_ESM.xlsx]

## Sheet: Book 1
Supplementary data 8 Enrichment on scaffolds of lifestage specific clusters.xlsx
Cyst						J2						10hpi						48 hpi						12 dpi female						12dpi male						24 dpi
seqid	n	Total	pvalue	adj.pvalue		seqid	n	Total	pvalue	adj.pvalue		sequid	n	Total	pvalue	adj.pvalue		seqid	n	Total	pvalue	adj.pvalue		seqid	n	Total	pvalue	adj.pvalue		seqid	n	Total	pvalue	adj.pvalue		seqid	n	Total	pvalue	adj.pvalue
Hsc_scaff001	111	1266	1.95417e-09	1.49812e-06		Hsc_scaff370	1	1	0	0		Hsc_scaff005	34	579	4.25632e-05	0.0114328		Hsc_scaff013	32	306	1.21678e-10	1.05261e-07		Hsc_scaff028	6	165	0.00209896	0.133084		Hsc_scaff258	1	1	0	0		Hsc_scaff349	1	1	0	0
Hsc_scaff004	83	870	4.61285e-09	1.76816e-06		Hsc_scaff014	26	513	3.23e-05	0.0101994		Hsc_scaff035	16	188	3.7716e-05	0.0114328		Hsc_scaff035	23	188	1.44173e-09	6.23606e-07		Hsc_scaff063	6	160	0.001763	0.133084		Hsc_scaff326	3	3	0	0		Hsc_scaff011	29	388	9.11679e-08	3.46491e-05
Hsc_scaff017	53	507	1.24526e-07	3.18215e-05		Hsc_scaff142	4	45	0.00301127	0.475443		Hsc_scaff298	2	3	2.44454e-05	0.0114328		Hsc_scaff060	17	119	1.10764e-08	3.19399e-06		Hsc_scaff064	7	196	0.00131569	0.133084		Hsc_scaff338	1	1	0	0		Hsc_scaff228	5	18	3.88071e-06	0.000983263
Hsc_scaff042	37	328	1.19803e-06	0.000229609		Hsc_scaff301	1	4	0.00282211	0.475443		Hsc_scaff257	3	10	0.00012919	0.026026		Hsc_scaff032	27	292	4.05306e-08	8.76556e-06		Hsc_scaff091	4	77	0.00144739	0.133084		Hsc_scaff023	115	364	4.93666e-28	1.51044e-25		Hsc_scaff072	11	110	2.51428e-05	0.00477787
Hsc_scaff007	64	718	2.43462e-06	0.000373288		Hsc_scaff303	1	5	0.00463493	0.58544		Hsc_scaff247	2	5	0.000233962	0.0377063		Hsc_scaff063	16	160	4.66818e-06	0.000807671		Hsc_scaff093	4	86	0.00235982	0.133084		Hsc_scaff032	66	292	1.54515e-09	3.78207e-07		Hsc_scaff021	22	347	3.45368e-05	0.0052504
Hsc_scaff041	36	331	3.83426e-06	0.000489906		Hsc_scaff174	3	36	0.00785436	0.826739		Hsc_scaff091	8	77	0.000389672	0.0523344		Hsc_scaff267	3	6	1.02338e-05	0.00147551		Hsc_scaff117	3	53	0.00251782	0.133084		Hsc_scaff050	52	215	5.74224e-09	1.17128e-06		Hsc_scaff056	13	156	4.99579e-05	0.00632896
Hsc_scaff053	29	264	2.23197e-05	0.0024444		Hsc_scaff003	26	771	0.0128014	0.874614		Hsc_scaff047	10	119	0.00071226	0.0819935		Hsc_scaff130	7	40	1.68536e-05	0.00208282		Hsc_scaff237	1	5	0.0011238	0.133084		Hsc_scaff075	43	164	7.22733e-09	1.2636e-06		Hsc_scaff163	6	41	7.26434e-05	0.0078882
Hsc_scaff014	46	513	4.37077e-05	0.00418842		Hsc_scaff008	21	594	0.0130776	0.874614		Hsc_scaff015	20	361	0.00219756	0.153798		Hsc_scaff005	33	579	0.000100515	0.0108692		Hsc_scaff263	1	6	0.00167376	0.133084		Hsc_scaff010	94	489	8.49579e-09	1.2997e-06		Hsc_scaff012	22	383	0.000152777	0.014516
Hsc_scaff003	61	771	0.000139809	0.011909		Hsc_scaff041	13	331	0.0157534	0.874614		Hsc_scaff178	1	3	0.00248116	0.153798		Hsc_scaff022	19	268	0.000127965	0.0123		Hsc_scaff285	1	3	0.000341978	0.133084		Hsc_scaff058	28	97	2.10277e-07	2.85942e-05		Hsc_scaff367	1	2	0.000651525	0.0550261
Hsc_scaff018	38	428	0.000210698	0.0161526		Hsc_scaff065	8	179	0.0180966	0.874614		Hsc_scaff198	1	3	0.00248116	0.153798		Hsc_scaff291	2	6	0.000461263	0.039903		Hsc_scaff154	1	10	0.00488072	0.232182		Hsc_scaff133	25	93	3.55488e-06	0.000435066		Hsc_scaff148	4	35	0.00184394	0.121706
Hsc_scaff162	7	36	0.000315581	0.0219938		Hsc_scaff072	6	110	0.0110123	0.874614		Hsc_scaff285	1	3	0.00248116	0.153798		Hsc_scaff162	5	36	0.000553702	0.0435452		Hsc_scaff185	1	14	0.00959461	0.414934		Hsc_scaff062	37	165	4.5428e-06	0.000486409		Hsc_scaff203	1	3	0.00192139	0.121706
Hsc_scaff083	17	146	0.000344819	0.0220289		Hsc_scaff089	5	92	0.0161313	0.874614		Hsc_scaff312	1	3	0.00248116	0.153798		Hsc_scaff030	11	135	0.000604395	0.0435709		Hsc_scaff021	8	347	0.0131342	0.480621		Hsc_scaff098	30	123	4.76927e-06	0.000486409		Hsc_scaff320	1	3	0.00192139	0.121706
Hsc_scaff314	2	4	0.000470799	0.0277636		Hsc_scaff147	1	10	0.0193881	0.874614		Hsc_scaff323	1	3	0.00248116	0.153798		Hsc_scaff366	1	2	0.000847702	0.0564101		Hsc_scaff158	2	45	0.0124551	0.480621		Hsc_scaff194	14	40	8.55744e-06	0.000805622		Hsc_scaff117	5	53	0.00224957	0.131534
Hsc_scaff037	29	320	0.000680254	0.0372499		Hsc_scaff154	1	10	0.0193881	0.874614		Hsc_scaff316	1	4	0.00486667	0.280119		Hsc_scaff157	5	43	0.00145845	0.0901197		Hsc_scaff016	10	498	0.0194237	0.543534		Hsc_scaff127	15	46	1.3217e-05	0.0011554		Hsc_scaff089	7	92	0.00246276	0.133713
Hsc_scaff128	12	94	0.000750252	0.0383441		Hsc_scaff017	17	507	0.0332946	0.95603		Hsc_scaff207	2	13	0.00562169	0.302006		Hsc_scaff020	18	316	0.00249094	0.137107		Hsc_scaff033	4	140	0.017766	0.543534		Hsc_scaff216	5	8	3.59433e-05	0.00281458		Hsc_scaff135	5	58	0.00356324	0.16928
Hsc_scaff241	3	12	0.00217452	0.10419		Hsc_scaff018	15	428	0.028938	0.95603		Hsc_scaff182	3	26	0.00635678	0.320152		Hsc_scaff154	2	10	0.00253584	0.137107		Hsc_scaff087	1	20	0.0192041	0.543534		Hsc_scaff240	10	26	3.67963e-05	0.00281458		Hsc_scaff153	4	40	0.00336625	0.16928
Hsc_scaff337	1	2	0.00246488	0.111155		Hsc_scaff063	7	160	0.0257811	0.95603		Hsc_scaff028	10	165	0.00903265	0.42816		Hsc_scaff016	25	498	0.00327863	0.161544		Hsc_scaff183	1	20	0.0192041	0.543534		Hsc_scaff259	4	6	7.90688e-05	0.00569228		Hsc_scaff077	7	100	0.00412618	0.184493
Hsc_scaff055	20	230	0.00547594	0.233222		Hsc_scaff086	4	81	0.0333031	0.95603		Hsc_scaff025	13	240	0.0109012	0.477174		Hsc_scaff026	10	145	0.00354803	0.161544		Hsc_scaff017	10	507	0.0218143	0.576432		Hsc_scaff012	64	383	0.000146582	0.00996639		Hsc_scaff015	17	361	0.00571356	0.233846
Hsc_scaff065	16	179	0.00803144	0.314055		Hsc_scaff096	4	74	0.0236841	0.95603		Hsc_scaff064	11	196	0.0124353	0.477174		Hsc_scaff217	2	11	0.00341166	0.161544		Hsc_scaff126	1	22	0.0230228	0.576432		Hsc_scaff215	8	21	0.000169183	0.0108977		Hsc_scaff027	12	227	0.00584524	0.233846
Hsc_scaff294	2	9	0.00819318	0.314055		Hsc_scaff118	2	32	0.0328684	0.95603		Hsc_scaff103	3	31	0.011936	0.477174		Hsc_scaff265	1	4	0.00489127	0.211568		Hsc_scaff092	2	62	0.0290809	0.628824		Hsc_scaff079	23	112	0.000747451	0.0457386		Hsc_scaff099	7	108	0.00654503	0.248749
Hsc_scaff002	70	1078	0.00956568	0.349204		Hsc_scaff166	2	31	0.0302686	0.95603		Hsc_scaff291	1	6	0.0117038	0.477174		Hsc_scaff135	5	58	0.00670754	0.276313		Hsc_scaff108	2	62	0.0290809	0.628824		Hsc_scaff009	67	436	0.00116687	0.0680041		Hsc_scaff132	4	50	0.00880241	0.289092
Hsc_scaff123	3	21	0.0184185	0.641821		Hsc_scaff241	1	12	0.0276225	0.95603		Hsc_scaff236	1	7	0.0160718	0.563088		Hsc_scaff247	1	5	0.00799496	0.314377		Hsc_scaff114	1	24	0.0271252	0.628824		Hsc_scaff020	51	316	0.00129957	0.0695648		Hsc_scaff170	1	6	0.00912783	0.289092
Hsc_scaff008	40	594	0.021614	0.662568		Hsc_scaff001	33	1266	0.136347	1		Hsc_scaff251	1	7	0.0160718	0.563088		Hsc_scaff146	2	15	0.00862593	0.324441		Hsc_scaff023	7	364	0.0437019	0.866229		Hsc_scaff059	20	97	0.00135405	0.0695648		Hsc_scaff263	1	6	0.00912783	0.289092
Hsc_scaff029	21	279	0.0224709	0.662568		Hsc_scaff002	23	1078	0.508346	1		Hsc_scaff078	5	73	0.0193946	0.651192		Hsc_scaff044	11	190	0.0100772	0.363233		Hsc_scaff166	1	31	0.0435228	0.866229		Hsc_scaff208	5	13	0.00136418	0.0695648		Hsc_scaff289	1	6	0.00912783	0.289092
Hsc_scaff193	1	5	0.0222936	0.662568		Hsc_scaff004	24	870	0.107991	1		Hsc_scaff048	8	140	0.0213368	0.661294		Hsc_scaff025	13	240	0.011129	0.36339		Hsc_scaff104	1	32	0.0461028	0.877267		Hsc_scaff006	88	606	0.00156448	0.0736424		Hsc_scaff008	24	594	0.0108108	0.29348
Hsc_scaff270	1	5	0.0222936	0.662568		Hsc_scaff005	18	579	0.0564047	1		Hsc_scaff284	1	8	0.0210201	0.661294		Hsc_scaff259	1	6	0.0117618	0.36339		Hsc_scaff106	1	34	0.051426	0.940921		Hsc_scaff071	20	98	0.00155145	0.0736424		Hsc_scaff033	8	140	0.00998361	0.29348
Hsc_scaff110	9	98	0.0237009	0.672953		Hsc_scaff006	8	606	0.919908	1		Hsc_scaff140	2	22	0.0249484	0.744591		Hsc_scaff263	1	6	0.0117618	0.36339		Hsc_scaff037	6	320	0.0582242	0.991784		Hsc_scaff056	28	156	0.00241143	0.109306		Hsc_scaff040	10	191	0.0103187	0.29348
Hsc_scaff005	15	579	0.997145	1		Hsc_scaff007	20	718	0.116246	1		Hsc_scaff192	1	9	0.0265113	0.762977		Hsc_scaff269	1	6	0.0117618	0.36339		Hsc_scaff145	2	82	0.0583756	0.991784		Hsc_scaff100	20	105	0.00374225	0.16357		Hsc_scaff106	3	34	0.010657	0.29348
Hsc_scaff006	34	606	0.200033	1		Hsc_scaff009	9	436	0.493162	1		Hsc_scaff190	1	10	0.0325097	0.903347		Hsc_scaff066	5	69	0.0152123	0.442472		Hsc_scaff001	18	1266	0.0895108	1		Hsc_scaff094	17	86	0.00422951	0.178493		Hsc_scaff144	1	7	0.0125638	0.318332
Hsc_scaff009	5	436	0.999987	1		Hsc_scaff010	5	489	0.959946	1		Hsc_scaff008	24	594	0.0425658	0.980014		Hsc_scaff070	8	132	0.0153444	0.442472		Hsc_scaff002	8	1078	0.82172	1		Hsc_scaff265	2	4	0.00459507	0.187457		Hsc_scaff282	1	7	0.0125638	0.318332
Hsc_scaff010	16	489	0.955225	1		Hsc_scaff011	6	388	0.753704	1		Hsc_scaff017	21	507	0.0415488	0.980014		Hsc_scaff251	1	7	0.0161506	0.450697		Hsc_scaff003	8	771	0.446582	1		Hsc_scaff099	20	108	0.00526717	0.207944		Hsc_scaff174	3	36	0.0130064	0.318915
Hsc_scaff011	17	388	0.650879	1		Hsc_scaff012	10	383	0.226508	1		Hsc_scaff072	6	110	0.0415717	0.980014		Hsc_scaff174	3	36	0.0201165	0.543824		Hsc_scaff004	4	870	0.958614	1		Hsc_scaff066	14	69	0.00596821	0.228257		Hsc_scaff284	1	8	0.0164704	0.391231
Hsc_scaff012	8	383	0.996946	1		Hsc_scaff013	3	306	0.907436	1		Hsc_scaff093	5	86	0.039247	0.980014		Hsc_scaff028	9	165	0.023093	0.605374		Hsc_scaff005	9	579	0.0960186	1		Hsc_scaff231	3	8	0.00658364	0.244164		Hsc_scaff192	1	9	0.0208213	0.465488
Hsc_scaff013	3	306	0.999869	1		Hsc_scaff015	6	361	0.685056	1		Hsc_scaff142	3	45	0.041204	0.980014		Hsc_scaff112	3	41	0.030886	0.763398		Hsc_scaff006	5	606	0.635284	1		Hsc_scaff139	12	58	0.00775532	0.279159		Hsc_scaff252	1	9	0.0208213	0.465488
Hsc_scaff015	15	361	0.715285	1		Hsc_scaff016	14	498	0.139255	1		Hsc_scaff149	2	26	0.0386869	0.980014		Hsc_scaff163	3	41	0.030886	0.763398		Hsc_scaff007	8	718	0.365757	1		Hsc_scaff057	27	163	0.0086701	0.295197		Hsc_scaff031	9	191	0.0254478	0.552665
Hsc_scaff016	23	498	0.590282	1		Hsc_scaff019	4	196	0.433821	1		Hsc_scaff061	4	68	0.0476639	0.984836		Hsc_scaff009	19	436	0.0317911	0.763712		Hsc_scaff008	9	594	0.108627	1		Hsc_scaff121	19	106	0.00892447	0.295197		Hsc_scaff073	3	45	0.0275157	0.556466
Hsc_scaff020	8	316	0.977277	1		Hsc_scaff020	4	316	0.82807	1		Hsc_scaff063	8	160	0.0445342	0.984836		Hsc_scaff249	1	10	0.0326644	0.763712		Hsc_scaff009	2	436	0.849343	1		Hsc_scaff214	4	13	0.00885844	0.295197		Hsc_scaff084	5	90	0.0278191	0.556466
Hsc_scaff021	10	347	0.960669	1		Hsc_scaff021	10	347	0.146615	1		Hsc_scaff101	3	47	0.0471691	0.984836		Hsc_scaff181	1	11	0.039165	0.868741		Hsc_scaff010	6	489	0.273291	1		Hsc_scaff137	10	47	0.00990675	0.319064		Hsc_scaff158	3	45	0.0275157	0.556466
Hsc_scaff022	7	268	0.958638	1		Hsc_scaff022	6	268	0.377912	1		Hsc_scaff187	1	12	0.045894	0.984836		Hsc_scaff182	2	26	0.0389372	0.868741		Hsc_scaff011	3	388	0.600762	1		Hsc_scaff261	1	2	0.0116054	0.355085		Hsc_scaff127	3	46	0.0295469	0.575874
Hsc_scaff023	13	364	0.869439	1		Hsc_scaff023	3	364	0.960641	1		Hsc_scaff001	41	1266	0.20711	1		Hsc_scaff001	23	1266	0.992185	1		Hsc_scaff012	3	383	0.590541	1		Hsc_scaff339	1	2	0.0116054	0.355085		Hsc_scaff128	5	94	0.0334549	0.635741
Hsc_scaff024	12	299	0.727343	1		Hsc_scaff024	7	299	0.338846	1		Hsc_scaff002	23	1078	0.930971	1		Hsc_scaff002	17	1078	0.997126	1		Hsc_scaff013	5	306	0.112964	1		Hsc_scaff107	16	88	0.0120472	0.356561		Hsc_scaff055	10	230	0.0350091	0.649048
Hsc_scaff025	13	240	0.306522	1		Hsc_scaff025	6	240	0.279071	1		Hsc_scaff003	28	771	0.0957536	1		Hsc_scaff003	21	771	0.570584	1		Hsc_scaff014	8	513	0.102964	1		Hsc_scaff162	8	36	0.0122364	0.356561		Hsc_scaff241	1	12	0.0362931	0.656832
Hsc_scaff026	2	145	0.977274	1		Hsc_scaff026	4	145	0.216307	1		Hsc_scaff004	14	870	0.990903	1		Hsc_scaff004	16	870	0.971115	1		Hsc_scaff015	5	361	0.193517	1		Hsc_scaff175	10	49	0.0135743	0.386348		Hsc_scaff005	21	579	0.0430938	0.761774
Hsc_scaff027	7	227	0.880961	1		Hsc_scaff027	3	227	0.739332	1		Hsc_scaff006	20	606	0.233996	1		Hsc_scaff006	18	606	0.404591	1		Hsc_scaff018	4	428	0.487109	1		Hsc_scaff183	5	20	0.015913	0.442617		Hsc_scaff091	4	77	0.0471653	0.814798
Hsc_scaff028	6	165	0.717116	1		Hsc_scaff028	5	165	0.157937	1		Hsc_scaff007	21	718	0.430149	1		Hsc_scaff007	10	718	0.994512	1		Hsc_scaff019	2	196	0.35162	1		Hsc_scaff147	3	10	0.0165531	0.45019		Hsc_scaff179	1	14	0.0483935	0.817437
Hsc_scaff030	2	135	0.966529	1		Hsc_scaff029	3	279	0.865578	1		Hsc_scaff009	17	436	0.087401	1		Hsc_scaff008	17	594	0.466075	1		Hsc_scaff020	2	316	0.661716	1		Hsc_scaff200	4	15	0.0172157	0.458035		Hsc_scaff146	1	15	0.0549152	0.907433
Hsc_scaff031	5	191	0.917009	1		Hsc_scaff030	2	135	0.573905	1		Hsc_scaff010	8	489	0.948097	1		Hsc_scaff010	8	489	0.94907	1		Hsc_scaff022	1	268	0.7848	1		Hsc_scaff054	14	80	0.0227572	0.592587		Hsc_scaff057	7	163	0.0584496	0.945287
Hsc_scaff032	15	292	0.379425	1		Hsc_scaff031	5	191	0.246108	1		Hsc_scaff011	11	388	0.45419	1		Hsc_scaff011	12	388	0.343184	1		Hsc_scaff024	4	299	0.219466	1		Hsc_scaff151	8	40	0.0240466	0.600605		Hsc_scaff062	7	165	0.0618696	0.979751
Hsc_scaff034	8	190	0.605505	1		Hsc_scaff032	1	292	0.988949	1		Hsc_scaff012	16	383	0.0567035	1		Hsc_scaff012	7	383	0.872257	1		Hsc_scaff025	3	240	0.25786	1		Hsc_scaff210	3	11	0.0238275	0.600605		Hsc_scaff001	31	1266	0.550586	1
Hsc_scaff035	6	188	0.830017	1		Hsc_scaff033	2	140	0.598581	1		Hsc_scaff013	10	306	0.278566	1		Hsc_scaff014	14	513	0.531118	1		Hsc_scaff026	2	145	0.204489	1		Hsc_scaff120	11	61	0.0278401	0.670851		Hsc_scaff002	19	1078	0.949011	1
Hsc_scaff036	16	231	0.0691702	1		Hsc_scaff034	7	190	0.0601381	1		Hsc_scaff014	11	513	0.815478	1		Hsc_scaff015	11	361	0.362025	1		Hsc_scaff027	3	227	0.22777	1		Hsc_scaff131	8	41	0.0279554	0.670851		Hsc_scaff003	15	771	0.834232	1
Hsc_scaff038	4	94	0.502931	1		Hsc_scaff035	1	188	0.921237	1		Hsc_scaff016	15	498	0.376566	1		Hsc_scaff017	5	507	0.99723	1		Hsc_scaff029	3	279	0.351532	1		Hsc_scaff092	11	62	0.0312517	0.68192		Hsc_scaff004	14	870	0.960874	1
Hsc_scaff039	3	73	0.493744	1		Hsc_scaff036	7	231	0.139548	1		Hsc_scaff018	12	428	0.475004	1		Hsc_scaff018	4	428	0.995246	1		Hsc_scaff032	3	292	0.383104	1		Hsc_scaff196	2	7	0.0313309	0.68192		Hsc_scaff006	7	606	0.987962	1
Hsc_scaff040	4	191	0.963327	1		Hsc_scaff037	6	320	0.560203	1		Hsc_scaff019	5	196	0.5064	1		Hsc_scaff019	6	196	0.346362	1		Hsc_scaff035	1	188	0.601243	1		Hsc_scaff253	4	17	0.0295852	0.68192		Hsc_scaff007	6	718	0.999346	1
Hsc_scaff043	9	216	0.635041	1		Hsc_scaff038	1	94	0.616369	1		Hsc_scaff020	12	316	0.13339	1		Hsc_scaff021	11	347	0.313487	1		Hsc_scaff036	2	231	0.452087	1		Hsc_scaff268	1	3	0.032317	0.68192		Hsc_scaff009	13	436	0.227742	1
Hsc_scaff044	9	190	0.471518	1		Hsc_scaff040	2	191	0.794991	1		Hsc_scaff021	14	347	0.0834018	1		Hsc_scaff023	4	364	0.982124	1		Hsc_scaff038	1	94	0.267542	1		Hsc_scaff312	1	3	0.032317	0.68192		Hsc_scaff010	11	489	0.596816	1
Hsc_scaff045	3	106	0.777948	1		Hsc_scaff042	11	328	0.0608641	1		Hsc_scaff022	12	268	0.0505656	1		Hsc_scaff024	6	299	0.771126	1		Hsc_scaff039	1	73	0.184767	1		Hsc_scaff318	1	3	0.032317	0.68192		Hsc_scaff013	5	306	0.796487	1
Hsc_scaff046	2	102	0.887478	1		Hsc_scaff043	4	216	0.51817	1		Hsc_scaff023	7	364	0.83312	1		Hsc_scaff027	2	227	0.962948	1		Hsc_scaff040	3	191	0.150433	1		Hsc_scaff322	1	3	0.032317	0.68192		Hsc_scaff014	11	513	0.662029	1
Hsc_scaff047	4	119	0.710032	1		Hsc_scaff044	4	190	0.407819	1		Hsc_scaff024	9	299	0.370758	1		Hsc_scaff029	1	279	0.997631	1		Hsc_scaff041	5	331	0.147147	1		Hsc_scaff044	28	190	0.0343065	0.711632		Hsc_scaff016	9	498	0.820872	1
Hsc_scaff048	1	140	0.993447	1		Hsc_scaff045	2	106	0.414351	1		Hsc_scaff026	2	145	0.796597	1		Hsc_scaff031	1	191	0.976589	1		Hsc_scaff042	1	328	0.869287	1		Hsc_scaff031	28	191	0.0364287	0.743058		Hsc_scaff017	5	507	0.99015	1
Hsc_scaff049	5	121	0.560339	1		Hsc_scaff046	4	102	0.0750828	1		Hsc_scaff027	3	227	0.899025	1		Hsc_scaff033	2	140	0.778278	1		Hsc_scaff043	4	216	0.0840305	1		Hsc_scaff077	16	100	0.0383141	0.744301		Hsc_scaff018	5	428	0.963769	1
Hsc_scaff050	2	215	0.998724	1		Hsc_scaff048	4	140	0.196818	1		Hsc_scaff029	5	279	0.823841	1		Hsc_scaff034	6	190	0.318143	1		Hsc_scaff044	2	190	0.334053	1		Hsc_scaff129	5	24	0.0380997	0.744301		Hsc_scaff019	5	196	0.385166	1
Hsc_scaff051	2	46	0.401828	1		Hsc_scaff049	4	121	0.129341	1		Hsc_scaff030	3	135	0.554497	1		Hsc_scaff036	3	231	0.907295	1		Hsc_scaff045	2	106	0.10597	1		Hsc_scaff248	4	18	0.0374282	0.744301		Hsc_scaff020	9	316	0.290065	1
Hsc_scaff052	6	153	0.6413	1		Hsc_scaff050	2	215	0.855335	1		Hsc_scaff031	5	191	0.481372	1		Hsc_scaff037	4	320	0.958042	1		Hsc_scaff048	1	140	0.44441	1		Hsc_scaff043	31	216	0.0393588	0.752649		Hsc_scaff022	6	268	0.529339	1
Hsc_scaff056	10	156	0.153892	1		Hsc_scaff052	6	153	0.0531806	1		Hsc_scaff032	8	292	0.476181	1		Hsc_scaff038	1	94	0.763322	1		Hsc_scaff049	1	121	0.373533	1		Hsc_scaff150	7	37	0.0403203	0.759172		Hsc_scaff023	3	364	0.984302	1
Hsc_scaff057	6	163	0.705275	1		Hsc_scaff053	4	264	0.693613	1		Hsc_scaff033	1	140	0.916954	1		Hsc_scaff039	3	73	0.163702	1		Hsc_scaff050	3	215	0.200868	1		Hsc_scaff202	3	13	0.0433732	0.804282		Hsc_scaff024	8	299	0.356013	1
Hsc_scaff058	1	97	0.95689	1		Hsc_scaff054	1	80	0.528736	1		Hsc_scaff034	4	190	0.650082	1		Hsc_scaff040	7	191	0.195191	1		Hsc_scaff052	1	153	0.490276	1		Hsc_scaff033	21	140	0.0451513	0.824756		Hsc_scaff025	2	240	0.946499	1
Hsc_scaff060	5	119	0.543894	1		Hsc_scaff055	6	230	0.245413	1		Hsc_scaff036	10	231	0.0754853	1		Hsc_scaff041	1	331	0.999416	1		Hsc_scaff054	1	80	0.212069	1		Hsc_scaff034	27	190	0.0540545	0.972866		Hsc_scaff026	2	145	0.719701	1
Hsc_scaff063	4	160	0.903757	1		Hsc_scaff056	5	156	0.13124	1		Hsc_scaff037	6	320	0.824701	1		Hsc_scaff042	4	328	0.963927	1		Hsc_scaff055	2	230	0.449293	1		Hsc_scaff003	49	771	0.999988	1		Hsc_scaff028	2	165	0.796331	1
Hsc_scaff064	5	196	0.927998	1		Hsc_scaff057	1	163	0.876989	1		Hsc_scaff039	2	73	0.356614	1		Hsc_scaff043	7	216	0.295267	1		Hsc_scaff056	2	156	0.23531	1		Hsc_scaff017	28	507	0.999979	1		Hsc_scaff029	6	279	0.571961	1
Hsc_scaff066	3	69	0.44998	1		Hsc_scaff060	2	119	0.488971	1		Hsc_scaff040	9	191	0.0530646	1		Hsc_scaff046	5	102	0.0777266	1		Hsc_scaff060	1	119	0.365848	1		Hsc_scaff105	3	144	0.999926	1		Hsc_scaff030	2	135	0.673721	1
Hsc_scaff069	2	47	0.41532	1		Hsc_scaff061	1	68	0.443528	1		Hsc_scaff041	6	331	0.84942	1		Hsc_scaff047	1	119	0.865072	1		Hsc_scaff062	3	165	0.102444	1		Hsc_scaff049	2	121	0.999879	1		Hsc_scaff032	11	292	0.0731124	1
Hsc_scaff070	7	132	0.333521	1		Hsc_scaff062	4	165	0.299159	1		Hsc_scaff042	9	328	0.483656	1		Hsc_scaff048	2	140	0.778278	1		Hsc_scaff065	1	179	0.57453	1		Hsc_scaff007	50	718	0.999724	1		Hsc_scaff034	1	190	0.956691	1
Hsc_scaff072	3	110	0.801862	1		Hsc_scaff064	6	196	0.143281	1		Hsc_scaff043	9	216	0.100266	1		Hsc_scaff049	5	121	0.142335	1		Hsc_scaff066	1	69	0.169411	1		Hsc_scaff052	5	153	0.999412	1		Hsc_scaff035	7	188	0.11005	1
Hsc_scaff074	6	144	0.577385	1		Hsc_scaff067	1	38	0.203857	1		Hsc_scaff044	7	190	0.189728	1		Hsc_scaff050	7	215	0.291026	1		Hsc_scaff070	2	132	0.169448	1		Hsc_scaff065	7	179	0.999246	1		Hsc_scaff036	3	231	0.844362	1
Hsc_scaff075	1	164	0.997793	1		Hsc_scaff068	4	94	0.0568457	1		Hsc_scaff045	3	106	0.371008	1		Hsc_scaff051	1	46	0.389182	1		Hsc_scaff074	1	144	0.45877	1		Hsc_scaff008	41	594	0.999247	1		Hsc_scaff037	1	320	0.997712	1
Hsc_scaff076	3	134	0.904747	1		Hsc_scaff071	1	98	0.638995	1		Hsc_scaff046	3	102	0.344535	1		Hsc_scaff053	2	264	0.983989	1		Hsc_scaff075	1	164	0.527184	1		Hsc_scaff014	34	513	0.999216	1		Hsc_scaff039	2	73	0.286196	1
Hsc_scaff077	2	100	0.879371	1		Hsc_scaff074	5	144	0.0993921	1		Hsc_scaff049	6	121	0.0632477	1		Hsc_scaff055	7	230	0.355901	1		Hsc_scaff076	2	134	0.174722	1		Hsc_scaff083	5	146	0.998951	1		Hsc_scaff041	10	331	0.228379	1
Hsc_scaff078	1	73	0.883498	1		Hsc_scaff075	3	164	0.489283	1		Hsc_scaff050	1	215	0.987129	1		Hsc_scaff056	2	156	0.836314	1		Hsc_scaff081	2	104	0.101549	1		Hsc_scaff038	2	94	0.998334	1		Hsc_scaff042	3	328	0.969512	1
Hsc_scaff079	4	112	0.658743	1		Hsc_scaff077	4	100	0.0702574	1		Hsc_scaff052	2	153	0.825218	1		Hsc_scaff057	1	163	0.952901	1		Hsc_scaff082	1	76	0.196411	1		Hsc_scaff018	28	428	0.998313	1		Hsc_scaff043	6	216	0.315362	1
Hsc_scaff081	5	104	0.413748	1		Hsc_scaff078	2	73	0.21742	1		Hsc_scaff053	3	264	0.950356	1		Hsc_scaff058	3	97	0.313162	1		Hsc_scaff083	3	146	0.072778	1		Hsc_scaff084	2	90	0.997569	1		Hsc_scaff044	4	190	0.535916	1
Hsc_scaff084	3	90	0.659401	1		Hsc_scaff079	2	112	0.449307	1		Hsc_scaff055	1	230	0.991258	1		Hsc_scaff059	5	97	0.0641856	1		Hsc_scaff086	1	81	0.216003	1		Hsc_scaff030	5	135	0.997445	1		Hsc_scaff045	2	106	0.510805	1
Hsc_scaff085	7	107	0.162682	1		Hsc_scaff081	2	104	0.402538	1		Hsc_scaff056	3	156	0.667784	1		Hsc_scaff061	3	68	0.136515	1		Hsc_scaff095	1	49	0.097228	1		Hsc_scaff042	20	328	0.997703	1		Hsc_scaff046	2	102	0.485172	1
Hsc_scaff086	5	81	0.214212	1		Hsc_scaff083	6	146	0.0432371	1		Hsc_scaff057	4	163	0.514537	1		Hsc_scaff062	4	165	0.527635	1		Hsc_scaff100	1	105	0.311177	1		Hsc_scaff070	5	132	0.996759	1		Hsc_scaff047	5	119	0.0848817	1
Hsc_scaff088	2	54	0.506375	1		Hsc_scaff084	1	90	0.592671	1		Hsc_scaff059	2	97	0.5382	1		Hsc_scaff064	3	196	0.826114	1		Hsc_scaff105	1	144	0.45877	1		Hsc_scaff061	1	68	0.996072	1		Hsc_scaff048	1	140	0.875912	1
Hsc_scaff089	1	92	0.94674	1		Hsc_scaff088	1	54	0.334391	1		Hsc_scaff060	4	119	0.264878	1		Hsc_scaff065	4	179	0.60006	1		Hsc_scaff107	1	88	0.243694	1		Hsc_scaff048	6	140	0.994934	1		Hsc_scaff049	1	121	0.818442	1
Hsc_scaff090	1	53	0.746917	1		Hsc_scaff090	2	53	0.111369	1		Hsc_scaff062	7	165	0.109045	1		Hsc_scaff069	2	47	0.156725	1		Hsc_scaff110	1	98	0.283443	1		Hsc_scaff055	14	230	0.99007	1		Hsc_scaff050	1	215	0.974937	1
Hsc_scaff091	1	77	0.900892	1		Hsc_scaff093	2	86	0.294377	1		Hsc_scaff065	4	179	0.597777	1		Hsc_scaff071	2	98	0.5469	1		Hsc_scaff128	2	94	0.0806299	1		Hsc_scaff001	130	1266	0.70564	1		Hsc_scaff051	2	46	0.112674	1
Hsc_scaff092	3	62	0.370935	1		Hsc_scaff094	3	86	0.121914	1		Hsc_scaff066	2	69	0.324682	1		Hsc_scaff072	3	110	0.399267	1		Hsc_scaff134	1	68	0.165606	1		Hsc_scaff002	93	1078	0.990007	1		Hsc_scaff052	4	153	0.352906	1
Hsc_scaff093	3	86	0.623897	1		Hsc_scaff098	2	123	0.511002	1		Hsc_scaff067	1	38	0.303082	1		Hsc_scaff073	1	45	0.378772	1		Hsc_scaff138	1	55	0.117857	1		Hsc_scaff004	81	870	0.915152	1		Hsc_scaff053	4	264	0.807256	1
Hsc_scaff094	1	86	0.931547	1		Hsc_scaff100	4	105	0.0826491	1		Hsc_scaff068	3	94	0.29185	1		Hsc_scaff075	8	164	0.0513174	1		Hsc_scaff156	1	69	0.169411	1		Hsc_scaff005	47	579	0.981065	1		Hsc_scaff054	3	80	0.148224	1
Hsc_scaff095	3	49	0.225074	1		Hsc_scaff102	1	53	0.326306	1		Hsc_scaff069	1	47	0.398266	1		Hsc_scaff076	2	134	0.752517	1		Hsc_scaff175	1	49	0.097228	1		Hsc_scaff011	35	388	0.8514	1		Hsc_scaff058	2	97	0.452256	1
Hsc_scaff096	3	74	0.504459	1		Hsc_scaff105	4	144	0.212361	1		Hsc_scaff070	5	132	0.186717	1		Hsc_scaff077	3	100	0.333007	1		Hsc_scaff186	1	39	0.0656178	1		Hsc_scaff013	32	306	0.525309	1		Hsc_scaff060	2	119	0.589114	1
Hsc_scaff097	1	50	0.717338	1		Hsc_scaff106	1	34	0.171907	1		Hsc_scaff071	4	98	0.156762	1		Hsc_scaff078	2	73	0.358112	1								Hsc_scaff015	35	361	0.714221	1		Hsc_scaff063	5	160	0.226237	1
Hsc_scaff099	2	108	0.908949	1		Hsc_scaff107	2	88	0.306431	1		Hsc_scaff073	1	45	0.377561	1		Hsc_scaff079	5	112	0.109227	1								Hsc_scaff016	45	498	0.884708	1		Hsc_scaff064	7	196	0.130557	1
Hsc_scaff100	3	105	0.771625	1		Hsc_scaff109	1	37	0.195801	1		Hsc_scaff074	1	144	0.924528	1		Hsc_scaff080	2	70	0.334114	1								Hsc_scaff019	21	196	0.453061	1		Hsc_scaff065	4	179	0.483292	1
Hsc_scaff101	2	47	0.41532	1		Hsc_scaff110	2	98	0.366734	1		Hsc_scaff075	2	164	0.858899	1		Hsc_scaff082	4	76	0.0708591	1								Hsc_scaff021	41	347	0.233447	1		Hsc_scaff066	1	69	0.529184	1
Hsc_scaff102	3	53	0.268814	1		Hsc_scaff119	1	30	0.140924	1		Hsc_scaff076	3	134	0.54861	1		Hsc_scaff083	3	146	0.618426	1								Hsc_scaff022	26	268	0.673738	1		Hsc_scaff067	2	38	0.0724484	1
Hsc_scaff103	1	31	0.459977	1		Hsc_scaff125	1	47	0.277361	1		Hsc_scaff077	5	100	0.0714363	1		Hsc_scaff084	3	90	0.267397	1								Hsc_scaff024	37	299	0.160503	1		Hsc_scaff068	3	94	0.219623	1
Hsc_scaff104	2	32	0.211005	1		Hsc_scaff126	1	22	0.0837612	1		Hsc_scaff079	2	112	0.635685	1		Hsc_scaff085	4	107	0.202189	1								Hsc_scaff025	18	240	0.943286	1		Hsc_scaff069	1	47	0.338547	1
Hsc_scaff105	11	144	0.0552366	1		Hsc_scaff128	2	94	0.342654	1		Hsc_scaff081	1	104	0.809068	1		Hsc_scaff086	1	81	0.687635	1								Hsc_scaff026	9	145	0.957306	1		Hsc_scaff070	2	132	0.658891	1
Hsc_scaff106	2	34	0.23753	1		Hsc_scaff134	1	68	0.443528	1		Hsc_scaff082	2	76	0.380435	1		Hsc_scaff088	1	54	0.469317	1								Hsc_scaff027	15	227	0.978229	1		Hsc_scaff071	2	98	0.458911	1
Hsc_scaff107	3	88	0.641938	1		Hsc_scaff135	1	58	0.366419	1		Hsc_scaff086	2	81	0.419661	1		Hsc_scaff089	1	92	0.752815	1								Hsc_scaff028	12	165	0.913151	1		Hsc_scaff074	6	144	0.0767469	1
Hsc_scaff108	3	62	0.370935	1		Hsc_scaff138	1	55	0.342448	1		Hsc_scaff089	1	92	0.751538	1		Hsc_scaff090	1	53	0.459637	1								Hsc_scaff029	24	279	0.86101	1		Hsc_scaff075	5	164	0.242922	1
Hsc_scaff114	2	24	0.114137	1		Hsc_scaff139	2	58	0.135726	1		Hsc_scaff090	1	53	0.458306	1		Hsc_scaff091	2	77	0.3899	1								Hsc_scaff035	14	188	0.917788	1		Hsc_scaff076	1	134	0.859871	1
Hsc_scaff115	4	44	0.0657909	1		Hsc_scaff140	1	22	0.0837612	1		Hsc_scaff094	2	86	0.458024	1		Hsc_scaff093	2	86	0.459703	1								Hsc_scaff036	24	231	0.522131	1		Hsc_scaff078	2	73	0.286196	1
Hsc_scaff118	1	32	0.476575	1		Hsc_scaff145	3	82	0.107258	1		Hsc_scaff095	1	49	0.418645	1		Hsc_scaff094	1	86	0.718859	1								Hsc_scaff037	28	320	0.862074	1		Hsc_scaff082	1	76	0.58163	1
Hsc_scaff121	2	106	0.902243	1		Hsc_scaff148	1	35	0.17982	1		Hsc_scaff096	1	74	0.6378	1		Hsc_scaff096	2	74	0.366087	1								Hsc_scaff039	4	73	0.905738	1		Hsc_scaff083	1	146	0.890246	1
Hsc_scaff124	1	13	0.133907	1		Hsc_scaff149	1	26	0.111364	1		Hsc_scaff097	3	50	0.0569643	1		Hsc_scaff099	1	108	0.826529	1								Hsc_scaff040	20	191	0.495289	1		Hsc_scaff085	3	107	0.292309	1
Hsc_scaff125	1	47	0.684901	1		Hsc_scaff155	1	42	0.236386	1		Hsc_scaff098	1	123	0.876108	1		Hsc_scaff100	3	105	0.366181	1								Hsc_scaff041	23	331	0.988449	1		Hsc_scaff086	2	81	0.342239	1
Hsc_scaff127	1	46	0.67343	1		Hsc_scaff156	1	69	0.450958	1		Hsc_scaff099	2	108	0.611151	1		Hsc_scaff101	2	47	0.156725	1								Hsc_scaff045	5	106	0.977082	1		Hsc_scaff090	2	53	0.153282	1
Hsc_scaff132	2	50	0.455152	1		Hsc_scaff158	1	45	0.260961	1		Hsc_scaff100	1	105	0.813282	1		Hsc_scaff102	1	53	0.459637	1								Hsc_scaff046	11	102	0.419313	1		Hsc_scaff092	1	62	0.472448	1
Hsc_scaff133	2	93	0.846776	1		Hsc_scaff159	1	30	0.140924	1		Hsc_scaff105	3	144	0.605551	1		Hsc_scaff104	2	32	0.0654347	1								Hsc_scaff047	13	119	0.406016	1		Hsc_scaff096	1	74	0.567094	1
Hsc_scaff135	4	58	0.160204	1		Hsc_scaff180	1	21	0.0772366	1		Hsc_scaff106	2	34	0.0752439	1		Hsc_scaff105	3	144	0.607583	1								Hsc_scaff051	1	46	0.965509	1		Hsc_scaff097	2	50	0.135344	1
Hsc_scaff139	2	58	0.554975	1		Hsc_scaff182	1	26	0.111364	1		Hsc_scaff107	1	88	0.729278	1		Hsc_scaff106	1	34	0.260672	1								Hsc_scaff053	19	264	0.967955	1		Hsc_scaff098	3	123	0.384967	1
Hsc_scaff142	1	45	0.661621	1		Hsc_scaff186	1	39	0.211949	1		Hsc_scaff108	2	62	0.268935	1		Hsc_scaff107	4	88	0.114199	1								Hsc_scaff060	6	119	0.977464	1		Hsc_scaff100	1	105	0.752647	1
Hsc_scaff145	6	82	0.112697	1		Hsc_scaff189	1	30	0.140924	1		Hsc_scaff110	2	98	0.54515	1		Hsc_scaff108	2	62	0.270195	1								Hsc_scaff063	11	160	0.935168	1		Hsc_scaff101	2	47	0.118197	1
Hsc_scaff146	1	15	0.16912	1		Hsc_scaff212	1	22	0.0837612	1		Hsc_scaff112	1	41	0.335317	1		Hsc_scaff109	1	37	0.293299	1								Hsc_scaff064	18	196	0.721077	1		Hsc_scaff105	3	144	0.503506	1
Hsc_scaff148	1	35	0.524441	1								Hsc_scaff114	1	24	0.153255	1		Hsc_scaff110	1	98	0.783177	1								Hsc_scaff067	3	38	0.596831	1		Hsc_scaff107	4	88	0.0748865	1
Hsc_scaff153	1	40	0.597402	1								Hsc_scaff117	2	53	0.199402	1		Hsc_scaff111	1	21	0.123791	1								Hsc_scaff068	8	94	0.695212	1		Hsc_scaff110	2	98	0.458911	1
Hsc_scaff156	2	69	0.6727	1								Hsc_scaff118	2	32	0.0650346	1		Hsc_scaff113	1	14	0.0611965	1								Hsc_scaff069	2	47	0.894531	1		Hsc_scaff118	1	32	0.196541	1
Hsc_scaff158	1	45	0.661621	1								Hsc_scaff122	1	52	0.448536	1		Hsc_scaff115	1	44	0.368288	1								Hsc_scaff072	5	110	0.982801	1		Hsc_scaff119	1	30	0.177985	1
Hsc_scaff160	1	46	0.67343	1								Hsc_scaff125	1	47	0.398266	1		Hsc_scaff117	3	53	0.0682699	1								Hsc_scaff073	6	45	0.206178	1		Hsc_scaff121	1	106	0.757298	1
Hsc_scaff163	3	41	0.144731	1								Hsc_scaff128	3	94	0.29185	1		Hsc_scaff118	1	32	0.238924	1								Hsc_scaff074	12	144	0.788425	1		Hsc_scaff123	1	21	0.0994536	1
Hsc_scaff173	1	12	0.117006	1								Hsc_scaff129	1	24	0.153255	1		Hsc_scaff119	1	30	0.217273	1								Hsc_scaff076	13	134	0.589975	1		Hsc_scaff125	1	47	0.338547	1
Hsc_scaff175	1	49	0.70685	1								Hsc_scaff130	1	40	0.324614	1		Hsc_scaff120	1	61	0.534042	1								Hsc_scaff078	8	73	0.387368	1		Hsc_scaff131	1	41	0.281838	1
Hsc_scaff180	2	21	0.0835219	1								Hsc_scaff131	1	41	0.335317	1		Hsc_scaff121	2	106	0.600229	1								Hsc_scaff080	10	70	0.128705	1		Hsc_scaff133	1	93	0.69064	1
Hsc_scaff182	2	26	0.136547	1								Hsc_scaff132	1	50	0.428703	1		Hsc_scaff126	1	22	0.133658	1								Hsc_scaff081	8	104	0.801506	1		Hsc_scaff134	2	68	0.251532	1
Hsc_scaff186	4	39	0.0425918	1								Hsc_scaff133	1	93	0.756851	1		Hsc_scaff127	2	46	0.149756	1								Hsc_scaff082	6	76	0.724026	1		Hsc_scaff139	1	58	0.43823	1
Hsc_scaff188	1	9	0.0703435	1								Hsc_scaff134	3	68	0.135608	1		Hsc_scaff131	2	41	0.116566	1								Hsc_scaff085	8	107	0.827312	1		Hsc_scaff151	1	40	0.272317	1
Hsc_scaff189	2	30	0.185195	1								Hsc_scaff135	1	58	0.505592	1		Hsc_scaff133	2	93	0.511536	1								Hsc_scaff086	3	81	0.979801	1		Hsc_scaff156	1	69	0.529184	1
Hsc_scaff206	1	13	0.133907	1								Hsc_scaff139	2	58	0.237576	1		Hsc_scaff137	3	47	0.047538	1								Hsc_scaff087	1	20	0.650815	1		Hsc_scaff157	1	43	0.300842	1
Hsc_scaff207	1	13	0.133907	1								Hsc_scaff141	2	40	0.109667	1		Hsc_scaff139	1	58	0.50697	1								Hsc_scaff088	9	54	0.0605413	1		Hsc_scaff159	1	30	0.177985	1
Hsc_scaff210	1	11	0.100704	1								Hsc_scaff148	1	35	0.270579	1		Hsc_scaff145	2	82	0.429046	1								Hsc_scaff089	8	92	0.670212	1		Hsc_scaff171	1	24	0.124448	1
Hsc_scaff211	1	12	0.117006	1								Hsc_scaff150	2	37	0.09178	1		Hsc_scaff151	1	40	0.32572	1								Hsc_scaff090	5	53	0.51368	1		Hsc_scaff175	2	49	0.129536	1
Hsc_scaff212	2	22	0.0932916	1								Hsc_scaff156	2	69	0.324682	1		Hsc_scaff155	1	42	0.34712	1								Hsc_scaff091	8	77	0.451057	1		Hsc_scaff186	2	39	0.0770601	1
Hsc_scaff215	2	21	0.0835219	1								Hsc_scaff157	1	43	0.356564	1		Hsc_scaff156	3	69	0.141798	1								Hsc_scaff093	7	86	0.721001	1		Hsc_scaff194	1	40	0.272317	1
Hsc_scaff274	1	8	0.0565323	1								Hsc_scaff158	1	45	0.377561	1		Hsc_scaff158	1	45	0.378772	1								Hsc_scaff095	8	49	0.0758395	1		Hsc_scaff215	1	21	0.0994536	1
Hsc_scaff284	1	8	0.0565323	1								Hsc_scaff159	1	30	0.216445	1		Hsc_scaff159	1	30	0.217273	1								Hsc_scaff096	4	74	0.911794	1
												Hsc_scaff162	1	36	0.28143	1		Hsc_scaff161	1	14	0.0611965	1								Hsc_scaff101	1	47	0.968663	1
												Hsc_scaff163	2	41	0.115907	1		Hsc_scaff164	1	14	0.0611965	1								Hsc_scaff102	3	53	0.836907	1
												Hsc_scaff166	1	31	0.227221	1		Hsc_scaff166	1	31	0.228081	1								Hsc_scaff103	2	31	0.663821	1
												Hsc_scaff174	2	36	0.0861112	1		Hsc_scaff176	1	13	0.0534615	1								Hsc_scaff104	4	32	0.258371	1
												Hsc_scaff186	1	39	0.313866	1		Hsc_scaff179	1	14	0.0611965	1								Hsc_scaff106	1	34	0.894304	1
												Hsc_scaff200	1	15	0.0689729	1		Hsc_scaff180	1	21	0.123791	1								Hsc_scaff108	5	62	0.670272	1
																		Hsc_scaff183	1	20	0.114112	1								Hsc_scaff109	1	37	0.919621	1
																		Hsc_scaff185	1	14	0.0611965	1								Hsc_scaff110	9	98	0.620594	1
																		Hsc_scaff186	1	39	0.314949	1								Hsc_scaff111	2	21	0.397893	1
																		Hsc_scaff189	2	30	0.0558655	1								Hsc_scaff112	2	41	0.833064	1
																		Hsc_scaff200	1	15	0.0692843	1								Hsc_scaff113	2	14	0.185619	1
																		Hsc_scaff208	1	13	0.0534615	1								Hsc_scaff115	5	44	0.335756	1
																		Hsc_scaff223	1	20	0.114112	1								Hsc_scaff116	1	18	0.592371	1
																		Hsc_scaff240	1	26	0.174644	1								Hsc_scaff117	6	53	0.344351	1
																		Hsc_scaff253	1	17	0.0864113	1								Hsc_scaff118	2	32	0.685154	1
																														Hsc_scaff119	2	30	0.641455	1
																														Hsc_scaff122	8	52	0.102062	1
																														Hsc_scaff125	8	47	0.0609195	1
																														Hsc_scaff126	2	22	0.428016	1
																														Hsc_scaff128	5	94	0.947727	1
																														Hsc_scaff130	4	40	0.4348	1
																														Hsc_scaff132	7	50	0.165275	1
																														Hsc_scaff134	7	68	0.452564	1
																														Hsc_scaff135	3	58	0.884099	1
																														Hsc_scaff138	8	55	0.132819	1
																														Hsc_scaff140	4	22	0.0804499	1
																														Hsc_scaff142	7	45	0.105637	1
																														Hsc_scaff145	4	82	0.949098	1
																														Hsc_scaff146	1	15	0.491601	1
																														Hsc_scaff148	2	35	0.743019	1
																														Hsc_scaff149	3	26	0.305482	1
																														Hsc_scaff152	2	12	0.131377	1
																														Hsc_scaff153	2	40	0.820243	1
																														Hsc_scaff155	6	42	0.160806	1
																														Hsc_scaff156	5	69	0.76712	1
																														Hsc_scaff157	5	43	0.315954	1
																														Hsc_scaff160	3	46	0.744889	1
																														Hsc_scaff163	4	41	0.45672	1
																														Hsc_scaff164	1	14	0.454668	1
																														Hsc_scaff166	1	31	0.861718	1
																														Hsc_scaff171	3	24	0.255332	1
																														Hsc_scaff173	2	12	0.131377	1
																														Hsc_scaff174	1	36	0.911893	1
																														Hsc_scaff179	1	14	0.454668	1
																														Hsc_scaff180	1	21	0.677438	1
																														Hsc_scaff181	1	11	0.335621	1
																														Hsc_scaff185	2	14	0.185619	1
																														Hsc_scaff186	5	39	0.239244	1
																														Hsc_scaff190	1	10	0.294003	1
																														Hsc_scaff192	1	9	0.252025	1
																														Hsc_scaff193	1	5	0.0930212	1
																														Hsc_scaff195	1	12	0.37647	1
																														Hsc_scaff197	1	9	0.252025	1
																														Hsc_scaff211	1	12	0.37647	1
																														Hsc_scaff212	1	22	0.70238	1
																														Hsc_scaff219	1	5	0.0930212	1
																														Hsc_scaff220	1	7	0.1692	1
																														Hsc_scaff230	1	8	0.210207	1
																														Hsc_scaff237	1	5	0.0930212	1
																														Hsc_scaff251	1	7	0.1692	1
																														Hsc_scaff262	1	5	0.0930212	1
																														Hsc_scaff284	1	8	0.210207	1
																														Hsc_scaff287	1	9	0.252025	1
																														Hsc_scaff289	1	6	0.129809	1
																														Hsc_scaff293	1	4	0.060039	1
																														Hsc_scaff300	1	6	0.129809	1
																														Hsc_scaff303	1	5	0.0930212	1
																														Hsc_scaff316	1	4	0.060039	1
