# Supplementary material for: The genome and lifestage-specific transcriptomes of a plant-parasitic nematode and its host reveal susceptibility genes involved in trans-kingdom synthesis of vitamin B5
Source: Nat Commun. 2022 Oct 19;13:6190. doi: 10.1038/s41467-022-33769-w (PMC9582021; doi:10.1038/s41467-022-33769-w)
Supplement: Supplementary file 12 — Supplementary Dataset 9 [file 41467_2022_33769_MOESM12_ESM.xlsx]

## Sheet: Feuille 1
Supplementary data 9 KEGG annotation.xlsx
H. schachtii gene name	KO number	A. thaliana gene name	KO number
Hsc_gene_8336.t1	K00006	AT1G64710.1	K00001
Hsc_gene_7227.t1	K00006	AT1G32780.1	K00001
Hsc_gene_4258.t1	K00011	AT5G24760.1	K00001
Hsc_gene_7145.t1	K00012	AT2G37790.1	K00002
Hsc_gene_6484.t1	K00015	AT5G01670.2	K00002
Hsc_gene_18747.t1	K00016	AT5G01670.1	K00002
Hsc_gene_21167.t1	K00019	AT2G40690.1	K00006
Hsc_gene_8326.t1	K00020	AT2G41540.1	K00006
Hsc_gene_22644.t1	K00021	AT2G41540.2	K00006
Hsc_gene_11141.t1	K00022	AT2G41540.3	K00006
Hsc_gene_12734.t1	K00025	AT3G07690.1	K00006
Hsc_gene_18506.t1	K00027	AT5G40610.1	K00006
Hsc_gene_4507.t1	K00029	AT5G51970.1	K00008
Hsc_gene_21423.t1	K00030	AT5G51970.2	K00008
Hsc_gene_3667.t1	K00030	AT2G21260.1	K00011
Hsc_gene_25329.t1	K00031	AT1G26570.1	K00012
Hsc_gene_108.t1	K00033	AT3G29360.1	K00012
Hsc_gene_6236.t1	K00036	AT3G29360.2	K00012
Hsc_gene_25897.t1	K00041	AT3G01010.1	K00012
Hsc_gene_22899.t1	K00041	AT5G39320.1	K00012
Hsc_gene_22901.t1	K00041	AT5G15490.1	K00012
Hsc_gene_8419.t1	K00045	AT5G63890.2	K00013
Hsc_gene_25686.t1	K00045	AT5G63890.1	K00013
Hsc_gene_25687.t1	K00045	AT2G45630.2	K00015
Hsc_gene_2755.t1	K00045	AT4G17260.1	K00016
Hsc_gene_18588.t1	K00049	AT4G29120.1	K00020
Hsc_gene_19938.t1	K00065	AT1G71170.1	K00020
Hsc_gene_546.t1	K00072	AT1G71180.1	K00020
Hsc_gene_7009.t1	K00076	AT3G25530.2	K00020
Hsc_gene_3123.t1	K00078	AT2G17370.1	K00021
Hsc_gene_9341.t1	K00079	AT1G76490.1	K00021
Hsc_gene_20047.t1	K00088	AT5G09660.2	K00024
Hsc_gene_24022.t1	K00090	AT5G58330.3	K00024
Hsc_gene_24022.t2	K00090	AT1G04410.1	K00025
Hsc_gene_21893.t1	K00103	AT5G56720.1	K00025
Hsc_gene_19456.t1	K00103	AT5G43330.1	K00025
Hsc_gene_4442.t1	K00106	AT2G22780.1	K00026
Hsc_gene_4442.t2	K00106	AT1G53240.1	K00026
Hsc_gene_2842.t1	K00107	AT3G15020.1	K00026
Hsc_gene_3604.t1	K00107	AT3G47520.1	K00026
Hsc_gene_93.t1	K00108	AT5G09660.1	K00026
Hsc_gene_2662.t1	K00109	AT2G13560.1	K00028
Hsc_gene_12637.t1	K00121	AT4G00570.1	K00028
Hsc_gene_21654.t1	K00121	AT2G19900.1	K00029
Hsc_gene_3172.t1	K00121	AT1G79750.1	K00029
Hsc_gene_13358.t1	K00121	AT5G11670.1	K00029
Hsc_gene_20085.t1	K00128	AT5G25880.1	K00029
Hsc_gene_18660.t1	K00128	AT2G17130.1	K00030
Hsc_gene_3732.t1	K00134	AT2G17130.2	K00030
Hsc_gene_21699.t1	K00139	AT4G35650.1	K00030
Hsc_gene_20035.t1	K00140	AT4G35260.1	K00030
Hsc_gene_12016.t1	K00142	AT1G32480.1	K00030
Hsc_gene_20168.t1	K00143	AT3G09810.1	K00030
Hsc_gene_6730.t1	K00149	AT5G03290.1	K00030
Hsc_gene_3102.t1	K00149	AT1G65930.1	K00031
Hsc_gene_2564.t1	K00161	AT1G54340.1	K00031
Hsc_gene_3765.t1	K00162	AT5G14590.1	K00031
Hsc_gene_23236.t1	K00164	AT1G64190.1	K00033
Hsc_gene_3304.t1	K00166	AT3G02360.1	K00033
Hsc_gene_12389.t1	K00167	AT3G02360.2	K00033
Hsc_gene_6473.t1	K00181	AT5G41670.1	K00033
Hsc_gene_6473.t2	K00181	AT5G41670.2	K00033
Hsc_gene_14980.t1	K00207	AT1G24280.1	K00036
Hsc_gene_17758.t1	K00207	AT1G09420.2	K00036
Hsc_gene_17758.t2	K00207	AT1G09420.1	K00036
Hsc_gene_16645.t1	K00232	AT3G27300.1	K00036
Hsc_gene_5989.t1	K00234	AT3G27300.2	K00036
Hsc_gene_6948.t1	K00235	AT3G27300.3	K00036
Hsc_gene_13135.t1	K00236	AT5G13110.1	K00036
Hsc_gene_2571.t1	K00237	AT5G35790.1	K00036
Hsc_gene_6858.t1	K00249	AT5G40760.1	K00036
Hsc_gene_6859.t1	K00249	AT5G58330.1	K00051
Hsc_gene_8275.t1	K00252	AT5G58330.2	K00051
Hsc_gene_11476.t1	K00253	AT1G80560.1	K00052
Hsc_gene_13697.t1	K00253	AT1G31180.1	K00052
Hsc_gene_13930.t1	K00254	AT5G14200.3	K00052
Hsc_gene_1755.t1	K00261	AT3G58610.1	K00053
Hsc_gene_5014.t1	K00264	AT3G58610.2	K00053
Hsc_gene_5014.t2	K00264	AT3G58610.3	K00053
Hsc_gene_5014.t4	K00264	AT4G34200.1	K00058
Hsc_gene_5014.t5	K00264	AT1G17745.2	K00058
Hsc_gene_5014.t3	K00265	AT1G17745.1	K00058
Hsc_gene_7454.t1	K00272	AT3G19480.1	K00058
Hsc_gene_1865.t1	K00273	AT4G13180.1	K00059
Hsc_gene_4973.t1	K00281	AT1G24360.1	K00059
Hsc_gene_21609.t1	K00286	AT3G04000.1	K00059
Hsc_gene_21405.t1	K00286	AT3G29250.2	K00059
Hsc_gene_12832.t1	K00287	AT3G03980.1	K00059
Hsc_gene_1790.t1	K00288	AT5G18210.1	K00059
Hsc_gene_15582.t1	K00289	AT2G29340.2	K00065
Hsc_gene_20072.t1	K00294	AT3G15290.1	K00074
Hsc_gene_1120.t1	K00297	AT3G59710.1	K00079
Hsc_gene_10023.t1	K00306	AT5G61830.1	K00079
Hsc_gene_12759.t1	K00311	AT5G51030.1	K00079
Hsc_gene_12359.t1	K00318	AT2G21890.1	K00083
Hsc_gene_5045.t1	K00323	AT2G21730.1	K00083
Hsc_gene_10351.t1	K00326	AT4G37970.1	K00083
Hsc_gene_18783.t1	K00326	AT4G37990.1	K00083
Hsc_gene_18787.t1	K00326	AT4G34230.1	K00083
Hsc_gene_21221.t1	K00326	AT4G34230.2	K00083
Hsc_gene_21221.t2	K00326	AT4G39330.1	K00083
Hsc_gene_22292.t1	K00326	AT4G37980.1	K00083
Hsc_gene_19341.t1	K00327	AT1G72680.1	K00083
Hsc_gene_10283.t1	K00357	AT3G19450.1	K00083
Hsc_gene_6918.t1	K00364	AT1G79470.1	K00088
Hsc_gene_14201.t1	K00382	AT1G16350.1	K00088
Hsc_gene_1968.t1	K00383	AT4G33360.3	K00091
Hsc_gene_1968.t2	K00383	AT5G62790.2	K00099
Hsc_gene_10813.t1	K00387	AT5G62790.1	K00099
Hsc_gene_244.t1	K00408	AT5G06580.1	K00102
Hsc_gene_21427.t1	K00411	AT2G46740.1	K00103
Hsc_gene_21427.t2	K00411	AT2G46750.1	K00103
Hsc_gene_15941.t1	K00413	AT2G46760.1	K00103
Hsc_gene_21342.t1	K00415	AT1G32300.1	K00103
Hsc_gene_13085.t1	K00417	AT5G56470.1	K00103
Hsc_gene_3888.t1	K00423	AT5G56490.1	K00103
Hsc_gene_7263.t1	K00432	AT5G11540.1	K00103
Hsc_gene_15349.t1	K00432	AT4G34900.1	K00106
Hsc_gene_17209.t1	K00432	AT4G34890.1	K00106
Hsc_gene_3096.t1	K00432	AT1G72970.2	K00108
Hsc_gene_83.t2	K00451	AT3G56840.1	K00109
Hsc_gene_83.t3	K00451	AT3G10370.1	K00111
Hsc_gene_10263.t1	K00456	AT4G22110.1	K00121
Hsc_gene_12517.t1	K00457	AT4G22110.2	K00121
Hsc_gene_19984.t1	K00457	AT1G22440.1	K00121
Hsc_gene_10157.t1	K00471	AT1G22430.1	K00121
Hsc_gene_7497.t1	K00471	AT1G22430.2	K00121
Hsc_gene_19668.t1	K00472	AT5G42250.1	K00121
Hsc_gene_15268.t1	K00472	AT5G43940.2	K00121
Hsc_gene_23291.t1	K00472	AT5G43940.1	K00121
Hsc_gene_13308.t1	K00472	AT5G14780.1	K00122
Hsc_gene_4653.t1	K00476	AT4G36250.1	K00128
Hsc_gene_18074.t1	K00485	AT4G34240.1	K00128
Hsc_gene_6524.t1	K00485	AT1G23800.1	K00128
Hsc_gene_15541.t1	K00485	AT1G44170.1	K00128
Hsc_gene_6244.t1	K00500	AT1G44170.2	K00128
Hsc_gene_20940.t1	K00501	AT1G44170.3	K00128
Hsc_gene_20940.t2	K00501	AT3G48000.1	K00128
Hsc_gene_20940.t3	K00501	AT1G74920.1	K00130
Hsc_gene_20986.t1	K00502	AT1G74920.2	K00130
Hsc_gene_18645.t1	K00503	AT3G48170.1	K00130
Hsc_gene_18645.t2	K00503	AT2G24270.4	K00131
Hsc_gene_67.t1	K00504	AT2G24270.1	K00131
Hsc_gene_67.t2	K00504	AT2G24270.2	K00131
Hsc_gene_25017.t1	K00505	AT2G24270.3	K00131
Hsc_gene_4742.t1	K00507	AT1G14810.1	K00133
Hsc_gene_20923.t1	K00507	AT1G16300.1	K00134
Hsc_gene_125.t1	K00522	AT1G79530.1	K00134
Hsc_gene_12470.t1	K00541	AT1G13440.1	K00134
Hsc_gene_12675.t1	K00541	AT3G04120.1	K00134
Hsc_gene_7218.t1	K00547	AT2G14170.1	K00140
Hsc_gene_1117.t1	K00549	AT2G14170.3	K00140
Hsc_gene_21210.t1	K00555	AT2G14170.2	K00140
Hsc_gene_21218.t1	K00555	AT5G35930.1	K00142
Hsc_gene_13186.t1	K00560	AT2G19940.1	K00145
Hsc_gene_13191.t1	K00560	AT2G19940.2	K00145
Hsc_gene_3771.t1	K00565	AT2G39800.2	K00147
Hsc_gene_12926.t1	K00586	AT1G12900.3	K00150
Hsc_gene_6673.t1	K00587	AT1G12900.4	K00150
Hsc_gene_5908.t1	K00591	AT1G01090.1	K00161
Hsc_gene_2085.t1	K00597	AT1G24180.1	K00161
Hsc_gene_36.t1	K00599	AT1G59900.1	K00161
Hsc_gene_36.t2	K00599	AT2G34590.1	K00162
Hsc_gene_2568.t1	K00600	AT1G30120.1	K00162
Hsc_gene_6413.t1	K00602	AT5G50850.1	K00162
Hsc_gene_6413.t2	K00602	AT3G55410.1	K00164
Hsc_gene_2527.t1	K00605	AT5G65750.1	K00164
Hsc_gene_3725.t1	K00615	AT1G21400.1	K00166
Hsc_gene_848.t1	K00616	AT5G34780.1	K00166
Hsc_gene_10348.t1	K00621	AT5G09300.1	K00166
Hsc_gene_11466.t1	K00623	AT5G09300.2	K00166
Hsc_gene_3740.t1	K00624	AT1G55510.1	K00167
Hsc_gene_6927.t1	K00626	AT3G13450.1	K00167
Hsc_gene_6930.t1	K00626	AT3G17810.1	K00207
Hsc_gene_5869.t1	K00627	AT2G05990.1	K00208
Hsc_gene_4223.t1	K00637	AT2G05990.2	K00208
Hsc_gene_25324.t1	K00645	AT1G50430.1	K00213
Hsc_gene_10754.t1	K00654	AT1G50430.2	K00213
Hsc_gene_5073.t1	K00654	AT2G44040.1	K00215
Hsc_gene_4523.t1	K00658	AT3G59890.1	K00215
Hsc_gene_16011.t1	K00661	AT3G59890.2	K00215
Hsc_gene_962.t1	K00665	AT4G27440.1	K00218
Hsc_gene_8083.t1	K00670	AT4G27440.2	K00218
Hsc_gene_997.t1	K00671	AT1G03630.1	K00218
Hsc_gene_16727.t1	K00682	AT1G03630.2	K00218
Hsc_gene_26082.t1	K00682	AT5G54190.1	K00218
Hsc_gene_9842.t1	K00683	AT3G52940.1	K00222
Hsc_gene_4510.t1	K00685	AT4G13010.1	K00224
Hsc_gene_4510.t2	K00685	AT3G47930.1	K00225
Hsc_gene_4510.t3	K00685	AT3G02590.1	K00227
Hsc_gene_4510.t4	K00685	AT3G02580.1	K00227
Hsc_gene_4510.t5	K00685	AT4G03205.2	K00228
Hsc_gene_4510.t6	K00685	AT4G03205.1	K00228
Hsc_gene_3057.t1	K00688	AT1G03475.1	K00228
Hsc_gene_8234.t1	K00693	AT4G01690.1	K00231
Hsc_gene_11423.t1	K00698	AT5G14220.1	K00231
Hsc_gene_20781.t1	K00698	AT2G35690.1	K00232
Hsc_gene_20781.t2	K00698	AT4G16760.1	K00232
Hsc_gene_19839.t1	K00699	AT4G16760.2	K00232
Hsc_gene_18752.t1	K00699	AT1G06310.1	K00232
Hsc_gene_14497.t1	K00699	AT1G06290.1	K00232
Hsc_gene_357.t1	K00699	AT3G06690.1	K00232
Hsc_gene_12076.t1	K00700	AT3G51840.1	K00232
Hsc_gene_10367.t1	K00710	AT5G65110.1	K00232
Hsc_gene_8389.t1	K00710	AT5G65110.2	K00232
Hsc_gene_25322.t1	K00710	AT2G18450.1	K00234
Hsc_gene_25322.t2	K00710	AT5G66760.1	K00234
Hsc_gene_25379.t1	K00710	AT3G27380.1	K00235
Hsc_gene_25381.t1	K00710	AT3G27380.2	K00235
Hsc_gene_25381.t2	K00710	AT5G65165.1	K00235
Hsc_gene_14905.t1	K00710	AT5G40650.1	K00235
Hsc_gene_14905.t2	K00710	AT4G32210.1	K00236
Hsc_gene_14905.t3	K00710	AT5G09600.1	K00236
Hsc_gene_5819.t1	K00710	AT5G09600.3	K00236
Hsc_gene_1082.t1	K00710	AT3G06810.1	K00249
Hsc_gene_3029.t1	K00717	AT3G45300.1	K00253
Hsc_gene_10240.t1	K00720	AT5G23300.1	K00254
Hsc_gene_24109.t1	K00721	AT3G03910.1	K00261
Hsc_gene_10318.t1	K00726	AT5G07440.1	K00261
Hsc_gene_8562.t1	K00726	AT5G07440.2	K00261
Hsc_gene_12682.t1	K00729	AT5G18170.1	K00261
Hsc_gene_17092.t1	K00731	AT1G51720.1	K00262
Hsc_gene_25986.t1	K00731	AT5G53460.1	K00264
Hsc_gene_12003.t1	K00733	AT5G53460.2	K00264
Hsc_gene_8645.t1	K00734	AT5G53460.3	K00264
Hsc_gene_7236.t1	K00736	AT2G46580.1	K00275
Hsc_gene_7236.t2	K00736	AT2G42490.1	K00276
Hsc_gene_6588.t1	K00738	AT4G12290.1	K00276
Hsc_gene_17268.t1	K00747	AT4G14940.1	K00276
Hsc_gene_13163.t1	K00750	AT1G62810.1	K00276
Hsc_gene_13163.t2	K00750	AT1G31710.1	K00276
Hsc_gene_17702.t1	K00753	AT1G31690.1	K00276
Hsc_gene_17705.t1	K00753	AT1G31670.1	K00276
Hsc_gene_17715.t1	K00753	AT3G43670.1	K00276
Hsc_gene_25388.t1	K00757	AT5G14760.1	K00278
Hsc_gene_13846.t1	K00759	AT2G19500.1	K00279
Hsc_gene_10613.t1	K00760	AT2G41510.1	K00279
Hsc_gene_21631.t1	K00763	AT4G29740.2	K00279
Hsc_gene_21269.t2	K00771	AT1G75450.1	K00279
Hsc_gene_21269.t3	K00771	AT1G75450.2	K00279
Hsc_gene_5139.t1	K00772	AT3G63440.1	K00279
Hsc_gene_12426.t1	K00784	AT5G56970.1	K00279
Hsc_gene_24959.t1	K00787	AT5G21482.1	K00279
Hsc_gene_12686.t1	K00789	AT2G26080.1	K00281
Hsc_gene_4836.t1	K00789	AT4G33010.1	K00281
Hsc_gene_18613.t1	K00791	AT4G33010.2	K00283
Hsc_gene_20967.t1	K00797	AT2G41220.1	K00284
Hsc_gene_19336.t1	K00799	AT5G04140.2	K00284
Hsc_gene_14431.t1	K00799	AT5G04140.1	K00284
Hsc_gene_14431.t2	K00799	AT5G14800.1	K00286
Hsc_gene_13554.t1	K00799	AT5G62530.1	K00294
Hsc_gene_13555.t1	K00799	AT2G44160.1	K00297
Hsc_gene_15870.t1	K00799	AT3G59970.3	K00297
Hsc_gene_5494.t1	K00803	AT3G59970.1	K00297
Hsc_gene_12365.t1	K00809	AT3G59970.2	K00297
Hsc_gene_12233.t1	K00814	AT2G24580.1	K00306
Hsc_gene_12233.t2	K00814	AT2G43400.1	K00311
Hsc_gene_7178.t1	K00815	AT3G30775.1	K00318
Hsc_gene_18624.t1	K00816	AT5G38710.1	K00318
Hsc_gene_23349.t1	K00819	AT5G17770.1	K00326
Hsc_gene_10130.t1	K00820	AT5G20080.1	K00326
Hsc_gene_10130.t2	K00820	AT4G30210.1	K00327
Hsc_gene_8537.t1	K00826	AT4G30210.2	K00327
Hsc_gene_1463.t1	K00826	AT4G24520.1	K00327
Hsc_gene_6574.t1	K00827	AT4G24520.2	K00327
Hsc_gene_4988.t1	K00830	AT3G56460.1	K00344
Hsc_gene_12628.t1	K00844	AT5G61510.1	K00344
Hsc_gene_13256.t1	K00844	AT4G23890.1	K00345
Hsc_gene_20257.t1	K00844	AT5G17000.1	K00359
Hsc_gene_20447.t1	K00844	AT2G26230.1	K00365
Hsc_gene_14906.t1	K00844	AT2G15620.1	K00366
Hsc_gene_1394.t1	K00844	AT4G16155.1	K00382
Hsc_gene_17787.t1	K00844	AT1G48030.1	K00382
Hsc_gene_2311.t1	K00844	AT1G48030.2	K00382
Hsc_gene_18132.t1	K00846	AT3G16950.2	K00382
Hsc_gene_122.t1	K00850	AT3G16950.1	K00382
Hsc_gene_2492.t1	K00851	AT3G17240.1	K00382
Hsc_gene_4632.t1	K00852	AT3G17240.3	K00382
Hsc_gene_21666.t1	K00854	AT3G24170.1	K00383
Hsc_gene_867.t1	K00856	AT3G24170.2	K00383
Hsc_gene_20913.t1	K00857	AT3G24170.3	K00383
Hsc_gene_10703.t1	K00858	AT3G54660.1	K00383
Hsc_gene_13885.t1	K00859	AT2G17420.1	K00384
Hsc_gene_18707.t1	K00863	AT2G41680.1	K00384
Hsc_gene_21534.t1	K00864	AT4G35460.1	K00384
Hsc_gene_21561.t1	K00864	AT3G01910.1	K00387
Hsc_gene_180.t1	K00868	AT5G04590.1	K00392
Hsc_gene_1985.t1	K00869	AT5G13430.1	K00411
Hsc_gene_1985.t2	K00869	AT5G13440.1	K00411
Hsc_gene_7343.t1	K00871	AT2G07727.1	K00412
Hsc_gene_13637.t1	K00873	AT3G27240.1	K00413
Hsc_gene_6335.t1	K00876	AT5G40810.1	K00413
Hsc_gene_6335.t2	K00876	AT5G40810.2	K00413
Hsc_gene_7979.t1	K00876	AT2G01090.1	K00416
Hsc_gene_26302.t1	K00876	AT2G01090.2	K00416
Hsc_gene_26302.t2	K00876	AT1G15120.1	K00416
Hsc_gene_17997.t1	K00878	AT4G32470.1	K00417
Hsc_gene_18574.t1	K00884	AT5G25450.1	K00417
Hsc_gene_17607.t1	K00888	AT3G52730.1	K00419
Hsc_gene_17607.t2	K00888	AT1G55570.1	K00423
Hsc_gene_18780.t1	K00889	AT3G13390.1	K00423
Hsc_gene_14891.t1	K00894	AT3G13400.1	K00423
Hsc_gene_12507.t1	K00898	AT5G21100.1	K00423
Hsc_gene_18281.t1	K00898	AT5G21105.2	K00423
Hsc_gene_13158.t1	K00901	AT2G38390.1	K00430
Hsc_gene_17553.t1	K00901	AT2G38380.1	K00430
Hsc_gene_17587.t1	K00901	AT2G24800.1	K00430
Hsc_gene_16541.t1	K00907	AT2G37130.1	K00430
Hsc_gene_3633.t1	K00907	AT2G34060.1	K00430
Hsc_gene_18305.t4	K00908	AT2G18150.1	K00430
Hsc_gene_8323.t1	K00910	AT2G18980.1	K00430
Hsc_gene_20190.t1	K00911	AT2G18140.1	K00430
Hsc_gene_3163.t1	K00914	AT2G41480.1	K00430
Hsc_gene_12427.t1	K00915	AT2G22420.1	K00430
Hsc_gene_12823.t1	K00920	AT2G39040.1	K00430
Hsc_gene_12788.t1	K00921	AT2G35380.1	K00430
Hsc_gene_6741.t1	K00922	AT2G43480.1	K00430
Hsc_gene_6741.t2	K00922	AT4G25980.1	K00430
Hsc_gene_6741.t3	K00922	AT4G31760.1	K00430
Hsc_gene_9953.t1	K00923	AT4G08770.1	K00430
Hsc_gene_13882.t1	K00927	AT4G33870.1	K00430
Hsc_gene_10592.t1	K00933	AT4G26010.1	K00430
Hsc_gene_4724.t1	K00933	AT4G33420.1	K00430
Hsc_gene_12639.t1	K00934	AT4G08780.1	K00430
Hsc_gene_12683.t1	K00934	AT4G37530.1	K00430
Hsc_gene_12700.t1	K00934	AT4G16270.1	K00430
Hsc_gene_12922.t1	K00939	AT4G37520.1	K00430
Hsc_gene_12922.t2	K00939	AT4G37520.2	K00430
Hsc_gene_11610.t1	K00939	AT4G30170.1	K00430
Hsc_gene_20687.t1	K00939	AT4G21960.1	K00430
Hsc_gene_6774.t1	K00940	AT4G17690.1	K00430
Hsc_gene_17999.t1	K00941	AT4G11290.1	K00430
Hsc_gene_753.t1	K00942	AT4G36430.1	K00430
Hsc_gene_753.t2	K00942	AT1G71695.1	K00430
Hsc_gene_24192.t1	K00943	AT1G05250.1	K00430
Hsc_gene_17576.t1	K00948	AT1G49570.1	K00430
Hsc_gene_25290.t1	K00949	AT1G05260.1	K00430
Hsc_gene_5965.t1	K00953	AT1G14550.1	K00430
Hsc_gene_4382.t1	K00962	AT1G24110.1	K00430
Hsc_gene_883.t1	K00963	AT1G44970.1	K00430
Hsc_gene_3660.t1	K00963	AT1G77100.1	K00430
Hsc_gene_3660.t2	K00963	AT1G30870.1	K00430
Hsc_gene_3661.t1	K00963	AT1G14540.1	K00430
Hsc_gene_15781.t1	K00965	AT1G68850.1	K00430
Hsc_gene_10602.t1	K00966	AT1G34510.1	K00430
Hsc_gene_12342.t1	K00966	AT1G05240.1	K00430
Hsc_gene_7269.t1	K00967	AT3G32980.1	K00430
Hsc_gene_8566.t1	K00972	AT3G21770.1	K00430
Hsc_gene_12687.t1	K00974	AT3G03670.1	K00430
Hsc_gene_19529.t1	K00974	AT3G17070.1	K00430
Hsc_gene_15927.t1	K00976	AT3G28200.1	K00430
Hsc_gene_3703.t1	K00981	AT3G01190.1	K00430
Hsc_gene_11363.t1	K00993	AT3G49120.1	K00430
Hsc_gene_11323.t1	K00995	AT3G50990.1	K00430
Hsc_gene_7019.t1	K00995	AT3G49960.1	K00430
Hsc_gene_19717.t1	K00999	AT3G49110.1	K00430
Hsc_gene_10738.t1	K01001	AT5G05340.1	K00430
Hsc_gene_372.t1	K01011	AT5G58400.1	K00430
Hsc_gene_21294.t1	K01011	AT5G17820.1	K00430
Hsc_gene_24092.t1	K01012	AT5G58390.1	K00430
Hsc_gene_1769.t1	K01012	AT5G42180.1	K00430
Hsc_gene_12587.t1	K01021	AT5G22410.1	K00430
Hsc_gene_8538.t1	K01027	AT5G47000.1	K00430
Hsc_gene_8538.t2	K01027	AT5G66390.1	K00430
Hsc_gene_14932.t1	K01034	AT5G19890.1	K00430
Hsc_gene_25244.t1	K01044	AT5G06730.1	K00430
Hsc_gene_21243.t1	K01047	AT5G19880.1	K00430
Hsc_gene_8838.t1	K01049	AT5G51890.1	K00430
Hsc_gene_249.t1	K01049	AT5G40150.1	K00430
Hsc_gene_11550.t1	K01050	AT5G15180.1	K00430
Hsc_gene_21259.t1	K01052	AT5G06720.1	K00430
Hsc_gene_6145.t1	K01062	AT5G39580.1	K00430
Hsc_gene_653.t1	K01062	AT5G64110.1	K00430
Hsc_gene_4202.t1	K01069	AT5G24070.1	K00430
Hsc_gene_3070.t1	K01070	AT5G14130.1	K00430
Hsc_gene_4501.t1	K01074	AT5G64120.1	K00430
Hsc_gene_12.t1	K01076	AT5G67400.1	K00430
Hsc_gene_19024.t1	K01079	AT5G64100.1	K00430
Hsc_gene_6445.t1	K01080	AT2G25080.1	K00432
Hsc_gene_6837.t1	K01080	AT2G48150.1	K00432
Hsc_gene_6837.t2	K01080	AT2G31570.1	K00432
Hsc_gene_3002.t1	K01081	AT2G43350.1	K00432
Hsc_gene_3002.t2	K01081	AT2G43350.2	K00432
Hsc_gene_22206.t1	K01082	AT4G11600.1	K00432
Hsc_gene_6987.t1	K01082	AT4G31870.1	K00432
Hsc_gene_6987.t2	K01082	AT1G63460.1	K00432
Hsc_gene_4924.t2	K01092	AT3G63080.1	K00432
Hsc_gene_4579.t1	K01099	AT4G32320.1	K00434
Hsc_gene_3686.t1	K01101	AT4G08390.1	K00434
Hsc_gene_20176.t1	K01102	AT4G08390.2	K00434
Hsc_gene_20176.t2	K01102	AT4G08390.3	K00434
Hsc_gene_10320.t1	K01106	AT4G09010.1	K00434
Hsc_gene_10320.t2	K01106	AT4G35970.1	K00434
Hsc_gene_8325.t1	K01109	AT4G35000.1	K00434
Hsc_gene_20100.t1	K01110	AT1G77490.1	K00434
Hsc_gene_13123.t1	K01115	AT1G07890.1	K00434
Hsc_gene_13165.t1	K01116	AT1G07890.2	K00434
Hsc_gene_5170.t1	K01128	AT1G07890.3	K00434
Hsc_gene_22.t1	K01158	AT1G07890.4	K00434
Hsc_gene_3181.t1	K01164	AT1G07890.5	K00434
Hsc_gene_16800.t1	K01173	AT1G07890.7	K00434
Hsc_gene_16800.t2	K01173	AT1G07890.8	K00434
Hsc_gene_9965.t1	K01179	AT1G07890.6	K00434
Hsc_gene_1847.t1	K01183	AT3G09640.1	K00434
Hsc_gene_1848.t1	K01183	AT3G09640.2	K00434
Hsc_gene_1123.t1	K01187	AT5G54080.1	K00451
Hsc_gene_3031.t1	K01192	AT5G54080.2	K00451
Hsc_gene_22123.t1	K01193	AT1G17420.1	K00454
Hsc_gene_22123.t2	K01193	AT1G67560.1	K00454
Hsc_gene_25365.t1	K01194	AT1G72520.1	K00454
Hsc_gene_15468.t1	K01194	AT3G45140.1	K00454
Hsc_gene_15542.t1	K01194	AT1G06570.1	K00457
Hsc_gene_16048.t1	K01194	AT3G63520.1	K00465
Hsc_gene_26122.t1	K01194	AT2G19800.1	K00469
Hsc_gene_5072.t1	K01194	AT4G26260.2	K00469
Hsc_gene_5072.t2	K01194	AT4G26260.1	K00469
Hsc_gene_145.t1	K01194	AT1G14520.1	K00469
Hsc_gene_14677.t1	K01195	AT1G14520.2	K00469
Hsc_gene_5786.t1	K01196	AT5G56640.1	K00469
Hsc_gene_5786.t2	K01196	AT2G43080.1	K00472
Hsc_gene_24145.t1	K01197	AT2G23096.1	K00472
Hsc_gene_10034.t1	K01201	AT2G17720.1	K00472
Hsc_gene_10034.t2	K01201	AT4G33910.1	K00472
Hsc_gene_25204.t1	K01201	AT4G35820.1	K00472
Hsc_gene_25204.t2	K01201	AT4G25600.1	K00472
Hsc_gene_21362.t1	K01201	AT4G35810.1	K00472
Hsc_gene_21450.t1	K01201	AT1G20270.1	K00472
Hsc_gene_21450.t2	K01201	AT3G28490.1	K00472
Hsc_gene_21454.t1	K01201	AT3G28480.2	K00472
Hsc_gene_21454.t2	K01201	AT3G28480.1	K00472
Hsc_gene_3858.t1	K01201	AT3G06300.1	K00472
Hsc_gene_3443.t1	K01204	AT5G18900.1	K00472
Hsc_gene_56.t1	K01206	AT5G66060.1	K00472
Hsc_gene_8119.t1	K01224	AT3G51240.1	K00475
Hsc_gene_20137.t1	K01228	AT2G01490.1	K00477
Hsc_gene_20137.t2	K01228	AT1G19250.1	K00485
Hsc_gene_6268.t1	K01230	AT5G45180.1	K00485
Hsc_gene_3136.t1	K01231	AT2G30490.1	K00487
Hsc_gene_6296.t1	K01251	AT4G29890.1	K00499
Hsc_gene_21258.t1	K01253	AT2G22830.1	K00511
Hsc_gene_21258.t2	K01253	AT4G37760.1	K00511
Hsc_gene_12652.t1	K01255	AT1G58440.1	K00511
Hsc_gene_6417.t1	K01256	AT5G24150.1	K00511
Hsc_gene_3153.t1	K01262	AT5G24140.1	K00511
Hsc_gene_22567.t1	K01262	AT5G24160.1	K00511
Hsc_gene_6378.t1	K01265	AT3G04870.1	K00514
Hsc_gene_6836.t1	K01265	AT3G04870.2	K00514
Hsc_gene_1989.t1	K01267	AT4G37430.1	K00517
Hsc_gene_1213.t1	K01283	AT4G37400.1	K00517
Hsc_gene_10460.t1	K01285	AT4G37410.1	K00517
Hsc_gene_10780.t1	K01291	AT5G57220.1	K00517
Hsc_gene_17174.t1	K01291	AT1G01580.1	K00521
Hsc_gene_24091.t1	K01294	AT1G01590.1	K00521
Hsc_gene_1768.t1	K01294	AT1G23020.2	K00521
Hsc_gene_19818.t1	K01301	AT1G23020.1	K00521
Hsc_gene_19844.t1	K01301	AT5G50160.1	K00521
Hsc_gene_6865.t1	K01301	AT5G49730.1	K00521
Hsc_gene_5511.t1	K01303	AT5G23980.1	K00521
Hsc_gene_5511.t2	K01303	AT5G23990.1	K00521
Hsc_gene_3101.t1	K01303	AT5G49740.1	K00521
Hsc_gene_25172.t1	K01322	AT2G40300.1	K00522
Hsc_gene_25172.t2	K01322	AT3G11050.1	K00522
Hsc_gene_25172.t3	K01322	AT3G56090.1	K00522
Hsc_gene_25247.t1	K01322	AT5G01600.1	K00522
Hsc_gene_13924.t1	K01322	AT1G63940.3	K00529
Hsc_gene_13284.t1	K01322	AT3G25900.1	K00547
Hsc_gene_13284.t2	K01322	AT3G22740.1	K00547
Hsc_gene_24410.t1	K01322	AT3G63250.1	K00547
Hsc_gene_24410.t2	K01322	AT3G03780.1	K00549
Hsc_gene_13918.t1	K01349	AT3G03780.2	K00549
Hsc_gene_82.t2	K01349	AT3G03780.3	K00549
Hsc_gene_82.t3	K01349	AT5G17920.1	K00549
Hsc_gene_8618.t1	K01358	AT5G17920.2	K00549
Hsc_gene_2505.t1	K01360	AT5G20980.1	K00549
Hsc_gene_14571.t1	K01363	AT5G20980.2	K00549
Hsc_gene_15024.t1	K01365	AT1G80860.1	K00550
Hsc_gene_15024.t2	K01365	AT1G80860.2	K00550
Hsc_gene_1160.t1	K01365	AT3G02320.1	K00555
Hsc_gene_15489.t1	K01369	AT3G56330.1	K00555
Hsc_gene_146.t1	K01369	AT5G15810.1	K00555
Hsc_gene_4961.t1	K01373	AT4G13610.1	K00558
Hsc_gene_23316.t1	K01376	AT4G14140.2	K00558
Hsc_gene_16689.t1	K01379	AT4G14140.1	K00558
Hsc_gene_654.t1	K01379	AT4G19020.1	K00558
Hsc_gene_12472.t1	K01394	AT4G08990.1	K00558
Hsc_gene_23732.t1	K01409	AT1G69770.1	K00558
Hsc_gene_26395.t1	K01409	AT1G80740.1	K00558
Hsc_gene_22078.t1	K01409	AT5G49160.1	K00558
Hsc_gene_19894.t1	K01410	AT5G13710.1	K00559
Hsc_gene_19950.t1	K01412	AT5G13710.2	K00559
Hsc_gene_8686.t1	K01425	AT3G52210.3	K00565
Hsc_gene_16175.t1	K01425	AT3G52210.1	K00565
Hsc_gene_16175.t2	K01425	AT3G20650.1	K00565
Hsc_gene_15461.t1	K01426	AT3G20650.2	K00565
Hsc_gene_15462.t1	K01426	AT3G48330.1	K00573
Hsc_gene_24448.t1	K01426	AT3G48330.2	K00573
Hsc_gene_12721.t1	K01431	AT5G50240.1	K00573
Hsc_gene_15839.t1	K01441	AT5G50240.2	K00573
Hsc_gene_1219.t1	K01443	AT5G50240.3	K00573
Hsc_gene_11440.t1	K01444	AT3G23530.1	K00574
Hsc_gene_11440.t2	K01444	AT3G23510.1	K00574
Hsc_gene_8242.t1	K01456	AT3G23480.1	K00574
Hsc_gene_10001.t1	K01464	AT4G31790.1	K00586
Hsc_gene_6495.t1	K01468	AT4G31790.2	K00586
Hsc_gene_10373.t1	K01469	AT5G23320.1	K00587
Hsc_gene_10204.t1	K01482	AT5G08335.1	K00587
Hsc_gene_19822.t1	K01489	AT4G26220.1	K00588
Hsc_gene_8732.t1	K01490	AT4G34050.1	K00588
Hsc_gene_5084.t1	K01493	AT1G24735.2	K00588
Hsc_gene_17116.t1	K01495	AT1G67980.1	K00588
Hsc_gene_17116.t2	K01495	AT2G30920.1	K00591
Hsc_gene_10393.t1	K01507	AT1G14030.1	K00592
Hsc_gene_15429.t1	K01511	AT2G26200.1	K00599
Hsc_gene_6908.t1	K01513	AT1G54650.2	K00599
Hsc_gene_25420.t1	K01518	AT1G54650.1	K00599
Hsc_gene_8399.t1	K01519	AT4G32520.1	K00600
Hsc_gene_25339.t1	K01520	AT4G32520.2	K00600
Hsc_gene_7243.t1	K01527	AT4G37930.1	K00600
Hsc_gene_7243.t2	K01527	AT4G13930.1	K00600
Hsc_gene_833.t1	K01528	AT4G13890.1	K00600
Hsc_gene_833.t2	K01528	AT1G36370.1	K00600
Hsc_gene_6765.t1	K01530	AT1G22020.1	K00600
Hsc_gene_8062.t1	K01530	AT5G26780.2	K00600
Hsc_gene_8062.t2	K01530	AT5G26780.3	K00600
Hsc_gene_8062.t3	K01530	AT5G26780.1	K00600
Hsc_gene_25335.t1	K01537	AT1G31220.1	K00601
Hsc_gene_6599.t1	K01539	AT2G35040.1	K00602
Hsc_gene_15548.t1	K01539	AT2G35040.2	K00602
Hsc_gene_18733.t1	K01539	AT1G66520.1	K00604
Hsc_gene_18753.t1	K01539	AT1G11860.1	K00605
Hsc_gene_1096.t1	K01539	AT1G11860.2	K00605
Hsc_gene_927.t1	K01540	AT1G11860.3	K00605
Hsc_gene_10646.t1	K01551	AT2G46110.1	K00606
Hsc_gene_17539.t1	K01555	AT3G61530.1	K00606
Hsc_gene_18703.t1	K01557	AT3G61530.2	K00606
Hsc_gene_14972.t1	K01580	AT3G20330.1	K00609
Hsc_gene_15770.t1	K01581	AT1G75330.1	K00611
Hsc_gene_8463.t1	K01590	AT2G45290.1	K00615
Hsc_gene_14963.t1	K01593	AT3G60750.1	K00615
Hsc_gene_14971.t1	K01593	AT3G60750.2	K00615
Hsc_gene_21531.t1	K01593	AT1G12230.2	K00616
Hsc_gene_21531.t2	K01593	AT1G12230.1	K00616
Hsc_gene_13906.t1	K01596	AT5G13420.1	K00616
Hsc_gene_25811.t1	K01597	AT2G37500.1	K00620
Hsc_gene_2439.t1	K01598	AT2G37500.2	K00620
Hsc_gene_47.t1	K01611	AT5G15770.1	K00621
Hsc_gene_12515.t1	K01613	AT5G48230.2	K00626
Hsc_gene_25183.t1	K01619	AT5G48230.1	K00626
Hsc_gene_10129.t1	K01623	AT5G47720.2	K00626
Hsc_gene_11426.t1	K01634	AT5G47720.4	K00626
Hsc_gene_18280.t1	K01638	AT5G47720.5	K00626
Hsc_gene_19795.t2	K01640	AT5G47720.1	K00626
Hsc_gene_10762.t1	K01641	AT5G47720.3	K00626
Hsc_gene_10440.t1	K01647	AT1G34430.1	K00627
Hsc_gene_17552.t1	K01648	AT1G54220.1	K00627
Hsc_gene_19108.t1	K01673	AT1G54220.2	K00627
Hsc_gene_10649.t1	K01674	AT3G25860.1	K00627
Hsc_gene_25522.t1	K01674	AT3G13930.1	K00627
Hsc_gene_1163.t1	K01674	AT3G52200.1	K00627
Hsc_gene_19665.t1	K01679	AT1G32200.1	K00630
Hsc_gene_12484.t1	K01681	AT1G32200.2	K00630
Hsc_gene_19655.t1	K01689	AT2G17640.1	K00640
Hsc_gene_2415.t1	K01697	AT4G35640.1	K00640
Hsc_gene_225.t1	K01697	AT1G55920.1	K00640
Hsc_gene_4276.t1	K01710	AT3G13110.1	K00640
Hsc_gene_11422.t1	K01710	AT5G56760.1	K00640
Hsc_gene_11422.t2	K01710	AT2G30200.1	K00645
Hsc_gene_12796.t1	K01711	AT1G62640.1	K00648
Hsc_gene_21289.t1	K01712	AT1G62640.2	K00648
Hsc_gene_15443.t1	K01724	AT5G04620.2	K00652
Hsc_gene_20.t1	K01724	AT4G36480.1	K00654
Hsc_gene_3662.t1	K01725	AT4G36480.2	K00654
Hsc_gene_10073.t1	K01737	AT3G48780.1	K00654
Hsc_gene_12235.t1	K01738	AT3G48790.1	K00654
Hsc_gene_12236.t1	K01738	AT5G23670.1	K00654
Hsc_gene_19147.t1	K01745	AT5G23670.2	K00654
Hsc_gene_18705.t1	K01754	AT4G30580.1	K00655
Hsc_gene_4447.t1	K01756	AT4G26910.1	K00658
Hsc_gene_21577.t1	K01758	AT4G26910.2	K00658
Hsc_gene_24417.t1	K01758	AT4G26910.3	K00658
Hsc_gene_24418.t1	K01758	AT5G55070.1	K00658
Hsc_gene_13100.t1	K01759	AT5G13930.1	K00660
Hsc_gene_12825.t1	K01764	AT2G38130.1	K00670
Hsc_gene_9993.t1	K01768	AT2G38130.2	K00670
Hsc_gene_23950.t1	K01768	AT5G57020.1	K00671
Hsc_gene_19859.t2	K01769	AT4G29540.2	K00677
Hsc_gene_19879.t1	K01769	AT4G29540.1	K00677
Hsc_gene_16816.t1	K01769	AT3G44830.1	K00679
Hsc_gene_16816.t2	K01769	AT5G13640.1	K00679
Hsc_gene_12036.t1	K01769	AT3G11240.1	K00685
Hsc_gene_23000.t1	K01769	AT5G05700.1	K00685
Hsc_gene_24373.t1	K01769	AT3G46970.1	K00688
Hsc_gene_24373.t2	K01769	AT3G29320.1	K00688
Hsc_gene_24373.t3	K01769	AT4G02280.1	K00695
Hsc_gene_1264.t1	K01769	AT1G73370.1	K00695
Hsc_gene_1264.t2	K01769	AT1G73370.2	K00695
Hsc_gene_11468.t1	K01783	AT3G43190.1	K00695
Hsc_gene_3772.t1	K01784	AT5G37180.1	K00695
Hsc_gene_4930.t1	K01785	AT5G20830.1	K00695
Hsc_gene_17525.t1	K01790	AT5G20830.2	K00695
Hsc_gene_10317.t1	K01793	AT5G49190.1	K00695
Hsc_gene_4794.t1	K01796	AT4G10120.1	K00696
Hsc_gene_24841.t1	K01800	AT4G10120.2	K00696
Hsc_gene_37.t1	K01802	AT1G04920.1	K00696
Hsc_gene_24358.t1	K01802	AT5G11110.1	K00696
Hsc_gene_24358.t2	K01802	AT5G20280.1	K00696
Hsc_gene_24362.t1	K01802	AT2G36390.1	K00700
Hsc_gene_24362.t2	K01802	AT3G20440.2	K00700
Hsc_gene_20213.t1	K01803	AT3G20440.3	K00700
Hsc_gene_212.t1	K01807	AT3G20440.1	K00700
Hsc_gene_18258.t1	K01809	AT5G03650.1	K00700
Hsc_gene_26094.t1	K01809	AT4G18240.1	K00703
Hsc_gene_14580.t1	K01810	AT1G11720.2	K00703
Hsc_gene_13950.t1	K01823	AT1G11720.1	K00703
Hsc_gene_6838.t1	K01835	AT3G01180.1	K00703
Hsc_gene_12677.t1	K01836	AT5G24300.1	K00703
Hsc_gene_20964.t1	K01855	AT5G24300.2	K00703
Hsc_gene_10072.t1	K01866	AT2G40840.1	K00705
Hsc_gene_10072.t2	K01866	AT5G64860.1	K00705
Hsc_gene_6364.t1	K01866	AT1G20575.1	K00721
Hsc_gene_19698.t1	K01867	AT4G38240.1	K00726
Hsc_gene_5945.t1	K01867	AT4G38240.2	K00726
Hsc_gene_22569.t1	K01867	AT4G38240.3	K00726
Hsc_gene_10070.t1	K01868	AT2G39630.1	K00729
Hsc_gene_12787.t1	K01869	AT2G39630.2	K00729
Hsc_gene_22295.t1	K01869	AT2G05320.1	K00736
Hsc_gene_6377.t1	K01870	AT2G13290.1	K00737
Hsc_gene_1606.t1	K01870	AT2G13290.2	K00737
Hsc_gene_10669.t1	K01872	AT1G67880.1	K00737
Hsc_gene_22867.t1	K01873	AT1G12990.1	K00737
Hsc_gene_10545.t1	K01874	AT3G27540.1	K00737
Hsc_gene_536.t1	K01874	AT3G01620.1	K00737
Hsc_gene_10765.t1	K01875	AT5G14480.1	K00737
Hsc_gene_6221.t1	K01875	AT2G04560.1	K00748
Hsc_gene_12633.t1	K01876	AT1G49710.1	K00753
Hsc_gene_12634.t1	K01876	AT3G19280.1	K00753
Hsc_gene_18717.t1	K01880	AT4G22570.1	K00759
Hsc_gene_13133.t1	K01881	AT4G12440.2	K00759
Hsc_gene_6376.t1	K01883	AT1G27450.1	K00759
Hsc_gene_3062.t1	K01885	AT1G27450.2	K00759
Hsc_gene_21200.t1	K01885	AT1G80050.1	K00759
Hsc_gene_21202.t1	K01885	AT5G11160.1	K00759
Hsc_gene_25398.t1	K01886	AT1G71750.2	K00760
Hsc_gene_10790.t1	K01887	AT1G71750.1	K00760
Hsc_gene_4545.t1	K01887	AT3G53900.2	K00761
Hsc_gene_5830.t1	K01889	AT3G53900.1	K00761
Hsc_gene_5830.t2	K01889	AT2G23420.1	K00763
Hsc_gene_974.t1	K01889	AT4G36940.1	K00763
Hsc_gene_13067.t1	K01890	AT2G16570.1	K00764
Hsc_gene_6583.t1	K01892	AT4G34740.1	K00764
Hsc_gene_6583.t2	K01892	AT4G38880.1	K00764
Hsc_gene_8252.t1	K01893	AT1G09795.1	K00765
Hsc_gene_53.t1	K01893	AT1G58080.1	K00765
Hsc_gene_14947.t1	K01895	AT5G17990.1	K00766
Hsc_gene_19881.t1	K01897	AT2G01350.1	K00767
Hsc_gene_4595.t1	K01897	AT2G01350.3	K00767
Hsc_gene_7295.t1	K01897	AT2G01350.4	K00767
Hsc_gene_19386.t1	K01897	AT2G01350.2	K00767
Hsc_gene_22185.t1	K01897	AT1G02730.1	K00770
Hsc_gene_3555.t1	K01897	AT5G10620.1	K00783
Hsc_gene_6993.t1	K01899	AT2G04530.1	K00784
Hsc_gene_18589.t1	K01900	AT1G52160.1	K00784
Hsc_gene_11005.t1	K01900	AT1G74700.1	K00784
Hsc_gene_15010.t1	K01915	AT3G16260.1	K00784
Hsc_gene_21625.t1	K01915	AT1G08280.1	K00786
Hsc_gene_13559.t1	K01915	AT4G17190.1	K00787
Hsc_gene_23032.t1	K01918	AT5G47770.1	K00787
Hsc_gene_23033.t1	K01918	AT2G36880.1	K00789
Hsc_gene_14488.t1	K01922	AT2G36880.2	K00789
Hsc_gene_23606.t1	K01930	AT4G01850.1	K00789
Hsc_gene_7306.t1	K01931	AT4G01850.2	K00789
Hsc_gene_4861.t1	K01934	AT1G02500.1	K00789
Hsc_gene_6180.t1	K01937	AT1G02500.2	K00789
Hsc_gene_6775.t1	K01939	AT3G17390.1	K00789
Hsc_gene_3019.t1	K01939	AT2G27760.1	K00791
Hsc_gene_3048.t1	K01939	AT5G20040.3	K00791
Hsc_gene_1185.t1	K01950	AT5G20040.1	K00791
Hsc_gene_1185.t2	K01950	AT5G20040.2	K00791
Hsc_gene_1089.t1	K01951	AT2G20690.1	K00793
Hsc_gene_24380.t1	K01953	AT2G44050.1	K00794
Hsc_gene_6209.t1	K01956	AT1G23820.1	K00797
Hsc_gene_12651.t1	K01958	AT1G23820.2	K00797
Hsc_gene_4363.t1	K01968	AT1G70310.1	K00797
Hsc_gene_13062.t1	K01969	AT5G53120.6	K00797
Hsc_gene_10782.t1	K01971	AT5G53120.1	K00797
Hsc_gene_20954.t1	K02021	AT5G53120.2	K00797
Hsc_gene_25372.t1	K02087	AT5G53120.3	K00797
Hsc_gene_21694.t1	K02089	AT5G53120.4	K00797
Hsc_gene_26475.t1	K02090	AT5G53120.5	K00797
Hsc_gene_20204.t1	K02105	AT2G47730.1	K00799
Hsc_gene_17543.t1	K02105	AT2G02930.1	K00799
Hsc_gene_24361.t1	K02127	AT2G30870.1	K00799
Hsc_gene_22302.t1	K02128	AT2G29490.1	K00799
Hsc_gene_24191.t1	K02130	AT2G29450.1	K00799
Hsc_gene_20170.t1	K02132	AT2G29440.1	K00799
Hsc_gene_19694.t1	K02133	AT2G29420.1	K00799
Hsc_gene_557.t1	K02134	AT2G29480.1	K00799
Hsc_gene_19084.t1	K02136	AT2G29470.1	K00799
Hsc_gene_6546.t1	K02137	AT2G30860.1	K00799
Hsc_gene_3046.t1	K02138	AT2G29460.1	K00799
Hsc_gene_6529.t1	K02140	AT4G02520.1	K00799
Hsc_gene_24199.t1	K02144	AT1G65820.2	K00799
Hsc_gene_7320.t1	K02145	AT1G65820.1	K00799
Hsc_gene_10559.t1	K02146	AT1G02930.1	K00799
Hsc_gene_6526.t1	K02147	AT1G02930.2	K00799
Hsc_gene_12577.t1	K02149	AT1G74590.1	K00799
Hsc_gene_20141.t1	K02150	AT1G02940.1	K00799
Hsc_gene_18759.t1	K02151	AT1G78380.1	K00799
Hsc_gene_10069.t1	K02152	AT1G59670.1	K00799
Hsc_gene_6368.t1	K02154	AT1G17170.1	K00799
Hsc_gene_6077.t1	K02154	AT1G02950.2	K00799
Hsc_gene_10504.t1	K02155	AT1G02950.1	K00799
Hsc_gene_10504.t2	K02155	AT1G02950.3	K00799
Hsc_gene_12002.t1	K02155	AT1G49860.1	K00799
Hsc_gene_17556.t1	K02157	AT1G78370.1	K00799
Hsc_gene_16895.t1	K02175	AT1G02920.1	K00799
Hsc_gene_6891.t1	K02177	AT1G10370.1	K00799
Hsc_gene_12786.t1	K02178	AT1G27130.1	K00799
Hsc_gene_2371.t1	K02180	AT1G53680.1	K00799
Hsc_gene_12630.t1	K02183	AT1G59700.1	K00799
Hsc_gene_12708.t2	K02183	AT1G78340.1	K00799
Hsc_gene_12708.t3	K02183	AT1G78360.1	K00799
Hsc_gene_12753.t1	K02183	AT1G69920.1	K00799
Hsc_gene_16584.t1	K02183	AT1G10360.1	K00799
Hsc_gene_7169.t1	K02183	AT1G69930.1	K00799
Hsc_gene_4763.t1	K02183	AT1G27140.1	K00799
Hsc_gene_4763.t2	K02183	AT1G17190.1	K00799
Hsc_gene_20253.t1	K02202	AT1G17180.1	K00799
Hsc_gene_7149.t1	K02206	AT1G78320.1	K00799
Hsc_gene_8071.t1	K02207	AT3G09270.1	K00799
Hsc_gene_8071.t2	K02207	AT3G55040.1	K00799
Hsc_gene_27.t1	K02208	AT3G03190.1	K00799
Hsc_gene_159.t1	K02209	AT3G62760.1	K00799
Hsc_gene_10341.t1	K02210	AT3G43800.1	K00799
Hsc_gene_4765.t1	K02211	AT5G41210.1	K00799
Hsc_gene_16855.t1	K02212	AT5G41240.1	K00799
Hsc_gene_21341.t1	K02213	AT5G17220.1	K00799
Hsc_gene_18718.t1	K02219	AT5G62480.1	K00799
Hsc_gene_6457.t1	K02222	AT5G41220.1	K00799
Hsc_gene_5042.t1	K02257	AT5G02780.1	K00799
Hsc_gene_22445.t1	K02258	AT5G02780.2	K00799
Hsc_gene_18710.t1	K02259	AT5G02790.1	K00799
Hsc_gene_25336.t1	K02263	AT2G45300.1	K00800
Hsc_gene_25363.t1	K02263	AT1G48860.1	K00800
Hsc_gene_12563.t1	K02264	AT4G34640.1	K00801
Hsc_gene_8843.t1	K02265	AT4G34650.1	K00801
Hsc_gene_25250.t1	K02265	AT5G05920.1	K00809
Hsc_gene_12543.t1	K02267	AT5G05920.2	K00809
Hsc_gene_1992.t1	K02318	AT4G31990.3	K00811
Hsc_gene_866.t1	K02320	AT4G31990.1	K00811
Hsc_gene_12422.t1	K02321	AT4G31990.2	K00811
Hsc_gene_23282.t1	K02324	AT4G31990.4	K00811
Hsc_gene_22320.t1	K02325	AT2G22250.1	K00812
Hsc_gene_2608.t1	K02326	AT1G72330.3	K00814
Hsc_gene_12817.t1	K02327	AT1G72330.1	K00814
Hsc_gene_13120.t1	K02328	AT1G17290.1	K00814
Hsc_gene_20068.t1	K02332	AT2G24850.1	K00815
Hsc_gene_18713.t1	K02353	AT4G23590.1	K00815
Hsc_gene_18713.t2	K02353	AT4G28410.1	K00815
Hsc_gene_10770.t1	K02355	AT4G28420.2	K00815
Hsc_gene_21279.t1	K02355	AT5G53970.1	K00815
Hsc_gene_12447.t1	K02357	AT5G36160.1	K00815
Hsc_gene_10601.t1	K02358	AT1G71920.2	K00817
Hsc_gene_19352.t1	K02358	AT1G71920.1	K00817
Hsc_gene_12014.t1	K02359	AT1G71920.3	K00817
Hsc_gene_21422.t1	K02365	AT5G10330.1	K00817
Hsc_gene_10660.t1	K02366	AT5G10330.2	K00817
Hsc_gene_9978.t1	K02370	AT5G10330.3	K00817
Hsc_gene_5752.t1	K02374	AT1G80600.1	K00818
Hsc_gene_5752.t2	K02374	AT5G46180.1	K00819
Hsc_gene_1990.t1	K02377	AT3G24090.1	K00820
Hsc_gene_1990.t2	K02377	AT1G50090.1	K00826
Hsc_gene_20098.t1	K02427	AT1G50110.1	K00826
Hsc_gene_10652.t1	K02432	AT1G10060.2	K00826
Hsc_gene_9334.t1	K02433	AT1G10070.1	K00826
Hsc_gene_8337.t1	K02434	AT1G10070.2	K00826
Hsc_gene_427.t1	K02437	AT1G10070.3	K00826
Hsc_gene_427.t2	K02437	AT3G49680.1	K00826
Hsc_gene_20070.t1	K02449	AT3G49680.2	K00826
Hsc_gene_10625.t1	K02503	AT5G65780.1	K00826
Hsc_gene_10625.t2	K02503	AT2G38400.2	K00827
Hsc_gene_14689.t1	K02513	AT2G38400.1	K00827
Hsc_gene_20067.t1	K02514	AT4G39660.1	K00827
Hsc_gene_20067.t2	K02514	AT3G08860.1	K00827
Hsc_gene_19696.t1	K02516	AT2G13360.1	K00830
Hsc_gene_5699.t1	K02519	AT2G13360.2	K00830
Hsc_gene_5700.t1	K02519	AT2G17630.1	K00831
Hsc_gene_3707.t1	K02537	AT4G35630.1	K00831
Hsc_gene_20227.t1	K02540	AT1G80360.1	K00837
Hsc_gene_975.t1	K02541	AT2G19860.1	K00844
Hsc_gene_10713.t1	K02542	AT4G29130.1	K00844
Hsc_gene_19353.t1	K02564	AT4G37840.1	K00844
Hsc_gene_22318.t1	K02576	AT1G50460.1	K00844
Hsc_gene_17201.t1	K02599	AT1G47840.1	K00844
Hsc_gene_17201.t2	K02599	AT3G20040.1	K00844
Hsc_gene_25056.t1	K02599	AT2G31390.1	K00847
Hsc_gene_25056.t2	K02599	AT4G10260.1	K00847
Hsc_gene_12778.t1	K02602	AT1G66430.1	K00847
Hsc_gene_4519.t1	K02603	AT1G50390.1	K00847
Hsc_gene_5006.t1	K02604	AT1G06020.1	K00847
Hsc_gene_6674.t1	K02649	AT1G06030.1	K00847
Hsc_gene_7202.t1	K02677	AT3G59480.1	K00847
Hsc_gene_7202.t2	K02677	AT5G51830.1	K00847
Hsc_gene_7202.t3	K02677	AT2G22480.1	K00850
Hsc_gene_23364.t1	K02684	AT4G26270.1	K00850
Hsc_gene_2961.t1	K02684	AT4G32840.1	K00850
Hsc_gene_20225.t1	K02685	AT4G29220.1	K00850
Hsc_gene_30.t1	K02725	AT5G47810.1	K00850
Hsc_gene_9734.t1	K02726	AT5G56630.1	K00850
Hsc_gene_8655.t1	K02727	AT5G61580.1	K00850
Hsc_gene_13097.t1	K02728	AT5G61580.2	K00850
Hsc_gene_10677.t1	K02729	AT2G16790.1	K00851
Hsc_gene_6889.t1	K02730	AT2G16790.2	K00851
Hsc_gene_8302.t1	K02731	AT1G17160.1	K00852
Hsc_gene_19044.t1	K02732	AT1G17160.2	K00852
Hsc_gene_21439.t1	K02734	AT5G49650.1	K00854
Hsc_gene_20855.t1	K02735	AT5G49650.2	K00854
Hsc_gene_3133.t1	K02736	AT1G32060.1	K00855
Hsc_gene_6476.t1	K02738	AT3G09820.1	K00856
Hsc_gene_10792.t1	K02739	AT5G03300.1	K00856
Hsc_gene_7146.t1	K02830	AT3G07800.1	K00857
Hsc_gene_21421.t1	K02835	AT5G23070.1	K00857
Hsc_gene_1607.t1	K02838	AT1G78590.1	K00858
Hsc_gene_1610.t1	K02838	AT1G21640.2	K00858
Hsc_gene_1610.t2	K02838	AT1G21640.1	K00858
Hsc_gene_20230.t1	K02842	AT3G21070.1	K00858
Hsc_gene_20230.t2	K02842	AT3G21070.2	K00858
Hsc_gene_18830.t1	K02857	AT2G27490.1	K00859
Hsc_gene_3091.t1	K02863	AT2G27490.2	K00859
Hsc_gene_12591.t1	K02864	AT2G14750.1	K00860
Hsc_gene_21276.t1	K02866	AT4G39940.1	K00860
Hsc_gene_2376.t1	K02867	AT3G03900.1	K00860
Hsc_gene_10198.t1	K02868	AT5G67520.1	K00860
Hsc_gene_5987.t1	K02871	AT1G48430.1	K00863
Hsc_gene_1749.t1	K02872	AT1G80460.1	K00864
Hsc_gene_26304.t1	K02873	AT5G37850.1	K00868
Hsc_gene_4884.t1	K02874	AT5G37850.2	K00868
Hsc_gene_12468.t1	K02875	AT5G27450.1	K00869
Hsc_gene_25397.t1	K02876	AT5G27450.2	K00869
Hsc_gene_18080.t1	K02877	AT5G27450.3	K00869
Hsc_gene_11679.t1	K02877	AT2G17265.1	K00872
Hsc_gene_18693.t1	K02878	AT2G36580.1	K00873
Hsc_gene_216.t1	K02879	AT4G26390.1	K00873
Hsc_gene_3675.t1	K02880	AT1G32440.1	K00873
Hsc_gene_873.t1	K02881	AT3G22960.1	K00873
Hsc_gene_6405.t1	K02882	AT3G55810.1	K00873
Hsc_gene_3161.t1	K02883	AT3G25960.1	K00873
Hsc_gene_18571.t1	K02884	AT3G55650.1	K00873
Hsc_gene_24.t1	K02885	AT3G04050.1	K00873
Hsc_gene_22330.t1	K02886	AT3G52990.1	K00873
Hsc_gene_20077.t1	K02887	AT3G52990.2	K00873
Hsc_gene_981.t1	K02888	AT3G49160.1	K00873
Hsc_gene_8792.t1	K02889	AT5G08570.1	K00873
Hsc_gene_20014.t1	K02890	AT5G63680.1	K00873
Hsc_gene_6280.t1	K02891	AT5G52920.1	K00873
Hsc_gene_19685.t1	K02894	AT5G56350.1	K00873
Hsc_gene_20005.t1	K02895	AT4G26510.1	K00876
Hsc_gene_8301.t1	K02896	AT4G26510.2	K00876
Hsc_gene_399.t1	K02896	AT1G73980.1	K00876
Hsc_gene_6861.t1	K02898	AT1G26190.1	K00876
Hsc_gene_12366.t1	K02899	AT1G55810.1	K00876
Hsc_gene_10056.t1	K02900	AT1G55810.3	K00876
Hsc_gene_10183.t1	K02901	AT1G55810.2	K00876
Hsc_gene_10503.t1	K02902	AT3G27190.1	K00876
Hsc_gene_12761.t1	K02906	AT3G27440.1	K00876
Hsc_gene_6744.t1	K02907	AT5G40870.1	K00876
Hsc_gene_6744.t2	K02907	AT3G24030.1	K00878
Hsc_gene_7980.t1	K02908	AT1G51040.1	K00888
Hsc_gene_26303.t1	K02908	AT1G49340.1	K00888
Hsc_gene_1799.t1	K02908	AT1G49340.2	K00888
Hsc_gene_25341.t1	K02910	AT2G41210.1	K00889
Hsc_gene_12314.t1	K02912	AT2G26420.1	K00889
Hsc_gene_13058.t1	K02915	AT4G01190.1	K00889
Hsc_gene_8304.t1	K02916	AT1G01460.1	K00889
Hsc_gene_1786.t1	K02918	AT1G10900.1	K00889
Hsc_gene_25433.t1	K02920	AT1G60890.2	K00889
Hsc_gene_401.t1	K02921	AT1G60890.1	K00889
Hsc_gene_12126.t1	K02922	AT1G77740.1	K00889
Hsc_gene_20979.t1	K02923	AT1G21980.1	K00889
Hsc_gene_25167.t1	K02925	AT3G07960.1	K00889
Hsc_gene_1816.t1	K02926	AT3G09920.1	K00889
Hsc_gene_1816.t2	K02926	AT3G09920.2	K00889
Hsc_gene_1816.t3	K02926	AT3G09920.3	K00889
Hsc_gene_12320.t1	K02927	AT3G56960.1	K00889
Hsc_gene_15525.t1	K02927	AT2G21940.4	K00891
Hsc_gene_15528.t1	K02927	AT2G21940.1	K00891
Hsc_gene_21227.t1	K02927	AT2G21940.2	K00891
Hsc_gene_12445.t1	K02929	AT2G21940.5	K00891
Hsc_gene_10546.t1	K02930	AT2G21940.3	K00891
Hsc_gene_8658.t1	K02932	AT4G39540.3	K00891
Hsc_gene_25101.t1	K02934	AT4G39540.1	K00891
Hsc_gene_25354.t1	K02934	AT4G39540.2	K00891
Hsc_gene_25354.t2	K02934	AT2G26830.1	K00894
Hsc_gene_25356.t1	K02934	AT4G04040.1	K00895
Hsc_gene_15219.t1	K02934	AT1G12000.1	K00895
Hsc_gene_14573.t1	K02935	AT1G20950.1	K00895
Hsc_gene_11454.t1	K02936	AT1G76550.1	K00895
Hsc_gene_23345.t1	K02937	AT3G06483.1	K00898
Hsc_gene_2596.t1	K02938	AT1G49820.1	K00899
Hsc_gene_25296.t1	K02939	AT2G20900.1	K00901
Hsc_gene_5486.t1	K02940	AT2G20900.4	K00901
Hsc_gene_1778.t1	K02941	AT2G20900.2	K00901
Hsc_gene_17594.t1	K02946	AT2G20900.3	K00901
Hsc_gene_1956.t1	K02947	AT2G18730.1	K00901
Hsc_gene_21231.t1	K02948	AT4G28130.1	K00901
Hsc_gene_10328.t1	K02949	AT4G30340.1	K00901
Hsc_gene_21273.t1	K02950	AT5G07920.1	K00901
Hsc_gene_13096.t1	K02951	AT5G63770.1	K00901
Hsc_gene_14574.t1	K02953	AT5G63770.2	K00901
Hsc_gene_14561.t1	K02954	AT5G57690.1	K00901
Hsc_gene_18670.t1	K02955	AT3G45040.1	K00902
Hsc_gene_7517.t1	K02956	AT3G20480.1	K00912
Hsc_gene_6552.t1	K02957	AT4G33770.1	K00913
Hsc_gene_10560.t1	K02958	AT4G08170.2	K00913
Hsc_gene_13054.t1	K02959	AT5G16760.1	K00913
Hsc_gene_24196.t1	K02960	AT1G60490.1	K00914
Hsc_gene_3177.t1	K02961	AT5G07370.1	K00915
Hsc_gene_3177.t2	K02961	AT5G07370.2	K00915
Hsc_gene_7539.t1	K02962	AT5G07370.3	K00915
Hsc_gene_8392.t1	K02963	AT5G07370.4	K00915
Hsc_gene_3650.t1	K02963	AT5G61760.1	K00915
Hsc_gene_6499.t1	K02964	AT2G26930.1	K00919
Hsc_gene_6499.t2	K02964	AT4G33240.1	K00921
Hsc_gene_406.t1	K02966	AT4G33240.2	K00921
Hsc_gene_3314.t1	K02967	AT4G33240.3	K00921
Hsc_gene_1241.t1	K02970	AT1G34260.1	K00921
Hsc_gene_16359.t1	K02970	AT1G71010.1	K00921
Hsc_gene_18757.t1	K02971	AT3G14270.1	K00921
Hsc_gene_7190.t1	K02973	AT2G30980.1	K00924
Hsc_gene_8264.t1	K02974	AT4G35600.2	K00924
Hsc_gene_25327.t1	K02975	AT4G35600.1	K00924
Hsc_gene_10715.t1	K02976	AT4G00720.1	K00924
Hsc_gene_12320.t2	K02977	AT4G17660.1	K00924
Hsc_gene_20056.t1	K02977	AT1G66150.1	K00924
Hsc_gene_20056.t2	K02977	AT1G04440.1	K00924
Hsc_gene_25366.t1	K02977	AT1G24650.1	K00924
Hsc_gene_18450.t2	K02977	AT1G75820.1	K00924
Hsc_gene_21172.t1	K02981	AT3G50530.2	K00924
Hsc_gene_6683.t1	K02984	AT3G50530.1	K00924
Hsc_gene_2131.t1	K02985	AT3G55450.2	K00924
Hsc_gene_21386.t1	K02987	AT3G55450.1	K00924
Hsc_gene_2430.t1	K02988	AT3G49370.1	K00924
Hsc_gene_12818.t1	K02989	AT5G26751.1	K00924
Hsc_gene_900.t1	K02990	AT5G22850.1	K00924
Hsc_gene_8674.t1	K02991	AT5G25930.1	K00924
Hsc_gene_20914.t1	K02992	AT5G47070.1	K00924
Hsc_gene_6541.t1	K02993	AT1G56190.1	K00927
Hsc_gene_976.t1	K02995	AT1G56190.2	K00927
Hsc_gene_2508.t1	K02996	AT1G79550.1	K00927
Hsc_gene_9828.t1	K02997	AT1G79550.2	K00927
Hsc_gene_10949.t1	K02997	AT3G12780.1	K00927
Hsc_gene_12127.t1	K02998	AT4G19710.1	K00928
Hsc_gene_21316.t1	K02999	AT3G02020.1	K00928
Hsc_gene_21542.t1	K03002	AT5G13280.1	K00928
Hsc_gene_2541.t1	K03006	AT5G14060.1	K00928
Hsc_gene_22859.t1	K03007	AT5G14060.2	K00928
Hsc_gene_12706.t1	K03008	AT3G57560.1	K00930
Hsc_gene_8217.t1	K03010	AT3G55610.2	K00931
Hsc_gene_9314.t1	K03011	AT1G31910.1	K00938
Hsc_gene_21028.t1	K03012	AT2G39270.1	K00939
Hsc_gene_20232.t1	K03013	AT2G37250.1	K00939
Hsc_gene_89.t1	K03014	AT3G01820.1	K00939
Hsc_gene_10789.t1	K03016	AT5G47840.1	K00939
Hsc_gene_21282.t1	K03017	AT5G50370.1	K00939
Hsc_gene_13435.t1	K03018	AT5G63400.1	K00939
Hsc_gene_4380.t1	K03020	AT5G35170.1	K00939
Hsc_gene_12562.t1	K03021	AT5G35170.2	K00939
Hsc_gene_24197.t1	K03022	AT4G11010.1	K00940
Hsc_gene_22351.t1	K03023	AT4G23900.1	K00940
Hsc_gene_217.t1	K03025	AT4G09320.1	K00940
Hsc_gene_12681.t1	K03027	AT4G23895.3	K00940
Hsc_gene_18367.t1	K03028	AT5G63310.1	K00940
Hsc_gene_18367.t2	K03028	AT2G41880.1	K00942
Hsc_gene_10352.t1	K03029	AT3G06200.1	K00942
Hsc_gene_22293.t1	K03029	AT3G57550.2	K00942
Hsc_gene_5763.t1	K03030	AT3G57550.1	K00942
Hsc_gene_7167.t1	K03032	AT5G59440.3	K00943
Hsc_gene_4528.t1	K03033	AT5G59440.1	K00943
Hsc_gene_6727.t1	K03035	AT5G59440.2	K00943
Hsc_gene_4492.t1	K03036	AT2G44530.1	K00948
Hsc_gene_8002.t1	K03037	AT2G44530.2	K00948
Hsc_gene_5874.t1	K03038	AT2G35390.2	K00948
Hsc_gene_4588.t1	K03061	AT2G35390.1	K00948
Hsc_gene_3061.t1	K03061	AT2G35390.3	K00948
Hsc_gene_12672.t1	K03062	AT1G32380.1	K00948
Hsc_gene_12573.t1	K03063	AT2G44750.2	K00949
Hsc_gene_6969.t1	K03064	AT2G44750.1	K00949
Hsc_gene_6305.t1	K03065	AT1G02880.3	K00949
Hsc_gene_170.t1	K03066	AT1G02880.2	K00949
Hsc_gene_14216.t1	K03083	AT4G02260.1	K00951
Hsc_gene_14216.t2	K03083	AT4G02260.2	K00951
Hsc_gene_17408.t1	K03094	AT1G54130.1	K00951
Hsc_gene_8821.t1	K03097	AT3G17470.1	K00951
Hsc_gene_10742.t2	K03099	AT3G14050.1	K00951
Hsc_gene_10743.t1	K03099	AT5G60390.2	K00956
Hsc_gene_21467.t1	K03102	AT3G03710.1	K00962
Hsc_gene_199.t1	K03105	AT5G14580.1	K00962
Hsc_gene_17039.t1	K03106	AT3G03250.1	K00963
Hsc_gene_24184.t1	K03108	AT5G17310.2	K00963
Hsc_gene_18606.t1	K03113	AT5G18200.1	K00965
Hsc_gene_167.t1	K03115	AT2G39770.1	K00966
Hsc_gene_12570.t1	K03120	AT2G39770.2	K00966
Hsc_gene_24147.t1	K03120	AT2G04650.1	K00966
Hsc_gene_10834.t1	K03122	AT4G30570.1	K00966
Hsc_gene_23317.t1	K03122	AT1G74910.1	K00966
Hsc_gene_23317.t2	K03122	AT1G74910.2	K00966
Hsc_gene_21254.t1	K03123	AT3G55590.1	K00966
Hsc_gene_24351.t1	K03124	AT2G38670.1	K00967
Hsc_gene_4592.t1	K03125	AT2G32260.1	K00968
Hsc_gene_4556.t1	K03127	AT4G15130.1	K00968
Hsc_gene_18687.t1	K03128	AT2G35020.1	K00972
Hsc_gene_10767.t1	K03129	AT1G31070.2	K00972
Hsc_gene_2518.t1	K03130	AT2G21590.1	K00975
Hsc_gene_852.t1	K03131	AT2G21590.2	K00975
Hsc_gene_12586.t1	K03132	AT4G39210.1	K00975
Hsc_gene_22314.t1	K03134	AT1G05610.1	K00975
Hsc_gene_4241.t1	K03135	AT1G27680.1	K00975
Hsc_gene_20155.t1	K03136	AT5G48300.1	K00975
Hsc_gene_6187.t1	K03137	AT5G19220.1	K00975
Hsc_gene_20991.t1	K03138	AT1G53000.1	K00979
Hsc_gene_15483.t1	K03139	AT2G45150.1	K00981
Hsc_gene_6222.t1	K03141	AT2G45150.3	K00981
Hsc_gene_12793.t1	K03142	AT4G26770.1	K00981
Hsc_gene_8320.t1	K03143	AT4G22340.3	K00981
Hsc_gene_5033.t1	K03144	AT4G22340.1	K00981
Hsc_gene_23209.t2	K03145	AT4G22340.2	K00981
Hsc_gene_25034.t1	K03146	AT1G62430.1	K00981
Hsc_gene_10337.t1	K03155	AT3G60620.1	K00981
Hsc_gene_3066.t1	K03163	AT2G02500.1	K00991
Hsc_gene_10755.t1	K03164	AT1G13560.1	K00993
Hsc_gene_7970.t1	K03165	AT3G25585.1	K00993
Hsc_gene_17549.t1	K03165	AT3G25585.2	K00993
Hsc_gene_17549.t2	K03165	AT3G25585.4	K00993
Hsc_gene_15822.t1	K03169	AT2G39290.1	K00995
Hsc_gene_4521.t1	K03178	AT3G55030.1	K00995
Hsc_gene_4525.t1	K03178	AT4G38570.1	K00999
Hsc_gene_19632.t1	K03217	AT4G38570.2	K00999
Hsc_gene_10624.t1	K03231	AT1G68000.1	K00999
Hsc_gene_10691.t1	K03231	AT2G41490.1	K01001
Hsc_gene_23252.t1	K03232	AT3G57220.1	K01001
Hsc_gene_76.t1	K03232	AT4G15530.5	K01006
Hsc_gene_2606.t1	K03233	AT4G15530.6	K01006
Hsc_gene_22336.t1	K03234	AT4G15530.1	K01006
Hsc_gene_14178.t1	K03236	AT4G15530.4	K01006
Hsc_gene_24220.t1	K03237	AT4G15530.2	K01006
Hsc_gene_18310.t1	K03238	AT4G15530.3	K01006
Hsc_gene_2394.t1	K03240	AT1G79230.1	K01011
Hsc_gene_2394.t2	K03240	AT1G79230.3	K01011
Hsc_gene_6935.t1	K03241	AT1G16460.2	K01011
Hsc_gene_6935.t2	K03241	AT1G16460.1	K01011
Hsc_gene_20177.t1	K03242	AT1G16460.3	K01011
Hsc_gene_20892.t1	K03243	AT1G16460.4	K01011
Hsc_gene_3040.t1	K03246	AT2G43360.1	K01012
Hsc_gene_5540.t1	K03247	AT2G06925.1	K01047
Hsc_gene_13113.t1	K03248	AT2G21610.1	K01051
Hsc_gene_20095.t1	K03249	AT2G45220.1	K01051
Hsc_gene_10636.t1	K03250	AT2G47550.1	K01051
Hsc_gene_5953.t1	K03251	AT2G47030.1	K01051
Hsc_gene_1095.t1	K03252	AT4G33220.1	K01051
Hsc_gene_1095.t2	K03252	AT4G02300.1	K01051
Hsc_gene_8360.t1	K03253	AT4G03930.1	K01051
Hsc_gene_3716.t1	K03254	AT4G00190.1	K01051
Hsc_gene_3721.t1	K03254	AT4G02320.1	K01051
Hsc_gene_17551.t1	K03255	AT4G02330.1	K01051
Hsc_gene_4818.t1	K03256	AT1G69940.1	K01051
Hsc_gene_24346.t1	K03257	AT1G02810.1	K01051
Hsc_gene_10284.t1	K03259	AT1G53830.1	K01051
Hsc_gene_12253.t1	K03259	AT1G11590.1	K01051
Hsc_gene_12253.t2	K03259	AT1G11580.1	K01051
Hsc_gene_15249.t1	K03259	AT3G47400.1	K01051
Hsc_gene_15249.t2	K03259	AT3G06830.1	K01051
Hsc_gene_15251.t1	K03259	AT3G43270.1	K01051
Hsc_gene_15251.t2	K03259	AT3G05610.1	K01051
Hsc_gene_31.t1	K03259	AT3G10720.2	K01051
Hsc_gene_18524.t1	K03260	AT3G05620.1	K01051
Hsc_gene_18524.t2	K03260	AT3G14310.1	K01051
Hsc_gene_288.t1	K03260	AT3G29090.1	K01051
Hsc_gene_2501.t1	K03262	AT3G60730.1	K01051
Hsc_gene_2502.t1	K03262	AT5G27870.1	K01051
Hsc_gene_9429.t1	K03263	AT5G51490.1	K01051
Hsc_gene_21220.t1	K03265	AT5G07410.1	K01051
Hsc_gene_2373.t1	K03267	AT5G19730.1	K01051
Hsc_gene_9882.t1	K03283	AT5G55590.1	K01051
Hsc_gene_25602.t1	K03283	AT5G51500.1	K01051
Hsc_gene_13078.t1	K03320	AT5G49180.1	K01051
Hsc_gene_13078.t2	K03320	AT5G04970.1	K01051
Hsc_gene_21659.t1	K03320	AT5G61680.1	K01051
Hsc_gene_18721.t1	K03320	AT2G15230.1	K01052
Hsc_gene_12951.t1	K03347	AT1G73480.1	K01054
Hsc_gene_21748.t1	K03347	AT1G18360.1	K01054
Hsc_gene_21763.t1	K03347	AT1G11090.1	K01054
Hsc_gene_5928.t1	K03348	AT1G18440.1	K01056
Hsc_gene_10685.t1	K03349	AT5G16140.1	K01056
Hsc_gene_2073.t1	K03350	AT5G16140.2	K01056
Hsc_gene_2073.t2	K03350	AT5G19830.1	K01056
Hsc_gene_9329.t1	K03353	AT5G38290.2	K01056
Hsc_gene_931.t1	K03355	AT5G38290.1	K01056
Hsc_gene_931.t2	K03355	AT1G13700.1	K01057
Hsc_gene_5807.t1	K03357	AT3G49360.1	K01057
Hsc_gene_13538.t1	K03358	AT5G24400.1	K01057
Hsc_gene_13542.t1	K03358	AT5G24410.1	K01057
Hsc_gene_19622.t1	K03362	AT5G24420.1	K01057
Hsc_gene_8642.t1	K03364	AT2G32520.1	K01061
Hsc_gene_8642.t2	K03364	AT4G00520.2	K01068
Hsc_gene_4200.t1	K03372	AT1G01710.1	K01068
Hsc_gene_19097.t1	K03386	AT2G31350.1	K01069
Hsc_gene_21396.t1	K03424	AT2G31350.2	K01069
Hsc_gene_26314.t1	K03424	AT2G43430.1	K01069
Hsc_gene_18299.t1	K03426	AT1G06130.1	K01069
Hsc_gene_5757.t1	K03434	AT1G06130.2	K01069
Hsc_gene_24136.t1	K03439	AT3G10850.1	K01069
Hsc_gene_12239.t1	K03440	AT2G41530.1	K01070
Hsc_gene_6433.t1	K03440	AT4G17480.1	K01074
Hsc_gene_7426.t1	K03440	AT4G17483.1	K01074
Hsc_gene_1134.t1	K03440	AT4G17470.1	K01074
Hsc_gene_12074.t1	K03440	AT4G17470.2	K01074
Hsc_gene_21784.t2	K03444	AT4G17470.3	K01074
Hsc_gene_21267.t1	K03447	AT3G60340.1	K01074
Hsc_gene_2390.t1	K03452	AT3G60340.2	K01074
Hsc_gene_10699.t1	K03454	AT5G47350.1	K01074
Hsc_gene_10699.t2	K03454	AT5G47330.1	K01074
Hsc_gene_12649.t1	K03456	AT5G47340.1	K01074
Hsc_gene_12879.t1	K03457	AT2G24320.1	K01076
Hsc_gene_6967.t1	K03469	AT4G31020.1	K01076
Hsc_gene_6967.t2	K03469	AT4G31020.2	K01076
Hsc_gene_23357.t1	K03495	AT4G24760.1	K01076
Hsc_gene_23982.t1	K03509	AT1G13610.1	K01076
Hsc_gene_8403.t1	K03511	AT1G13610.2	K01076
Hsc_gene_12303.t1	K03514	AT1G66900.1	K01076
Hsc_gene_7411.t1	K03521	AT1G32190.1	K01076
Hsc_gene_13536.t1	K03522	AT1G32190.2	K01076
Hsc_gene_25338.t1	K03538	AT3G30380.1	K01076
Hsc_gene_20049.t1	K03539	AT3G30380.2	K01076
Hsc_gene_6266.t1	K03544	AT3G01690.1	K01076
Hsc_gene_6266.t2	K03544	AT5G14390.1	K01076
Hsc_gene_1013.t1	K03595	AT5G38220.1	K01076
Hsc_gene_549.t1	K03626	AT5G38220.3	K01076
Hsc_gene_12742.t1	K03627	AT1G18640.2	K01079
Hsc_gene_10626.t1	K03635	AT4G05090.1	K01082
Hsc_gene_2523.t1	K03637	AT5G54390.1	K01082
Hsc_gene_19346.t1	K03644	AT2G22190.1	K01087
Hsc_gene_19348.t1	K03644	AT4G12430.1	K01087
Hsc_gene_8342.t1	K03648	AT4G39770.1	K01087
Hsc_gene_10299.t1	K03650	AT4G22590.1	K01087
Hsc_gene_4240.t1	K03660	AT1G22210.1	K01087
Hsc_gene_21272.t1	K03661	AT1G35910.1	K01087
Hsc_gene_5696.t1	K03662	AT1G78090.1	K01087
Hsc_gene_15876.t1	K03663	AT5G10100.1	K01087
Hsc_gene_8370.t1	K03671	AT5G65140.1	K01087
Hsc_gene_2384.t1	K03676	AT5G51460.1	K01087
Hsc_gene_17573.t1	K03676	AT5G51460.3	K01087
Hsc_gene_19372.t1	K03678	AT5G51460.2	K01087
Hsc_gene_14210.t1	K03679	AT4G03080.1	K01090
Hsc_gene_4218.t1	K03681	AT5G19280.2	K01090
Hsc_gene_7265.t1	K03685	AT5G19280.1	K01090
Hsc_gene_7265.t2	K03685	AT1G31190.1	K01092
Hsc_gene_1970.t1	K03687	AT3G58830.1	K01094
Hsc_gene_10235.t1	K03691	AT4G18010.2	K01099
Hsc_gene_8386.t1	K03691	AT3G55800.1	K01100
Hsc_gene_8035.t1	K03728	AT5G36700.3	K01101
Hsc_gene_19137.t1	K03766	AT3G51370.1	K01102
Hsc_gene_18674.t1	K03768	AT3G17090.1	K01102
Hsc_gene_2072.t1	K03768	AT5G06750.1	K01102
Hsc_gene_20062.t1	K03781	AT5G06750.3	K01102
Hsc_gene_24223.t1	K03781	AT1G07110.1	K01103
Hsc_gene_24223.t2	K03781	AT3G44620.2	K01104
Hsc_gene_6328.t1	K03783	AT3G44620.1	K01104
Hsc_gene_7214.t1	K03841	AT3G19420.1	K01110
Hsc_gene_4895.t1	K03842	AT3G50110.1	K01110
Hsc_gene_13065.t1	K03843	AT5G39400.1	K01110
Hsc_gene_154.t1	K03844	AT5G42370.2	K01113
Hsc_gene_2570.t1	K03845	AT5G42370.1	K01113
Hsc_gene_26205.t1	K03846	AT2G26870.1	K01114
Hsc_gene_10752.t1	K03847	AT1G07230.1	K01114
Hsc_gene_8239.t1	K03848	AT3G03540.1	K01114
Hsc_gene_17227.t1	K03849	AT3G03530.1	K01114
Hsc_gene_21404.t1	K03850	AT3G48610.1	K01114
Hsc_gene_17835.t1	K03857	AT2G42010.1	K01115
Hsc_gene_6706.t1	K03859	AT4G11830.2	K01115
Hsc_gene_3692.t1	K03860	AT4G11830.1	K01115
Hsc_gene_14416.t1	K03867	AT4G35790.1	K01115
Hsc_gene_5766.t1	K03868	AT4G35790.2	K01115
Hsc_gene_6617.t1	K03869	AT4G11840.1	K01115
Hsc_gene_12593.t1	K03870	AT4G11850.1	K01115
Hsc_gene_3738.t1	K03872	AT4G00240.1	K01115
Hsc_gene_6944.t1	K03875	AT1G52570.1	K01115
Hsc_gene_6944.t2	K03875	AT1G55180.1	K01115
Hsc_gene_12304.t1	K03876	AT3G16785.1	K01115
Hsc_gene_14227.t1	K03909	AT3G05630.1	K01115
Hsc_gene_7441.t1	K03926	AT3G15730.1	K01115
Hsc_gene_7441.t2	K03926	AT5G25370.1	K01115
Hsc_gene_24384.t1	K03934	AT1G74210.1	K01126
Hsc_gene_12795.t1	K03935	AT5G08030.1	K01126
Hsc_gene_18756.t1	K03936	AT4G02260.3	K01139
Hsc_gene_20174.t1	K03937	AT2G41460.1	K01142
Hsc_gene_8819.t1	K03939	AT5G02250.1	K01147
Hsc_gene_24089.t1	K03941	AT1G55870.1	K01148
Hsc_gene_4947.t1	K03942	AT3G25440.1	K01148
Hsc_gene_921.t1	K03943	AT3G25430.1	K01148
Hsc_gene_6227.t1	K03946	AT2G47300.2	K01164
Hsc_gene_25243.t1	K03949	AT2G02990.1	K01166
Hsc_gene_5784.t1	K03950	AT2G39780.1	K01166
Hsc_gene_25304.t1	K03951	AT1G14210.1	K01166
Hsc_gene_829.t1	K03952	AT1G26820.1	K01166
Hsc_gene_829.t2	K03952	AT1G14220.1	K01166
Hsc_gene_840.t1	K03953	AT4G25000.1	K01176
Hsc_gene_12298.t1	K03954	AT1G76130.1	K01176
Hsc_gene_18795.t1	K03960	AT1G69830.1	K01176
Hsc_gene_13445.t1	K03961	AT2G32290.1	K01177
Hsc_gene_19621.t1	K03961	AT2G45880.1	K01177
Hsc_gene_4910.t1	K03962	AT4G00490.1	K01177
Hsc_gene_18566.t1	K03964	AT4G17090.1	K01177
Hsc_gene_10769.t1	K03965	AT4G15210.1	K01177
Hsc_gene_8216.t1	K03966	AT3G23920.1	K01177
Hsc_gene_12542.t1	K03968	AT5G45300.1	K01177
Hsc_gene_4881.t1	K03979	AT5G45300.2	K01177
Hsc_gene_2370.t1	K04043	AT2G44560.1	K01179
Hsc_gene_10442.t1	K04077	AT2G44550.1	K01179
Hsc_gene_10441.t1	K04078	AT2G44540.1	K01179
Hsc_gene_10019.t1	K04079	AT2G44570.1	K01179
Hsc_gene_10158.t1	K04131	AT4G39000.1	K01179
Hsc_gene_10158.t2	K04131	AT4G39010.1	K01179
Hsc_gene_6668.t1	K04131	AT4G11050.1	K01179
Hsc_gene_3188.t1	K04131	AT4G24260.1	K01179
Hsc_gene_7201.t1	K04144	AT4G02290.1	K01179
Hsc_gene_12477.t1	K04145	AT4G38990.1	K01179
Hsc_gene_6471.t1	K04145	AT1G70710.1	K01179
Hsc_gene_10079.t1	K04148	AT1G65610.1	K01179
Hsc_gene_10079.t2	K04148	AT1G64390.1	K01179
Hsc_gene_3194.t1	K04153	AT1G23210.1	K01179
Hsc_gene_3194.t2	K04153	AT1G02800.1	K01179
Hsc_gene_19955.t1	K04157	AT1G22880.1	K01179
Hsc_gene_6509.t1	K04163	AT1G71380.1	K01179
Hsc_gene_6294.t1	K04165	AT1G48930.1	K01179
Hsc_gene_13268.t1	K04194	AT3G43860.1	K01179
Hsc_gene_1087.t1	K04206	AT5G49720.1	K01179
Hsc_gene_7239.t1	K04209	AT1G18310.1	K01180
Hsc_gene_19405.t1	K04209	AT5G15870.1	K01180
Hsc_gene_4985.t1	K04209	AT2G43600.1	K01183
Hsc_gene_954.t1	K04209	AT2G43620.1	K01183
Hsc_gene_20127.t1	K04224	AT2G43610.1	K01183
Hsc_gene_12558.t1	K04237	AT2G43580.1	K01183
Hsc_gene_12558.t2	K04237	AT2G43570.1	K01183
Hsc_gene_20160.t1	K04280	AT2G43590.1	K01183
Hsc_gene_16605.t1	K04282	AT4G19720.1	K01183
Hsc_gene_16605.t2	K04282	AT4G19810.1	K01183
Hsc_gene_19803.t1	K04309	AT4G19800.1	K01183
Hsc_gene_21670.t1	K04345	AT4G19820.1	K01183
Hsc_gene_21670.t2	K04345	AT4G19750.1	K01183
Hsc_gene_21363.t1	K04348	AT4G19760.1	K01183
Hsc_gene_21363.t2	K04348	AT4G19730.1	K01183
Hsc_gene_8307.t1	K04351	AT1G56680.1	K01183
Hsc_gene_572.t1	K04353	AT3G54420.1	K01183
Hsc_gene_3145.t1	K04354	AT3G47540.2	K01183
Hsc_gene_8312.t1	K04358	AT5G24090.1	K01183
Hsc_gene_15364.t1	K04361	AT2G43880.1	K01184
Hsc_gene_10141.t1	K04364	AT2G43890.1	K01184
Hsc_gene_9326.t1	K04365	AT2G41850.1	K01184
Hsc_gene_10651.t1	K04368	AT2G43860.1	K01184
Hsc_gene_982.t1	K04371	AT2G43870.1	K01184
Hsc_gene_20094.t1	K04372	AT4G35670.1	K01184
Hsc_gene_26117.t1	K04373	AT4G32370.1	K01184
Hsc_gene_26117.t2	K04373	AT4G32380.1	K01184
Hsc_gene_26117.t3	K04373	AT4G32375.1	K01184
Hsc_gene_18294.t1	K04375	AT1G05660.1	K01184
Hsc_gene_21239.t1	K04378	AT1G05650.1	K01184
Hsc_gene_21239.t2	K04378	AT1G65570.1	K01184
Hsc_gene_21239.t3	K04378	AT3G57510.1	K01184
Hsc_gene_21385.t1	K04382	AT3G07970.1	K01184
Hsc_gene_21385.t2	K04382	AT3G15720.1	K01184
Hsc_gene_21385.t3	K04382	AT3G15720.2	K01184
Hsc_gene_6530.t1	K04392	AT3G59850.1	K01184
Hsc_gene_1758.t1	K04392	AT5G44840.1	K01184
Hsc_gene_8230.t1	K04393	AT5G27530.1	K01184
Hsc_gene_19273.t3	K04399	AT5G14650.1	K01184
Hsc_gene_19273.t4	K04399	AT5G39910.1	K01184
Hsc_gene_6388.t1	K04405	AT5G44830.1	K01184
Hsc_gene_12644.t1	K04406	AT5G17200.1	K01184
Hsc_gene_2537.t1	K04409	AT5G11720.1	K01187
Hsc_gene_21361.t1	K04409	AT2G25630.1	K01188
Hsc_gene_63.t1	K04412	AT2G32860.2	K01188
Hsc_gene_63.t2	K04412	AT2G32860.1	K01188
Hsc_gene_10759.t1	K04417	AT2G44450.1	K01188
Hsc_gene_9185.t1	K04420	AT2G44470.3	K01188
Hsc_gene_9185.t2	K04420	AT2G44490.1	K01188
Hsc_gene_9185.t3	K04420	AT2G44460.1	K01188
Hsc_gene_23561.t1	K04423	AT2G44480.1	K01188
Hsc_gene_2542.t1	K04424	AT4G27830.1	K01188
Hsc_gene_20972.t1	K04426	AT4G27820.1	K01188
Hsc_gene_10199.t1	K04427	AT4G22100.1	K01188
Hsc_gene_10199.t2	K04427	AT1G45191.1	K01188
Hsc_gene_6171.t1	K04429	AT1G45191.2	K01188
Hsc_gene_7561.t1	K04430	AT1G60270.1	K01188
Hsc_gene_7562.t1	K04430	AT1G75940.1	K01188
Hsc_gene_13436.t1	K04431	AT1G66270.1	K01188
Hsc_gene_7420.t1	K04433	AT1G66270.2	K01188
Hsc_gene_9350.t1	K04437	AT1G66280.1	K01188
Hsc_gene_21460.t1	K04438	AT1G60260.1	K01188
Hsc_gene_17540.t1	K04439	AT1G26560.1	K01188
Hsc_gene_17540.t2	K04439	AT1G02850.4	K01188
Hsc_gene_6985.t1	K04440	AT1G02850.5	K01188
Hsc_gene_6985.t2	K04440	AT3G60120.1	K01188
Hsc_gene_21431.t1	K04441	AT3G60130.1	K01188
Hsc_gene_21432.t1	K04441	AT3G47050.2	K01188
Hsc_gene_18829.t1	K04443	AT3G62740.1	K01188
Hsc_gene_15956.t1	K04445	AT3G62750.1	K01188
Hsc_gene_1644.t1	K04456	AT3G09260.1	K01188
Hsc_gene_24101.t1	K04459	AT3G60140.1	K01188
Hsc_gene_13620.t1	K04459	AT3G03640.1	K01188
Hsc_gene_10717.t1	K04460	AT3G21370.1	K01188
Hsc_gene_2561.t1	K04461	AT5G24540.1	K01188
Hsc_gene_5171.t1	K04464	AT5G54570.1	K01188
Hsc_gene_5171.t2	K04464	AT5G28510.1	K01188
Hsc_gene_5171.t3	K04464	AT5G42260.1	K01188
Hsc_gene_18306.t1	K04468	AT5G16580.1	K01188
Hsc_gene_2476.t1	K04482	AT5G36890.1	K01188
Hsc_gene_8820.t1	K04487	AT5G36890.2	K01188
Hsc_gene_46.t1	K04491	AT5G44640.1	K01188
Hsc_gene_46.t2	K04491	AT5G24550.1	K01188
Hsc_gene_13310.t1	K04496	AT3G54440.3	K01190
Hsc_gene_80.t1	K04497	AT3G54440.2	K01190
Hsc_gene_3192.t1	K04498	AT3G54440.1	K01190
Hsc_gene_3192.t2	K04498	AT3G26720.1	K01191
Hsc_gene_1022.t2	K04498	AT5G13980.1	K01191
Hsc_gene_3336.t1	K04499	AT5G13980.2	K01191
Hsc_gene_8327.t1	K04501	AT5G66150.1	K01191
Hsc_gene_7422.t1	K04501	AT2G36190.1	K01193
Hsc_gene_4459.t1	K04505	AT1G55120.1	K01193
Hsc_gene_18758.t1	K04506	AT1G12240.1	K01193
Hsc_gene_21177.t1	K04507	AT1G62660.1	K01193
Hsc_gene_7287.t1	K04510	AT3G13790.1	K01193
Hsc_gene_20920.t1	K04511	AT3G13790.2	K01193
Hsc_gene_21248.t1	K04512	AT3G13784.1	K01193
Hsc_gene_7156.t1	K04513	AT3G52600.1	K01193
Hsc_gene_21315.t1	K04514	AT5G11920.1	K01193
Hsc_gene_18569.t3	K04515	AT5G11920.2	K01193
Hsc_gene_18569.t4	K04515	AT4G24040.1	K01194
Hsc_gene_18569.t5	K04515	AT5G13690.1	K01205
Hsc_gene_7409.t1	K04520	AT2G28100.1	K01206
Hsc_gene_6316.t1	K04523	AT1G67830.1	K01206
Hsc_gene_6316.t2	K04523	AT3G10740.1	K01209
Hsc_gene_19358.t1	K04527	AT5G26120.1	K01209
Hsc_gene_12611.t1	K04530	AT4G18180.1	K01213
Hsc_gene_11432.t1	K04532	AT1G02790.1	K01213
Hsc_gene_6766.t1	K04534	AT3G07850.1	K01213
Hsc_gene_5291.t1	K04534	AT3G14040.1	K01213
Hsc_gene_26095.t1	K04534	AT3G07820.1	K01213
Hsc_gene_21392.t1	K04534	AT3G07830.1	K01213
Hsc_gene_18901.t1	K04536	AT5G48140.1	K01213
Hsc_gene_563.t1	K04536	AT2G39930.1	K01214
Hsc_gene_18760.t1	K04539	AT4G09020.1	K01214
Hsc_gene_6542.t1	K04552	AT1G03310.1	K01214
Hsc_gene_8644.t1	K04554	AT1G03310.2	K01214
Hsc_gene_21354.t1	K04555	AT3G11040.1	K01227
Hsc_gene_20050.t1	K04556	AT5G05460.1	K01227
Hsc_gene_6650.t1	K04559	AT1G24320.1	K01228
Hsc_gene_6185.t1	K04560	AT1G67490.1	K01228
Hsc_gene_6185.t2	K04560	AT1G51590.1	K01230
Hsc_gene_12770.t1	K04564	AT1G51590.2	K01230
Hsc_gene_12643.t1	K04565	AT3G21160.1	K01230
Hsc_gene_8679.t1	K04565	AT5G14950.1	K01231
Hsc_gene_479.t1	K04565	AT1G51490.1	K01237
Hsc_gene_4621.t1	K04567	AT1G51470.1	K01237
Hsc_gene_12344.t1	K04571	AT1G47600.1	K01237
Hsc_gene_7309.t1	K04578	AT1G47600.2	K01237
Hsc_gene_14396.t1	K04592	AT5G48375.1	K01237
Hsc_gene_14396.t2	K04594	AT5G25980.2	K01237
Hsc_gene_14396.t3	K04594	AT5G26000.1	K01237
Hsc_gene_19861.t1	K04600	AT2G36310.1	K01240
Hsc_gene_19861.t2	K04600	AT4G34840.1	K01244
Hsc_gene_10013.t1	K04604	AT4G38800.1	K01244
Hsc_gene_10013.t2	K04604	AT1G80850.1	K01246
Hsc_gene_4538.t1	K04615	AT1G13635.1	K01246
Hsc_gene_15449.t1	K04615	AT1G13635.2	K01246
Hsc_gene_14189.t1	K04630	AT1G15970.1	K01246
Hsc_gene_12308.t1	K04632	AT1G75090.1	K01246
Hsc_gene_6303.t1	K04634	AT3G12710.1	K01246
Hsc_gene_247.t1	K04638	AT5G44680.1	K01246
Hsc_gene_18762.t1	K04640	AT5G57970.1	K01246
Hsc_gene_17534.t2	K04640	AT5G57970.2	K01246
Hsc_gene_17534.t3	K04640	AT1G75230.2	K01247
Hsc_gene_12519.t1	K04646	AT1G75230.1	K01247
Hsc_gene_4244.t1	K04648	AT1G19480.1	K01247
Hsc_gene_4244.t2	K04648	AT1G19480.2	K01247
Hsc_gene_19684.t1	K04649	AT3G50880.1	K01247
Hsc_gene_19679.t1	K04650	AT4G13940.1	K01251
Hsc_gene_21435.t1	K04674	AT4G13940.3	K01251
Hsc_gene_21435.t2	K04674	AT3G23810.1	K01251
Hsc_gene_6581.t1	K04676	AT5G13520.1	K01254
Hsc_gene_10357.t1	K04681	AT2G24200.1	K01255
Hsc_gene_4518.t1	K04682	AT2G24200.2	K01255
Hsc_gene_5716.t1	K04683	AT4G30920.1	K01255
Hsc_gene_18708.t1	K04688	AT4G30910.1	K01255
Hsc_gene_24386.t1	K04702	AT1G63770.5	K01256
Hsc_gene_11478.t1	K04705	AT1G63770.3	K01256
Hsc_gene_11478.t2	K04705	AT1G63770.4	K01256
Hsc_gene_19195.t1	K04706	AT2G14260.1	K01259
Hsc_gene_9955.t1	K04707	AT2G14260.2	K01259
Hsc_gene_22287.t1	K04708	AT4G36760.1	K01262
Hsc_gene_3092.t1	K04712	AT1G09300.1	K01262
Hsc_gene_3092.t2	K04712	AT1G09300.2	K01262
Hsc_gene_4679.t1	K04714	AT3G05350.1	K01262
Hsc_gene_19375.t1	K04714	AT2G45240.1	K01265
Hsc_gene_10644.t1	K04715	AT2G44180.1	K01265
Hsc_gene_2461.t1	K04718	AT4G37040.1	K01265
Hsc_gene_10843.t1	K04727	AT1G13270.1	K01265
Hsc_gene_10843.t2	K04727	AT3G59990.1	K01265
Hsc_gene_10135.t1	K04730	AT3G59990.2	K01265
Hsc_gene_10136.t1	K04730	AT3G59990.3	K01265
Hsc_gene_7315.t1	K04739	AT3G59990.4	K01265
Hsc_gene_7315.t2	K04739	AT3G25740.1	K01265
Hsc_gene_3750.t1	K04794	AT5G04710.1	K01267
Hsc_gene_19373.t1	K04797	AT5G60160.1	K01267
Hsc_gene_20058.t1	K04799	AT5G24260.1	K01278
Hsc_gene_4379.t1	K04802	AT4G20850.1	K01280
Hsc_gene_3754.t1	K04851	AT2G24280.1	K01285
Hsc_gene_988.t1	K04854	AT5G65760.1	K01285
Hsc_gene_988.t2	K04854	AT5G22860.1	K01285
Hsc_gene_12404.t1	K04863	AT5G22860.2	K01285
Hsc_gene_12404.t2	K04863	AT4G07670.1	K01301
Hsc_gene_8640.t1	K04874	AT4G07670.2	K01301
Hsc_gene_8640.t2	K04874	AT3G54720.1	K01301
Hsc_gene_1191.t1	K04886	AT5G19740.1	K01301
Hsc_gene_1191.t2	K04886	AT4G14570.1	K01303
Hsc_gene_8283.t1	K04887	AT1G23440.1	K01304
Hsc_gene_18439.t1	K04892	AT1G56700.1	K01304
Hsc_gene_18439.t2	K04892	AT1G56700.2	K01304
Hsc_gene_18242.t3	K04905	AT1G78660.1	K01307
Hsc_gene_18242.t4	K04905	AT1G78660.3	K01307
Hsc_gene_18242.t5	K04905	AT1G78660.2	K01307
Hsc_gene_1107.t1	K04908	AT1G78680.1	K01307
Hsc_gene_1107.t2	K04908	AT1G78680.2	K01307
Hsc_gene_1108.t1	K04908	AT1G78670.1	K01307
Hsc_gene_1108.t2	K04908	AT4G22960.1	K01309
Hsc_gene_5339.t1	K04919	AT4G11860.1	K01309
Hsc_gene_18720.t1	K04919	AT1G20380.1	K01322
Hsc_gene_6768.t1	K04926	AT1G76140.1	K01322
Hsc_gene_6768.t2	K04926	AT1G76140.2	K01322
Hsc_gene_11450.t1	K04930	AT5G47040.1	K01338
Hsc_gene_11450.t2	K04930	AT1G50380.1	K01354
Hsc_gene_11450.t3	K04930	AT4G17040.1	K01358
Hsc_gene_11450.t4	K04930	AT1G12410.1	K01358
Hsc_gene_22271.t2	K04936	AT1G11750.2	K01358
Hsc_gene_25258.t1	K04944	AT1G11750.1	K01358
Hsc_gene_17603.t1	K04950	AT1G49970.1	K01358
Hsc_gene_8299.t1	K04952	AT1G02560.1	K01358
Hsc_gene_21184.t1	K04958	AT1G66670.1	K01358
Hsc_gene_21184.t2	K04958	AT5G45390.1	K01358
Hsc_gene_4952.t1	K04962	AT5G23140.1	K01358
Hsc_gene_4953.t1	K04962	AT4G01610.1	K01363
Hsc_gene_4953.t2	K04962	AT4G01610.2	K01363
Hsc_gene_12589.t1	K04967	AT1G02300.1	K01363
Hsc_gene_21681.t1	K04974	AT1G02305.1	K01363
Hsc_gene_16513.t1	K04975	AT3G45310.1	K01366
Hsc_gene_16513.t2	K04975	AT3G45310.2	K01366
Hsc_gene_4768.t1	K04975	AT5G60360.3	K01366
Hsc_gene_4768.t2	K04975	AT5G60360.1	K01366
Hsc_gene_10312.t1	K04978	AT5G60360.2	K01366
Hsc_gene_10312.t2	K04978	AT2G25940.1	K01369
Hsc_gene_10225.t1	K05011	AT4G32940.1	K01369
Hsc_gene_574.t1	K05011	AT1G62710.1	K01369
Hsc_gene_5884.t1	K05011	AT3G20210.2	K01369
Hsc_gene_15776.t1	K05012	AT3G20210.1	K01369
Hsc_gene_15776.t2	K05012	AT2G21430.1	K01373
Hsc_gene_15776.t4	K05012	AT4G16190.1	K01373
Hsc_gene_15776.t5	K05012	AT4G39090.1	K01373
Hsc_gene_18668.t1	K05016	AT3G54940.2	K01373
Hsc_gene_12737.t1	K05022	AT3G48380.3	K01376
Hsc_gene_9336.t1	K05034	AT3G48380.1	K01376
Hsc_gene_4892.t1	K05034	AT3G48380.2	K01376
Hsc_gene_15925.t1	K05036	AT4G22050.1	K01379
Hsc_gene_15925.t2	K05036	AT1G69100.1	K01379
Hsc_gene_20300.t1	K05037	AT1G67690.1	K01392
Hsc_gene_12504.t1	K05038	AT5G42620.2	K01404
Hsc_gene_4328.t1	K05038	AT2G41790.1	K01408
Hsc_gene_14418.t1	K05038	AT3G57470.2	K01408
Hsc_gene_7271.t1	K05048	AT3G57470.3	K01408
Hsc_gene_7271.t2	K05048	AT3G57470.1	K01408
Hsc_gene_24181.t1	K05052	AT2G45270.1	K01409
Hsc_gene_16658.t1	K05088	AT4G22720.1	K01409
Hsc_gene_16658.t2	K05088	AT4G22720.2	K01409
Hsc_gene_17564.t1	K05099	AT5G51540.1	K01410
Hsc_gene_17564.t2	K05099	AT1G06900.1	K01411
Hsc_gene_20084.t1	K05110	AT1G51980.1	K01412
Hsc_gene_2419.t1	K05119	AT3G16480.1	K01412
Hsc_gene_4858.t1	K05125	AT5G65620.1	K01414
Hsc_gene_4858.t2	K05125	AT5G10540.1	K01414
Hsc_gene_59.t1	K05128	AT4G34880.1	K01426
Hsc_gene_25133.t1	K05181	AT1G08980.1	K01426
Hsc_gene_425.t1	K05181	AT1G67550.1	K01427
Hsc_gene_425.t2	K05181	AT5G64370.1	K01431
Hsc_gene_425.t3	K05181	AT4G17360.1	K01433
Hsc_gene_425.t4	K05181	AT5G47435.1	K01433
Hsc_gene_17153.t1	K05236	AT5G47435.2	K01433
Hsc_gene_10222.t1	K05273	AT4G17830.2	K01438
Hsc_gene_6531.t1	K05273	AT4G17830.1	K01438
Hsc_gene_6531.t2	K05273	AT5G61540.1	K01444
Hsc_gene_24780.t1	K05273	AT4G37560.1	K01455
Hsc_gene_24780.t2	K05273	AT4G37550.1	K01455
Hsc_gene_15025.t1	K05273	AT4G37550.2	K01455
Hsc_gene_18442.t1	K05273	AT5G49570.1	K01456
Hsc_gene_18511.t1	K05273	AT1G15390.1	K01462
Hsc_gene_18513.t1	K05273	AT5G14660.1	K01462
Hsc_gene_18647.t1	K05273	AT5G14660.2	K01462
Hsc_gene_17180.t1	K05273	AT5G12200.1	K01464
Hsc_gene_17180.t2	K05273	AT4G22930.1	K01465
Hsc_gene_17180.t3	K05273	AT4G04955.1	K01466
Hsc_gene_24161.t1	K05273	AT5G37830.1	K01469
Hsc_gene_5112.t1	K05273	AT4G08900.1	K01476
Hsc_gene_5112.t2	K05273	AT4G08870.1	K01476
Hsc_gene_8647.t1	K05283	AT4G04880.1	K01488
Hsc_gene_12925.t1	K05284	AT2G19570.1	K01489
Hsc_gene_21907.t1	K05285	AT4G29640.1	K01489
Hsc_gene_21907.t2	K05285	AT4G29610.1	K01489
Hsc_gene_21907.t3	K05285	AT4G29630.1	K01489
Hsc_gene_18607.t1	K05286	AT4G29570.1	K01489
Hsc_gene_113.t1	K05288	AT4G29620.1	K01489
Hsc_gene_113.t2	K05288	AT4G29600.1	K01489
Hsc_gene_20197.t1	K05289	AT2G38280.1	K01490
Hsc_gene_5698.t1	K05290	AT2G38280.2	K01490
Hsc_gene_5698.t2	K05290	AT3G48540.1	K01493
Hsc_gene_25196.t1	K05293	AT3G07270.1	K01495
Hsc_gene_19944.t1	K05294	AT3G07270.2	K01495
Hsc_gene_18563.t1	K05305	AT3G44300.1	K01501
Hsc_gene_18563.t2	K05305	AT3G44320.1	K01501
Hsc_gene_14670.t1	K05309	AT3G44310.1	K01501
Hsc_gene_10679.t1	K05312	AT3G44310.3	K01501
Hsc_gene_12466.t1	K05312	AT2G46860.1	K01507
Hsc_gene_12467.t1	K05312	AT2G18230.1	K01507
Hsc_gene_4594.t1	K05312	AT4G01480.1	K01507
Hsc_gene_21624.t1	K05312	AT1G01050.1	K01507
Hsc_gene_18631.t1	K05312	AT3G53620.1	K01507
Hsc_gene_2414.t1	K05312	AT5G09650.1	K01507
Hsc_gene_131.t1	K05312	AT2G02970.1	K01510
Hsc_gene_131.t2	K05312	AT1G14250.1	K01510
Hsc_gene_20958.t1	K05312	AT1G14240.1	K01510
Hsc_gene_26309.t1	K05312	AT1G14240.2	K01510
Hsc_gene_18666.t1	K05313	AT1G14240.4	K01510
Hsc_gene_19056.t1	K05313	AT1G14240.3	K01510
Hsc_gene_995.t1	K05313	AT1G14230.1	K01510
Hsc_gene_26317.t1	K05313	AT5G03370.1	K01512
Hsc_gene_26317.t2	K05313	AT4G29680.1	K01513
Hsc_gene_25215.t1	K05323	AT4G24730.2	K01517
Hsc_gene_5865.t1	K05323	AT4G24730.3	K01517
Hsc_gene_5865.t2	K05323	AT4G13720.1	K01519
Hsc_gene_19070.t1	K05330	AT3G46940.1	K01520
Hsc_gene_20307.t1	K05360	AT5G58240.1	K01522
Hsc_gene_20030.t1	K05399	AT5G58240.2	K01522
Hsc_gene_4539.t1	K05402	AT1G09195.2	K01524
Hsc_gene_9898.t1	K05496	AT1G73230.1	K01527
Hsc_gene_3147.t1	K05497	AT1G17880.1	K01527
Hsc_gene_3147.t2	K05497	AT1G10290.1	K01528
Hsc_gene_3147.t3	K05497	AT1G59610.1	K01528
Hsc_gene_4245.t1	K05542	AT1G54280.1	K01530
Hsc_gene_13832.t1	K05543	AT1G17500.1	K01530
Hsc_gene_11490.t1	K05544	AT1G68710.1	K01530
Hsc_gene_5695.t1	K05545	AT1G72700.1	K01530
Hsc_gene_5695.t2	K05545	AT1G26130.2	K01530
Hsc_gene_10048.t1	K05546	AT1G26130.1	K01530
Hsc_gene_15740.t1	K05547	AT1G13210.1	K01530
Hsc_gene_15740.t2	K05547	AT3G13900.1	K01530
Hsc_gene_15745.t1	K05547	AT3G25610.1	K01530
Hsc_gene_13170.t1	K05592	AT3G27870.1	K01530
Hsc_gene_21628.t1	K05605	AT5G44240.1	K01530
Hsc_gene_2086.t1	K05607	AT5G44240.2	K01530
Hsc_gene_23577.t1	K05607	AT2G19110.1	K01534
Hsc_gene_6695.t1	K05609	AT4G30110.1	K01534
Hsc_gene_8613.t1	K05610	AT4G30120.1	K01534
Hsc_gene_1959.t1	K05610	AT4G37270.1	K01534
Hsc_gene_6440.t1	K05613	AT2G07560.1	K01535
Hsc_gene_5082.t1	K05613	AT2G18960.1	K01535
Hsc_gene_7985.t1	K05613	AT2G24520.1	K01535
Hsc_gene_19728.t1	K05628	AT4G30190.2	K01535
Hsc_gene_548.t1	K05633	AT4G30190.1	K01535
Hsc_gene_5726.t1	K05635	AT4G11730.1	K01535
Hsc_gene_26480.t1	K05636	AT1G17260.1	K01535
Hsc_gene_10296.t1	K05637	AT1G80660.1	K01535
Hsc_gene_19883.t1	K05641	AT1G80660.2	K01535
Hsc_gene_15861.t1	K05655	AT3G60330.1	K01535
Hsc_gene_10195.t1	K05656	AT3G60330.2	K01535
Hsc_gene_2398.t1	K05657	AT3G42640.1	K01535
Hsc_gene_20091.t2	K05658	AT3G47950.1	K01535
Hsc_gene_141.t3	K05658	AT5G57350.1	K01535
Hsc_gene_5755.t1	K05662	AT5G57350.2	K01535
Hsc_gene_10290.t1	K05665	AT5G62670.1	K01535
Hsc_gene_4663.t1	K05668	AT2G41560.1	K01537
Hsc_gene_4663.t2	K05668	AT2G22950.1	K01537
Hsc_gene_18628.t1	K05674	AT4G37640.1	K01537
Hsc_gene_503.t1	K05677	AT4G00900.1	K01537
Hsc_gene_2562.t1	K05678	AT4G29900.1	K01537
Hsc_gene_20312.t1	K05687	AT1G07810.1	K01537
Hsc_gene_20323.t1	K05687	AT1G07670.1	K01537
Hsc_gene_6474.t1	K05688	AT1G27770.1	K01537
Hsc_gene_2434.t1	K05691	AT3G22910.1	K01537
Hsc_gene_25229.t1	K05692	AT3G57330.1	K01537
Hsc_gene_25230.t1	K05692	AT3G21180.1	K01537
Hsc_gene_18990.t1	K05692	AT3G63380.1	K01537
Hsc_gene_6932.t1	K05694	AT5G57110.1	K01537
Hsc_gene_1233.t1	K05695	AT5G57110.2	K01537
Hsc_gene_1233.t2	K05695	AT1G01910.1	K01551
Hsc_gene_7633.t1	K05702	AT1G01910.2	K01551
Hsc_gene_23318.t1	K05704	AT1G01910.4	K01551
Hsc_gene_23319.t1	K05704	AT1G01910.3	K01551
Hsc_gene_1967.t1	K05719	AT3G10350.2	K01551
Hsc_gene_21411.t1	K05723	AT3G10350.1	K01551
Hsc_gene_6194.t1	K05728	AT5G60730.1	K01551
Hsc_gene_14931.t1	K05730	AT1G12050.1	K01555
Hsc_gene_19344.t1	K05741	AT4G15940.1	K01557
Hsc_gene_4387.t1	K05749	AT3G16700.1	K01557
Hsc_gene_14186.t1	K05750	AT4G33070.1	K01568
Hsc_gene_24098.t1	K05751	AT5G01320.1	K01568
Hsc_gene_24098.t2	K05751	AT5G01330.1	K01568
Hsc_gene_6747.t1	K05754	AT5G54960.1	K01568
Hsc_gene_6307.t1	K05756	AT4G04320.1	K01578
Hsc_gene_8298.t1	K05757	AT4G04320.2	K01578
Hsc_gene_8298.t2	K05757	AT2G02010.1	K01580
Hsc_gene_24172.t1	K05758	AT2G02000.1	K01580
Hsc_gene_24172.t2	K05758	AT1G65960.2	K01580
Hsc_gene_5237.t1	K05759	AT3G17760.1	K01580
Hsc_gene_18665.t1	K05759	AT3G17760.2	K01580
Hsc_gene_6550.t1	K05760	AT5G17330.1	K01580
Hsc_gene_6550.t2	K05760	AT2G16500.1	K01583
Hsc_gene_1135.t1	K05765	AT4G34710.1	K01583
Hsc_gene_12897.t1	K05766	AT4G34710.2	K01583
Hsc_gene_4687.t1	K05768	AT3G14390.1	K01586
Hsc_gene_1061.t1	K05769	AT5G11880.1	K01586
Hsc_gene_1061.t2	K05769	AT1G43710.1	K01590
Hsc_gene_1061.t3	K05769	AT4G28680.2	K01592
Hsc_gene_10640.t1	K05770	AT4G28680.3	K01592
Hsc_gene_2392.t1	K05849	AT4G28680.1	K01592
Hsc_gene_2392.t2	K05849	AT4G28680.4	K01592
Hsc_gene_24294.t1	K05849	AT2G20340.1	K01593
Hsc_gene_20150.t1	K05850	AT2G42600.1	K01595
Hsc_gene_3152.t1	K05850	AT2G42600.2	K01595
Hsc_gene_5063.t1	K05850	AT1G68750.1	K01595
Hsc_gene_11463.t1	K05850	AT1G53310.1	K01595
Hsc_gene_25386.t1	K05853	AT1G53310.2	K01595
Hsc_gene_22310.t1	K05857	AT1G53310.3	K01595
Hsc_gene_20259.t1	K05860	AT3G14940.1	K01595
Hsc_gene_20259.t2	K05860	AT2G38700.1	K01597
Hsc_gene_8692.t1	K05863	AT3G54250.1	K01597
Hsc_gene_8693.t1	K05863	AT1G48605.1	K01598
Hsc_gene_8694.t1	K05863	AT3G18030.1	K01598
Hsc_gene_6609.t1	K05863	AT2G40490.1	K01599
Hsc_gene_22855.t1	K05863	AT3G14930.1	K01599
Hsc_gene_409.t1	K05868	AT3G14930.2	K01599
Hsc_gene_26084.t1	K05870	AT3G14930.3	K01599
Hsc_gene_26084.t2	K05870	AT1G67090.1	K01602
Hsc_gene_8535.t1	K05888	AT5G38420.1	K01602
Hsc_gene_8536.t1	K05888	AT5G38430.1	K01602
Hsc_gene_5858.t1	K05929	AT5G38410.3	K01602
Hsc_gene_16728.t1	K05931	AT5G38410.1	K01602
Hsc_gene_4550.t1	K05948	AT5G38410.2	K01602
Hsc_gene_24356.t1	K05954	AT2G04400.1	K01609
Hsc_gene_10184.t1	K05956	AT5G48220.1	K01609
Hsc_gene_23237.t1	K06013	AT5G48220.3	K01609
Hsc_gene_8281.t1	K06027	AT5G48220.2	K01609
Hsc_gene_20905.t1	K06030	AT4G37870.1	K01610
Hsc_gene_2528.t1	K06051	AT5G65690.1	K01610
Hsc_gene_6235.t1	K06053	AT3G02470.1	K01611
Hsc_gene_11753.t1	K06057	AT3G02470.3	K01611
Hsc_gene_20021.t1	K06058	AT3G02470.4	K01611
Hsc_gene_20021.t2	K06058	AT3G25570.1	K01611
Hsc_gene_7071.t1	K06058	AT3G25570.2	K01611
Hsc_gene_7071.t2	K06058	AT5G15950.1	K01611
Hsc_gene_7071.t3	K06058	AT5G15950.2	K01611
Hsc_gene_26406.t1	K06059	AT5G18930.1	K01611
Hsc_gene_26406.t2	K06059	AT4G25970.1	K01613
Hsc_gene_3042.t1	K06062	AT4G16700.1	K01613
Hsc_gene_12791.t1	K06063	AT5G57190.1	K01613
Hsc_gene_18743.t1	K06066	AT1G08630.1	K01620
Hsc_gene_10608.t1	K06067	AT1G08630.2	K01620
Hsc_gene_20224.t1	K06067	AT1G08630.3	K01620
Hsc_gene_7926.t1	K06067	AT1G08630.4	K01620
Hsc_gene_20114.t1	K06068	AT1G08630.5	K01620
Hsc_gene_20973.t1	K06069	AT3G04520.1	K01620
Hsc_gene_10059.t1	K06070	AT3G04520.2	K01620
Hsc_gene_21296.t1	K06070	AT2G01140.1	K01623
Hsc_gene_10796.t2	K06072	AT2G36460.1	K01623
Hsc_gene_14682.t1	K06082	AT2G21330.1	K01623
Hsc_gene_14682.t2	K06082	AT2G21330.3	K01623
Hsc_gene_5747.t1	K06093	AT4G26530.1	K01623
Hsc_gene_7296.t1	K06094	AT4G26530.2	K01623
Hsc_gene_443.t1	K06095	AT4G38970.1	K01623
Hsc_gene_443.t2	K06095	AT4G26520.1	K01623
Hsc_gene_20199.t1	K06096	AT3G52930.1	K01623
Hsc_gene_6968.t1	K06099	AT5G03690.1	K01623
Hsc_gene_10229.t1	K06100	AT5G03690.2	K01623
Hsc_gene_10229.t2	K06100	AT4G39980.1	K01626
Hsc_gene_24213.t1	K06101	AT4G33510.1	K01626
Hsc_gene_24213.t2	K06101	AT1G22410.1	K01626
Hsc_gene_4664.t1	K06103	AT1G79500.1	K01627
Hsc_gene_5050.t1	K06104	AT1G79500.2	K01627
Hsc_gene_13080.t1	K06106	AT1G79500.3	K01627
Hsc_gene_13888.t1	K06107	AT1G79500.4	K01627
Hsc_gene_6960.t1	K06110	AT1G16340.4	K01627
Hsc_gene_6728.t1	K06111	AT1G16340.1	K01627
Hsc_gene_14897.t1	K06113	AT1G16340.2	K01627
Hsc_gene_14897.t2	K06113	AT1G16340.3	K01627
Hsc_gene_14897.t3	K06113	AT3G11750.1	K01633
Hsc_gene_14897.t4	K06113	AT3G21730.1	K01633
Hsc_gene_23607.t1	K06114	AT3G21730.2	K01633
Hsc_gene_12730.t1	K06115	AT5G62980.1	K01633
Hsc_gene_12730.t2	K06115	AT1G27980.1	K01634
Hsc_gene_2516.t1	K06115	AT3G21720.1	K01637
Hsc_gene_2516.t2	K06115	AT5G03860.1	K01638
Hsc_gene_18428.t1	K06123	AT5G03860.2	K01638
Hsc_gene_11429.t2	K06125	AT2G26800.2	K01640
Hsc_gene_25201.t1	K06126	AT2G26800.1	K01640
Hsc_gene_8402.t1	K06127	AT4G11820.2	K01641
Hsc_gene_10682.t1	K06129	AT2G44350.2	K01647
Hsc_gene_21903.t1	K06129	AT2G44350.1	K01647
Hsc_gene_17213.t1	K06129	AT2G42790.1	K01647
Hsc_gene_17213.t2	K06129	AT3G60100.1	K01647
Hsc_gene_3097.t1	K06130	AT3G58750.1	K01647
Hsc_gene_3097.t2	K06130	AT3G58740.1	K01647
Hsc_gene_7413.t1	K06133	AT1G10670.3	K01648
Hsc_gene_8226.t1	K06134	AT1G10670.1	K01648
Hsc_gene_20091.t1	K06147	AT1G10670.2	K01648
Hsc_gene_708.t1	K06158	AT1G10670.4	K01648
Hsc_gene_18564.t1	K06171	AT1G60810.1	K01648
Hsc_gene_18564.t2	K06171	AT1G09430.1	K01648
Hsc_gene_8063.t1	K06172	AT3G06650.1	K01648
Hsc_gene_4651.t1	K06173	AT5G49460.1	K01648
Hsc_gene_4651.t2	K06173	AT1G74040.1	K01649
Hsc_gene_12214.t1	K06174	AT1G18500.1	K01649
Hsc_gene_9342.t1	K06176	AT3G48560.1	K01652
Hsc_gene_8.t1	K06184	AT2G31810.1	K01653
Hsc_gene_20950.t1	K06185	AT2G31810.3	K01653
Hsc_gene_7481.t1	K06201	AT2G31810.2	K01653
Hsc_gene_21137.t1	K06210	AT5G16290.1	K01653
Hsc_gene_21340.t1	K06210	AT5G16290.2	K01653
Hsc_gene_14370.t1	K06215	AT2G29690.1	K01657
Hsc_gene_10248.t1	K06220	AT3G55870.1	K01657
Hsc_gene_14095.t1	K06225	AT5G05730.2	K01657
Hsc_gene_6977.t1	K06225	AT5G05730.1	K01657
Hsc_gene_6977.t2	K06225	AT1G25083.1	K01658
Hsc_gene_6755.t1	K06230	AT1G25220.2	K01658
Hsc_gene_6755.t2	K06230	AT1G25220.1	K01658
Hsc_gene_20992.t1	K06230	AT1G25155.1	K01658
Hsc_gene_23979.t1	K06233	AT1G24807.1	K01658
Hsc_gene_15889.t1	K06238	AT1G24909.1	K01658
Hsc_gene_5262.t1	K06240	AT5G57890.1	K01658
Hsc_gene_5266.t1	K06240	AT1G60550.1	K01661
Hsc_gene_9117.t1	K06265	AT4G15560.1	K01662
Hsc_gene_2517.t1	K06268	AT3G21500.2	K01662
Hsc_gene_12669.t1	K06269	AT3G21500.1	K01662
Hsc_gene_8333.t1	K06269	AT5G11380.1	K01662
Hsc_gene_2513.t1	K06269	AT5G11380.2	K01662
Hsc_gene_6911.t1	K06270	AT4G26900.1	K01663
Hsc_gene_6911.t2	K06270	AT1G12370.2	K01669
Hsc_gene_7144.t1	K06271	AT1G12370.1	K01669
Hsc_gene_1974.t1	K06272	AT5G24850.1	K01669
Hsc_gene_4928.t1	K06275	AT4G33580.2	K01673
Hsc_gene_6612.t1	K06276	AT4G33580.1	K01673
Hsc_gene_6612.t2	K06276	AT1G23730.1	K01673
Hsc_gene_22269.t1	K06278	AT1G70410.2	K01673
Hsc_gene_22269.t2	K06278	AT1G70410.1	K01673
Hsc_gene_15943.t1	K06287	AT1G70410.3	K01673
Hsc_gene_3156.t1	K06316	AT1G58180.2	K01673
Hsc_gene_10654.t1	K06497	AT1G58180.4	K01673
Hsc_gene_13974.t1	K06530	AT3G01500.2	K01673
Hsc_gene_13974.t2	K06530	AT3G01500.3	K01673
Hsc_gene_13974.t3	K06530	AT3G01500.1	K01673
Hsc_gene_13974.t4	K06530	AT5G14740.1	K01673
Hsc_gene_13974.t5	K06530	AT5G14740.3	K01673
Hsc_gene_13974.t6	K06530	AT5G14740.4	K01673
Hsc_gene_12495.t1	K06532	AT5G14740.2	K01673
Hsc_gene_18900.t1	K06568	AT2G28210.1	K01674
Hsc_gene_26077.t1	K06580	AT4G20990.1	K01674
Hsc_gene_5790.t1	K06580	AT4G21000.1	K01674
Hsc_gene_21784.t1	K06609	AT1G08080.1	K01674
Hsc_gene_21785.t1	K06609	AT1G08065.1	K01674
Hsc_gene_10360.t1	K06619	AT3G52720.1	K01674
Hsc_gene_20944.t1	K06620	AT5G56330.1	K01674
Hsc_gene_175.t1	K06626	AT5G04180.1	K01674
Hsc_gene_6802.t1	K06627	AT2G47510.1	K01679
Hsc_gene_6807.t1	K06627	AT2G47510.2	K01679
Hsc_gene_21131.t1	K06627	AT5G50950.1	K01679
Hsc_gene_3001.t1	K06627	AT5G50950.2	K01679
Hsc_gene_3001.t2	K06627	AT5G50950.3	K01679
Hsc_gene_6575.t1	K06631	AT2G05710.1	K01681
Hsc_gene_6580.t1	K06631	AT4G35830.1	K01681
Hsc_gene_24171.t1	K06633	AT4G35830.2	K01681
Hsc_gene_6491.t1	K06634	AT4G26970.1	K01681
Hsc_gene_19996.t1	K06636	AT3G23940.1	K01687
Hsc_gene_26125.t1	K06639	AT3G23940.2	K01687
Hsc_gene_19356.t1	K06640	AT2G36530.1	K01689
Hsc_gene_20896.t1	K06662	AT2G29560.1	K01689
Hsc_gene_20896.t2	K06662	AT1G74030.1	K01689
Hsc_gene_20896.t3	K06662	AT4G16210.1	K01692
Hsc_gene_19724.t1	K06669	AT4G14910.2	K01693
Hsc_gene_10739.t1	K06670	AT4G14910.3	K01693
Hsc_gene_20968.t1	K06671	AT4G14910.1	K01693
Hsc_gene_12946.t1	K06672	AT3G22425.2	K01693
Hsc_gene_3649.t1	K06674	AT4G02610.1	K01695
Hsc_gene_6878.t1	K06675	AT3G54640.1	K01695
Hsc_gene_9984.t1	K06677	AT4G27070.1	K01696
Hsc_gene_9984.t2	K06677	AT5G28237.1	K01696
Hsc_gene_14001.t2	K06677	AT5G54810.1	K01696
Hsc_gene_21394.t1	K06685	AT1G44318.1	K01698
Hsc_gene_6454.t1	K06689	AT1G69740.1	K01698
Hsc_gene_2599.t1	K06691	AT1G69740.2	K01698
Hsc_gene_910.t1	K06694	AT4G13430.1	K01703
Hsc_gene_9731.t1	K06698	AT2G43090.1	K01704
Hsc_gene_9731.t2	K06698	AT3G51160.1	K01711
Hsc_gene_21941.t1	K06699	AT5G66280.1	K01711
Hsc_gene_21941.t2	K06699	AT2G45440.1	K01714
Hsc_gene_8793.t1	K06704	AT3G60880.2	K01714
Hsc_gene_8793.t2	K06704	AT3G60880.1	K01714
Hsc_gene_13061.t1	K06709	AT2G26540.1	K01719
Hsc_gene_7195.t1	K06754	AT5G42650.1	K01723
Hsc_gene_6347.t1	K06756	AT3G23490.1	K01725
Hsc_gene_16570.t1	K06756	AT1G47260.1	K01726
Hsc_gene_16570.t2	K06756	AT1G19580.1	K01726
Hsc_gene_18966.t1	K06816	AT3G48680.1	K01726
Hsc_gene_18966.t2	K06816	AT5G66510.2	K01726
Hsc_gene_6346.t1	K06820	AT5G66510.1	K01726
Hsc_gene_6459.t1	K06820	AT5G63510.2	K01726
Hsc_gene_6666.t1	K06826	AT5G63510.1	K01726
Hsc_gene_7317.t1	K06839	AT2G02720.1	K01728
Hsc_gene_14423.t1	K06842	AT4G22090.1	K01728
Hsc_gene_14423.t2	K06842	AT4G24780.1	K01728
Hsc_gene_968.t1	K06843	AT4G24780.2	K01728
Hsc_gene_968.t2	K06843	AT4G13210.2	K01728
Hsc_gene_1019.t2	K06867	AT4G22080.1	K01728
Hsc_gene_20739.t1	K06867	AT4G13710.1	K01728
Hsc_gene_28.t1	K06874	AT4G13710.2	K01728
Hsc_gene_12738.t1	K06875	AT1G14420.1	K01728
Hsc_gene_12406.t1	K06910	AT1G11920.1	K01728
Hsc_gene_3937.t1	K06927	AT1G67750.1	K01728
Hsc_gene_22664.t1	K06927	AT1G30350.1	K01728
Hsc_gene_4863.t1	K06943	AT1G04680.1	K01728
Hsc_gene_2027.t1	K06944	AT3G24230.1	K01728
Hsc_gene_2372.t1	K06961	AT3G24670.1	K01728
Hsc_gene_5542.t1	K06963	AT3G01270.1	K01728
Hsc_gene_18841.t1	K06965	AT3G54920.1	K01728
Hsc_gene_3724.t1	K06971	AT3G55140.1	K01728
Hsc_gene_10527.t1	K06989	AT3G27400.1	K01728
Hsc_gene_12768.t1	K06990	AT3G53190.1	K01728
Hsc_gene_22329.t1	K06997	AT3G09540.1	K01728
Hsc_gene_908.t1	K07023	AT3G07010.1	K01728
Hsc_gene_908.t2	K07023	AT5G55720.1	K01728
Hsc_gene_22572.t1	K07023	AT5G15110.1	K01728
Hsc_gene_22572.t3	K07023	AT5G09280.1	K01728
Hsc_gene_24224.t1	K07100	AT5G48900.1	K01728
Hsc_gene_19968.t1	K07117	AT5G04310.1	K01728
Hsc_gene_19987.t1	K07127	AT5G63180.1	K01728
Hsc_gene_19671.t1	K07151	AT4G29840.1	K01733
Hsc_gene_20990.t1	K07152	AT1G72810.1	K01733
Hsc_gene_544.t1	K07178	AT5G66120.2	K01735
Hsc_gene_10612.t1	K07179	AT5G66120.1	K01735
Hsc_gene_7280.t1	K07188	AT1G48850.1	K01736
Hsc_gene_25589.t1	K07189	AT2G43750.1	K01738
Hsc_gene_25589.t2	K07189	AT2G43750.2	K01738
Hsc_gene_10181.t1	K07190	AT4G14880.1	K01738
Hsc_gene_17570.t1	K07190	AT4G14880.2	K01738
Hsc_gene_672.t2	K07195	AT4G14880.3	K01738
Hsc_gene_25431.t1	K07198	AT4G14880.4	K01738
Hsc_gene_105.t1	K07199	AT1G55880.1	K01738
Hsc_gene_10832.t1	K07200	AT3G59760.1	K01738
Hsc_gene_4290.t1	K07203	AT3G59760.2	K01738
Hsc_gene_1012.t1	K07204	AT3G59760.3	K01738
Hsc_gene_2440.t1	K07232	AT3G22460.1	K01738
Hsc_gene_8398.t1	K07277	AT3G04940.1	K01738
Hsc_gene_2456.t1	K07293	AT5G28030.1	K01738
Hsc_gene_121.t1	K07295	AT5G28030.2	K01738
Hsc_gene_18709.t1	K07297	AT5G28020.1	K01738
Hsc_gene_21470.t1	K07297	AT5G28020.2	K01738
Hsc_gene_12217.t1	K07298	AT5G28020.3	K01738
Hsc_gene_12217.t2	K07298	AT5G28020.4	K01738
Hsc_gene_3895.t1	K07299	AT5G28020.6	K01738
Hsc_gene_12927.t1	K07304	AT1G33320.1	K01739
Hsc_gene_4546.t1	K07305	AT3G01120.1	K01739
Hsc_gene_18305.t3	K07359	AT5G08280.1	K01749
Hsc_gene_13032.t1	K07369	AT3G10050.1	K01754
Hsc_gene_20119.t1	K07374	AT5G10920.1	K01755
Hsc_gene_6508.t1	K07374	AT4G18440.1	K01756
Hsc_gene_15475.t1	K07374	AT1G36280.1	K01756
Hsc_gene_21575.t1	K07374	AT1G36280.2	K01756
Hsc_gene_18906.t1	K07375	AT1G74000.1	K01757
Hsc_gene_558.t1	K07375	AT1G74020.1	K01757
Hsc_gene_11418.t1	K07375	AT1G74010.1	K01757
Hsc_gene_24340.t1	K07375	AT1G11840.6	K01759
Hsc_gene_6384.t1	K07376	AT1G11840.1	K01759
Hsc_gene_4680.t1	K07378	AT1G11840.2	K01759
Hsc_gene_4680.t2	K07378	AT1G11840.3	K01759
Hsc_gene_21409.t1	K07390	AT1G11840.4	K01759
Hsc_gene_2519.t1	K07427	AT1G11840.5	K01759
Hsc_gene_5783.t1	K07441	AT1G08110.4	K01759
Hsc_gene_8676.t1	K07442	AT1G08110.1	K01759
Hsc_gene_7458.t1	K07466	AT1G08110.2	K01759
Hsc_gene_18029.t1	K07497	AT1G08110.3	K01759
Hsc_gene_21568.t1	K07497	AT1G67280.1	K01759
Hsc_gene_6025.t1	K07497	AT1G67280.2	K01759
Hsc_gene_3140.t1	K07508	AT3G57050.1	K01760
Hsc_gene_5836.t1	K07509	AT3G57050.2	K01760
Hsc_gene_10806.t1	K07511	AT1G64660.1	K01761
Hsc_gene_10806.t2	K07511	AT2G22810.1	K01762
Hsc_gene_13117.t1	K07512	AT4G37770.1	K01762
Hsc_gene_22217.t1	K07515	AT4G26200.1	K01762
Hsc_gene_10321.t1	K07520	AT4G08040.1	K01762
Hsc_gene_6370.t1	K07521	AT3G49700.1	K01762
Hsc_gene_6370.t2	K07521	AT5G65800.1	K01762
Hsc_gene_6370.t3	K07521	AT2G43980.1	K01765
Hsc_gene_23249.t1	K07526	AT1G63970.1	K01770
Hsc_gene_26526.t1	K07532	AT2G30390.2	K01772
Hsc_gene_26526.t2	K07532	AT2G30390.1	K01772
Hsc_gene_26526.t3	K07532	AT5G26030.1	K01772
Hsc_gene_26526.t4	K07532	AT5G26030.2	K01772
Hsc_gene_26526.t5	K07532	AT3G53580.1	K01778
Hsc_gene_21353.t1	K07542	AT1G63290.1	K01783
Hsc_gene_18842.t1	K07554	AT3G01850.1	K01783
Hsc_gene_8383.t1	K07556	AT3G01850.2	K01783
Hsc_gene_4541.t1	K07560	AT5G61410.1	K01783
Hsc_gene_15015.t1	K07561	AT5G61410.2	K01783
Hsc_gene_25249.t1	K07562	AT4G23920.1	K01784
Hsc_gene_21339.t1	K07565	AT4G10960.1	K01784
Hsc_gene_904.t1	K07573	AT1G64440.1	K01784
Hsc_gene_21433.t1	K07575	AT1G12780.1	K01784
Hsc_gene_8008.t1	K07583	AT1G63180.1	K01784
Hsc_gene_2070.t1	K07611	AT3G47800.1	K01785
Hsc_gene_9952.t1	K07634	AT3G01260.1	K01785
Hsc_gene_18826.t1	K07739	AT3G17940.1	K01785
Hsc_gene_4307.t1	K07752	AT5G15140.1	K01785
Hsc_gene_4307.t2	K07752	AT4G23730.1	K01792
Hsc_gene_6250.t1	K07756	AT4G25900.1	K01792
Hsc_gene_485.t1	K07759	AT3G01590.1	K01792
Hsc_gene_9975.t1	K07765	AT3G01590.2	K01792
Hsc_gene_9975.t2	K07765	AT3G61610.1	K01792
Hsc_gene_12834.t1	K07767	AT5G57330.1	K01792
Hsc_gene_12834.t2	K07767	AT5G14500.1	K01792
Hsc_gene_2620.t1	K07819	AT5G66530.1	K01792
Hsc_gene_15156.t1	K07827	AT5G66530.2	K01792
Hsc_gene_12894.t1	K07830	AT2G02390.3	K01800
Hsc_gene_25176.t1	K07831	AT2G02390.1	K01800
Hsc_gene_25369.t1	K07834	AT2G02380.1	K01800
Hsc_gene_25369.t2	K07834	AT2G43560.1	K01802
Hsc_gene_9129.t1	K07838	AT2G29960.1	K01802
Hsc_gene_17566.t1	K07870	AT2G16600.1	K01802
Hsc_gene_2597.t1	K07874	AT2G21130.1	K01802
Hsc_gene_19688.t1	K07876	AT4G34870.1	K01802
Hsc_gene_25360.t1	K07877	AT4G38740.1	K01802
Hsc_gene_21557.t1	K07881	AT4G39710.1	K01802
Hsc_gene_18905.t1	K07883	AT1G20810.1	K01802
Hsc_gene_12330.t1	K07889	AT3G56070.1	K01802
Hsc_gene_5081.t1	K07890	AT3G56070.2	K01802
Hsc_gene_20965.t1	K07890	AT3G22920.1	K01802
Hsc_gene_6857.t1	K07893	AT3G55920.1	K01802
Hsc_gene_10115.t1	K07897	AT3G55520.1	K01802
Hsc_gene_551.t1	K07903	AT5G05420.1	K01802
Hsc_gene_24699.t1	K07904	AT5G58710.1	K01802
Hsc_gene_9428.t1	K07904	AT5G64350.1	K01802
Hsc_gene_7375.t1	K07910	AT5G48570.1	K01802
Hsc_gene_24087.t1	K07914	AT5G45680.1	K01802
Hsc_gene_6451.t1	K07915	AT2G21170.1	K01803
Hsc_gene_6451.t2	K07915	AT2G21170.2	K01803
Hsc_gene_4871.t1	K07917	AT3G55440.1	K01803
Hsc_gene_4676.t1	K07918	AT5G57655.2	K01805
Hsc_gene_6191.t1	K07920	AT2G01290.1	K01807
Hsc_gene_20042.t1	K07925	AT1G71100.1	K01807
Hsc_gene_23225.t1	K07930	AT3G04790.1	K01807
Hsc_gene_6677.t1	K07933	AT5G44520.1	K01807
Hsc_gene_6344.t1	K07935	AT1G67070.1	K01809
Hsc_gene_7389.t1	K07936	AT3G02570.1	K01809
Hsc_gene_9333.t1	K07937	AT4G24620.1	K01810
Hsc_gene_3183.t1	K07937	AT4G24620.2	K01810
Hsc_gene_1299.t1	K07941	AT5G42740.1	K01810
Hsc_gene_215.t1	K07942	AT2G36230.1	K01814
Hsc_gene_20229.t1	K07944	AT1G29410.2	K01817
Hsc_gene_4796.t1	K07951	AT1G07780.1	K01817
Hsc_gene_15482.t1	K07952	AT1G07780.2	K01817
Hsc_gene_10561.t1	K07953	AT1G07780.3	K01817
Hsc_gene_3025.t1	K07955	AT1G07780.5	K01817
Hsc_gene_24218.t1	K07962	AT5G05590.1	K01817
Hsc_gene_10648.t1	K07968	AT3G02780.1	K01823
Hsc_gene_9440.t1	K07968	AT5G16440.1	K01823
Hsc_gene_7289.t2	K07976	AT1G20050.1	K01824
Hsc_gene_25979.t1	K08002	AT1G78050.1	K01834
Hsc_gene_18552.t1	K08018	AT1G22170.1	K01834
Hsc_gene_4596.t1	K08024	AT1G23190.1	K01835
Hsc_gene_24102.t1	K08026	AT1G70730.3	K01835
Hsc_gene_4268.t1	K08027	AT1G70730.2	K01835
Hsc_gene_4268.t2	K08027	AT1G70730.1	K01835
Hsc_gene_25692.t1	K08031	AT5G51820.1	K01835
Hsc_gene_25692.t2	K08031	AT5G17530.1	K01835
Hsc_gene_25692.t3	K08031	AT5G17530.2	K01835
Hsc_gene_6883.t1	K08031	AT5G18070.1	K01836
Hsc_gene_6883.t2	K08031	AT3G48730.1	K01845
Hsc_gene_6884.t1	K08031	AT5G63570.1	K01845
Hsc_gene_6884.t2	K08031	AT1G69370.1	K01850
Hsc_gene_6884.t3	K08031	AT3G29200.1	K01850
Hsc_gene_2547.t1	K08035	AT5G10870.1	K01850
Hsc_gene_2547.t2	K08035	AT3G45130.1	K01852
Hsc_gene_2547.t3	K08035	AT2G07050.1	K01853
Hsc_gene_11108.t1	K08046	AT1G34150.1	K01855
Hsc_gene_11108.t2	K08046	AT2G22240.1	K01858
Hsc_gene_25403.t1	K08049	AT4G39800.1	K01858
[truncated: 9,820 more rows]
