# Supplementary material for: The genome and lifestage-specific transcriptomes of a plant-parasitic nematode and its host reveal susceptibility genes involved in trans-kingdom synthesis of vitamin B5
Source: Nat Commun. 2022 Oct 19;13:6190. doi: 10.1038/s41467-022-33769-w (PMC9582021; doi:10.1038/s41467-022-33769-w)
Supplement: Supplementary file 13 — Supplementary Dataset 10 [file 41467_2022_33769_MOESM13_ESM.xlsx]

## Sheet: DipphasedNewFinal-Col5dot
Supplementary data 10 tied 2nd alleles.xlsx
#CHROM	POS	ID	REF	ALT	QUAL	FILTER	INFO	FORMAT	SAMPLE
Hsc_scaff001	45527	.	T	.	17	PASS	DP=53;TD=69;BQ=40;MQ=58;QD=0;BC=9,7,0,37;QP=14,14,0,72;PC=80;IC=0;DC=0;XC=0;AC=0;AF=0	GT	0/1
Hsc_scaff001	181130	.	T	.	1080	PASS	DP=104;TD=107;BQ=38;MQ=59;QD=10;BC=1,10,12,81;QP=0,10,10,79;PC=135;IC=0;DC=0;XC=0;AC=0;AF=0	GT	0/1
Hsc_scaff001	197978	.	G	.	12356	PASS	DP=479;TD=507;BQ=39;MQ=51;QD=25;BC=21,0,434,24;QP=5,0,90,5;PC=572;IC=0;DC=0;XC=2;AC=0;AF=0	GT	0/1
Hsc_scaff001	198811	.	C	.	4881	PASS	DP=212;TD=219;BQ=40;MQ=46;QD=23;BC=26,167,0,19;QP=6,88,0,6;PC=262;IC=0;DC=0;XC=0;AC=0;AF=0	GT	0/1
Hsc_scaff001	200206	.	G	.	3498	PASS	DP=208;TD=231;BQ=39;MQ=48;QD=16;BC=4,24,158,22;QP=1,8,84,8;PC=269;IC=0;DC=0;XC=2;AC=0;AF=0	GT	0/1
Hsc_scaff001	201130	.	T	.	6367	PASS	DP=272;TD=302;BQ=40;MQ=52;QD=23;BC=0,23,14,235;QP=0,6,6,88;PC=330;IC=0;DC=0;XC=0;AC=0;AF=0	GT	0/1
Hsc_scaff001	202843	.	T	.	4106	PASS	DP=303;TD=311;BQ=39;MQ=58;QD=13;BC=0,29,28,246;QP=0,9,9,81;PC=365;IC=0;DC=0;XC=2;AC=0;AF=0	GT	0/1
Hsc_scaff001	209147	.	T	.	3047	PASS	DP=165;TD=254;BQ=28;MQ=23;QD=18;BC=10,0,20,134;QP=5,0,5,90;PC=362;IC=0;DC=1;XC=6;AC=0;AF=0	GT	0/1
Hsc_scaff001	210641	.	A	.	4482	PASS	DP=203;TD=318;BQ=39;MQ=49;QD=22;BC=157,0,27,19;QP=88,0,6,6;PC=304;IC=0;DC=0;XC=4;AC=0;AF=0	GT	0/1
Hsc_scaff001	214668	.	A	.	5959	PASS	DP=236;TD=265;BQ=38;MQ=57;QD=25;BC=204,0,16,16;QP=90,0,5,5;PC=260;IC=0;DC=0;XC=0;AC=0;AF=0	GT	0/1
Hsc_scaff001	224014	.	G	.	8177	PASS	DP=417;TD=490;BQ=39;MQ=32;QD=19;BC=0,39,335,43;QP=0,7,86,7;PC=500;IC=0;DC=0;XC=1;AC=0;AF=0	GT	0/1
Hsc_scaff001	224113	.	C	.	5787	PASS	DP=318;TD=436;BQ=39;MQ=36;QD=18;BC=38,243,37,0;QP=8,85,8,0;PC=391;IC=0;DC=0;XC=0;AC=0;AF=0	GT	0/1
Hsc_scaff001	287212	.	A	.	2770	PASS	DP=186;TD=246;BQ=39;MQ=43;QD=14;BC=156,0,16,14;QP=82,0,9,9;PC=247;IC=0;DC=0;XC=0;AC=0;AF=0	GT	0/1
Hsc_scaff001	306347	.	T	.	870	PASS	DP=41;TD=102;BQ=38;MQ=42;QD=21;BC=0,2,3,36;QP=0,6,6,87;PC=114;IC=0;DC=0;XC=0;AC=0;AF=0	GT	0/1
Hsc_scaff001	318634	.	G	.	1533	PASS	DP=127;TD=177;BQ=39;MQ=44;QD=12;BC=10,0,101,16;QP=10,0,80,10;PC=220;IC=0;DC=0;XC=0;AC=0;AF=0	GT	0/1
Hsc_scaff001	335732	.	T	.	733	PASS	DP=78;TD=111;BQ=38;MQ=53;QD=9;BC=14,0,9,55;QP=11,0,11,79;PC=188;IC=0;DC=0;XC=0;AC=0;AF=0	GT	0/1
Hsc_scaff001	396989	.	T	.	551	PASS	DP=42;TD=51;BQ=23;MQ=55;QD=13;BC=6,0,3,33;QP=6,0,6,88;PC=140;IC=0;DC=0;XC=3;AC=0;AF=0	GT	0/1
Hsc_scaff001	398335	.	C	.	1054	PASS	DP=69;TD=121;BQ=39;MQ=47;QD=15;BC=0,57,7,5;QP=0,83,9,9;PC=163;IC=0;DC=0;XC=0;AC=0;AF=0	GT	0/1
Hsc_scaff001	489547	.	A	.	386	PASS	DP=33;TD=68;BQ=23;MQ=53;QD=11;BC=24,4,0,5;QP=86,7,0,7;PC=157;IC=0;DC=0;XC=4;AC=0;AF=0	GT	0/1
Hsc_scaff001	544459	.	T	.	989	PASS	DP=38;TD=42;BQ=40;MQ=49;QD=26;BC=1,2,2,33;QP=1,5,5,90;PC=126;IC=0;DC=0;XC=0;AC=0;AF=0	GT	0/1
Hsc_scaff001	558855	.	G	.	821	PASS	DP=33;TD=42;BQ=39;MQ=56;QD=24;BC=3,0,28,2;QP=5,0,90,5;PC=139;IC=0;DC=0;XC=0;AC=0;AF=0	GT	0/1
Hsc_scaff001	602917	.	C	.	3351	PASS	DP=205;TD=358;BQ=37;MQ=0;QD=16;BC=16,174,0,15;QP=8,84,0,8;PC=384;IC=0;DC=0;XC=1;AC=0;AF=0	GT	0/1
Hsc_scaff001	711381	.	A	.	1107	PASS	DP=83;TD=93;BQ=38;MQ=54;QD=13;BC=64,1,9,9;QP=81,0,9,9;PC=181;IC=0;DC=0;XC=0;AC=0;AF=0	GT	0/1
Hsc_scaff001	728418	.	A	.	1135	PASS	DP=130;TD=145;BQ=38;MQ=59;QD=8;BC=101,14,0,15;QP=78,11,0,11;PC=242;IC=0;DC=0;XC=0;AC=0;AF=0	GT	0/1
Hsc_scaff001	779705	.	A	.	1818	PASS	DP=69;TD=71;BQ=40;MQ=20;QD=26;BC=63,0,3,3;QP=90,0,5,5;PC=168;IC=0;DC=0;XC=0;AC=0;AF=0	GT	0/1
Hsc_scaff001	805194	.	T	.	1134	PASS	DP=117;TD=176;BQ=34;MQ=26;QD=9;BC=6,11,1,99;QP=10,10,0,79;PC=237;IC=0;DC=0;XC=2;AC=0;AF=0	GT	0/1
Hsc_scaff001	805249	.	C	.	936	PASS	DP=83;TD=114;BQ=37;MQ=21;QD=11;BC=3,64,13,3;QP=3,80,9,9;PC=202;IC=0;DC=0;XC=2;AC=0;AF=0	GT	0/1
Hsc_scaff001	805409	.	C	.	803	PASS	DP=221;TD=470;BQ=37;MQ=30;QD=3;BC=62,142,0,17;QP=13,74,0,13;PC=373;IC=0;DC=0;XC=3;AC=0;AF=0	GT	0/1
Hsc_scaff001	809898	.	A	.	24190	PASS	DP=1541;TD=1637;BQ=38;MQ=49;QD=15;BC=1272,151,115,3;QP=83,8,8,0;PC=1885;IC=0;DC=0;XC=3;AC=0;AF=0	GT	0/1
Hsc_scaff001	813332	.	C	.	11289	PASS	DP=461;TD=1347;BQ=39;MQ=44;QD=24;BC=44,386,4,24;QP=5,90,1,5;PC=1109;IC=74;DC=3;XC=22;AC=0;AF=0	GT	0/1
Hsc_scaff001	813336	.	C	.	8186	PASS	DP=452;TD=1348;BQ=39;MQ=44;QD=18;BC=35,366,0,36;QP=7,85,0,7;PC=1105;IC=22;DC=15;XC=24;AC=0;AF=0	GT	0/1
Hsc_scaff001	864723	.	A	.	2182	PASS	DP=126;TD=173;BQ=39;MQ=33;QD=17;BC=97,17,0,12;QP=84,8,0,8;PC=218;IC=0;DC=0;XC=0;AC=0;AF=0	GT	0/1
Hsc_scaff001	962511	.	G	.	1429	PASS	DP=57;TD=115;BQ=40;MQ=29;QD=25;BC=4,0,47,6;QP=5,0,89,5;PC=180;IC=0;DC=0;XC=0;AC=0;AF=0	GT	0/1
Hsc_scaff001	1020943	.	A	.	1497	PASS	DP=174;TD=189;BQ=37;MQ=59;QD=8;BC=137,19,0,18;QP=78,11,0,11;PC=322;IC=0;DC=0;XC=1;AC=0;AF=0	GT	0/1
Hsc_scaff001	1029567	.	T	.	6941	PASS	DP=325;TD=372;BQ=41;MQ=37;QD=22;BC=25,1,17,266;QP=6,0,6,88;PC=451;IC=42;DC=16;XC=10;AC=0;AF=0	GT	0/1
Hsc_scaff001	1035127	.	A	.	3475	PASS	DP=154;TD=261;BQ=39;MQ=22;QD=22;BC=119,0,19,16;QP=88,0,6,6;PC=235;IC=0;DC=0;XC=0;AC=0;AF=0	GT	0/1
Hsc_scaff001	1091409	.	A	.	1532	PASS	DP=61;TD=147;BQ=38;MQ=31;QD=25;BC=54,2,3,2;QP=90,4,4,2;PC=218;IC=0;DC=0;XC=2;AC=0;AF=0	GT	0/1
Hsc_scaff001	1091451	.	A	.	1362	PASS	DP=63;TD=150;BQ=38;MQ=31;QD=22;BC=48,4,1,8;QP=89,5,1,5;PC=222;IC=0;DC=2;XC=0;AC=0;AF=0	GT	0/1
Hsc_scaff001	1110778	.	A	.	1111	PASS	DP=72;TD=99;BQ=38;MQ=42;QD=15;BC=51,6,15,0;QP=83,8,8,0;PC=239;IC=1;DC=0;XC=2;AC=0;AF=0	GT	0/1
Hsc_scaff001	1119260	.	A	.	2989	PASS	DP=134;TD=151;BQ=38;MQ=48;QD=22;BC=106,11,0,17;QP=88,6,0,6;PC=322;IC=0;DC=0;XC=0;AC=0;AF=0	GT	0/1
Hsc_scaff001	1214172	.	C	.	1186	PASS	DP=48;TD=68;BQ=38;MQ=0;QD=24;BC=3,42,2,1;QP=4,90,4,2;PC=221;IC=0;DC=0;XC=0;AC=0;AF=0	GT	0/1
Hsc_scaff001	1269351	.	C	.	238	PASS	DP=86;TD=99;BQ=38;MQ=58;QD=2;BC=1,62,12,11;QP=0,74,13,13;PC=282;IC=0;DC=0;XC=2;AC=0;AF=0	GT	0/1
Hsc_scaff001	1311862	.	A	.	769	PASS	DP=37;TD=96;BQ=33;MQ=19;QD=20;BC=31,3,1,2;QP=89,5,1,5;PC=224;IC=0;DC=0;XC=3;AC=0;AF=0	GT	0/1
Hsc_scaff001	1338668	.	A	.	1015	PASS	DP=55;TD=55;BQ=39;MQ=60;QD=18;BC=47,4,0,4;QP=85,8,0,8;PC=260;IC=0;DC=0;XC=0;AC=0;AF=0	GT	0/1
Hsc_scaff001	1343999	.	G	.	1471	PASS	DP=58;TD=122;BQ=39;MQ=44;QD=25;BC=3,4,51,0;QP=5,5,90,0;PC=247;IC=0;DC=0;XC=0;AC=0;AF=0	GT	0/1
Hsc_scaff001	1381851	.	A	.	520	PASS	DP=35;TD=66;BQ=26;MQ=52;QD=14;BC=28,4,3,0;QP=88,6,6,0;PC=256;IC=0;DC=0;XC=1;AC=0;AF=0	GT	0/1
Hsc_scaff001	1410115	.	A	.	195	PASS	DP=36;TD=55;BQ=39;MQ=53;QD=5;BC=27,5,0,4;QP=75,12,0,12;PC=233;IC=0;DC=0;XC=3;AC=0;AF=0	GT	0/1
Hsc_scaff001	1414040	.	G	.	1132	PASS	DP=78;TD=120;BQ=40;MQ=50;QD=14;BC=10,0,55,13;QP=9,0,82,9;PC=294;IC=0;DC=0;XC=8;AC=0;AF=0	GT	0/1
Hsc_scaff001	1467277	.	G	.	5295	PASS	DP=233;TD=329;BQ=36;MQ=2;QD=22;BC=3,13,215,2;QP=4,4,89,3;PC=454;IC=0;DC=0;XC=3;AC=0;AF=0	GT	0/1
Hsc_scaff001	1655933	.	A	.	1008	PASS	DP=72;TD=113;BQ=39;MQ=55;QD=14;BC=55,0,9,8;QP=82,0,9,9;PC=298;IC=0;DC=0;XC=1;AC=0;AF=0	GT	0/1
Hsc_scaff001	1696855	.	T	.	157	PASS	DP=44;TD=62;BQ=33;MQ=57;QD=3;BC=0,6,5,32;QP=0,13,13,75;PC=289;IC=0;DC=1;XC=0;AC=0;AF=0	GT	0/1
Hsc_scaff001	2154338	.	G	.	2454	PASS	DP=103;TD=109;BQ=38;MQ=33;QD=23;BC=0,9,84,10;QP=0,5,89,5;PC=405;IC=0;DC=0;XC=0;AC=0;AF=0	GT	0/1
Hsc_scaff001	2179878	.	T	.	139	PASS	DP=34;TD=112;BQ=15;MQ=35;QD=4;BC=1,4,2,22;QP=0,9,9,82;PC=345;IC=0;DC=5;XC=2;AC=0;AF=0	GT	0/1
Hsc_scaff001	2429142	.	G	.	1033	PASS	DP=81;TD=113;BQ=23;MQ=32;QD=12;BC=5,7,67,2;QP=6,6,88,1;PC=378;IC=0;DC=0;XC=0;AC=0;AF=0	GT	0/1
Hsc_scaff001	2720135	.	T	.	2615	PASS	DP=116;TD=139;BQ=38;MQ=52;QD=22;BC=0,10,12,94;QP=0,6,6,89;PC=493;IC=0;DC=0;XC=1;AC=0;AF=0	GT	0/1
Hsc_scaff001	2746838	.	G	.	470	PASS	DP=37;TD=83;BQ=23;MQ=39;QD=13;BC=1,1,29,3;QP=2,4,90,4;PC=419;IC=1;DC=3;XC=10;AC=0;AF=0	GT	0/1
Hsc_scaff001	3090019	.	A	.	619	PASS	DP=43;TD=63;BQ=23;MQ=32;QD=14;BC=36,2,2,3;QP=89,4,2,4;PC=452;IC=0;DC=0;XC=2;AC=0;AF=0	GT	0/1
Hsc_scaff001	3090204	.	A	.	709	PASS	DP=59;TD=85;BQ=23;MQ=42;QD=12;BC=45,6,1,7;QP=86,6,2,6;PC=486;IC=0;DC=0;XC=1;AC=0;AF=0	GT	0/1
Hsc_scaff001	3295627	.	T	.	557	PASS	DP=40;TD=54;BQ=32;MQ=28;QD=13;BC=6,3,1,30;QP=8,8,0,84;PC=440;IC=0;DC=0;XC=1;AC=0;AF=0	GT	0/1
Hsc_scaff001	3322173	.	A	.	453	PASS	DP=54;TD=81;BQ=23;MQ=52;QD=8;BC=40,6,5,1;QP=83,8,8,1;PC=456;IC=0;DC=2;XC=11;AC=0;AF=0	GT	0/1
Hsc_scaff001	3398252	.	T	.	527	PASS	DP=37;TD=40;BQ=29;MQ=6;QD=14;BC=1,0,1,35;QP=7,0,7,86;PC=397;IC=0;DC=0;XC=2;AC=0;AF=0	GT	0/1
Hsc_scaff001	3404663	.	A	.	207	PASS	DP=83;TD=115;BQ=19;MQ=11;QD=2;BC=70,5,1,5;QP=75,12,1,12;PC=430;IC=0;DC=2;XC=1;AC=0;AF=0	GT	0/1
Hsc_scaff001	3462627	.	G	.	1942	PASS	DP=81;TD=165;BQ=38;MQ=49;QD=23;BC=4,0,71,6;QP=5,0,89,5;PC=440;IC=0;DC=0;XC=1;AC=0;AF=0	GT	0/1
Hsc_scaff001	3477828	.	C	.	933	PASS	DP=48;TD=76;BQ=31;MQ=48;QD=19;BC=3,41,3,1;QP=5,89,5,1;PC=435;IC=9;DC=0;XC=9;AC=0;AF=0	GT	0/1
Hsc_scaff001	3490124	.	T	.	1389	PASS	DP=61;TD=107;BQ=40;MQ=52;QD=22;BC=0,4,5,52;QP=0,6,6,88;PC=425;IC=0;DC=0;XC=0;AC=0;AF=0	GT	0/1
Hsc_scaff001	3528914	.	A	.	1382	PASS	DP=62;TD=92;BQ=37;MQ=35;QD=22;BC=48,7,7,0;QP=88,6,6,0;PC=440;IC=0;DC=0;XC=1;AC=0;AF=0	GT	0/1
Hsc_scaff001	3559775	.	A	.	459	PASS	DP=32;TD=45;BQ=35;MQ=50;QD=14;BC=27,3,2,0;QP=83,8,8,0;PC=414;IC=0;DC=0;XC=5;AC=0;AF=0	GT	0/1
Hsc_scaff001	3650691	.	G	.	1172	PASS	DP=126;TD=146;BQ=37;MQ=57;QD=9;BC=13,0,99,14;QP=11,0,79,11;PC=494;IC=0;DC=0;XC=4;AC=0;AF=0	GT	0/1
Hsc_scaff001	3692957	.	A	.	502	PASS	DP=34;TD=36;BQ=29;MQ=4;QD=14;BC=32,1,1,0;QP=86,7,7,0;PC=403;IC=0;DC=0;XC=0;AC=0;AF=0	GT	0/1
Hsc_scaff001	3828684	.	A	.	5716	PASS	DP=455;TD=623;BQ=23;MQ=32;QD=12;BC=362,49,9,35;QP=87,6,1,6;PC=707;IC=0;DC=0;XC=13;AC=0;AF=0	GT	0/1
Hsc_scaff001	4017845	.	T	.	1048	PASS	DP=71;TD=92;BQ=26;MQ=51;QD=14;BC=0,6,5,59;QP=0,6,6,88;PC=428;IC=0;DC=1;XC=2;AC=0;AF=0	GT	0/1
Hsc_scaff001	4037323	.	G	.	857	PASS	DP=116;TD=125;BQ=37;MQ=59;QD=7;BC=13,13,89,1;QP=11,11,77,0;PC=465;IC=0;DC=0;XC=0;AC=0;AF=0	GT	0/1
Hsc_scaff001	4048578	.	T	.	1587	PASS	DP=70;TD=112;BQ=39;MQ=57;QD=22;BC=4,4,0,62;QP=6,6,0,88;PC=431;IC=0;DC=0;XC=0;AC=0;AF=0	GT	0/1
Hsc_scaff001	4085393	.	C	.	876	PASS	DP=63;TD=70;BQ=39;MQ=48;QD=13;BC=16,41,6,0;QP=9,82,9,0;PC=402;IC=0;DC=0;XC=1;AC=0;AF=0	GT	0/1
Hsc_scaff001	4118694	.	T	.	586	PASS	DP=82;TD=108;BQ=39;MQ=54;QD=7;BC=11,9,0,57;QP=11,11,0,77;PC=440;IC=0;DC=5;XC=7;AC=0;AF=0	GT	0/1
Hsc_scaff001	4120551	.	A	.	2071	PASS	DP=87;TD=96;BQ=38;MQ=54;QD=23;BC=76,0,5,6;QP=89,0,5,5;PC=421;IC=0;DC=0;XC=0;AC=0;AF=0	GT	0/1
Hsc_scaff001	4127399	.	C	.	840	PASS	DP=47;TD=98;BQ=39;MQ=59;QD=19;BC=3,38,0,3;QP=7,86,0,7;PC=395;IC=0;DC=3;XC=4;AC=0;AF=0	GT	0/1
Hsc_scaff001	4135060	.	C	.	2287	PASS	DP=140;TD=172;BQ=37;MQ=48;QD=16;BC=0,116,12,12;QP=0,84,8,8;PC=467;IC=0;DC=0;XC=2;AC=0;AF=0	GT	0/1
Hsc_scaff001	4135243	.	A	.	1545	PASS	DP=126;TD=133;BQ=38;MQ=53;QD=12;BC=99,0,14,13;QP=81,0,10,10;PC=465;IC=0;DC=0;XC=0;AC=0;AF=0	GT	0/1
Hsc_scaff001	4162281	.	A	.	1138	PASS	DP=45;TD=85;BQ=40;MQ=43;QD=25;BC=31,9,5,0;QP=90,5,5,0;PC=378;IC=0;DC=0;XC=0;AC=0;AF=0	GT	0/1
Hsc_scaff001	4192439	.	T	.	407	PASS	DP=50;TD=86;BQ=40;MQ=34;QD=8;BC=0,17,6,27;QP=0,11,11,77;PC=414;IC=0;DC=0;XC=4;AC=0;AF=0	GT	0/1
Hsc_scaff001	4200586	.	C	.	27	PASS	DP=84;TD=107;BQ=38;MQ=55;QD=0;BC=12,55,0,17;QP=14,72,0,14;PC=446;IC=0;DC=0;XC=0;AC=0;AF=0	GT	0/1
Hsc_scaff001	4211908	.	G	.	2618	PASS	DP=103;TD=169;BQ=40;MQ=58;QD=25;BC=6,0,90,7;QP=5,0,90,5;PC=457;IC=0;DC=0;XC=3;AC=0;AF=0	GT	0/1
Hsc_scaff001	4221642	.	G	.	1648	PASS	DP=77;TD=98;BQ=40;MQ=58;QD=21;BC=5,0,67,5;QP=7,0,87,7;PC=443;IC=0;DC=0;XC=5;AC=0;AF=0	GT	0/1
Hsc_scaff001	4229535	.	T	.	930	PASS	DP=61;TD=71;BQ=39;MQ=59;QD=15;BC=0,5,5,51;QP=0,9,9,83;PC=454;IC=0;DC=0;XC=0;AC=0;AF=0	GT	0/1
Hsc_scaff001	4275312	.	C	.	1380	PASS	DP=55;TD=62;BQ=39;MQ=42;QD=25;BC=2,49,1,3;QP=5,90,1,5;PC=388;IC=0;DC=0;XC=1;AC=0;AF=0	GT	0/1
Hsc_scaff001	4290502	.	G	.	875	PASS	DP=78;TD=92;BQ=38;MQ=60;QD=11;BC=8,0,63,7;QP=10,0,80,10;PC=433;IC=0;DC=0;XC=4;AC=0;AF=0	GT	0/1
Hsc_scaff001	4296898	.	A	.	1560	PASS	DP=70;TD=96;BQ=40;MQ=54;QD=22;BC=55,8,0,7;QP=87,6,0,6;PC=415;IC=0;DC=0;XC=0;AC=0;AF=0	GT	0/1
Hsc_scaff001	4301029	.	G	.	1828	PASS	DP=127;TD=144;BQ=39;MQ=51;QD=14;BC=13,23,91,0;QP=9,9,82,0;PC=464;IC=0;DC=0;XC=0;AC=0;AF=0	GT	0/1
Hsc_scaff001	4369694	.	T	.	1362	PASS	DP=116;TD=122;BQ=39;MQ=58;QD=11;BC=11,11,0,94;QP=10,10,0,80;PC=453;IC=0;DC=0;XC=1;AC=0;AF=0	GT	0/1
Hsc_scaff001	4396887	.	G	.	8885	PASS	DP=421;TD=1473;BQ=38;MQ=21;QD=21;BC=40,6,300,75;QP=6,0,87,6;PC=1035;IC=0;DC=0;XC=36;AC=0;AF=0	GT	0/1
Hsc_scaff001	4413054	.	C	.	47661	PASS	DP=1933;TD=3513;BQ=40;MQ=39;QD=24;BC=97,1732,103,1;QP=5,89,5,0;PC=2624;IC=0;DC=0;XC=18;AC=0;AF=0	GT	0/1
Hsc_scaff001	4613474	.	G	.	85795	PASS	DP=5262;TD=5636;BQ=34;MQ=11;QD=16;BC=511,33,4271,447;QP=7,0,85,7;PC=8464;IC=6;DC=0;XC=21;AC=0;AF=0	GT	0/1
Hsc_scaff001	4684792	.	T	.	619	PASS	DP=81;TD=91;BQ=18;MQ=51;QD=8;BC=4,6,6,61;QP=4,6,6,85;PC=404;IC=1;DC=4;XC=3;AC=0;AF=0	GT	0/1
Hsc_scaff001	4721032	.	A	.	833	PASS	DP=52;TD=72;BQ=27;MQ=54;QD=16;BC=40,6,1,5;QP=89,5,1,5;PC=314;IC=0;DC=0;XC=1;AC=0;AF=0	GT	0/1
Hsc_scaff001	4734517	.	A	.	2794	PASS	DP=111;TD=115;BQ=39;MQ=59;QD=25;BC=99,0,5,7;QP=90,0,5,5;PC=357;IC=0;DC=0;XC=0;AC=0;AF=0	GT	0/1
Hsc_scaff001	4844470	.	T	.	240	PASS	DP=31;TD=69;BQ=35;MQ=25;QD=7;BC=2,3,0,26;QP=11,11,0,78;PC=273;IC=0;DC=0;XC=10;AC=0;AF=0	GT	0/1
Hsc_scaff001	4865072	.	G	.	1521	PASS	DP=79;TD=83;BQ=39;MQ=56;QD=19;BC=0,7,63,9;QP=0,7,86,7;PC=308;IC=0;DC=0;XC=0;AC=0;AF=0	GT	0/1
Hsc_scaff001	4885809	.	T	.	1267	PASS	DP=81;TD=128;BQ=24;MQ=41;QD=15;BC=7,1,5,68;QP=5,0,5,90;PC=329;IC=0;DC=0;XC=2;AC=0;AF=0	GT	0/1
Hsc_scaff001	4996340	.	G	.	3026	PASS	DP=183;TD=239;BQ=38;MQ=54;QD=16;BC=17,0,150,16;QP=8,0,84,8;PC=401;IC=0;DC=0;XC=1;AC=0;AF=0	GT	0/1
Hsc_scaff001	5257282	.	C	.	418	PASS	DP=66;TD=78;BQ=21;MQ=49;QD=9;BC=0,39,3,3;QP=0,90,5,5;PC=217;IC=0;DC=21;XC=2;AC=0;AF=0	GT	0/1
Hsc_scaff001	5290705	.	T	.	760	PASS	DP=91;TD=100;BQ=40;MQ=58;QD=8;BC=11,11,0,69;QP=11,11,0,77;PC=219;IC=0;DC=0;XC=0;AC=0;AF=0	GT	0/1
Hsc_scaff001	5402406	.	A	.	1116	PASS	DP=88;TD=145;BQ=22;MQ=35;QD=12;BC=71,7,0,10;QP=88,6,0,6;PC=213;IC=0;DC=0;XC=1;AC=0;AF=0	GT	0/1
Hsc_scaff001	5437088	.	A	.	20	PASS	DP=41;TD=66;BQ=24;MQ=49;QD=0;BC=28,5,2,3;QP=71,11,7,11;PC=199;IC=0;DC=3;XC=15;AC=0;AF=0	GT	0/1
Hsc_scaff001	5575290	.	C	.	1041	PASS	DP=84;TD=100;BQ=25;MQ=55;QD=12;BC=4,69,8,3;QP=5,85,4,5;PC=204;IC=1;DC=0;XC=2;AC=0;AF=0	GT	0/1
Hsc_scaff001	5580585	.	G	.	1073	PASS	DP=70;TD=83;BQ=24;MQ=54;QD=15;BC=0,4,60,6;QP=0,5,90,5;PC=198;IC=1;DC=0;XC=5;AC=0;AF=0	GT	0/1
Hsc_scaff001	5580616	.	A	.	979	PASS	DP=50;TD=73;BQ=31;MQ=58;QD=19;BC=39,6,0,5;QP=90,5,0,5;PC=195;IC=0;DC=0;XC=2;AC=0;AF=0	GT	0/1
Hsc_scaff001	5587647	.	G	.	2416	PASS	DP=157;TD=157;BQ=39;MQ=57;QD=15;BC=0,17,122,18;QP=0,9,83,9;PC=253;IC=0;DC=0;XC=0;AC=0;AF=0	GT	0/1
Hsc_scaff001	5601827	.	C	.	1955	PASS	DP=89;TD=123;BQ=38;MQ=56;QD=21;BC=8,74,0,7;QP=6,88,0,6;PC=207;IC=0;DC=0;XC=0;AC=0;AF=0	GT	0/1
Hsc_scaff001	5614140	.	T	.	2068	PASS	DP=92;TD=156;BQ=36;MQ=26;QD=22;BC=11,0,5,76;QP=5,0,5,89;PC=160;IC=0;DC=0;XC=0;AC=0;AF=0	GT	0/1
Hsc_scaff001	5670994	.	A	.	1612	PASS	DP=111;TD=112;BQ=39;MQ=60;QD=14;BC=91,0,10,10;QP=82,0,9,9;PC=178;IC=0;DC=0;XC=0;AC=0;AF=0	GT	0/1
Hsc_scaff001	5858402	.	C	.	2097	PASS	DP=118;TD=121;BQ=40;MQ=60;QD=17;BC=9,99,10,0;QP=8,84,8,0;PC=165;IC=0;DC=0;XC=0;AC=0;AF=0	GT	0/1
Hsc_scaff001	5872155	.	T	.	1141	PASS	DP=46;TD=94;BQ=39;MQ=47;QD=24;BC=3,0,4,39;QP=5,0,5,90;PC=93;IC=0;DC=0;XC=1;AC=0;AF=0	GT	0/1
Hsc_scaff001	5885457	.	G	.	919	PASS	DP=53;TD=85;BQ=31;MQ=3;QD=17;BC=1,0,51,1;QP=6,0,88,6;PC=119;IC=0;DC=0;XC=0;AC=0;AF=0	GT	0/1
Hsc_scaff001	5901536	.	G	.	3996	PASS	DP=162;TD=178;BQ=39;MQ=0;QD=24;BC=8,0,146,8;QP=5,0,90,5;PC=213;IC=0;DC=0;XC=0;AC=0;AF=0	GT	0/1
Hsc_scaff001	5902941	.	G	.	2282	PASS	DP=95;TD=113;BQ=37;MQ=0;QD=24;BC=7,0,83,5;QP=5,0,90,5;PC=137;IC=0;DC=0;XC=0;AC=0;AF=0	GT	0/1
Hsc_scaff001	5913642	.	G	.	3333	PASS	DP=155;TD=166;BQ=38;MQ=0;QD=21;BC=9,0,136,10;QP=6,0,88,6;PC=217;IC=0;DC=0;XC=0;AC=0;AF=0	GT	0/1
Hsc_scaff001	5942335	.	C	.	928	PASS	DP=50;TD=77;BQ=37;MQ=48;QD=18;BC=0,40,5,5;QP=0,86,7,7;PC=77;IC=0;DC=0;XC=0;AC=0;AF=0	GT	0/1
Hsc_scaff001	6011284	.	G	.	2491	PASS	DP=99;TD=154;BQ=38;MQ=47;QD=25;BC=1,3,90,5;QP=1,4,90,4;PC=107;IC=0;DC=0;XC=0;AC=0;AF=0	GT	0/1
Hsc_scaff002	137405	.	G	.	1110	PASS	DP=78;TD=136;BQ=39;MQ=44;QD=14;BC=9,6,63,0;QP=9,9,82,0;PC=111;IC=0;DC=0;XC=1;AC=0;AF=0	GT	0/1
Hsc_scaff002	293602	.	C	.	1684	PASS	DP=117;TD=124;BQ=38;MQ=60;QD=14;BC=0,96,11,10;QP=0,82,9,9;PC=150;IC=0;DC=0;XC=1;AC=0;AF=0	GT	0/1
Hsc_scaff002	480032	.	A	.	911	PASS	DP=42;TD=50;BQ=37;MQ=48;QD=21;BC=34,2,0,6;QP=88,6,0,6;PC=76;IC=0;DC=0;XC=6;AC=0;AF=0	GT	0/1
Hsc_scaff002	561587	.	A	.	626	PASS	DP=47;TD=63;BQ=23;MQ=29;QD=13;BC=36,7,0,4;QP=88,6,0,6;PC=86;IC=0;DC=0;XC=3;AC=0;AF=0	GT	0/1
Hsc_scaff002	785340	.	G	.	1662	PASS	DP=85;TD=120;BQ=39;MQ=40;QD=19;BC=6,5,74,0;QP=7,7,86,0;PC=135;IC=0;DC=0;XC=1;AC=0;AF=0	GT	0/1
Hsc_scaff002	806976	.	G	.	965	PASS	DP=40;TD=119;BQ=39;MQ=56;QD=24;BC=4,0,33,3;QP=5,0,89,5;PC=104;IC=0;DC=0;XC=0;AC=0;AF=0	GT	0/1
Hsc_scaff002	825770	.	T	.	834	PASS	DP=42;TD=144;BQ=34;MQ=40;QD=19;BC=3,1,3,35;QP=6,0,6,88;PC=92;IC=0;DC=0;XC=6;AC=0;AF=0	GT	0/1
Hsc_scaff002	827616	.	T	.	2926	PASS	DP=115;TD=318;BQ=38;MQ=30;QD=25;BC=5,0,7,103;QP=5,0,5,90;PC=160;IC=0;DC=0;XC=1;AC=0;AF=0	GT	0/1
Hsc_scaff002	827643	.	G	.	1864	PASS	DP=107;TD=328;BQ=39;MQ=30;QD=17;BC=9,11,87,0;QP=8,8,84,0;PC=153;IC=0;DC=0;XC=0;AC=0;AF=0	GT	0/1
Hsc_scaff002	975100	.	A	.	8716	PASS	DP=358;TD=408;BQ=38;MQ=45;QD=24;BC=312,1,17,28;QP=90,0,5,5;PC=485;IC=0;DC=0;XC=0;AC=0;AF=0	GT	0/1
Hsc_scaff002	1088089	.	G	.	896	PASS	DP=58;TD=126;BQ=25;MQ=57;QD=15;BC=0,6,45,6;QP=0,5,90,5;PC=155;IC=0;DC=1;XC=3;AC=0;AF=0	GT	0/1
Hsc_scaff002	1501852	.	A	.	1412	PASS	DP=69;TD=96;BQ=36;MQ=59;QD=20;BC=60,5,0,4;QP=88,6,0,6;PC=145;IC=0;DC=0;XC=0;AC=0;AF=0	GT	0/1
Hsc_scaff002	1668733	.	T	.	661	PASS	DP=40;TD=65;BQ=25;MQ=48;QD=16;BC=1,1,3,35;QP=1,4,4,90;PC=125;IC=0;DC=0;XC=0;AC=0;AF=0	GT	0/1
Hsc_scaff002	1754728	.	C	.	1428	PASS	DP=78;TD=99;BQ=37;MQ=57;QD=18;BC=5,67,5,1;QP=7,85,7,0;PC=175;IC=0;DC=0;XC=0;AC=0;AF=0	GT	0/1
Hsc_scaff002	1763037	.	T	.	587	PASS	DP=38;TD=85;BQ=26;MQ=44;QD=15;BC=2,0,4,32;QP=6,0,6,89;PC=162;IC=0;DC=0;XC=0;AC=0;AF=0	GT	0/1
Hsc_scaff002	1792501	.	G	.	1222	PASS	DP=91;TD=97;BQ=38;MQ=57;QD=13;BC=9,11,71,0;QP=9,9,81,0;PC=182;IC=0;DC=0;XC=0;AC=0;AF=0	GT	0/1
Hsc_scaff002	1828773	.	T	.	679	PASS	DP=70;TD=85;BQ=22;MQ=54;QD=10;BC=2,4,6,55;QP=2,7,7,85;PC=175;IC=0;DC=3;XC=2;AC=0;AF=0	GT	0/1
Hsc_scaff002	1830739	.	G	.	1485	PASS	DP=77;TD=88;BQ=38;MQ=58;QD=19;BC=6,0,65,6;QP=7,0,86,7;PC=159;IC=0;DC=0;XC=0;AC=0;AF=0	GT	0/1
Hsc_scaff002	1872289	.	C	.	775	PASS	DP=64;TD=89;BQ=32;MQ=56;QD=12;BC=9,50,0,5;QP=9,82,0,9;PC=174;IC=1;DC=0;XC=5;AC=0;AF=0	GT	0/1
Hsc_scaff002	1874985	.	C	.	1268	PASS	DP=107;TD=107;BQ=39;MQ=60;QD=11;BC=12,84,0,11;QP=10,80,0,10;PC=211;IC=0;DC=0;XC=0;AC=0;AF=0	GT	0/1
Hsc_scaff002	1928416	.	G	.	14201	PASS	DP=611;TD=798;BQ=35;MQ=0;QD=23;BC=31,1,545,34;QP=5,0,90,5;PC=906;IC=0;DC=0;XC=11;AC=0;AF=0	GT	0/1
Hsc_scaff002	1929464	.	G	.	14743	PASS	DP=678;TD=836;BQ=35;MQ=0;QD=21;BC=35,10,593,40;QP=5,1,89,5;PC=990;IC=0;DC=0;XC=6;AC=0;AF=0	GT	0/1
Hsc_scaff002	1975812	.	G	.	1269	PASS	DP=79;TD=89;BQ=40;MQ=59;QD=20;BC=3,4,56,0;QP=5,5,90,0;PC=165;IC=0;DC=16;XC=6;AC=0;AF=0	GT	0/1
Hsc_scaff002	2002324	.	A	.	645	PASS	DP=43;TD=75;BQ=23;MQ=44;QD=15;BC=38,1,1,3;QP=90,4,2,4;PC=156;IC=0;DC=0;XC=4;AC=0;AF=0	GT	0/1
Hsc_scaff002	2022407	.	C	.	941	PASS	DP=154;TD=203;BQ=37;MQ=23;QD=6;BC=14,121,0,19;QP=12,76,0,12;PC=240;IC=0;DC=0;XC=0;AC=0;AF=0	GT	0/1
Hsc_scaff002	2197598	.	C	.	1974	PASS	DP=116;TD=174;BQ=39;MQ=53;QD=17;BC=19,89,0,8;QP=8,84,0,8;PC=215;IC=0;DC=0;XC=0;AC=0;AF=0	GT	0/1
Hsc_scaff002	2509581	.	C	.	15082	PASS	DP=636;TD=656;BQ=37;MQ=37;QD=23;BC=30,570,0,35;QP=5,90,0,5;PC=465;IC=0;DC=1;XC=7;AC=0;AF=0	GT	0/1
Hsc_scaff002	2619190	.	T	.	1764	PASS	DP=108;TD=121;BQ=37;MQ=60;QD=16;BC=0,8,8,92;QP=0,8,8,84;PC=205;IC=8;DC=0;XC=0;AC=0;AF=0	GT	0/1
Hsc_scaff002	2672761	.	A	.	612	PASS	DP=46;TD=84;BQ=22;MQ=36;QD=13;BC=37,4,0,5;QP=88,6,0,6;PC=149;IC=0;DC=0;XC=1;AC=0;AF=0	GT	0/1
Hsc_scaff002	2676227	.	A	.	1493	PASS	DP=97;TD=141;BQ=24;MQ=58;QD=15;BC=80,9,0,8;QP=89,5,0,5;PC=216;IC=0;DC=0;XC=1;AC=0;AF=0	GT	0/1
Hsc_scaff002	2759733	.	G	.	2802	PASS	DP=124;TD=139;BQ=39;MQ=55;QD=22;BC=0,11,101,12;QP=0,6,88,6;PC=216;IC=0;DC=0;XC=0;AC=0;AF=0	GT	0/1
Hsc_scaff002	2972397	.	G	.	821	PASS	DP=75;TD=80;BQ=37;MQ=58;QD=10;BC=8,7,60,0;QP=10,10,80,0;PC=160;IC=0;DC=0;XC=2;AC=0;AF=0	GT	0/1
Hsc_scaff002	2986656	.	T	.	1973	PASS	DP=84;TD=86;BQ=38;MQ=58;QD=23;BC=4,2,7,71;QP=5,1,5,89;PC=185;IC=0;DC=0;XC=1;AC=0;AF=0	GT	0/1
Hsc_scaff002	2995504	.	C	.	616	PASS	DP=98;TD=102;BQ=40;MQ=60;QD=6;BC=0,74,12,12;QP=0,76,12,12;PC=195;IC=0;DC=0;XC=0;AC=0;AF=0	GT	0/1
Hsc_scaff002	3000957	.	T	.	818	PASS	DP=88;TD=104;BQ=39;MQ=59;QD=9;BC=0,9,9,70;QP=0,11,11,78;PC=161;IC=0;DC=0;XC=0;AC=0;AF=0	GT	0/1
Hsc_scaff002	3029480	.	T	.	2111	PASS	DP=95;TD=97;BQ=37;MQ=59;QD=22;BC=6,5,2,82;QP=5,5,1,89;PC=198;IC=0;DC=0;XC=0;AC=0;AF=0	GT	0/1
Hsc_scaff002	3139720	.	T	.	1409	PASS	DP=92;TD=167;BQ=39;MQ=46;QD=15;BC=0,12,13,67;QP=0,9,9,83;PC=188;IC=0;DC=0;XC=4;AC=0;AF=0	GT	0/1
Hsc_scaff002	3177253	.	A	.	750	PASS	DP=36;TD=48;BQ=32;MQ=10;QD=20;BC=33,1,0,2;QP=90,5,0,5;PC=122;IC=0;DC=0;XC=1;AC=0;AF=0	GT	0/1
Hsc_scaff002	3177363	.	A	.	530	PASS	DP=35;TD=56;BQ=27;MQ=29;QD=15;BC=30,4,0,1;QP=88,6,0,6;PC=128;IC=0;DC=0;XC=0;AC=0;AF=0	GT	0/1
Hsc_scaff002	3241269	.	A	.	2877	PASS	DP=112;TD=151;BQ=39;MQ=31;QD=25;BC=90,14,8,0;QP=90,5,5,0;PC=221;IC=0;DC=0;XC=0;AC=0;AF=0	GT	0/1
Hsc_scaff002	3268333	.	A	.	3181	PASS	DP=120;TD=180;BQ=40;MQ=14;QD=26;BC=113,5,0,2;QP=90,5,0,5;PC=222;IC=0;DC=0;XC=0;AC=0;AF=0	GT	0/1
Hsc_scaff002	3342482	.	T	.	217	PASS	DP=59;TD=79;BQ=39;MQ=56;QD=3;BC=0,9,8,42;QP=0,13,13,74;PC=141;IC=8;DC=0;XC=2;AC=0;AF=0	GT	0/1
Hsc_scaff002	3375816	.	C	.	415	PASS	DP=39;TD=121;BQ=38;MQ=58;QD=11;BC=3,29,0,3;QP=9,81,0,9;PC=152;IC=0;DC=4;XC=1;AC=0;AF=0	GT	0/1
Hsc_scaff002	3535985	.	A	.	1671	PASS	DP=94;TD=123;BQ=39;MQ=60;QD=17;BC=79,7,8,0;QP=84,8,8,0;PC=162;IC=0;DC=0;XC=4;AC=0;AF=0	GT	0/1
Hsc_scaff002	3544399	.	G	.	868	PASS	DP=51;TD=78;BQ=26;MQ=51;QD=17;BC=2,1,45,3;QP=4,1,90,4;PC=134;IC=0;DC=0;XC=2;AC=0;AF=0	GT	0/1
Hsc_scaff002	3756424	.	T	.	481	PASS	DP=110;TD=122;BQ=37;MQ=56;QD=4;BC=19,13,1,77;QP=12,12,0,75;PC=206;IC=0;DC=0;XC=0;AC=0;AF=0	GT	0/1
Hsc_scaff002	3775603	.	A	.	301	PASS	DP=40;TD=77;BQ=23;MQ=41;QD=7;BC=26,6,2,6;QP=80,8,3,8;PC=143;IC=0;DC=0;XC=1;AC=0;AF=0	GT	0/1
Hsc_scaff002	3819358	.	A	.	758	PASS	DP=46;TD=67;BQ=26;MQ=54;QD=16;BC=38,3,1,4;QP=90,5,1,5;PC=151;IC=0;DC=0;XC=4;AC=0;AF=0	GT	0/1
Hsc_scaff002	4142424	.	A	.	656	PASS	DP=46;TD=70;BQ=25;MQ=46;QD=14;BC=37,5,2,2;QP=87,5,5,2;PC=131;IC=0;DC=0;XC=1;AC=0;AF=0	GT	0/1
Hsc_scaff002	4283566	.	T	.	449	PASS	DP=53;TD=91;BQ=38;MQ=59;QD=8;BC=7,0,6,40;QP=11,0,11,78;PC=126;IC=0;DC=0;XC=0;AC=0;AF=0	GT	0/1
Hsc_scaff002	4431148	.	T	.	921	PASS	DP=40;TD=46;BQ=36;MQ=1;QD=23;BC=0,1,3,36;QP=0,5,5,90;PC=96;IC=0;DC=0;XC=0;AC=0;AF=0	GT	0/1
Hsc_scaff002	4495158	.	A	.	832	PASS	DP=43;TD=45;BQ=39;MQ=0;QD=19;BC=37,3,3,0;QP=86,7,7,0;PC=77;IC=0;DC=0;XC=0;AC=0;AF=0	GT	0/1
Hsc_scaff002	4626449	.	G	.	727	PASS	DP=194;TD=206;BQ=39;MQ=59;QD=5;BC=14,0,99,13;QP=11,0,78,11;PC=229;IC=0;DC=68;XC=6;AC=0;AF=0	GT	0/1
Hsc_scaff002	4684030	.	T	.	1699	PASS	DP=72;TD=82;BQ=37;MQ=47;QD=23;BC=5,16,0,51;QP=5,5,0,90;PC=85;IC=0;DC=0;XC=0;AC=0;AF=0	GT	0/1
Hsc_scaff002	4684627	.	A	.	4088	PASS	DP=188;TD=221;BQ=38;MQ=35;QD=21;BC=140,23,0,25;QP=88,6,0,6;PC=218;IC=0;DC=0;XC=4;AC=0;AF=0	GT	0/1
Hsc_scaff002	4763482	.	C	.	1441	PASS	DP=58;TD=86;BQ=39;MQ=42;QD=24;BC=5,50,3,0;QP=5,90,5,0;PC=57;IC=0;DC=0;XC=0;AC=0;AF=0	GT	0/1
Hsc_scaff003	149428	.	A	.	698	PASS	DP=75;TD=80;BQ=34;MQ=52;QD=9;BC=56,8,10,1;QP=79,10,10,1;PC=108;IC=0;DC=0;XC=2;AC=0;AF=0	GT	0/1
Hsc_scaff003	151150	.	A	.	861	PASS	DP=53;TD=72;BQ=25;MQ=55;QD=16;BC=42,5,1,5;QP=90,5,1,5;PC=92;IC=0;DC=0;XC=2;AC=0;AF=0	GT	0/1
Hsc_scaff003	317048	.	C	.	890	PASS	DP=52;TD=62;BQ=26;MQ=54;QD=17;BC=4,44,4,0;QP=5,90,5,0;PC=74;IC=0;DC=0;XC=0;AC=0;AF=0	GT	0/1
Hsc_scaff003	336590	.	A	.	1945	PASS	DP=92;TD=92;BQ=39;MQ=60;QD=21;BC=80,5,1,6;QP=87,6,1,6;PC=121;IC=0;DC=0;XC=0;AC=0;AF=0	GT	0/1
Hsc_scaff003	611892	.	G	.	1970	PASS	DP=87;TD=87;BQ=39;MQ=60;QD=22;BC=6,0,76,5;QP=6,0,88,6;PC=120;IC=0;DC=0;XC=0;AC=0;AF=0	GT	0/1
Hsc_scaff003	626298	.	C	.	326	PASS	DP=56;TD=79;BQ=32;MQ=57;QD=5;BC=6,35,14,0;QP=12,77,12,0;PC=115;IC=0;DC=1;XC=0;AC=0;AF=0	GT	0/1
Hsc_scaff003	827428	.	C	.	2669	PASS	DP=128;TD=224;BQ=37;MQ=44;QD=21;BC=12,108,0,6;QP=6,88,0,6;PC=188;IC=0;DC=2;XC=3;AC=0;AF=0	GT	0/1
Hsc_scaff003	852114	.	C	.	1121	PASS	DP=91;TD=93;BQ=39;MQ=59;QD=12;BC=9,72,0,10;QP=10,81,0,10;PC=145;IC=0;DC=0;XC=0;AC=0;AF=0	GT	0/1
Hsc_scaff003	879120	.	A	.	3515	PASS	DP=139;TD=167;BQ=39;MQ=46;QD=25;BC=119,0,11,9;QP=90,0,5,5;PC=219;IC=0;DC=0;XC=0;AC=0;AF=0	GT	0/1
Hsc_scaff003	922509	.	C	.	3086	PASS	DP=139;TD=141;BQ=39;MQ=60;QD=22;BC=9,122,8,0;QP=6,88,6,0;PC=208;IC=0;DC=0;XC=0;AC=0;AF=0	GT	0/1
Hsc_scaff003	965513	.	C	.	3229	PASS	DP=132;TD=145;BQ=38;MQ=51;QD=24;BC=12,112,0,8;QP=5,90,0,5;PC=228;IC=0;DC=0;XC=1;AC=0;AF=0	GT	0/1
Hsc_scaff003	979799	.	C	.	707	PASS	DP=159;TD=177;BQ=40;MQ=58;QD=4;BC=24,116,0,19;QP=13,75,0,13;PC=241;IC=0;DC=0;XC=0;AC=0;AF=0	GT	0/1
Hsc_scaff003	989127	.	T	.	2444	PASS	DP=119;TD=160;BQ=39;MQ=55;QD=20;BC=11,12,0,96;QP=7,7,0,87;PC=185;IC=0;DC=0;XC=1;AC=0;AF=0	GT	0/1
Hsc_scaff003	1056284	.	C	.	846	PASS	DP=52;TD=119;BQ=29;MQ=57;QD=16;BC=7,42,3,0;QP=6,87,6,0;PC=128;IC=0;DC=0;XC=0;AC=0;AF=0	GT	0/1
Hsc_scaff003	1136280	.	T	.	2031	PASS	DP=867;TD=1089;BQ=37;MQ=46;QD=2;BC=130,162,1,574;QP=13,13,0,73;PC=958;IC=0;DC=0;XC=21;AC=0;AF=0	GT	0/1
Hsc_scaff003	1215159	.	G	.	573	PASS	DP=31;TD=59;BQ=29;MQ=27;QD=18;BC=3,2,24,2;QP=4,4,89,2;PC=81;IC=0;DC=0;XC=1;AC=0;AF=0	GT	0/1
Hsc_scaff003	1215219	.	A	.	563	PASS	DP=35;TD=84;BQ=30;MQ=23;QD=16;BC=27,2,2,4;QP=86,5,5,4;PC=86;IC=0;DC=0;XC=2;AC=0;AF=0	GT	0/1
Hsc_scaff003	1247308	.	A	.	3978	PASS	DP=162;TD=187;BQ=40;MQ=36;QD=24;BC=139,0,9,12;QP=90,0,5,5;PC=209;IC=0;DC=2;XC=1;AC=0;AF=0	GT	0/1
Hsc_scaff003	1264752	.	T	.	1044	PASS	DP=47;TD=71;BQ=40;MQ=52;QD=22;BC=6,5,0,36;QP=6,6,0,87;PC=108;IC=1;DC=0;XC=5;AC=0;AF=0	GT	0/1
Hsc_scaff003	1333888	.	A	.	51036	PASS	DP=3059;TD=4516;BQ=29;MQ=4;QD=16;BC=2647,52,120,208;QP=88,2,5,5;PC=3512;IC=3;DC=32;XC=80;AC=0;AF=0	GT	0/1
Hsc_scaff003	1355707	.	T	.	772	PASS	DP=45;TD=45;BQ=39;MQ=6;QD=17;BC=1,0,1,43;QP=8,0,8,84;PC=132;IC=0;DC=0;XC=0;AC=0;AF=0	GT	0/1
Hsc_scaff003	1404396	.	G	.	1705	PASS	DP=101;TD=110;BQ=39;MQ=23;QD=16;BC=8,0,78,15;QP=8,0,84,8;PC=185;IC=0;DC=0;XC=1;AC=0;AF=0	GT	0/1
Hsc_scaff003	1533254	.	G	.	2861	PASS	DP=128;TD=242;BQ=39;MQ=51;QD=22;BC=10,0,108,10;QP=6,0,88,6;PC=282;IC=0;DC=0;XC=8;AC=0;AF=0	GT	0/1
Hsc_scaff003	1542859	.	C	.	1469	PASS	DP=78;TD=107;BQ=38;MQ=55;QD=18;BC=0,65,5,8;QP=0,86,7,7;PC=148;IC=0;DC=0;XC=0;AC=0;AF=0	GT	0/1
Hsc_scaff003	1570611	.	C	.	2226	PASS	DP=86;TD=110;BQ=40;MQ=59;QD=26;BC=4,77,4,0;QP=5,90,5,0;PC=167;IC=0;DC=1;XC=0;AC=0;AF=0	GT	0/1
Hsc_scaff003	1571221	.	G	.	1304	PASS	DP=75;TD=121;BQ=40;MQ=60;QD=17;BC=6,0,63,6;QP=8,0,84,8;PC=183;IC=0;DC=0;XC=1;AC=0;AF=0	GT	0/1
Hsc_scaff003	1595185	.	T	.	1709	PASS	DP=81;TD=204;BQ=40;MQ=40;QD=21;BC=5,0,10,66;QP=7,0,7,87;PC=157;IC=0;DC=0;XC=0;AC=0;AF=0	GT	0/1
Hsc_scaff003	1595190	.	C	.	1894	PASS	DP=86;TD=219;BQ=40;MQ=40;QD=22;BC=5,76,0,5;QP=6,87,0,6;PC=157;IC=0;DC=0;XC=3;AC=0;AF=0	GT	0/1
Hsc_scaff003	1595197	.	G	.	2023	PASS	DP=87;TD=218;BQ=39;MQ=42;QD=23;BC=7,0,75,5;QP=6,0,88,6;PC=157;IC=0;DC=0;XC=1;AC=0;AF=0	GT	0/1
Hsc_scaff003	1601756	.	C	.	356	PASS	DP=109;TD=127;BQ=39;MQ=57;QD=3;BC=15,79,15,0;QP=13,74,13,0;PC=200;IC=0;DC=0;XC=2;AC=0;AF=0	GT	0/1
Hsc_scaff003	1617991	.	A	.	984	PASS	DP=117;TD=138;BQ=40;MQ=56;QD=8;BC=86,0,18,13;QP=78,0,11,11;PC=215;IC=0;DC=0;XC=6;AC=0;AF=0	GT	0/1
Hsc_scaff003	1628054	.	C	.	2481	PASS	DP=99;TD=125;BQ=38;MQ=58;QD=25;BC=0,87,7,5;QP=0,90,5,5;PC=170;IC=0;DC=0;XC=0;AC=0;AF=0	GT	0/1
Hsc_scaff003	1795183	.	T	.	446	PASS	DP=64;TD=80;BQ=26;MQ=55;QD=6;BC=1,5,11,47;QP=1,10,10,79;PC=146;IC=0;DC=0;XC=1;AC=0;AF=0	GT	0/1
Hsc_scaff003	1814158	.	C	.	925	PASS	DP=110;TD=116;BQ=39;MQ=60;QD=8;BC=0,86,12,12;QP=0,78,11,11;PC=177;IC=39;DC=0;XC=4;AC=0;AF=0	GT	0/1
Hsc_scaff003	1873411	.	T	.	865	PASS	DP=61;TD=99;BQ=21;MQ=51;QD=14;BC=2,2,4,53;QP=2,4,4,90;PC=214;IC=0;DC=0;XC=4;AC=0;AF=0	GT	0/1
Hsc_scaff003	1901333	.	A	.	1185	PASS	DP=83;TD=89;BQ=40;MQ=60;QD=14;BC=68,0,8,7;QP=82,0,9,9;PC=180;IC=0;DC=0;XC=2;AC=0;AF=0	GT	0/1
Hsc_scaff003	1907394	.	C	.	1374	PASS	DP=110;TD=124;BQ=39;MQ=60;QD=12;BC=0,88,11,11;QP=0,81,10,10;PC=201;IC=0;DC=0;XC=3;AC=0;AF=0	GT	0/1
Hsc_scaff003	1936076	.	T	.	361	PASS	DP=105;TD=117;BQ=38;MQ=56;QD=3;BC=15,0,18,72;QP=13,0,13,74;PC=187;IC=0;DC=0;XC=1;AC=0;AF=0	GT	0/1
Hsc_scaff003	1976423	.	A	.	2470	PASS	DP=104;TD=137;BQ=37;MQ=52;QD=23;BC=93,5,6,0;QP=90,5,5,0;PC=180;IC=0;DC=0;XC=2;AC=0;AF=0	GT	0/1
Hsc_scaff003	2050401	.	G	.	1146	PASS	DP=54;TD=79;BQ=38;MQ=47;QD=21;BC=7,0,42,5;QP=6,0,87,6;PC=127;IC=0;DC=0;XC=1;AC=0;AF=0	GT	0/1
Hsc_scaff003	2176799	.	G	.	2035	PASS	DP=79;TD=89;BQ=40;MQ=58;QD=25;BC=5,0,70,4;QP=5,0,90,5;PC=144;IC=0;DC=0;XC=1;AC=0;AF=0	GT	0/1
Hsc_scaff003	2227451	.	C	.	2302	PASS	DP=100;TD=105;BQ=39;MQ=60;QD=23;BC=7,87,0,6;QP=6,89,0,6;PC=180;IC=0;DC=0;XC=0;AC=0;AF=0	GT	0/1
Hsc_scaff003	2273297	.	C	.	1168	PASS	DP=78;TD=104;BQ=26;MQ=50;QD=14;BC=7,63,5,3;QP=5,88,5,2;PC=163;IC=0;DC=0;XC=4;AC=0;AF=0	GT	0/1
Hsc_scaff003	2380870	.	C	.	2592	PASS	DP=99;TD=100;BQ=40;MQ=53;QD=26;BC=4,89,1,5;QP=5,90,0,5;PC=167;IC=0;DC=0;XC=0;AC=0;AF=0	GT	0/1
Hsc_scaff003	2403285	.	C	.	653	PASS	DP=49;TD=73;BQ=20;MQ=50;QD=13;BC=3,42,4,0;QP=5,90,5,0;PC=123;IC=0;DC=0;XC=2;AC=0;AF=0	GT	0/1
Hsc_scaff003	2429605	.	G	.	1835	PASS	DP=98;TD=112;BQ=39;MQ=60;QD=18;BC=7,7,83,1;QP=7,7,85,0;PC=172;IC=0;DC=0;XC=0;AC=0;AF=0	GT	0/1
Hsc_scaff003	2437881	.	G	.	509	PASS	DP=31;TD=82;BQ=25;MQ=34;QD=16;BC=0,2,27,2;QP=0,5,90,5;PC=101;IC=0;DC=0;XC=0;AC=0;AF=0	GT	0/1
Hsc_scaff003	2492643	.	T	.	1070	PASS	DP=64;TD=86;BQ=28;MQ=29;QD=16;BC=2,5,4,52;QP=3,4,4,89;PC=166;IC=0;DC=1;XC=1;AC=0;AF=0	GT	0/1
Hsc_scaff003	2493592	.	T	.	1300	PASS	DP=95;TD=113;BQ=29;MQ=23;QD=13;BC=4,4,6,80;QP=1,7,7,85;PC=188;IC=0;DC=1;XC=2;AC=0;AF=0	GT	0/1
Hsc_scaff003	2493730	.	A	.	1157	PASS	DP=67;TD=83;BQ=26;MQ=13;QD=17;BC=59,3,4,1;QP=90,4,4,2;PC=156;IC=0;DC=0;XC=1;AC=0;AF=0	GT	0/1
Hsc_scaff003	2530999	.	C	.	1524	PASS	DP=78;TD=78;BQ=39;MQ=58;QD=19;BC=0,67,6,5;QP=0,86,7,7;PC=162;IC=0;DC=0;XC=0;AC=0;AF=0	GT	0/1
Hsc_scaff003	2534009	.	G	.	889	PASS	DP=113;TD=114;BQ=38;MQ=58;QD=7;BC=13,0,88,12;QP=11,0,77,11;PC=209;IC=0;DC=0;XC=0;AC=0;AF=0	GT	0/1
Hsc_scaff003	2543094	.	G	.	1150	PASS	DP=60;TD=109;BQ=38;MQ=60;QD=19;BC=0,4,52,4;QP=0,7,86,7;PC=155;IC=4;DC=0;XC=3;AC=0;AF=0	GT	0/1
Hsc_scaff003	2554612	.	G	.	531	PASS	DP=35;TD=81;BQ=31;MQ=45;QD=15;BC=0,3,30,2;QP=0,7,86,7;PC=143;IC=0;DC=0;XC=23;AC=0;AF=0	GT	0/1
Hsc_scaff003	2591119	.	C	.	71	PASS	DP=30;TD=46;BQ=23;MQ=53;QD=5;BC=0,10,1,1;QP=0,90,5,5;PC=119;IC=1;DC=18;XC=1;AC=0;AF=0	GT	0/1
Hsc_scaff003	2623367	.	T	.	2413	PASS	DP=122;TD=124;BQ=39;MQ=59;QD=19;BC=8,8,2,104;QP=7,7,1,86;PC=198;IC=0;DC=0;XC=1;AC=0;AF=0	GT	0/1
Hsc_scaff003	2764550	.	C	.	302	PASS	DP=114;TD=117;BQ=36;MQ=60;QD=2;BC=16,83,1,14;QP=13,74,1,13;PC=175;IC=0;DC=0;XC=0;AC=0;AF=0	GT	0/1
Hsc_scaff003	2778199	.	C	.	946	Del	DP=40;TD=114;BQ=74;MQ=21;QD=23;BC=0,36,2,2;QP=0,90,5,5;PC=141;IC=0;DC=41;XC=2;AC=0;AF=0	GT	0/1
Hsc_scaff003	2795874	.	T	.	2587	PASS	DP=163;TD=178;BQ=25;MQ=49;QD=15;BC=16,0,15,132;QP=5,0,5,90;PC=197;IC=0;DC=0;XC=0;AC=0;AF=0	GT	0/1
Hsc_scaff003	2795933	.	T	.	2641	PASS	DP=162;TD=166;BQ=25;MQ=42;QD=16;BC=13,0,14,135;QP=5,0,5,90;PC=190;IC=0;DC=0;XC=0;AC=0;AF=0	GT	0/1
Hsc_scaff003	2813171	.	C	.	1494	PASS	DP=95;TD=131;BQ=39;MQ=53;QD=15;BC=11,72,11,1;QP=8,83,8,1;PC=300;IC=0;DC=0;XC=3;AC=0;AF=0	GT	0/1
Hsc_scaff003	2831727	.	A	.	7977	PASS	DP=390;TD=562;BQ=31;MQ=28;QD=20;BC=336,16,17,21;QP=90,2,4,4;PC=356;IC=0;DC=0;XC=12;AC=0;AF=0	GT	0/1
Hsc_scaff003	2906642	.	G	.	1081	PASS	DP=51;TD=73;BQ=38;MQ=60;QD=21;BC=3,0,45,3;QP=6,0,87,6;PC=118;IC=0;DC=0;XC=0;AC=0;AF=0	GT	0/1
Hsc_scaff003	2927238	.	A	.	437	PASS	DP=33;TD=66;BQ=23;MQ=46;QD=13;BC=27,3,0,3;QP=88,6,0,6;PC=124;IC=0;DC=0;XC=1;AC=0;AF=0	GT	0/1
Hsc_scaff003	3025896	.	G	.	2951	PASS	DP=121;TD=205;BQ=38;MQ=54;QD=24;BC=6,9,105,1;QP=5,5,90,0;PC=179;IC=0;DC=0;XC=1;AC=0;AF=0	GT	0/1
Hsc_scaff003	3094571	.	C	.	450	PASS	DP=73;TD=115;BQ=39;MQ=57;QD=6;BC=0,56,9,8;QP=0,76,12,12;PC=154;IC=0;DC=0;XC=2;AC=0;AF=0	GT	0/1
Hsc_scaff003	3147964	.	T	.	1989	PASS	DP=83;TD=142;BQ=37;MQ=48;QD=23;BC=5,0,7,71;QP=5,0,5,90;PC=139;IC=0;DC=0;XC=2;AC=0;AF=0	GT	0/1
Hsc_scaff003	3200687	.	T	.	1122	PASS	DP=78;TD=106;BQ=25;MQ=6;QD=14;BC=5,5,2,66;QP=5,2,5,88;PC=560;IC=0;DC=0;XC=2;AC=0;AF=0	GT	0/1
Hsc_scaff003	3324883	.	T	.	782	PASS	DP=34;TD=40;BQ=39;MQ=55;QD=23;BC=3,4,0,27;QP=6,6,0,88;PC=94;IC=0;DC=0;XC=0;AC=0;AF=0	GT	0/1
Hsc_scaff003	3398009	.	C	.	882	PASS	DP=39;TD=71;BQ=39;MQ=45;QD=22;BC=0,32,2,5;QP=0,88,6,6;PC=70;IC=0;DC=0;XC=0;AC=0;AF=0	GT	0/1
Hsc_scaff003	3408165	.	G	.	317	PASS	DP=35;TD=94;BQ=25;MQ=45;QD=9;BC=2,0,27,6;QP=9,0,82,9;PC=88;IC=0;DC=0;XC=1;AC=0;AF=0	GT	0/1
Hsc_scaff003	3415480	.	C	.	572	PASS	DP=34;TD=76;BQ=39;MQ=41;QD=16;BC=2,28,1,3;QP=8,84,0,8;PC=71;IC=0;DC=0;XC=0;AC=0;AF=0	GT	0/1
Hsc_scaff003	3548437	.	A	.	1371	PASS	DP=80;TD=111;BQ=38;MQ=58;QD=17;BC=65,9,0,6;QP=84,8,0,8;PC=127;IC=0;DC=0;XC=2;AC=0;AF=0	GT	0/1
Hsc_scaff003	3628726	.	C	.	1915	PASS	DP=78;TD=94;BQ=37;MQ=49;QD=24;BC=0,72,3,3;QP=0,90,5,5;PC=126;IC=0;DC=0;XC=0;AC=0;AF=0	GT	0/1
Hsc_scaff003	3951191	.	T	.	1445	PASS	DP=83;TD=156;BQ=40;MQ=48;QD=20;BC=6,5,1,60;QP=6,6,0,88;PC=90;IC=0;DC=11;XC=0;AC=0;AF=0	GT	0/1
Hsc_scaff003	3951562	.	A	.	1166	PASS	DP=46;TD=56;BQ=40;MQ=49;QD=25;BC=40,3,0,3;QP=90,5,0,5;PC=57;IC=2;DC=0;XC=0;AC=0;AF=0	GT	0/1
Hsc_scaff003	3975047	.	A	.	333	PASS	DP=38;TD=148;BQ=23;MQ=32;QD=8;BC=29,3,2,4;QP=81,6,6,6;PC=46;IC=0;DC=0;XC=0;AC=0;AF=0	GT	0/1
Hsc_scaff004	72258	.	A	.	1234	PASS	DP=69;TD=88;BQ=27;MQ=50;QD=17;BC=56,3,5,5;QP=90,2,4,4;PC=103;IC=1;DC=0;XC=2;AC=0;AF=0	GT	0/1
Hsc_scaff004	162664	.	G	.	1027	PASS	DP=55;TD=74;BQ=33;MQ=57;QD=18;BC=3,7,44,1;QP=6,6,88,0;PC=99;IC=0;DC=0;XC=2;AC=0;AF=0	GT	0/1
Hsc_scaff004	169230	.	T	.	1764	PASS	DP=84;TD=84;BQ=38;MQ=60;QD=21;BC=0,5,6,73;QP=0,6,6,87;PC=118;IC=0;DC=0;XC=0;AC=0;AF=0	GT	0/1
Hsc_scaff004	188092	.	A	.	1630	PASS	DP=87;TD=164;BQ=29;MQ=54;QD=18;BC=75,9,3,0;QP=90,5,5,0;PC=179;IC=0;DC=0;XC=50;AC=0;AF=0	GT	0/1
Hsc_scaff004	303598	.	G	.	562	PASS	DP=109;TD=117;BQ=39;MQ=60;QD=5;BC=14,0,81,14;QP=12,0,75,12;PC=168;IC=0;DC=0;XC=4;AC=0;AF=0	GT	0/1
Hsc_scaff004	359947	.	C	.	127	PASS	DP=117;TD=121;BQ=38;MQ=60;QD=1;BC=0,83,18,16;QP=0,72,14,14;PC=138;IC=0;DC=0;XC=0;AC=0;AF=0	GT	0/1
Hsc_scaff004	362039	.	T	.	553	PASS	DP=43;TD=73;BQ=20;MQ=49;QD=13;BC=0,4,3,35;QP=0,5,5,90;PC=112;IC=1;DC=1;XC=0;AC=0;AF=0	GT	0/1
Hsc_scaff004	401653	.	G	.	3360	PASS	DP=139;TD=229;BQ=40;MQ=53;QD=25;BC=12,9,113,0;QP=5,5,90,0;PC=171;IC=0;DC=5;XC=0;AC=0;AF=0	GT	0/1
Hsc_scaff004	455858	.	C	.	4045	PASS	DP=162;TD=245;BQ=39;MQ=56;QD=24;BC=0,145,8,9;QP=0,90,5,5;PC=233;IC=0;DC=0;XC=1;AC=0;AF=0	GT	0/1
Hsc_scaff004	502764	.	G	.	3484	PASS	DP=140;TD=441;BQ=38;MQ=40;QD=24;BC=0,13,117,10;QP=0,5,90,5;PC=191;IC=0;DC=0;XC=2;AC=0;AF=0	GT	0/1
Hsc_scaff004	710319	.	T	.	279	PASS	DP=80;TD=117;BQ=39;MQ=59;QD=3;BC=0,10,10,60;QP=0,13,13,74;PC=145;IC=0;DC=0;XC=0;AC=0;AF=0	GT	0/1
Hsc_scaff004	713598	.	T	.	2977	PASS	DP=135;TD=218;BQ=38;MQ=20;QD=22;BC=6,10,0,119;QP=6,6,0,88;PC=387;IC=0;DC=0;XC=2;AC=0;AF=0	GT	0/1
Hsc_scaff004	730569	.	G	.	3870	PASS	DP=174;TD=230;BQ=36;MQ=0;QD=22;BC=12,0,159,1;QP=5,0,90,5;PC=292;IC=0;DC=2;XC=0;AC=0;AF=0	GT	0/1
Hsc_scaff004	782540	.	A	.	3082	PASS	DP=134;TD=210;BQ=39;MQ=56;QD=23;BC=111,0,13,10;QP=88,0,6,6;PC=205;IC=2;DC=0;XC=26;AC=0;AF=0	GT	0/1
Hsc_scaff004	992333	.	C	.	1615	PASS	DP=63;TD=94;BQ=39;MQ=59;QD=25;BC=3,57,0,3;QP=5,90,0,5;PC=148;IC=26;DC=0;XC=0;AC=0;AF=0	GT	0/1
Hsc_scaff004	1013175	.	C	.	6295	PASS	DP=279;TD=368;BQ=39;MQ=35;QD=23;BC=17,239,12,1;QP=5,89,5,0;PC=392;IC=0;DC=10;XC=2;AC=0;AF=0	GT	0/1
Hsc_scaff004	1049137	.	A	.	992	PASS	DP=43;TD=57;BQ=39;MQ=49;QD=23;BC=36,5,0,2;QP=88,6,0,6;PC=109;IC=0;DC=0;XC=0;AC=0;AF=0	GT	0/1
Hsc_scaff004	1095276	.	A	.	655	PASS	DP=76;TD=88;BQ=39;MQ=60;QD=8;BC=60,8,0,8;QP=78,11,0,11;PC=197;IC=0;DC=0;XC=0;AC=0;AF=0	GT	0/1
Hsc_scaff004	1106018	.	G	.	265	PASS	DP=45;TD=121;BQ=39;MQ=59;QD=5;BC=6,0,34,5;QP=12,0,76,12;PC=186;IC=0;DC=0;XC=0;AC=0;AF=0	GT	0/1
Hsc_scaff004	1162580	.	A	.	3339	PASS	DP=131;TD=141;BQ=39;MQ=59;QD=25;BC=118,0,6,7;QP=90,0,5,5;PC=233;IC=0;DC=0;XC=0;AC=0;AF=0	GT	0/1
Hsc_scaff004	1198836	.	C	.	691	PASS	DP=86;TD=184;BQ=39;MQ=52;QD=8;BC=0,59,12,15;QP=0,77,11,11;PC=168;IC=0;DC=0;XC=5;AC=0;AF=0	GT	0/1
Hsc_scaff004	1235421	.	G	.	1523	PASS	DP=160;TD=161;BQ=40;MQ=60;QD=9;BC=0,18,125,17;QP=0,11,78,11;PC=268;IC=0;DC=0;XC=0;AC=0;AF=0	GT	0/1
Hsc_scaff004	1328323	.	C	.	1799	PASS	DP=90;TD=90;BQ=39;MQ=59;QD=19;BC=7,76,0,7;QP=7,86,0,7;PC=165;IC=0;DC=0;XC=0;AC=0;AF=0	GT	0/1
Hsc_scaff004	1404644	.	A	.	586	PASS	DP=36;TD=59;BQ=25;MQ=14;QD=16;BC=31,4,1,0;QP=90,5,5,0;PC=146;IC=0;DC=0;XC=2;AC=0;AF=0	GT	0/1
Hsc_scaff004	1405579	.	C	.	847	PASS	DP=88;TD=88;BQ=39;MQ=60;QD=9;BC=9,69,0,10;QP=11,79,0,11;PC=178;IC=0;DC=0;XC=0;AC=0;AF=0	GT	0/1
Hsc_scaff004	1410427	.	G	.	2078	PASS	DP=106;TD=136;BQ=30;MQ=26;QD=19;BC=0,9,94,3;QP=0,5,90,5;PC=179;IC=0;DC=0;XC=9;AC=0;AF=0	GT	0/1
Hsc_scaff004	1466451	.	C	.	1208	PASS	DP=77;TD=105;BQ=39;MQ=46;QD=15;BC=8,64,5,0;QP=8,83,8,0;PC=186;IC=0;DC=0;XC=0;AC=0;AF=0	GT	0/1
Hsc_scaff004	1635397	.	C	.	117	PASS	DP=82;TD=104;BQ=39;MQ=60;QD=1;BC=11,60,0,11;QP=14,73,0,14;PC=190;IC=0;DC=0;XC=0;AC=0;AF=0	GT	0/1
Hsc_scaff004	1772570	.	T	.	1244	PASS	DP=62;TD=65;BQ=33;MQ=43;QD=20;BC=3,13,7,39;QP=1,5,5,89;PC=133;IC=0;DC=0;XC=0;AC=0;AF=0	GT	0/1
Hsc_scaff004	1898166	.	G	.	584	PASS	DP=101;TD=119;BQ=39;MQ=60;QD=5;BC=12,12,77,0;QP=12,12,76,0;PC=185;IC=0;DC=0;XC=0;AC=0;AF=0	GT	0/1
Hsc_scaff004	2083185	.	C	.	1065	PASS	DP=72;TD=86;BQ=26;MQ=54;QD=14;BC=0,55,10,7;QP=0,88,6,6;PC=166;IC=0;DC=0;XC=4;AC=0;AF=0	GT	0/1
Hsc_scaff004	2109027	.	T	.	1220	PASS	DP=105;TD=107;BQ=23;MQ=58;QD=11;BC=13,0,16,76;QP=7,0,7,86;PC=206;IC=0;DC=0;XC=0;AC=0;AF=0	GT	0/1
Hsc_scaff004	2346769	.	G	.	551	PASS	DP=41;TD=143;BQ=35;MQ=18;QD=13;BC=3,0,34,4;QP=9,0,83,9;PC=110;IC=0;DC=0;XC=1;AC=0;AF=0	GT	0/1
Hsc_scaff004	2401673	.	A	.	893	PASS	DP=53;TD=69;BQ=26;MQ=53;QD=16;BC=40,3,4,6;QP=90,3,4,4;PC=137;IC=0;DC=0;XC=0;AC=0;AF=0	GT	0/1
Hsc_scaff004	2421935	.	T	.	639	PASS	DP=35;TD=37;BQ=28;MQ=47;QD=18;BC=2,1,4,28;QP=4,2,4,90;PC=136;IC=0;DC=0;XC=1;AC=0;AF=0	GT	0/1
Hsc_scaff004	2514169	.	T	.	967	PASS	DP=80;TD=125;BQ=19;MQ=11;QD=12;BC=0,4,4,72;QP=0,5,5,89;PC=210;IC=0;DC=0;XC=3;AC=0;AF=0	GT	0/1
Hsc_scaff004	2627265	.	C	.	1530	PASS	DP=86;TD=126;BQ=39;MQ=14;QD=17;BC=0,64,10,12;QP=0,84,8,8;PC=160;IC=0;DC=0;XC=0;AC=0;AF=0	GT	0/1
Hsc_scaff004	2651066	.	T	.	639	PASS	DP=32;TD=170;BQ=39;MQ=55;QD=19;BC=0,2,3,27;QP=0,7,7,86;PC=98;IC=0;DC=0;XC=1;AC=0;AF=0	GT	0/1
Hsc_scaff004	2726184	.	G	.	2225	PASS	DP=104;TD=127;BQ=37;MQ=36;QD=21;BC=5,7,88,4;QP=2,5,88,5;PC=167;IC=0;DC=0;XC=0;AC=0;AF=0	GT	0/1
Hsc_scaff004	2761273	.	C	.	460	PASS	DP=41;TD=84;BQ=39;MQ=36;QD=11;BC=5,31,0,5;QP=10,80,0,10;PC=101;IC=0;DC=0;XC=3;AC=0;AF=0	GT	0/1
Hsc_scaff004	2810387	.	A	.	885	PASS	DP=40;TD=156;BQ=33;MQ=49;QD=22;BC=34,0,3,3;QP=90,0,5,5;PC=124;IC=0;DC=0;XC=1;AC=0;AF=0	GT	0/1
Hsc_scaff004	2826035	.	A	.	1054	PASS	DP=68;TD=118;BQ=36;MQ=59;QD=15;BC=58,5,0,5;QP=84,8,0,8;PC=168;IC=0;DC=0;XC=1;AC=0;AF=0	GT	0/1
Hsc_scaff004	2870120	.	G	.	1665	PASS	DP=85;TD=105;BQ=39;MQ=57;QD=19;BC=0,6,73,6;QP=0,7,86,7;PC=167;IC=0;DC=0;XC=0;AC=0;AF=0	GT	0/1
Hsc_scaff004	2870298	.	G	.	619	PASS	DP=49;TD=132;BQ=39;MQ=55;QD=12;BC=7,6,36,0;QP=10,10,81,0;PC=148;IC=0;DC=0;XC=12;AC=0;AF=0	GT	0/1
Hsc_scaff004	2951511	.	T	.	1430	PASS	DP=56;TD=109;BQ=40;MQ=58;QD=25;BC=0,4,3,49;QP=0,5,5,90;PC=150;IC=0;DC=0;XC=19;AC=0;AF=0	GT	0/1
Hsc_scaff004	2990443	.	G	.	1483	PASS	DP=77;TD=96;BQ=33;MQ=56;QD=19;BC=5,0,65,7;QP=6,0,88,6;PC=182;IC=0;DC=0;XC=0;AC=0;AF=0	GT	0/1
Hsc_scaff004	3074588	.	C	.	2041	PASS	DP=85;TD=116;BQ=38;MQ=44;QD=24;BC=10,70,5,0;QP=5,90,5,0;PC=185;IC=10;DC=0;XC=3;AC=0;AF=0	GT	0/1
Hsc_scaff004	3137447	.	G	.	8146	PASS	DP=456;TD=548;BQ=32;MQ=9;QD=17;BC=53,12,366,25;QP=6,1,87,6;PC=507;IC=0;DC=0;XC=6;AC=0;AF=0	GT	0/1
Hsc_scaff004	3139554	.	C	.	668	PASS	DP=40;TD=42;BQ=26;MQ=23;QD=16;BC=6,30,4,0;QP=5,90,5,0;PC=136;IC=1;DC=0;XC=2;AC=0;AF=0	GT	0/1
Hsc_scaff004	3153050	.	A	.	3416	PASS	DP=365;TD=549;BQ=32;MQ=35;QD=9;BC=263,50,51,1;QP=80,10,10,0;PC=358;IC=1;DC=0;XC=14;AC=0;AF=0	GT	0/1
Hsc_scaff004	3164582	.	G	.	241	PASS	DP=71;TD=91;BQ=38;MQ=57;QD=3;BC=9,9,53,0;QP=13,13,74,0;PC=147;IC=0;DC=0;XC=0;AC=0;AF=0	GT	0/1
Hsc_scaff004	3165794	.	C	.	680	PASS	DP=111;TD=129;BQ=37;MQ=51;QD=6;BC=22,78,0,11;QP=12,76,0,12;PC=167;IC=0;DC=0;XC=0;AC=0;AF=0	GT	0/1
Hsc_scaff004	3192125	.	A	.	821	PASS	DP=40;TD=43;BQ=37;MQ=11;QD=20;BC=38,0,1,1;QP=87,0,6,6;PC=86;IC=0;DC=0;XC=0;AC=0;AF=0	GT	0/1
Hsc_scaff004	3215983	.	T	.	1144	PASS	DP=68;TD=208;BQ=38;MQ=54;QD=16;BC=7,8,0,53;QP=8,8,0,84;PC=125;IC=0;DC=0;XC=0;AC=0;AF=0	GT	0/1
Hsc_scaff004	3335204	.	C	.	1444	PASS	DP=72;TD=99;BQ=39;MQ=48;QD=20;BC=8,58,0,6;QP=7,86,0,7;PC=114;IC=0;DC=0;XC=0;AC=0;AF=0	GT	0/1
Hsc_scaff004	3386604	.	T	.	1079	PASS	DP=60;TD=90;BQ=40;MQ=54;QD=17;BC=5,0,7,48;QP=8,0,8,84;PC=104;IC=0;DC=0;XC=3;AC=0;AF=0	GT	0/1
Hsc_scaff004	3798076	.	A	.	559	PASS	DP=38;TD=53;BQ=34;MQ=46;QD=14;BC=31,0,3,4;QP=84,0,8,8;PC=72;IC=0;DC=0;XC=0;AC=0;AF=0	GT	0/1
Hsc_scaff004	3846722	.	C	.	511	PASS	DP=30;TD=63;BQ=38;MQ=51;QD=17;BC=5,21,0,4;QP=8,84,0,8;PC=50;IC=0;DC=0;XC=1;AC=0;AF=0	GT	0/1
Hsc_scaff004	3891626	.	A	.	10484	PASS	DP=1109;TD=1987;BQ=40;MQ=19;QD=9;BC=860,118,33,98;QP=78,10,3,10;PC=1147;IC=0;DC=0;XC=6;AC=0;AF=0	GT	0/1
Hsc_scaff004	3897825	.	T	.	434	PASS	DP=67;TD=100;BQ=19;MQ=53;QD=6;BC=9,2,6,50;QP=8,2,8,81;PC=97;IC=0;DC=0;XC=3;AC=0;AF=0	GT	0/1
Hsc_scaff004	3898199	.	T	.	987	PASS	DP=57;TD=63;BQ=27;MQ=57;QD=17;BC=5,0,6,46;QP=5,0,5,90;PC=93;IC=0;DC=0;XC=0;AC=0;AF=0	GT	0/1
Hsc_scaff004	3903060	.	G	.	1793	PASS	DP=80;TD=107;BQ=38;MQ=53;QD=22;BC=8,0,65,7;QP=6,0,88,6;PC=98;IC=0;DC=0;XC=0;AC=0;AF=0	GT	0/1
Hsc_scaff004	3904302	.	T	.	803	PASS	DP=137;TD=212;BQ=40;MQ=54;QD=5;BC=20,17,0,100;QP=12,12,0,76;PC=198;IC=0;DC=0;XC=1;AC=0;AF=0	GT	0/1
Hsc_scaff004	3924024	.	T	.	1774	PASS	DP=108;TD=140;BQ=38;MQ=53;QD=16;BC=12,0,14,82;QP=8,0,8,84;PC=151;IC=0;DC=0;XC=1;AC=0;AF=0	GT	0/1
Hsc_scaff004	3925625	.	T	.	1556	PASS	DP=108;TD=162;BQ=39;MQ=51;QD=14;BC=11,3,17,76;QP=8,2,8,82;PC=149;IC=0;DC=1;XC=9;AC=0;AF=0	GT	0/1
Hsc_scaff004	3949617	.	G	.	1430	PASS	DP=90;TD=98;BQ=38;MQ=58;QD=15;BC=0,11,72,7;QP=0,8,83,8;PC=114;IC=0;DC=0;XC=0;AC=0;AF=0	GT	0/1
Hsc_scaff004	3957658	.	A	.	336	PASS	DP=30;TD=55;BQ=23;MQ=44;QD=11;BC=22,4,4,0;QP=86,7,7,0;PC=63;IC=0;DC=0;XC=3;AC=0;AF=0	GT	0/1
Hsc_scaff005	103459	.	T	.	2719	PASS	DP=122;TD=186;BQ=39;MQ=48;QD=22;BC=10,0,15,97;QP=6,0,6,88;PC=126;IC=0;DC=0;XC=1;AC=0;AF=0	GT	0/1
Hsc_scaff005	172177	.	G	.	630	PASS	DP=47;TD=83;BQ=36;MQ=39;QD=13;BC=0,6,35,6;QP=0,9,82,9;PC=60;IC=0;DC=0;XC=0;AC=0;AF=0	GT	0/1
Hsc_scaff005	239568	.	A	.	365	PASS	DP=88;TD=96;BQ=37;MQ=56;QD=4;BC=64,1,12,11;QP=75,1,12,12;PC=141;IC=0;DC=0;XC=0;AC=0;AF=0	GT	0/1
Hsc_scaff005	265749	.	A	.	2574	PASS	DP=173;TD=273;BQ=39;MQ=43;QD=14;BC=146,12,0,15;QP=82,9,0,9;PC=242;IC=0;DC=0;XC=0;AC=0;AF=0	GT	0/1
Hsc_scaff005	338763	.	T	.	17159	PASS	DP=667;TD=1114;BQ=39;MQ=57;QD=25;BC=32,0,32,603;QP=5,0,5,90;PC=677;IC=0;DC=0;XC=0;AC=0;AF=0	GT	0/1
Hsc_scaff005	361519	.	A	.	1954	PASS	DP=85;TD=102;BQ=39;MQ=60;QD=22;BC=75,5,0,5;QP=88,6,0,6;PC=117;IC=0;DC=0;XC=0;AC=0;AF=0	GT	0/1
Hsc_scaff005	441986	.	T	.	337	PASS	DP=38;TD=121;BQ=39;MQ=37;QD=8;BC=6,6,0,26;QP=11,11,0,78;PC=79;IC=0;DC=0;XC=3;AC=0;AF=0	GT	0/1
Hsc_scaff005	442100	.	A	.	800	PASS	DP=39;TD=81;BQ=40;MQ=46;QD=20;BC=29,5,5,0;QP=86,7,7,0;PC=79;IC=0;DC=0;XC=0;AC=0;AF=0	GT	0/1
Hsc_scaff005	444912	.	C	.	6643	PASS	DP=269;TD=316;BQ=38;MQ=1;QD=24;BC=25,224,16,3;QP=4,90,3,4;PC=302;IC=0;DC=1;XC=0;AC=0;AF=0	GT	0/1
Hsc_scaff005	466699	.	G	.	2782	PASS	DP=149;TD=259;BQ=39;MQ=38;QD=18;BC=1,10,124,14;QP=1,7,85,7;PC=184;IC=0;DC=0;XC=0;AC=0;AF=0	GT	0/1
Hsc_scaff005	472844	.	T	.	3039	PASS	DP=147;TD=233;BQ=39;MQ=50;QD=20;BC=9,0,10,128;QP=7,0,7,86;PC=209;IC=0;DC=0;XC=1;AC=0;AF=0	GT	0/1
Hsc_scaff005	472895	.	A	.	1475	PASS	DP=103;TD=184;BQ=39;MQ=52;QD=14;BC=78,0,15,10;QP=82,0,9,9;PC=167;IC=0;DC=0;XC=8;AC=0;AF=0	GT	0/1
Hsc_scaff005	536785	.	G	.	1324	PASS	DP=128;TD=140;BQ=43;MQ=47;QD=14;BC=15,0,71,6;QP=8,0,85,8;PC=227;IC=0;DC=36;XC=1;AC=0;AF=0	GT	0/1
Hsc_scaff005	556829	.	C	.	926	PASS	DP=105;TD=113;BQ=39;MQ=56;QD=8;BC=13,77,0,15;QP=11,78,0,11;PC=161;IC=0;DC=0;XC=2;AC=0;AF=0	GT	0/1
Hsc_scaff005	560250	.	A	.	662	PASS	DP=37;TD=50;BQ=28;MQ=7;QD=17;BC=35,1,1,0;QP=89,5,5,0;PC=100;IC=0;DC=0;XC=1;AC=0;AF=0	GT	0/1
Hsc_scaff005	569929	.	T	.	1126	PASS	DP=106;TD=124;BQ=37;MQ=47;QD=10;BC=8,27,1,70;QP=10,10,0,80;PC=167;IC=0;DC=0;XC=0;AC=0;AF=0	GT	0/1
Hsc_scaff005	593339	.	G	.	383	PASS	DP=65;TD=77;BQ=40;MQ=51;QD=5;BC=0,13,42,10;QP=0,12,76,12;PC=122;IC=0;DC=0;XC=2;AC=0;AF=0	GT	0/1
Hsc_scaff005	611450	.	C	.	1663	PASS	DP=77;TD=108;BQ=36;MQ=58;QD=21;BC=4,69,0,4;QP=6,88,0,6;PC=143;IC=0;DC=0;XC=0;AC=0;AF=0	GT	0/1
Hsc_scaff005	621899	.	T	.	987	PASS	DP=37;TD=49;BQ=40;MQ=48;QD=26;BC=0,2,3,32;QP=0,5,5,90;PC=95;IC=0;DC=0;XC=0;AC=0;AF=0	GT	0/1
Hsc_scaff005	664911	.	T	.	529	PASS	DP=48;TD=72;BQ=26;MQ=57;QD=12;BC=0,7,3,34;QP=0,7,7,86;PC=104;IC=0;DC=4;XC=4;AC=0;AF=0	GT	0/1
Hsc_scaff005	680492	.	A	.	1055	PASS	DP=62;TD=80;BQ=37;MQ=50;QD=17;BC=44,9,0,9;QP=84,8,0,8;PC=120;IC=0;DC=0;XC=0;AC=0;AF=0	GT	0/1
Hsc_scaff005	795354	.	C	.	396	PASS	DP=93;TD=257;BQ=51;MQ=39;QD=9;BC=4,32,0,4;QP=8,84,0,8;PC=198;IC=0;DC=53;XC=29;AC=0;AF=0	GT	0/1
Hsc_scaff005	910612	.	T	.	3159	PASS	DP=125;TD=258;BQ=39;MQ=21;QD=25;BC=7,28,0,90;QP=5,5,0,90;PC=241;IC=0;DC=0;XC=0;AC=0;AF=0	GT	0/1
Hsc_scaff005	929276	.	C	.	1290	PASS	DP=53;TD=122;BQ=38;MQ=46;QD=24;BC=6,43,1,3;QP=5,89,1,5;PC=165;IC=0;DC=0;XC=1;AC=0;AF=0	GT	0/1
Hsc_scaff005	982864	.	A	.	2701	PASS	DP=204;TD=214;BQ=39;MQ=58;QD=13;BC=165,0,20,19;QP=81,0,9,9;PC=312;IC=0;DC=0;XC=0;AC=0;AF=0	GT	0/1
Hsc_scaff005	1095192	.	C	.	640	PASS	DP=39;TD=68;BQ=37;MQ=15;QD=17;BC=2,34,0,1;QP=7,86,0,7;PC=137;IC=0;DC=2;XC=2;AC=0;AF=0	GT	0/1
Hsc_scaff005	1160614	.	G	.	990	PASS	DP=115;TD=179;BQ=38;MQ=51;QD=8;BC=10,3,89,13;QP=10,3,77,10;PC=217;IC=26;DC=0;XC=47;AC=0;AF=0	GT	0/1
Hsc_scaff005	1195012	.	T	.	595	PASS	DP=123;TD=130;BQ=27;MQ=5;QD=4;BC=15,18,10,80;QP=10,10,4,76;PC=249;IC=0;DC=0;XC=0;AC=0;AF=0	GT	0/1
Hsc_scaff005	1214244	.	C	.	1087	PASS	DP=71;TD=87;BQ=32;MQ=33;QD=15;BC=2,58,6,5;QP=0,85,7,7;PC=197;IC=0;DC=0;XC=2;AC=0;AF=0	GT	0/1
Hsc_scaff005	1269862	.	C	.	3885	PASS	DP=165;TD=186;BQ=39;MQ=51;QD=23;BC=21,129,14,1;QP=6,89,6,0;PC=265;IC=0;DC=0;XC=6;AC=0;AF=0	GT	0/1
Hsc_scaff005	1324683	.	G	.	1554	PASS	DP=257;TD=292;BQ=39;MQ=31;QD=6;BC=28,0,213,16;QP=12,0,76,12;PC=345;IC=0;DC=0;XC=2;AC=0;AF=0	GT	0/1
Hsc_scaff005	1458894	.	T	.	634	PASS	DP=43;TD=59;BQ=40;MQ=53;QD=14;BC=4,0,8,31;QP=9,0,9,82;PC=144;IC=0;DC=0;XC=0;AC=0;AF=0	GT	0/1
Hsc_scaff005	1509150	.	A	.	468	PASS	DP=111;TD=142;BQ=38;MQ=56;QD=4;BC=81,0,15,15;QP=75,0,13,13;PC=211;IC=0;DC=0;XC=0;AC=0;AF=0	GT	0/1
Hsc_scaff005	1600888	.	C	.	2355	PASS	DP=144;TD=154;BQ=38;MQ=59;QD=16;BC=12,118,2,12;QP=8,84,0,8;PC=277;IC=0;DC=0;XC=0;AC=0;AF=0	GT	0/1
Hsc_scaff005	1641724	.	T	.	6534	PASS	DP=435;TD=547;BQ=39;MQ=59;QD=15;BC=38,2,37,358;QP=9,0,9,83;PC=572;IC=0;DC=0;XC=1;AC=0;AF=0	GT	0/1
Hsc_scaff005	1652066	.	G	.	3348	PASS	DP=137;TD=174;BQ=38;MQ=55;QD=24;BC=15,0,115,7;QP=5,0,90,5;PC=258;IC=0;DC=0;XC=3;AC=0;AF=0	GT	0/1
Hsc_scaff005	1695716	.	C	.	2744	PASS	DP=107;TD=114;BQ=39;MQ=60;QD=25;BC=6,96,5,0;QP=5,90,5,0;PC=229;IC=0;DC=0;XC=0;AC=0;AF=0	GT	0/1
Hsc_scaff005	1695728	.	G	.	2837	PASS	DP=108;TD=118;BQ=40;MQ=60;QD=26;BC=6,5,97,0;QP=5,5,90,0;PC=232;IC=0;DC=0;XC=0;AC=0;AF=0	GT	0/1
Hsc_scaff005	1696182	.	T	.	713	PASS	DP=89;TD=92;BQ=39;MQ=53;QD=8;BC=9,0,12,68;QP=11,0,11,77;PC=196;IC=0;DC=0;XC=0;AC=0;AF=0	GT	0/1
Hsc_scaff005	1751562	.	C	.	725	PASS	DP=39;TD=57;BQ=40;MQ=58;QD=18;BC=0,32,3,4;QP=0,85,8,8;PC=162;IC=0;DC=0;XC=6;AC=0;AF=0	GT	0/1
Hsc_scaff005	1769282	.	C	.	1307	PASS	DP=57;TD=125;BQ=36;MQ=54;QD=22;BC=3,49,1,4;QP=5,90,1,5;PC=173;IC=0;DC=0;XC=2;AC=0;AF=0	GT	0/1
Hsc_scaff005	1818076	.	T	.	1001	PASS	DP=97;TD=100;BQ=39;MQ=57;QD=10;BC=9,0,15,73;QP=10,0,10,79;PC=236;IC=0;DC=0;XC=1;AC=0;AF=0	GT	0/1
Hsc_scaff005	1819426	.	T	.	1491	PASS	DP=65;TD=133;BQ=39;MQ=54;QD=22;BC=0,4,6,55;QP=0,6,6,88;PC=228;IC=0;DC=0;XC=0;AC=0;AF=0	GT	0/1
Hsc_scaff005	1896418	.	G	.	332	PASS	DP=104;TD=119;BQ=39;MQ=56;QD=3;BC=15,16,73,0;QP=13,13,74,0;PC=237;IC=0;DC=0;XC=4;AC=0;AF=0	GT	0/1
Hsc_scaff005	1907358	.	A	.	3342	PASS	DP=177;TD=192;BQ=39;MQ=45;QD=18;BC=141,0,17,19;QP=85,0,7,7;PC=315;IC=0;DC=0;XC=1;AC=0;AF=0	GT	0/1
Hsc_scaff005	2003471	.	G	.	27074	PASS	DP=1430;TD=2326;BQ=33;MQ=26;QD=18;BC=83,75,1210,61;QP=5,5,87,3;PC=1633;IC=245;DC=1;XC=81;AC=0;AF=0	GT	0/1
Hsc_scaff005	2067507	.	T	.	2511	PASS	DP=121;TD=123;BQ=38;MQ=59;QD=20;BC=0,8,7,106;QP=0,6,6,87;PC=239;IC=0;DC=0;XC=0;AC=0;AF=0	GT	0/1
Hsc_scaff005	2076202	.	G	.	2292	PASS	DP=91;TD=146;BQ=38;MQ=59;QD=25;BC=5,0,82,4;QP=5,0,90,5;PC=225;IC=0;DC=0;XC=1;AC=0;AF=0	GT	0/1
Hsc_scaff005	2091669	.	A	.	62405	PASS	DP=2609;TD=2730;BQ=37;MQ=0;QD=23;BC=2290,172,142,5;QP=90,5,5,0;PC=3087;IC=0;DC=0;XC=5;AC=0;AF=0	GT	0/1
Hsc_scaff005	2142254	.	T	.	1158	PASS	DP=76;TD=94;BQ=39;MQ=57;QD=15;BC=7,0,7,62;QP=9,0,9,83;PC=239;IC=0;DC=0;XC=1;AC=0;AF=0	GT	0/1
Hsc_scaff005	2219611	.	T	.	1369	PASS	DP=67;TD=73;BQ=31;MQ=11;QD=20;BC=4,2,6,55;QP=4,2,4,90;PC=226;IC=0;DC=0;XC=1;AC=0;AF=0	GT	0/1
Hsc_scaff005	2311983	.	T	.	877	PASS	DP=68;TD=80;BQ=40;MQ=50;QD=12;BC=11,10,0,47;QP=10,10,0,81;PC=176;IC=0;DC=0;XC=0;AC=0;AF=0	GT	0/1
Hsc_scaff005	2328777	.	T	.	1821	PASS	DP=73;TD=95;BQ=40;MQ=25;QD=24;BC=10,0,5,58;QP=5,0,5,89;PC=205;IC=0;DC=0;XC=0;AC=0;AF=0	GT	0/1
Hsc_scaff005	2336982	.	C	.	273	PASS	DP=50;TD=69;BQ=23;MQ=21;QD=8;BC=1,27,1,2;QP=3,88,4,4;PC=179;IC=2;DC=19;XC=5;AC=0;AF=0	GT	0/1
Hsc_scaff005	2377021	.	A	.	6185	PASS	DP=246;TD=298;BQ=39;MQ=42;QD=25;BC=212,18,0,16;QP=90,5,0,5;PC=356;IC=0;DC=0;XC=0;AC=0;AF=0	GT	0/1
Hsc_scaff005	2385911	.	G	.	5597	PASS	DP=291;TD=305;BQ=39;MQ=59;QD=19;BC=20,0,246,25;QP=7,0,86,7;PC=461;IC=0;DC=0;XC=0;AC=0;AF=0	GT	0/1
Hsc_scaff005	2485100	.	C	.	1105	PASS	DP=58;TD=114;BQ=39;MQ=47;QD=19;BC=4,49,0,5;QP=7,85,0,7;PC=156;IC=0;DC=0;XC=0;AC=0;AF=0	GT	0/1
Hsc_scaff005	2517998	.	A	.	514	PASS	DP=32;TD=101;BQ=24;MQ=36;QD=16;BC=28,2,2,0;QP=90,5,5,0;PC=124;IC=0;DC=0;XC=0;AC=0;AF=0	GT	0/1
Hsc_scaff005	2532732	.	T	.	1275	PASS	DP=55;TD=67;BQ=40;MQ=50;QD=23;BC=3,6,0,46;QP=6,6,0,88;PC=145;IC=0;DC=0;XC=2;AC=0;AF=0	GT	0/1
Hsc_scaff005	2634687	.	G	.	916	PASS	DP=40;TD=85;BQ=39;MQ=46;QD=22;BC=2,0,35,3;QP=6,0,88,6;PC=120;IC=0;DC=0;XC=0;AC=0;AF=0	GT	0/1
Hsc_scaff005	2818662	.	C	.	1796	PASS	DP=259;TD=329;BQ=39;MQ=50;QD=6;BC=8,170,32,49;QP=2,76,11,11;PC=397;IC=0;DC=0;XC=1;AC=0;AF=0	GT	0/1
Hsc_scaff005	2819044	.	G	.	3469	PASS	DP=362;TD=534;BQ=38;MQ=52;QD=9;BC=34,49,279,0;QP=11,11,79,0;PC=461;IC=0;DC=0;XC=2;AC=0;AF=0	GT	0/1
Hsc_scaff005	2829053	.	C	.	6496	PASS	DP=260;TD=266;BQ=39;MQ=33;QD=24;BC=18,218,23,1;QP=5,90,5,0;PC=417;IC=0;DC=0;XC=1;AC=0;AF=0	GT	0/1
Hsc_scaff005	2831591	.	C	.	4671	PASS	DP=198;TD=304;BQ=37;MQ=33;QD=23;BC=17,167,4,10;QP=5,89,1,5;PC=319;IC=0;DC=0;XC=1;AC=0;AF=0	GT	0/1
Hsc_scaff005	2943819	.	T	.	2876	PASS	DP=112;TD=143;BQ=39;MQ=58;QD=25;BC=0,8,6,98;QP=0,5,5,90;PC=195;IC=0;DC=0;XC=5;AC=0;AF=0	GT	0/1
Hsc_scaff005	3011016	.	A	.	2136	PASS	DP=97;TD=131;BQ=33;MQ=40;QD=22;BC=83,1,5,8;QP=90,0,5,5;PC=153;IC=0;DC=0;XC=2;AC=0;AF=0	GT	0/1
Hsc_scaff005	3022922	.	A	.	1558	PASS	DP=68;TD=182;BQ=40;MQ=57;QD=22;BC=57,7,0,4;QP=88,6,0,6;PC=141;IC=0;DC=0;XC=4;AC=0;AF=0	GT	0/1
Hsc_scaff005	3082068	.	C	.	2773	PASS	DP=114;TD=114;BQ=38;MQ=59;QD=24;BC=0,102,6,6;QP=0,90,5,5;PC=189;IC=0;DC=0;XC=0;AC=0;AF=0	GT	0/1
Hsc_scaff005	3273750	.	T	.	593	PASS	DP=61;TD=79;BQ=21;MQ=59;QD=10;BC=6,0,6,45;QP=7,0,7,86;PC=139;IC=0;DC=4;XC=1;AC=0;AF=0	GT	0/1
Hsc_scaff005	3428203	.	A	.	69	PASS	DP=114;TD=122;BQ=39;MQ=60;QD=0;BC=82,0,16,16;QP=72,0,14,14;PC=171;IC=0;DC=0;XC=4;AC=0;AF=0	GT	0/1
Hsc_scaff005	3496529	.	T	.	618	PASS	DP=63;TD=72;BQ=24;MQ=53;QD=10;BC=8,3,1,49;QP=8,8,1,84;PC=113;IC=2;DC=2;XC=1;AC=0;AF=0	GT	0/1
Hsc_scaff005	3527485	.	A	.	328	PASS	DP=95;TD=110;BQ=40;MQ=60;QD=3;BC=70,13,0,12;QP=74,13,0,13;PC=144;IC=0;DC=0;XC=7;AC=0;AF=0	GT	0/1
Hsc_scaff005	3547871	.	C	.	821	PASS	DP=64;TD=74;BQ=40;MQ=48;QD=12;BC=13,43,0,8;QP=10,81,0,10;PC=92;IC=0;DC=0;XC=0;AC=0;AF=0	GT	0/1
Hsc_scaff005	3696634	.	A	.	2290	PASS	DP=95;TD=99;BQ=37;MQ=59;QD=24;BC=85,0,5,5;QP=90,0,5,5;PC=131;IC=0;DC=0;XC=0;AC=0;AF=0	GT	0/1
Hsc_scaff005	3736237	.	A	.	2789	PASS	DP=113;TD=121;BQ=39;MQ=53;QD=24;BC=93,8,12,0;QP=89,5,5,0;PC=160;IC=8;DC=0;XC=0;AC=0;AF=0	GT	0/1
Hsc_scaff005	3738704	.	C	.	852	PASS	DP=92;TD=101;BQ=38;MQ=54;QD=9;BC=17,66,9,0;QP=11,78,11,0;PC=127;IC=0;DC=0;XC=2;AC=0;AF=0	GT	0/1
Hsc_scaff006	11723	.	G	.	650	PASS	DP=31;TD=83;BQ=33;MQ=40;QD=20;BC=1,2,26,2;QP=0,5,89,5;PC=47;IC=0;DC=0;XC=0;AC=0;AF=0	GT	0/1
Hsc_scaff006	19061	.	C	.	2150	PASS	DP=92;TD=126;BQ=37;MQ=44;QD=23;BC=4,79,8,1;QP=5,89,5,0;PC=130;IC=0;DC=0;XC=2;AC=0;AF=0	GT	0/1
Hsc_scaff006	27075	.	G	.	962	PASS	DP=134;TD=168;BQ=39;MQ=45;QD=7;BC=14,7,96,17;QP=10,5,76,10;PC=157;IC=0;DC=0;XC=1;AC=0;AF=0	GT	0/1
Hsc_scaff006	27326	.	G	.	5706	PASS	DP=281;TD=311;BQ=38;MQ=34;QD=20;BC=14,0,229,38;QP=7,0,87,7;PC=309;IC=0;DC=0;XC=2;AC=0;AF=0	GT	0/1
Hsc_scaff006	79155	.	T	.	916	PASS	DP=43;TD=58;BQ=36;MQ=29;QD=21;BC=3,2,0,38;QP=6,6,0,88;PC=117;IC=0;DC=0;XC=0;AC=0;AF=0	GT	0/1
Hsc_scaff006	96855	.	T	.	1694	PASS	DP=64;TD=134;BQ=41;MQ=46;QD=26;BC=6,0,4,54;QP=5,0,5,90;PC=153;IC=0;DC=0;XC=2;AC=0;AF=0	GT	0/1
Hsc_scaff006	212558	.	T	.	1414	PASS	DP=97;TD=104;BQ=40;MQ=56;QD=14;BC=13,9,0,75;QP=9,9,0,82;PC=201;IC=0;DC=0;XC=1;AC=0;AF=0	GT	0/1
Hsc_scaff006	293364	.	T	.	874	PASS	DP=104;TD=150;BQ=39;MQ=54;QD=8;BC=16,12,0,76;QP=11,11,0,78;PC=203;IC=0;DC=0;XC=1;AC=0;AF=0	GT	0/1
Hsc_scaff006	454903	.	A	.	1316	PASS	DP=56;TD=114;BQ=40;MQ=43;QD=23;BC=48,3,5,0;QP=88,6,6,0;PC=136;IC=0;DC=0;XC=0;AC=0;AF=0	GT	0/1
Hsc_scaff006	472510	.	T	.	749	PASS	DP=32;TD=110;BQ=37;MQ=49;QD=23;BC=2,2,0,28;QP=5,5,0,90;PC=105;IC=0;DC=0;XC=2;AC=0;AF=0	GT	0/1
Hsc_scaff006	709217	.	A	.	1293	PASS	DP=71;TD=84;BQ=45;MQ=2;QD=21;BC=36,11,12,0;QP=88,6,6,0;PC=185;IC=0;DC=12;XC=1;AC=0;AF=0	GT	0/1
Hsc_scaff006	789425	.	T	.	578	PASS	DP=33;TD=37;BQ=30;MQ=7;QD=17;BC=1,0,1,31;QP=6,0,6,88;PC=95;IC=0;DC=0;XC=0;AC=0;AF=0	GT	0/1
Hsc_scaff006	910759	.	A	.	412	PASS	DP=44;TD=62;BQ=20;MQ=49;QD=9;BC=33,1,6,4;QP=84,1,7,7;PC=133;IC=0;DC=0;XC=1;AC=0;AF=0	GT	0/1
Hsc_scaff006	1092191	.	C	.	127	PASS	DP=33;TD=52;BQ=15;MQ=49;QD=4;BC=3,24,4,0;QP=10,80,10,0;PC=136;IC=1;DC=2;XC=10;AC=0;AF=0	GT	0/1
Hsc_scaff006	1220568	.	C	.	688	PASS	DP=47;TD=82;BQ=22;MQ=52;QD=14;BC=3,40,4,0;QP=5,90,5,0;PC=149;IC=0;DC=0;XC=2;AC=0;AF=0	GT	0/1
Hsc_scaff006	1284863	.	A	.	1549	PASS	DP=60;TD=99;BQ=39;MQ=52;QD=25;BC=47,0,6,7;QP=90,0,5,5;PC=147;IC=0;DC=0;XC=4;AC=0;AF=0	GT	0/1
Hsc_scaff006	1362113	.	G	.	1776	PASS	DP=76;TD=151;BQ=37;MQ=53;QD=23;BC=11,4,61,0;QP=5,5,90,0;PC=163;IC=0;DC=0;XC=2;AC=0;AF=0	GT	0/1
Hsc_scaff006	1587406	.	A	.	1233	PASS	DP=47;TD=88;BQ=40;MQ=56;QD=26;BC=40,4,0,3;QP=90,5,0,5;PC=108;IC=0;DC=0;XC=7;AC=0;AF=0	GT	0/1
Hsc_scaff006	1616477	.	C	.	2167	PASS	DP=90;TD=122;BQ=39;MQ=50;QD=24;BC=6,78,0,6;QP=5,89,0,5;PC=151;IC=0;DC=0;XC=0;AC=0;AF=0	GT	0/1
Hsc_scaff006	1616639	.	G	.	74	PASS	DP=78;TD=95;BQ=39;MQ=49;QD=0;BC=12,0,55,11;QP=14,0,72,14;PC=143;IC=0;DC=0;XC=0;AC=0;AF=0	GT	0/1
Hsc_scaff006	1814847	.	G	.	3434	PASS	DP=133;TD=143;BQ=39;MQ=46;QD=25;BC=13,0,112,8;QP=5,0,90,5;PC=225;IC=0;DC=0;XC=0;AC=0;AF=0	GT	0/1
Hsc_scaff006	1838104	.	C	.	1473	PASS	DP=63;TD=93;BQ=38;MQ=57;QD=23;BC=2,54,3,4;QP=1,89,5,5;PC=127;IC=0;DC=0;XC=2;AC=0;AF=0	GT	0/1
Hsc_scaff006	1838105	.	T	.	1392	PASS	DP=62;TD=92;BQ=38;MQ=57;QD=22;BC=3,6,0,53;QP=6,6,0,89;PC=127;IC=0;DC=0;XC=0;AC=0;AF=0	GT	0/1
Hsc_scaff006	1840923	.	A	.	3494	PASS	DP=207;TD=312;BQ=38;MQ=47;QD=16;BC=156,24,1,26;QP=84,8,0,8;PC=315;IC=0;DC=0;XC=2;AC=0;AF=0	GT	0/1
Hsc_scaff006	2016308	.	G	.	2037	PASS	DP=94;TD=107;BQ=39;MQ=57;QD=21;BC=7,0,81,6;QP=6,0,88,6;PC=237;IC=0;DC=0;XC=0;AC=0;AF=0	GT	0/1
Hsc_scaff006	2048668	.	G	.	927	PASS	DP=44;TD=118;BQ=39;MQ=31;QD=21;BC=2,3,23,16;QP=5,3,87,5;PC=141;IC=0;DC=0;XC=2;AC=0;AF=0	GT	0/1
Hsc_scaff006	2086341	.	G	.	2460	PASS	DP=98;TD=99;BQ=38;MQ=55;QD=25;BC=7,0,81,10;QP=5,0,90,5;PC=194;IC=0;DC=0;XC=0;AC=0;AF=0	GT	0/1
Hsc_scaff006	2116161	.	C	.	2996	PASS	DP=120;TD=184;BQ=39;MQ=53;QD=24;BC=10,102,0,8;QP=5,90,0,5;PC=220;IC=0;DC=0;XC=3;AC=0;AF=0	GT	0/1
Hsc_scaff006	2120162	.	A	.	1163	PASS	DP=263;TD=288;BQ=39;MQ=56;QD=4;BC=193,0,39,31;QP=75,0,13,13;PC=366;IC=0;DC=0;XC=4;AC=0;AF=0	GT	0/1
Hsc_scaff006	2122947	.	T	.	3454	PASS	DP=155;TD=267;BQ=39;MQ=53;QD=22;BC=16,16,0,123;QP=6,6,0,88;PC=228;IC=0;DC=0;XC=3;AC=0;AF=0	GT	0/1
Hsc_scaff006	2170448	.	G	.	5570	PASS	DP=224;TD=232;BQ=39;MQ=43;QD=24;BC=0,35,178,11;QP=0,5,90,5;PC=376;IC=0;DC=0;XC=0;AC=0;AF=0	GT	0/1
Hsc_scaff006	2219222	.	A	.	21	PASS	DP=127;TD=167;BQ=40;MQ=52;QD=0;BC=81,0,26,20;QP=72,0,14,14;PC=196;IC=0;DC=0;XC=10;AC=0;AF=0	GT	0/1
Hsc_scaff006	2231992	.	A	.	9781	PASS	DP=411;TD=731;BQ=39;MQ=54;QD=23;BC=346,27,38,0;QP=89,6,6,0;PC=565;IC=0;DC=0;XC=1;AC=0;AF=0	GT	0/1
Hsc_scaff006	2233043	.	C	.	9195	PASS	DP=359;TD=467;BQ=40;MQ=48;QD=25;BC=0,319,23,17;QP=0,90,5,5;PC=505;IC=0;DC=0;XC=8;AC=0;AF=0	GT	0/1
Hsc_scaff006	2233854	.	C	.	11577	PASS	DP=497;TD=782;BQ=40;MQ=47;QD=23;BC=34,440,0,23;QP=6,88,0,6;PC=804;IC=0;DC=0;XC=14;AC=0;AF=0	GT	0/1
Hsc_scaff006	2235231	.	A	.	13076	PASS	DP=754;TD=1568;BQ=38;MQ=60;QD=17;BC=634,61,59,0;QP=84,8,8,0;PC=1393;IC=0;DC=0;XC=13;AC=0;AF=0	GT	0/1
Hsc_scaff006	2235615	.	G	.	14258	PASS	DP=732;TD=768;BQ=39;MQ=60;QD=19;BC=57,2,623,50;QP=7,0,86,7;PC=925;IC=0;DC=0;XC=5;AC=0;AF=0	GT	0/1
Hsc_scaff006	2236344	.	C	.	17141	PASS	DP=749;TD=813;BQ=39;MQ=59;QD=22;BC=44,663,1,40;QP=6,88,0,6;PC=1008;IC=0;DC=1;XC=1;AC=0;AF=0	GT	0/1
Hsc_scaff006	2237939	.	C	.	9370	PASS	DP=620;TD=781;BQ=39;MQ=57;QD=15;BC=1,492,62,65;QP=0,83,9,9;PC=883;IC=0;DC=0;XC=22;AC=0;AF=0	GT	0/1
Hsc_scaff006	2239852	.	T	.	14401	PASS	DP=714;TD=746;BQ=39;MQ=59;QD=20;BC=48,46,2,618;QP=7,7,0,86;PC=889;IC=0;DC=0;XC=4;AC=0;AF=0	GT	0/1
Hsc_scaff006	2247445	.	A	.	2268	PASS	DP=137;TD=477;BQ=38;MQ=46;QD=16;BC=116,8,13,0;QP=84,8,8,0;PC=344;IC=0;DC=0;XC=37;AC=0;AF=0	GT	0/1
Hsc_scaff006	2252028	.	G	.	8739	PASS	DP=352;TD=362;BQ=39;MQ=5;QD=24;BC=14,0,299,39;QP=5,0,89,5;PC=418;IC=0;DC=0;XC=1;AC=0;AF=0	GT	0/1
Hsc_scaff006	2252252	.	T	.	9374	PASS	DP=380;TD=451;BQ=38;MQ=14;QD=24;BC=34,1,28,317;QP=5,0,5,90;PC=604;IC=0;DC=0;XC=13;AC=0;AF=0	GT	0/1
Hsc_scaff006	2282695	.	T	.	324	PASS	DP=87;TD=125;BQ=37;MQ=55;QD=5;BC=7,7,0,50;QP=12,12,0,77;PC=157;IC=24;DC=23;XC=0;AC=0;AF=0	GT	0/1
Hsc_scaff006	2286479	.	T	.	936	PASS	DP=45;TD=89;BQ=41;MQ=56;QD=20;BC=3,3,0,39;QP=7,7,0,86;PC=154;IC=0;DC=0;XC=0;AC=0;AF=0	GT	0/1
Hsc_scaff006	2328443	.	G	.	12317	PASS	DP=751;TD=1167;BQ=37;MQ=36;QD=16;BC=1,86,614,50;QP=0,8,84,8;PC=747;IC=0;DC=0;XC=2;AC=0;AF=0	GT	0/1
Hsc_scaff006	2351926	.	T	.	1555	PASS	DP=77;TD=85;BQ=32;MQ=2;QD=20;BC=10,0,1,66;QP=5,0,5,90;PC=159;IC=0;DC=0;XC=0;AC=0;AF=0	GT	0/1
Hsc_scaff006	2353918	.	A	.	7877	PASS	DP=378;TD=462;BQ=37;MQ=44;QD=20;BC=311,38,23,5;QP=87,6,6,0;PC=311;IC=0;DC=1;XC=1;AC=0;AF=0	GT	0/1
Hsc_scaff006	2362048	.	C	.	1291	PASS	DP=86;TD=105;BQ=38;MQ=56;QD=15;BC=8,67,11,0;QP=9,83,9,0;PC=167;IC=0;DC=0;XC=0;AC=0;AF=0	GT	0/1
Hsc_scaff006	2435881	.	G	.	1475	PASS	DP=88;TD=107;BQ=39;MQ=38;QD=16;BC=13,11,64,0;QP=8,8,84,0;PC=154;IC=0;DC=0;XC=0;AC=0;AF=0	GT	0/1
Hsc_scaff006	2460780	.	T	.	291	PASS	DP=32;TD=42;BQ=30;MQ=0;QD=9;BC=1,4,0,27;QP=10,10,0,80;PC=91;IC=0;DC=0;XC=0;AC=0;AF=0	GT	0/1
Hsc_scaff006	2492212	.	C	.	1897	PASS	DP=127;TD=139;BQ=39;MQ=59;QD=14;BC=12,104,0,11;QP=9,82,0,9;PC=204;IC=0;DC=0;XC=1;AC=0;AF=0	GT	0/1
Hsc_scaff006	2569126	.	A	.	6914	PASS	DP=425;TD=445;BQ=37;MQ=28;QD=16;BC=352,54,19,0;QP=84,8,8,0;PC=427;IC=0;DC=0;XC=1;AC=0;AF=0	GT	0/1
Hsc_scaff006	2760142	.	C	.	1076	PASS	DP=44;TD=57;BQ=39;MQ=34;QD=24;BC=0,40,2,2;QP=0,89,5,5;PC=83;IC=0;DC=0;XC=0;AC=0;AF=0	GT	0/1
Hsc_scaff006	2776893	.	C	.	1792	PASS	DP=109;TD=126;BQ=37;MQ=55;QD=16;BC=11,85,0,12;QP=8,84,0,8;PC=151;IC=0;DC=1;XC=1;AC=0;AF=0	GT	0/1
Hsc_scaff006	2792205	.	A	.	424	PASS	DP=30;TD=66;BQ=22;MQ=44;QD=14;BC=26,0,2,2;QP=90,0,5,5;PC=57;IC=0;DC=0;XC=0;AC=0;AF=0	GT	0/1
Hsc_scaff006	2847773	.	C	.	2108	PASS	DP=109;TD=222;BQ=39;MQ=41;QD=19;BC=12,84,0,13;QP=7,86,0,7;PC=138;IC=0;DC=0;XC=2;AC=0;AF=0	GT	0/1
Hsc_scaff006	2865988	.	C	.	1810	PASS	DP=76;TD=140;BQ=40;MQ=39;QD=23;BC=9,59,0,8;QP=6,89,0,6;PC=92;IC=0;DC=0;XC=0;AC=0;AF=0	GT	0/1
Hsc_scaff006	2878107	.	A	.	2172	PASS	DP=190;TD=207;BQ=39;MQ=46;QD=11;BC=140,30,0,20;QP=80,10,0,10;PC=242;IC=0;DC=0;XC=0;AC=0;AF=0	GT	0/1
Hsc_scaff006	2941163	.	G	.	3565	PASS	DP=159;TD=175;BQ=40;MQ=56;QD=22;BC=11,0,135,13;QP=6,0,88,6;PC=184;IC=0;DC=0;XC=0;AC=0;AF=0	GT	0/1
Hsc_scaff006	3006706	.	G	.	2661	PASS	DP=114;TD=130;BQ=39;MQ=60;QD=23;BC=6,6,101,1;QP=6,6,89,0;PC=142;IC=0;DC=0;XC=0;AC=0;AF=0	GT	0/1
Hsc_scaff006	3039002	.	C	.	1757	PASS	DP=76;TD=84;BQ=39;MQ=60;QD=23;BC=5,67,0,4;QP=6,88,0,6;PC=94;IC=4;DC=0;XC=0;AC=0;AF=0	GT	0/1
Hsc_scaff006	3124226	.	A	.	571	PASS	DP=43;TD=46;BQ=27;MQ=5;QD=13;BC=41,1,1,0;QP=85,7,7,0;PC=73;IC=0;DC=0;XC=0;AC=0;AF=0	GT	0/1
Hsc_scaff006	3314266	.	C	.	1846	PASS	DP=82;TD=90;BQ=38;MQ=57;QD=22;BC=4,70,0,8;QP=6,89,0,6;PC=109;IC=0;DC=0;XC=0;AC=0;AF=0	GT	0/1
Hsc_scaff006	3482266	.	G	.	479	PASS	DP=138;TD=149;BQ=38;MQ=58;QD=3;BC=19,17,102,0;QP=13,13,74,0;PC=160;IC=0;DC=0;XC=1;AC=0;AF=0	GT	0/1
Hsc_scaff006	3498180	.	A	.	2196	PASS	DP=96;TD=99;BQ=39;MQ=59;QD=22;BC=84,1,6,5;QP=88,0,6,6;PC=117;IC=5;DC=0;XC=2;AC=0;AF=0	GT	0/1
Hsc_scaff006	3559461	.	G	.	5	PASS	DP=48;TD=51;BQ=39;MQ=55;QD=0;BC=7,0,32,9;QP=14,0,72,14;PC=74;IC=0;DC=0;XC=0;AC=0;AF=0	GT	0/1
Hsc_scaff006	3579331	.	T	.	2429	PASS	DP=98;TD=125;BQ=40;MQ=56;QD=24;BC=8,7,0,83;QP=5,5,0,89;PC=107;IC=0;DC=0;XC=1;AC=0;AF=0	GT	0/1
Hsc_scaff006	3587715	.	T	.	2137	PASS	DP=82;TD=121;BQ=39;MQ=53;QD=26;BC=10,5,0,67;QP=5,5,0,90;PC=95;IC=0;DC=0;XC=8;AC=0;AF=0	GT	0/1
Hsc_scaff006	3641214	.	A	.	1626	PASS	DP=74;TD=114;BQ=39;MQ=13;QD=21;BC=42,8,0,24;QP=87,6,0,6;PC=96;IC=0;DC=0;XC=4;AC=0;AF=0	GT	0/1
Hsc_scaff007	45160	.	C	.	3192	PASS	DP=143;TD=147;BQ=39;MQ=50;QD=22;BC=22,106,15,0;QP=6,88,6,0;PC=167;IC=0;DC=0;XC=1;AC=0;AF=0	GT	0/1
Hsc_scaff007	219287	.	T	.	2937	PASS	DP=133;TD=177;BQ=39;MQ=44;QD=22;BC=8,1,10,114;QP=6,0,6,88;PC=176;IC=0;DC=0;XC=0;AC=0;AF=0	GT	0/1
Hsc_scaff007	268940	.	A	.	770	PASS	DP=48;TD=63;BQ=27;MQ=45;QD=16;BC=41,3,2,2;QP=88,5,2,5;PC=105;IC=0;DC=0;XC=1;AC=0;AF=0	GT	0/1
Hsc_scaff007	327504	.	G	.	2580	PASS	DP=107;TD=128;BQ=38;MQ=60;QD=24;BC=5,1,96,5;QP=5,0,90,5;PC=142;IC=0;DC=0;XC=0;AC=0;AF=0	GT	0/1
Hsc_scaff007	330176	.	G	.	395	PASS	DP=123;TD=174;BQ=39;MQ=46;QD=3;BC=12,13,97,0;QP=13,13,74,0;PC=165;IC=12;DC=1;XC=0;AC=0;AF=0	GT	0/1
Hsc_scaff007	335344	.	T	.	1265	PASS	DP=74;TD=101;BQ=38;MQ=53;QD=17;BC=6,0,10,58;QP=8,0,8,84;PC=127;IC=14;DC=0;XC=0;AC=0;AF=0	GT	0/1
Hsc_scaff007	344368	.	A	.	1447	PASS	DP=73;TD=94;BQ=39;MQ=53;QD=19;BC=62,6,0,5;QP=86,7,0,7;PC=146;IC=0;DC=0;XC=1;AC=0;AF=0	GT	0/1
Hsc_scaff007	364973	.	C	.	2298	PASS	DP=90;TD=114;BQ=40;MQ=58;QD=25;BC=6,80,4,0;QP=5,90,5,0;PC=140;IC=0;DC=0;XC=2;AC=0;AF=0	GT	0/1
Hsc_scaff007	396690	.	T	.	900	PASS	DP=50;TD=78;BQ=27;MQ=53;QD=18;BC=5,0,5,40;QP=5,0,5,90;PC=115;IC=0;DC=0;XC=2;AC=0;AF=0	GT	0/1
Hsc_scaff007	402528	.	C	.	700	PASS	DP=47;TD=86;BQ=25;MQ=38;QD=15;BC=2,39,2,1;QP=4,90,4,2;PC=112;IC=1;DC=3;XC=4;AC=0;AF=0	GT	0/1
Hsc_scaff007	423103	.	T	.	592	PASS	DP=41;TD=49;BQ=25;MQ=54;QD=14;BC=6,0,4,31;QP=6,0,6,88;PC=92;IC=0;DC=0;XC=0;AC=0;AF=0	GT	0/1
Hsc_scaff007	488448	.	A	.	932	PASS	DP=60;TD=80;BQ=36;MQ=55;QD=15;BC=46,7,7,0;QP=84,8,8,0;PC=138;IC=7;DC=0;XC=4;AC=0;AF=0	GT	0/1
Hsc_scaff007	518461	.	C	.	916	PASS	DP=65;TD=86;BQ=24;MQ=8;QD=14;BC=5,53,6,1;QP=6,88,6,0;PC=130;IC=0;DC=0;XC=5;AC=0;AF=0	GT	0/1
Hsc_scaff007	658650	.	G	.	2243	PASS	DP=112;TD=113;BQ=39;MQ=60;QD=20;BC=7,0,96,9;QP=7,0,86,7;PC=188;IC=0;DC=0;XC=0;AC=0;AF=0	GT	0/1
Hsc_scaff007	764223	.	A	.	1964	PASS	DP=87;TD=88;BQ=38;MQ=60;QD=22;BC=77,0,5,5;QP=88,0,6,6;PC=172;IC=0;DC=0;XC=0;AC=0;AF=0	GT	0/1
Hsc_scaff007	804451	.	T	.	817	PASS	DP=67;TD=81;BQ=20;MQ=54;QD=12;BC=5,5,2,55;QP=4,4,3,89;PC=156;IC=0;DC=0;XC=3;AC=0;AF=0	GT	0/1
Hsc_scaff007	853467	.	C	.	1868	PASS	DP=113;TD=131;BQ=39;MQ=58;QD=16;BC=0,94,9,10;QP=0,84,8,8;PC=170;IC=0;DC=0;XC=0;AC=0;AF=0	GT	0/1
Hsc_scaff007	876800	.	G	.	1320	PASS	DP=85;TD=94;BQ=36;MQ=2;QD=15;BC=0,8,65,12;QP=0,8,84,8;PC=158;IC=0;DC=0;XC=3;AC=0;AF=0	GT	0/1
Hsc_scaff007	895850	.	T	.	444	PASS	DP=78;TD=92;BQ=39;MQ=59;QD=5;BC=10,10,0,58;QP=12,12,0,76;PC=154;IC=0;DC=0;XC=0;AC=0;AF=0	GT	0/1
Hsc_scaff007	895938	.	G	.	779	PASS	DP=101;TD=108;BQ=38;MQ=57;QD=7;BC=12,13,76,0;QP=11,11,77,0;PC=168;IC=1;DC=0;XC=0;AC=0;AF=0	GT	0/1
Hsc_scaff007	1068764	.	T	.	2056	PASS	DP=99;TD=105;BQ=38;MQ=55;QD=20;BC=8,0,7,84;QP=7,0,7,87;PC=185;IC=0;DC=0;XC=0;AC=0;AF=0	GT	0/1
Hsc_scaff007	1154492	.	C	.	2529	PASS	DP=105;TD=120;BQ=38;MQ=58;QD=24;BC=6,94,5,0;QP=5,90,5,0;PC=207;IC=0;DC=0;XC=5;AC=0;AF=0	GT	0/1
Hsc_scaff007	1222636	.	A	.	1843	PASS	DP=102;TD=105;BQ=40;MQ=60;QD=18;BC=86,0,8,8;QP=84,0,8,8;PC=183;IC=0;DC=0;XC=1;AC=0;AF=0	GT	0/1
Hsc_scaff007	1223398	.	C	.	1794	PASS	DP=87;TD=99;BQ=37;MQ=52;QD=20;BC=2,77,4,4;QP=1,87,6,6;PC=184;IC=1;DC=0;XC=2;AC=0;AF=0	GT	0/1
Hsc_scaff007	1225162	.	A	.	6616	PASS	DP=355;TD=364;BQ=31;MQ=34;QD=18;BC=304,22,18,8;QP=89,5,5,1;PC=284;IC=0;DC=3;XC=0;AC=0;AF=0	GT	0/1
Hsc_scaff007	1248104	.	T	.	1288	PASS	DP=91;TD=122;BQ=38;MQ=59;QD=14;BC=8,8,0,75;QP=9,9,0,82;PC=178;IC=0;DC=0;XC=0;AC=0;AF=0	GT	0/1
Hsc_scaff007	1346585	.	G	.	1486	PASS	DP=120;TD=121;BQ=40;MQ=60;QD=12;BC=12,12,95,1;QP=10,10,80,0;PC=203;IC=0;DC=0;XC=0;AC=0;AF=0	GT	0/1
Hsc_scaff007	1416364	.	G	.	553	PASS	DP=44;TD=52;BQ=35;MQ=52;QD=12;BC=4,0,35,5;QP=9,0,82,9;PC=135;IC=8;DC=0;XC=1;AC=0;AF=0	GT	0/1
Hsc_scaff007	1468929	.	T	.	764	PASS	DP=43;TD=58;BQ=27;MQ=55;QD=17;BC=2,0,3,38;QP=5,0,5,90;PC=136;IC=1;DC=0;XC=0;AC=0;AF=0	GT	0/1
Hsc_scaff007	1492458	.	C	.	991	PASS	DP=107;TD=130;BQ=22;MQ=49;QD=11;BC=5,74,6,2;QP=5,89,5,1;PC=239;IC=2;DC=20;XC=4;AC=0;AF=0	GT	0/1
Hsc_scaff007	1493504	.	T	.	2980	PASS	DP=136;TD=205;BQ=38;MQ=54;QD=21;BC=9,0,13,114;QP=6,0,6,88;PC=264;IC=0;DC=0;XC=12;AC=0;AF=0	GT	0/1
Hsc_scaff007	1620195	.	G	.	3232	PASS	DP=129;TD=188;BQ=39;MQ=44;QD=25;BC=13,10,102,4;QP=5,5,90,0;PC=204;IC=0;DC=0;XC=0;AC=0;AF=0	GT	0/1
Hsc_scaff007	1684791	.	A	.	2199	PASS	DP=108;TD=110;BQ=39;MQ=60;QD=20;BC=94,7,7,0;QP=86,7,7,0;PC=182;IC=0;DC=0;XC=1;AC=0;AF=0	GT	0/1
Hsc_scaff007	1737338	.	T	.	1395	PASS	DP=71;TD=83;BQ=30;MQ=57;QD=19;BC=6,0,6,59;QP=5,0,5,90;PC=142;IC=0;DC=0;XC=5;AC=0;AF=0	GT	0/1
Hsc_scaff007	1743445	.	T	.	789	PASS	DP=78;TD=120;BQ=37;MQ=57;QD=10;BC=12,7,2,57;QP=10,10,1,79;PC=138;IC=0;DC=0;XC=0;AC=0;AF=0	GT	0/1
Hsc_scaff007	1803003	.	A	.	1741	PASS	DP=99;TD=109;BQ=29;MQ=55;QD=17;BC=84,9,1,5;QP=89,5,0,5;PC=175;IC=0;DC=0;XC=1;AC=0;AF=0	GT	0/1
Hsc_scaff007	1888989	.	C	.	676	PASS	DP=38;TD=55;BQ=36;MQ=58;QD=17;BC=4,31,0,3;QP=7,86,0,7;PC=104;IC=0;DC=0;XC=1;AC=0;AF=0	GT	0/1
Hsc_scaff007	1939456	.	G	.	1949	PASS	DP=88;TD=120;BQ=39;MQ=60;QD=22;BC=5,0,77,6;QP=6,0,88,6;PC=151;IC=0;DC=0;XC=1;AC=0;AF=0	GT	0/1
Hsc_scaff007	2085364	.	T	.	6283	PASS	DP=426;TD=619;BQ=23;MQ=16;QD=14;BC=36,4,48,338;QP=5,0,5,89;PC=377;IC=0;DC=0;XC=7;AC=0;AF=0	GT	0/1
Hsc_scaff007	2085414	.	T	.	5383	PASS	DP=328;TD=446;BQ=27;MQ=16;QD=16;BC=9,3,28,286;QP=5,1,5,89;PC=341;IC=0;DC=2;XC=7;AC=0;AF=0	GT	0/1
Hsc_scaff007	2214111	.	C	.	991	PASS	DP=89;TD=95;BQ=39;MQ=60;QD=11;BC=9,71,0,9;QP=10,80,0,10;PC=131;IC=0;DC=0;XC=0;AC=0;AF=0	GT	0/1
Hsc_scaff007	2302949	.	C	.	593	PASS	DP=37;TD=60;BQ=25;MQ=56;QD=16;BC=4,29,4,0;QP=5,90,5,0;PC=94;IC=0;DC=0;XC=1;AC=0;AF=0	GT	0/1
Hsc_scaff007	2400038	.	T	.	1128	PASS	DP=71;TD=116;BQ=24;MQ=44;QD=15;BC=7,0,7,57;QP=5,0,5,90;PC=124;IC=0;DC=0;XC=8;AC=0;AF=0	GT	0/1
Hsc_scaff007	2426945	.	T	.	702	PASS	DP=33;TD=42;BQ=38;MQ=60;QD=21;BC=2,2,0,29;QP=6,6,0,87;PC=56;IC=0;DC=0;XC=0;AC=0;AF=0	GT	0/1
Hsc_scaff007	2468070	.	G	.	1588	PASS	DP=79;TD=149;BQ=39;MQ=46;QD=20;BC=7,0,65,7;QP=7,0,86,7;PC=107;IC=0;DC=0;XC=1;AC=0;AF=0	GT	0/1
Hsc_scaff007	2481047	.	C	.	3744	PASS	DP=156;TD=193;BQ=38;MQ=57;QD=24;BC=9,139,0,8;QP=5,90,0,5;PC=209;IC=0;DC=0;XC=2;AC=0;AF=0	GT	0/1
Hsc_scaff007	2488153	.	A	.	1237	PASS	DP=59;TD=100;BQ=37;MQ=47;QD=20;BC=42,0,7,10;QP=88,0,6,6;PC=87;IC=0;DC=0;XC=3;AC=0;AF=0	GT	0/1
Hsc_scaff007	2509907	.	G	.	2302	PASS	DP=262;TD=388;BQ=38;MQ=42;QD=8;BC=22,0,205,35;QP=11,0,78,11;PC=331;IC=0;DC=0;XC=2;AC=0;AF=0	GT	0/1
Hsc_scaff007	2510833	.	C	.	4141	PASS	DP=170;TD=213;BQ=39;MQ=55;QD=24;BC=12,144,14,0;QP=5,89,5,0;PC=269;IC=0;DC=0;XC=1;AC=0;AF=0	GT	0/1
Hsc_scaff007	2536279	.	C	.	4180	PASS	DP=160;TD=186;BQ=39;MQ=50;QD=26;BC=0,129,19,12;QP=0,90,5,5;PC=273;IC=0;DC=0;XC=1;AC=0;AF=0	GT	0/1
Hsc_scaff007	2537875	.	A	.	1148	PASS	DP=106;TD=106;BQ=39;MQ=51;QD=10;BC=76,0,16,14;QP=79,0,10,10;PC=209;IC=0;DC=0;XC=0;AC=0;AF=0	GT	0/1
Hsc_scaff007	2574624	.	C	.	19276	PASS	DP=912;TD=1464;BQ=38;MQ=8;QD=21;BC=5,865,21,21;QP=1,87,6,6;PC=682;IC=20;DC=0;XC=163;AC=0;AF=0	GT	0/1
Hsc_scaff007	2574641	.	A	.	22484	PASS	DP=1045;TD=1415;BQ=38;MQ=6;QD=21;BC=995,26,22,1;QP=88,6,6,0;PC=713;IC=0;DC=1;XC=3;AC=0;AF=0	GT	0/1
Hsc_scaff007	2628974	.	T	.	685	PASS	DP=47;TD=54;BQ=22;MQ=57;QD=14;BC=4,0,5,38;QP=5,0,5,90;PC=108;IC=0;DC=0;XC=1;AC=0;AF=0	GT	0/1
Hsc_scaff007	2629313	.	T	.	636	PASS	DP=40;TD=48;BQ=24;MQ=60;QD=15;BC=3,0,4,33;QP=5,0,5,90;PC=111;IC=0;DC=0;XC=0;AC=0;AF=0	GT	0/1
Hsc_scaff007	2762995	.	A	.	4304	PASS	DP=164;TD=229;BQ=40;MQ=44;QD=26;BC=143,0,13,8;QP=90,0,5,5;PC=226;IC=0;DC=0;XC=0;AC=0;AF=0	GT	0/1
Hsc_scaff007	2781523	.	G	.	3289	PASS	DP=165;TD=368;BQ=38;MQ=30;QD=19;BC=20,0,130,15;QP=7,0,86,7;PC=167;IC=0;DC=0;XC=0;AC=0;AF=0	GT	0/1
Hsc_scaff007	2895295	.	C	.	752	PASS	DP=87;TD=124;BQ=39;MQ=55;QD=8;BC=14,62,11,0;QP=11,78,11,0;PC=163;IC=0;DC=0;XC=1;AC=0;AF=0	GT	0/1
Hsc_scaff007	2939781	.	A	.	1075	PASS	DP=66;TD=94;BQ=25;MQ=56;QD=16;BC=54,4,2,6;QP=90,4,2,4;PC=93;IC=0;DC=0;XC=0;AC=0;AF=0	GT	0/1
Hsc_scaff007	2955668	.	C	.	1657	PASS	DP=66;TD=99;BQ=38;MQ=51;QD=25;BC=9,51,6,0;QP=5,90,5,0;PC=83;IC=0;DC=0;XC=0;AC=0;AF=0	GT	0/1
Hsc_scaff007	2966638	.	T	.	2478	PASS	DP=113;TD=172;BQ=38;MQ=33;QD=21;BC=9,6,1,97;QP=6,6,0,88;PC=148;IC=0;DC=0;XC=0;AC=0;AF=0	GT	0/1
Hsc_scaff007	2976363	.	C	.	2046	PASS	DP=81;TD=120;BQ=39;MQ=45;QD=25;BC=3,74,0,4;QP=5,90,0,5;PC=87;IC=0;DC=0;XC=0;AC=0;AF=0	GT	0/1
Hsc_scaff007	3019678	.	T	.	562	PASS	DP=30;TD=65;BQ=28;MQ=10;QD=18;BC=1,0,6,23;QP=5,0,5,90;PC=73;IC=0;DC=0;XC=2;AC=0;AF=0	GT	0/1
Hsc_scaff007	3028066	.	C	.	1109	PASS	DP=48;TD=65;BQ=35;MQ=29;QD=23;BC=4,41,1,2;QP=5,90,1,5;PC=78;IC=0;DC=0;XC=0;AC=0;AF=0	GT	0/1
Hsc_scaff007	3177805	.	A	.	932	PASS	DP=50;TD=74;BQ=28;MQ=51;QD=18;BC=43,2,0,5;QP=90,5,0,5;PC=92;IC=0;DC=0;XC=0;AC=0;AF=0	GT	0/1
Hsc_scaff007	3185619	.	C	.	2274	PASS	DP=120;TD=125;BQ=38;MQ=59;QD=20;BC=7,97,0,7;QP=6,88,0,6;PC=140;IC=6;DC=9;XC=3;AC=0;AF=0	GT	0/1
Hsc_scaff007	3198025	.	G	.	16649	PASS	DP=696;TD=787;BQ=38;MQ=0;QD=23;BC=1,37,621,37;QP=0,5,89,5;PC=841;IC=0;DC=0;XC=12;AC=0;AF=0	GT	0/1
Hsc_scaff007	3198269	.	G	.	35455	PASS	DP=1383;TD=1455;BQ=39;MQ=0;QD=25;BC=72,0,1248,63;QP=5,0,90,5;PC=1522;IC=0;DC=0;XC=0;AC=0;AF=0	GT	0/1
Hsc_scaff007	3210376	.	G	.	4141	PASS	DP=165;TD=278;BQ=39;MQ=33;QD=25;BC=4,7,143,11;QP=1,5,90,5;PC=208;IC=0;DC=0;XC=1;AC=0;AF=0	GT	0/1
Hsc_scaff008	23100	.	A	.	472	PASS	DP=42;TD=53;BQ=21;MQ=44;QD=12;BC=33,3,0,2;QP=90,5,0,5;PC=70;IC=0;DC=4;XC=3;AC=0;AF=0	GT	0/1
Hsc_scaff008	31784	.	G	.	990	PASS	DP=55;TD=59;BQ=40;MQ=59;QD=18;BC=4,0,46,5;QP=8,0,84,8;PC=63;IC=0;DC=0;XC=0;AC=0;AF=0	GT	0/1
Hsc_scaff008	82530	.	A	.	778	PASS	DP=40;TD=43;BQ=38;MQ=25;QD=19;BC=36,0,2,2;QP=86,0,7,7;PC=58;IC=0;DC=0;XC=0;AC=0;AF=0	GT	0/1
Hsc_scaff008	126969	.	G	.	2517	PASS	DP=102;TD=123;BQ=39;MQ=52;QD=24;BC=7,0,87,8;QP=5,0,89,5;PC=113;IC=0;DC=0;XC=0;AC=0;AF=0	GT	0/1
Hsc_scaff008	286108	.	T	.	2310	PASS	DP=95;TD=105;BQ=39;MQ=56;QD=24;BC=9,0,6,80;QP=5,0,5,89;PC=114;IC=0;DC=0;XC=0;AC=0;AF=0	GT	0/1
Hsc_scaff008	299421	.	C	.	1703	PASS	DP=91;TD=106;BQ=39;MQ=59;QD=18;BC=8,76,0,7;QP=7,85,0,7;PC=123;IC=0;DC=0;XC=6;AC=0;AF=0	GT	0/1
Hsc_scaff008	371841	.	T	.	32097	PASS	DP=4538;TD=6941;BQ=34;MQ=1;QD=7;BC=508,66,594,3369;QP=11,2,11,77;PC=2492;IC=0;DC=1;XC=0;AC=0;AF=0	GT	0/1
Hsc_scaff008	438087	.	C	.	916	PASS	DP=51;TD=79;BQ=28;MQ=50;QD=17;BC=6,40,5,0;QP=5,90,5,0;PC=81;IC=0;DC=0;XC=0;AC=0;AF=0	GT	0/1
Hsc_scaff008	544597	.	T	.	685	PASS	DP=39;TD=51;BQ=26;MQ=17;QD=17;BC=2,1,8,28;QP=3,3,3,90;PC=87;IC=0;DC=0;XC=3;AC=0;AF=0	GT	0/1
Hsc_scaff008	565873	.	T	.	1255	PASS	DP=88;TD=89;BQ=29;MQ=1;QD=14;BC=0,2,1,85;QP=0,7,7,86;PC=133;IC=0;DC=0;XC=0;AC=0;AF=0	GT	0/1
Hsc_scaff008	586059	.	T	.	4084	PASS	DP=167;TD=189;BQ=37;MQ=58;QD=24;BC=7,0,9,151;QP=5,0,5,90;PC=214;IC=0;DC=0;XC=0;AC=0;AF=0	GT	0/1
Hsc_scaff008	736000	.	A	.	526	PASS	DP=119;TD=120;BQ=39;MQ=54;QD=4;BC=81,0,18,20;QP=75,0,13,13;PC=168;IC=0;DC=0;XC=0;AC=0;AF=0	GT	0/1
Hsc_scaff008	1030136	.	C	.	2855	PASS	DP=122;TD=132;BQ=37;MQ=60;QD=23;BC=0,108,6,8;QP=0,89,5,5;PC=167;IC=0;DC=0;XC=0;AC=0;AF=0	GT	0/1
Hsc_scaff008	1062842	.	A	.	1224	PASS	DP=73;TD=123;BQ=30;MQ=55;QD=16;BC=56,6,1,10;QP=87,6,1,6;PC=133;IC=0;DC=0;XC=3;AC=0;AF=0	GT	0/1
Hsc_scaff008	1094878	.	T	.	3692	PASS	DP=283;TD=444;BQ=32;MQ=43;QD=13;BC=24,31,6,222;QP=8,8,1,83;PC=336;IC=0;DC=0;XC=5;AC=0;AF=0	GT	0/1
Hsc_scaff008	1203279	.	C	.	1815	PASS	DP=103;TD=104;BQ=39;MQ=60;QD=17;BC=8,87,8,0;QP=8,84,8,0;PC=141;IC=0;DC=0;XC=0;AC=0;AF=0	GT	0/1
Hsc_scaff008	1265062	.	A	.	361	PASS	DP=69;TD=91;BQ=33;MQ=56;QD=9;BC=34,3,2,0;QP=86,7,7,0;PC=125;IC=0;DC=30;XC=5;AC=0;AF=0	GT	0/1
Hsc_scaff008	1421943	.	C	.	381	PASS	DP=30;TD=49;BQ=23;MQ=41;QD=12;BC=2,25,2,1;QP=5,87,3,5;PC=81;IC=0;DC=0;XC=5;AC=0;AF=0	GT	0/1
Hsc_scaff008	1429061	.	C	.	1498	PASS	DP=79;TD=107;BQ=36;MQ=59;QD=18;BC=5,67,5,2;QP=6,86,6,2;PC=126;IC=0;DC=0;XC=0;AC=0;AF=0	GT	0/1
Hsc_scaff008	1515291	.	C	.	2476	PASS	DP=105;TD=116;BQ=37;MQ=2;QD=23;BC=4,99,0,2;QP=5,90,0,5;PC=155;IC=0;DC=0;XC=1;AC=0;AF=0	GT	0/1
Hsc_scaff008	1600314	.	C	.	1615	PASS	DP=92;TD=114;BQ=40;MQ=56;QD=17;BC=12,73,0,7;QP=8,84,0,8;PC=166;IC=0;DC=0;XC=1;AC=0;AF=0	GT	0/1
Hsc_scaff008	1622451	.	A	.	1722	PASS	DP=80;TD=81;BQ=37;MQ=58;QD=21;BC=69,0,5,6;QP=88,0,6,6;PC=115;IC=0;DC=0;XC=0;AC=0;AF=0	GT	0/1
Hsc_scaff008	1625914	.	C	.	1929	PASS	DP=111;TD=112;BQ=39;MQ=59;QD=17;BC=8,93,1,9;QP=8,84,0,8;PC=147;IC=0;DC=0;XC=0;AC=0;AF=0	GT	0/1
Hsc_scaff008	1640644	.	T	.	1795	PASS	DP=90;TD=96;BQ=35;MQ=53;QD=19;BC=5,10,1,74;QP=6,6,0,88;PC=145;IC=0;DC=0;XC=1;AC=0;AF=0	GT	0/1
Hsc_scaff008	1648848	.	T	.	2306	PASS	DP=117;TD=127;BQ=39;MQ=57;QD=19;BC=0,9,12,96;QP=0,7,7,86;PC=164;IC=0;DC=0;XC=1;AC=0;AF=0	GT	0/1
Hsc_scaff008	1653281	.	G	.	1822	PASS	DP=108;TD=109;BQ=38;MQ=57;QD=16;BC=10,0,88,10;QP=8,0,84,8;PC=158;IC=0;DC=0;XC=0;AC=0;AF=0	GT	0/1
Hsc_scaff008	1662796	.	A	.	1297	PASS	DP=112;TD=120;BQ=38;MQ=60;QD=11;BC=89,0,12,11;QP=80,0,10,10;PC=155;IC=0;DC=0;XC=0;AC=0;AF=0	GT	0/1
Hsc_scaff008	1701283	.	A	.	1440	PASS	DP=102;TD=105;BQ=39;MQ=58;QD=14;BC=84,0,8,10;QP=82,0,9,9;PC=146;IC=0;DC=0;XC=0;AC=0;AF=0	GT	0/1
Hsc_scaff008	1741758	.	C	.	522	PASS	DP=50;TD=77;BQ=24;MQ=40;QD=11;BC=1,37,2,5;QP=2,86,6,6;PC=138;IC=1;DC=5;XC=6;AC=0;AF=0	GT	0/1
Hsc_scaff008	1842141	.	T	.	994	PASS	DP=63;TD=85;BQ=24;MQ=52;QD=15;BC=5,0,4,54;QP=5,0,5,90;PC=139;IC=1;DC=0;XC=2;AC=0;AF=0	GT	0/1
Hsc_scaff008	1866927	.	C	.	1443	PASS	DP=104;TD=106;BQ=38;MQ=60;QD=13;BC=12,83,9,0;QP=9,82,9,0;PC=162;IC=0;DC=0;XC=1;AC=0;AF=0	GT	0/1
Hsc_scaff008	1936300	.	G	.	2321	PASS	DP=96;TD=97;BQ=39;MQ=60;QD=24;BC=5,5,86,0;QP=5,5,89,0;PC=172;IC=0;DC=0;XC=0;AC=0;AF=0	GT	0/1
Hsc_scaff008	1961249	.	T	.	2013	PASS	DP=86;TD=105;BQ=37;MQ=56;QD=23;BC=5,5,0,76;QP=5,5,0,89;PC=154;IC=0;DC=0;XC=1;AC=0;AF=0	GT	0/1
Hsc_scaff008	1993485	.	C	.	917	PASS	DP=46;TD=52;BQ=40;MQ=53;QD=19;BC=5,37,0,4;QP=7,86,0,7;PC=110;IC=0;DC=0;XC=1;AC=0;AF=0	GT	0/1
Hsc_scaff008	2005130	.	G	.	1321	PASS	DP=52;TD=91;BQ=39;MQ=40;QD=25;BC=4,0,43,5;QP=5,0,90,5;PC=104;IC=0;DC=0;XC=0;AC=0;AF=0	GT	0/1
Hsc_scaff008	2006096	.	A	.	1492	PASS	DP=60;TD=114;BQ=38;MQ=52;QD=24;BC=47,0,9,4;QP=90,0,5,5;PC=115;IC=0;DC=0;XC=2;AC=0;AF=0	GT	0/1
Hsc_scaff008	2143762	.	T	.	1144	PASS	DP=49;TD=89;BQ=38;MQ=52;QD=23;BC=3,0,3,43;QP=6,0,6,89;PC=124;IC=1;DC=0;XC=3;AC=0;AF=0	GT	0/1
Hsc_scaff008	2223835	.	C	.	549104	PASS	DP=32149;TD=33985;BQ=39;MQ=22;QD=17;BC=2589,27261,2180,37;QP=8,84,8,0;PC=36366;IC=0;DC=82;XC=365;AC=0;AF=0	GT	0/1
Hsc_scaff008	2262034	.	T	.	3676	PASS	DP=158;TD=313;BQ=37;MQ=44;QD=23;BC=0,15,12,128;QP=0,5,5,90;PC=254;IC=6;DC=3;XC=6;AC=0;AF=0	GT	0/1
Hsc_scaff008	2287069	.	T	.	1471	PASS	DP=101;TD=110;BQ=39;MQ=55;QD=14;BC=9,0,10,82;QP=9,0,9,82;PC=213;IC=0;DC=0;XC=1;AC=0;AF=0	GT	0/1
Hsc_scaff008	2338024	.	C	.	796	PASS	DP=47;TD=56;BQ=25;MQ=58;QD=16;BC=2,39,3,3;QP=3,90,3,3;PC=135;IC=0;DC=0;XC=0;AC=0;AF=0	GT	0/1
Hsc_scaff008	2349808	.	T	.	2865	PASS	DP=145;TD=238;BQ=39;MQ=36;QD=19;BC=0,19,26,100;QP=0,7,7,86;PC=219;IC=0;DC=0;XC=6;AC=0;AF=0	GT	0/1
Hsc_scaff008	2352888	.	A	.	1836	PASS	DP=91;TD=119;BQ=39;MQ=48;QD=20;BC=75,0,8,8;QP=86,0,7,7;PC=158;IC=0;DC=0;XC=0;AC=0;AF=0	GT	0/1
Hsc_scaff008	2425764	.	T	.	583	PASS	DP=72;TD=82;BQ=36;MQ=53;QD=8;BC=8,14,0,50;QP=11,11,0,78;PC=154;IC=0;DC=0;XC=2;AC=0;AF=0	GT	0/1
Hsc_scaff008	2453984	.	A	.	403	PASS	DP=37;TD=78;BQ=19;MQ=39;QD=10;BC=31,3,3,0;QP=88,6,6,0;PC=119;IC=0;DC=0;XC=0;AC=0;AF=0	GT	0/1
Hsc_scaff008	2639032	.	T	.	1549	PASS	DP=79;TD=82;BQ=39;MQ=51;QD=19;BC=9,0,8,62;QP=7,0,7,86;PC=128;IC=0;DC=0;XC=0;AC=0;AF=0	GT	0/1
Hsc_scaff008	2652786	.	C	.	1375	PASS	DP=121;TD=152;BQ=34;MQ=57;QD=11;BC=0,97,13,11;QP=0,81,9,9;PC=149;IC=0;DC=0;XC=0;AC=0;AF=0	GT	0/1
Hsc_scaff008	2653276	.	C	.	1183	PASS	DP=53;TD=122;BQ=38;MQ=58;QD=22;BC=0,47,3,3;QP=0,88,6,6;PC=117;IC=0;DC=0;XC=4;AC=0;AF=0	GT	0/1
Hsc_scaff008	2667415	.	A	.	1213	PASS	DP=66;TD=100;BQ=37;MQ=50;QD=18;BC=50,0,9,7;QP=86,0,7,7;PC=92;IC=0;DC=0;XC=3;AC=0;AF=0	GT	0/1
Hsc_scaff008	2674086	.	A	.	4155	PASS	DP=177;TD=348;BQ=39;MQ=47;QD=23;BC=128,19,0,30;QP=89,6,0,6;PC=203;IC=0;DC=0;XC=4;AC=0;AF=0	GT	0/1
Hsc_scaff008	2679392	.	T	.	6668	PASS	DP=256;TD=357;BQ=39;MQ=26;QD=26;BC=4,9,11,232;QP=2,4,4,90;PC=295;IC=0;DC=0;XC=2;AC=0;AF=0	GT	0/1
Hsc_scaff008	2679620	.	C	.	2937	PASS	DP=132;TD=244;BQ=40;MQ=29;QD=22;BC=6,117,6,3;QP=5,87,5,3;PC=157;IC=0;DC=0;XC=0;AC=0;AF=0	GT	0/1
Hsc_scaff008	2724468	.	C	.	532	PASS	DP=46;TD=100;BQ=39;MQ=52;QD=11;BC=8,32,0,6;QP=10,80,0,10;PC=75;IC=0;DC=0;XC=4;AC=0;AF=0	GT	0/1
Hsc_scaff008	2840735	.	T	.	966	PASS	DP=68;TD=88;BQ=39;MQ=58;QD=14;BC=8,0,6,54;QP=9,0,9,82;PC=105;IC=0;DC=0;XC=0;AC=0;AF=0	GT	0/1
Hsc_scaff008	2866399	.	G	.	834	PASS	DP=74;TD=99;BQ=40;MQ=56;QD=11;BC=11,0,56,7;QP=10,0,80,10;PC=105;IC=0;DC=0;XC=2;AC=0;AF=0	GT	0/1
Hsc_scaff008	2974626	.	T	.	1422	PASS	DP=86;TD=97;BQ=26;MQ=53;QD=16;BC=8,0,6,72;QP=5,0,5,90;PC=124;IC=0;DC=0;XC=1;AC=0;AF=0	GT	0/1
Hsc_scaff008	2975317	.	T	.	2705	PASS	DP=160;TD=193;BQ=27;MQ=56;QD=16;BC=10,9,12,129;QP=4,3,4,89;PC=216;IC=0;DC=0;XC=7;AC=0;AF=0	GT	0/1
Hsc_scaff008	3027347	.	A	.	1035	PASS	DP=60;TD=160;BQ=28;MQ=32;QD=17;BC=50,5,4,1;QP=89,5,5,1;PC=96;IC=0;DC=0;XC=0;AC=0;AF=0	GT	0/1
Hsc_scaff009	5519	.	A	.	1345	PASS	DP=55;TD=188;BQ=38;MQ=27;QD=24;BC=49,1,2,3;QP=90,1,5,5;PC=55;IC=0;DC=0;XC=1;AC=0;AF=0	GT	0/1
Hsc_scaff009	67137	.	A	.	1611	PASS	DP=74;TD=75;BQ=38;MQ=59;QD=21;BC=63,0,6,5;QP=88,0,6,6;PC=88;IC=0;DC=0;XC=0;AC=0;AF=0	GT	0/1
Hsc_scaff009	91301	.	A	.	1560	PASS	DP=73;TD=81;BQ=36;MQ=42;QD=21;BC=63,5,5,0;QP=88,6,6,0;PC=99;IC=0;DC=0;XC=0;AC=0;AF=0	GT	0/1
Hsc_scaff009	104189	.	T	.	1437	PASS	DP=73;TD=102;BQ=38;MQ=48;QD=19;BC=5,10,0,58;QP=7,7,0,86;PC=85;IC=0;DC=0;XC=0;AC=0;AF=0	GT	0/1
Hsc_scaff009	179475	.	C	.	3045	PASS	DP=229;TD=266;BQ=38;MQ=54;QD=13;BC=31,179,0,19;QP=9,82,0,9;PC=271;IC=0;DC=0;XC=0;AC=0;AF=0	GT	0/1
Hsc_scaff009	260340	.	C	.	3939	PASS	DP=156;TD=208;BQ=39;MQ=51;QD=25;BC=21,121,14,0;QP=5,90,5,0;PC=217;IC=0;DC=0;XC=3;AC=0;AF=0	GT	0/1
Hsc_scaff009	278570	.	G	.	3557	PASS	DP=141;TD=171;BQ=40;MQ=45;QD=25;BC=0,10,121,8;QP=0,5,90,5;PC=210;IC=0;DC=2;XC=2;AC=0;AF=0	GT	0/1
Hsc_scaff009	349233	.	C	.	1672	PASS	DP=79;TD=114;BQ=37;MQ=37;QD=21;BC=0,65,4,10;QP=0,88,6,6;PC=149;IC=0;DC=0;XC=0;AC=0;AF=0	GT	0/1
Hsc_scaff009	363665	.	C	.	108	PASS	DP=155;TD=205;BQ=37;MQ=43;QD=0;BC=0,82,25,48;QP=0,72,14,14;PC=184;IC=0;DC=0;XC=5;AC=0;AF=0	GT	0/1
Hsc_scaff009	408535	.	T	.	84413	PASS	DP=3311;TD=5806;BQ=39;MQ=42;QD=25;BC=45,316,218,2731;QP=1,4,4,90;PC=3088;IC=0;DC=1;XC=6;AC=0;AF=0	GT	0/1
Hsc_scaff009	419973	.	A	.	1809	PASS	DP=126;TD=138;BQ=37;MQ=54;QD=14;BC=95,20,11,0;QP=83,9,9,0;PC=155;IC=0;DC=0;XC=9;AC=0;AF=0	GT	0/1
Hsc_scaff009	446675	.	G	.	554	PASS	DP=34;TD=76;BQ=29;MQ=40;QD=16;BC=1,1,31,0;QP=6,6,89,0;PC=103;IC=1;DC=1;XC=2;AC=0;AF=0	GT	0/1
Hsc_scaff009	496755	.	T	.	1439	PASS	DP=62;TD=115;BQ=36;MQ=58;QD=23;BC=3,4,0,55;QP=5,5,0,90;PC=113;IC=0;DC=0;XC=1;AC=0;AF=0	GT	0/1
Hsc_scaff009	515777	.	C	.	1970	PASS	DP=79;TD=80;BQ=40;MQ=60;QD=24;BC=1,70,4,4;QP=0,89,5,5;PC=116;IC=0;DC=0;XC=0;AC=0;AF=0	GT	0/1
Hsc_scaff009	629710	.	A	.	2324	PASS	DP=91;TD=91;BQ=39;MQ=59;QD=25;BC=82,5,0,4;QP=90,5,0,5;PC=150;IC=0;DC=0;XC=0;AC=0;AF=0	GT	0/1
Hsc_scaff009	666501	.	A	.	1724	PASS	DP=96;TD=133;BQ=39;MQ=52;QD=17;BC=73,2,13,8;QP=84,2,7,7;PC=170;IC=0;DC=0;XC=1;AC=0;AF=0	GT	0/1
Hsc_scaff009	708114	.	A	.	1013	PASS	DP=46;TD=81;BQ=35;MQ=59;QD=22;BC=42,2,0,2;QP=90,5,0,5;PC=124;IC=0;DC=0;XC=1;AC=0;AF=0	GT	0/1
Hsc_scaff009	746579	.	G	.	3021	PASS	DP=186;TD=226;BQ=39;MQ=36;QD=16;BC=16,0,129,41;QP=8,0,83,8;PC=283;IC=0;DC=0;XC=5;AC=0;AF=0	GT	0/1
Hsc_scaff009	751195	.	T	.	11785	PASS	DP=513;TD=568;BQ=38;MQ=18;QD=22;BC=16,0,18,479;QP=6,0,6,89;PC=627;IC=0;DC=0;XC=0;AC=0;AF=0	GT	0/1
Hsc_scaff009	789991	.	T	.	2981	PASS	DP=131;TD=148;BQ=40;MQ=59;QD=22;BC=8,8,0,115;QP=6,6,0,88;PC=206;IC=0;DC=0;XC=0;AC=0;AF=0	GT	0/1
Hsc_scaff009	913178	.	A	.	1301	PASS	DP=72;TD=76;BQ=28;MQ=4;QD=18;BC=70,1,0,1;QP=90,5,0,5;PC=171;IC=0;DC=0;XC=0;AC=0;AF=0	GT	0/1
Hsc_scaff009	919299	.	T	.	4192	PASS	DP=172;TD=245;BQ=39;MQ=21;QD=24;BC=24,0,13,135;QP=5,0,5,89;PC=241;IC=0;DC=0;XC=0;AC=0;AF=0	GT	0/1
Hsc_scaff009	1083523	.	A	.	1213	PASS	DP=58;TD=104;BQ=32;MQ=48;QD=20;BC=43,0,7,8;QP=90,0,5,5;PC=154;IC=0;DC=0;XC=1;AC=0;AF=0	GT	0/1
Hsc_scaff009	1305185	.	T	.	1673	PASS	DP=132;TD=148;BQ=39;MQ=60;QD=12;BC=13,0,14,105;QP=10,0,10,81;PC=250;IC=0;DC=0;XC=1;AC=0;AF=0	GT	0/1
Hsc_scaff009	1390779	.	G	.	1355	PASS	DP=85;TD=175;BQ=39;MQ=57;QD=15;BC=10,1,67,7;QP=8,1,83,8;PC=197;IC=0;DC=0;XC=1;AC=0;AF=0	GT	0/1
Hsc_scaff009	1776283	.	G	.	676	PASS	DP=61;TD=84;BQ=38;MQ=35;QD=11;BC=8,5,48,0;QP=10,10,80,0;PC=148;IC=0;DC=0;XC=0;AC=0;AF=0	GT	0/1
Hsc_scaff009	1881547	.	A	.	984	PASS	DP=67;TD=120;BQ=40;MQ=48;QD=14;BC=45,10,0,12;QP=82,9,0,9;PC=148;IC=0;DC=0;XC=2;AC=0;AF=0	GT	0/1
Hsc_scaff009	1928485	.	C	.	536	PASS	DP=66;TD=97;BQ=27;MQ=51;QD=8;BC=12,42,12,0;QP=10,80,10,0;PC=167;IC=0;DC=0;XC=1;AC=0;AF=0	GT	0/1
Hsc_scaff009	1935948	.	A	.	1248	PASS	DP=62;TD=73;BQ=30;MQ=59;QD=20;BC=54,2,1,5;QP=90,4,1,4;PC=155;IC=0;DC=0;XC=0;AC=0;AF=0	GT	0/1
Hsc_scaff009	1943398	.	C	.	856	PASS	DP=101;TD=131;BQ=39;MQ=58;QD=8;BC=11,76,0,14;QP=11,78,0,11;PC=205;IC=0;DC=0;XC=7;AC=0;AF=0	GT	0/1
Hsc_scaff009	1954715	.	A	.	62	PASS	DP=68;TD=73;BQ=35;MQ=6;QD=0;BC=44,11,0,13;QP=72,14,0,14;PC=166;IC=0;DC=0;XC=0;AC=0;AF=0	GT	0/1
Hsc_scaff009	1999453	.	A	.	1010	PASS	DP=71;TD=81;BQ=39;MQ=49;QD=14;BC=52,11,0,8;QP=82,9,0,9;PC=162;IC=0;DC=0;XC=0;AC=0;AF=0	GT	0/1
Hsc_scaff009	2181259	.	A	.	324	PASS	DP=38;TD=77;BQ=25;MQ=47;QD=8;BC=26,1,5,6;QP=81,2,9,9;PC=152;IC=0;DC=0;XC=1;AC=0;AF=0	GT	0/1
Hsc_scaff009	2181313	.	T	.	905	PASS	DP=45;TD=86;BQ=32;MQ=52;QD=20;BC=0,3,5,37;QP=0,5,5,90;PC=164;IC=0;DC=0;XC=0;AC=0;AF=0	GT	0/1
Hsc_scaff009	2191285	.	T	.	1400	PASS	DP=98;TD=107;BQ=40;MQ=52;QD=14;BC=8,11,0,79;QP=9,9,0,82;PC=172;IC=0;DC=0;XC=0;AC=0;AF=0	GT	0/1
Hsc_scaff009	2194292	.	C	.	2331	PASS	DP=104;TD=110;BQ=39;MQ=52;QD=22;BC=1,88,7,8;QP=0,88,6,6;PC=194;IC=0;DC=0;XC=1;AC=0;AF=0	GT	0/1
Hsc_scaff009	2331150	.	T	.	1754	PASS	DP=131;TD=160;BQ=39;MQ=54;QD=13;BC=22,0,13,96;QP=9,0,9,81;PC=226;IC=0;DC=0;XC=4;AC=0;AF=0	GT	0/1
Hsc_scaff009	2334989	.	C	.	1735	PASS	DP=75;TD=156;BQ=39;MQ=53;QD=23;BC=4,67,0,4;QP=6,89,0,6;PC=154;IC=0;DC=0;XC=0;AC=0;AF=0	GT	0/1
Hsc_scaff009	2368909	.	G	.	1992	PASS	DP=121;TD=348;BQ=34;MQ=46;QD=16;BC=10,2,103,6;QP=7,0,85,7;PC=186;IC=0;DC=0;XC=2;AC=0;AF=0	GT	0/1
Hsc_scaff009	2449577	.	G	.	834	PASS	DP=35;TD=94;BQ=38;MQ=51;QD=23;BC=5,3,27,0;QP=5,5,89,0;PC=99;IC=0;DC=0;XC=8;AC=0;AF=0	GT	0/1
Hsc_scaff009	2452037	.	C	.	1014	PASS	DP=45;TD=49;BQ=40;MQ=36;QD=22;BC=9,31,5,0;QP=6,87,6,0;PC=120;IC=0;DC=0;XC=0;AC=0;AF=0	GT	0/1
Hsc_scaff009	2459385	.	T	.	1535	PASS	DP=73;TD=93;BQ=33;MQ=13;QD=21;BC=1,1,1,70;QP=4,2,4,90;PC=145;IC=0;DC=0;XC=0;AC=0;AF=0	GT	0/1
Hsc_scaff009	2468916	.	C	.	708	PASS	DP=66;TD=91;BQ=37;MQ=55;QD=10;BC=0,50,9,7;QP=0,80,10,10;PC=142;IC=0;DC=0;XC=0;AC=0;AF=0	GT	0/1
Hsc_scaff009	2572403	.	T	.	1195	PASS	DP=105;TD=141;BQ=39;MQ=57;QD=11;BC=0,15,10,80;QP=0,10,10,80;PC=178;IC=0;DC=0;XC=0;AC=0;AF=0	GT	0/1
Hsc_scaff009	2588921	.	A	.	2344	PASS	DP=91;TD=93;BQ=39;MQ=50;QD=25;BC=70,1,8,12;QP=90,0,5,5;PC=160;IC=0;DC=0;XC=0;AC=0;AF=0	GT	0/1
Hsc_scaff009	2596111	.	A	.	1252	PASS	DP=106;TD=135;BQ=39;MQ=56;QD=11;BC=80,0,15,11;QP=80,0,10,10;PC=190;IC=0;DC=0;XC=2;AC=0;AF=0	GT	0/1
Hsc_scaff009	2596238	.	T	.	2585	PASS	DP=105;TD=110;BQ=39;MQ=59;QD=24;BC=0,7,6,92;QP=0,5,5,90;PC=163;IC=0;DC=0;XC=0;AC=0;AF=0	GT	0/1
Hsc_scaff009	2621497	.	T	.	843	PASS	DP=128;TD=138;BQ=39;MQ=60;QD=6;BC=15,0,15,98;QP=12,0,12,76;PC=198;IC=0;DC=0;XC=2;AC=0;AF=0	GT	0/1
Hsc_scaff009	2622744	.	C	.	3254	PASS	DP=130;TD=135;BQ=38;MQ=60;QD=25;BC=6,117,0,7;QP=5,90,0,5;PC=186;IC=0;DC=0;XC=0;AC=0;AF=0	GT	0/1
Hsc_scaff009	2652975	.	T	.	128	PASS	DP=32;TD=86;BQ=21;MQ=49;QD=4;BC=2,5,1,21;QP=10,10,2,78;PC=132;IC=0;DC=3;XC=8;AC=0;AF=0	GT	0/1
Hsc_scaff009	2782952	.	C	.	9047	PASS	DP=360;TD=470;BQ=39;MQ=26;QD=25;BC=14,329,16,1;QP=5,90,5,0;PC=394;IC=0;DC=0;XC=3;AC=0;AF=0	GT	0/1
Hsc_scaff009	2784174	.	T	.	883	PASS	DP=35;TD=101;BQ=40;MQ=18;QD=25;BC=0,4,1,30;QP=0,5,5,90;PC=49;IC=0;DC=0;XC=0;AC=0;AF=0	GT	0/1
Hsc_scaff009	2898184	.	T	.	1169	PASS	DP=166;TD=254;BQ=38;MQ=54;QD=7;BC=23,18,0,125;QP=12,12,0,77;PC=203;IC=0;DC=0;XC=0;AC=0;AF=0	GT	0/1
Hsc_scaff010	22936	.	T	.	4007	PASS	DP=161;TD=203;BQ=39;MQ=51;QD=24;BC=8,0,9,144;QP=5,0,5,90;PC=197;IC=0;DC=0;XC=0;AC=0;AF=0	GT	0/1
Hsc_scaff010	33684	.	T	.	16044	PASS	DP=620;TD=1620;BQ=39;MQ=6;QD=25;BC=0,6,14,600;QP=0,5,5,90;PC=776;IC=0;DC=0;XC=11;AC=0;AF=0	GT	0/1
Hsc_scaff010	58868	.	T	.	1881	PASS	DP=105;TD=225;BQ=39;MQ=39;QD=17;BC=9,0,12,84;QP=8,0,8,85;PC=131;IC=0;DC=0;XC=2;AC=0;AF=0	GT	0/1
Hsc_scaff010	97129	.	C	.	2022	PASS	DP=110;TD=123;BQ=37;MQ=57;QD=18;BC=11,90,9,0;QP=7,86,7,0;PC=117;IC=0;DC=0;XC=2;AC=0;AF=0	GT	0/1
Hsc_scaff010	109851	.	C	.	301	PASS	DP=89;TD=97;BQ=35;MQ=55;QD=3;BC=11,64,14,0;QP=13,74,13,0;PC=101;IC=6;DC=0;XC=0;AC=0;AF=0	GT	0/1
Hsc_scaff010	137605	.	T	.	27524	PASS	DP=1210;TD=1749;BQ=36;MQ=9;QD=22;BC=69,65,1,1074;QP=5,5,0,89;PC=1438;IC=0;DC=1;XC=13;AC=0;AF=0	GT	0/1
Hsc_scaff010	162909	.	A	.	671	PASS	DP=39;TD=59;BQ=27;MQ=51;QD=17;BC=31,5,0,3;QP=90,5,0,5;PC=70;IC=0;DC=0;XC=0;AC=0;AF=0	GT	0/1
Hsc_scaff010	168708	.	G	.	342	PASS	DP=99;TD=103;BQ=39;MQ=59;QD=3;BC=13,12,74,0;QP=13,13,74,0;PC=120;IC=0;DC=0;XC=0;AC=0;AF=0	GT	0/1
Hsc_scaff010	202969	.	G	.	131	PASS	DP=86;TD=106;BQ=37;MQ=53;QD=1;BC=18,0,58,10;QP=14,0,73,14;PC=110;IC=0;DC=0;XC=0;AC=0;AF=0	GT	0/1
Hsc_scaff010	209479	.	T	.	1645	PASS	DP=119;TD=125;BQ=39;MQ=56;QD=13;BC=15,0,11,93;QP=9,0,9,82;PC=135;IC=0;DC=0;XC=1;AC=0;AF=0	GT	0/1
Hsc_scaff010	211464	.	A	.	2411	PASS	DP=118;TD=175;BQ=41;MQ=46;QD=20;BC=94,11,1,12;QP=86,7,0,7;PC=161;IC=0;DC=0;XC=3;AC=0;AF=0	GT	0/1
Hsc_scaff010	229576	.	T	.	1899	PASS	DP=94;TD=105;BQ=38;MQ=60;QD=20;BC=6,6,0,82;QP=7,7,0,87;PC=103;IC=6;DC=0;XC=3;AC=0;AF=0	GT	0/1
Hsc_scaff010	249395	.	C	.	1281	PASS	DP=91;TD=251;BQ=39;MQ=35;QD=14;BC=23,51,17,0;QP=9,82,9,0;PC=141;IC=8;DC=0;XC=0;AC=0;AF=0	GT	0/1
Hsc_scaff010	286235	.	C	.	1403	PASS	DP=81;TD=107;BQ=39;MQ=60;QD=17;BC=0,68,6,7;QP=0,84,8,8;PC=120;IC=0;DC=0;XC=4;AC=0;AF=0	GT	0/1
Hsc_scaff010	381131	.	C	.	2786	PASS	DP=165;TD=205;BQ=26;MQ=31;QD=16;BC=10,141,1,13;QP=5,90,1,5;PC=264;IC=0;DC=0;XC=0;AC=0;AF=0	GT	0/1
Hsc_scaff010	453689	.	A	.	866	PASS	DP=49;TD=79;BQ=35;MQ=0;QD=17;BC=43,3,0,3;QP=86,7,0,7;PC=66;IC=0;DC=0;XC=0;AC=0;AF=0	GT	0/1
Hsc_scaff010	457939	.	A	.	980	PASS	DP=65;TD=85;BQ=25;MQ=51;QD=15;BC=52,6,1,6;QP=89,5,1,5;PC=101;IC=0;DC=0;XC=1;AC=0;AF=0	GT	0/1
Hsc_scaff010	525440	.	C	.	204	PASS	DP=76;TD=98;BQ=38;MQ=60;QD=2;BC=10,56,0,10;QP=13,73,0,13;PC=113;IC=10;DC=0;XC=13;AC=0;AF=0	GT	0/1
Hsc_scaff010	541395	.	T	.	318	PASS	DP=46;TD=86;BQ=31;MQ=54;QD=6;BC=0,4,4,38;QP=0,11,11,78;PC=95;IC=0;DC=0;XC=2;AC=0;AF=0	GT	0/1
Hsc_scaff010	579651	.	C	.	1965	PASS	DP=128;TD=211;BQ=40;MQ=56;QD=15;BC=12,98,0,18;QP=9,82,0,9;PC=152;IC=0;DC=0;XC=0;AC=0;AF=0	GT	0/1
Hsc_scaff010	585351	.	C	.	1636	PASS	DP=91;TD=94;BQ=35;MQ=55;QD=17;BC=12,74,0,5;QP=7,86,0,7;PC=135;IC=0;DC=0;XC=0;AC=0;AF=0	GT	0/1
Hsc_scaff010	586229	.	C	.	1390	PASS	DP=85;TD=90;BQ=40;MQ=58;QD=16;BC=0,70,8,7;QP=0,83,8,8;PC=123;IC=0;DC=0;XC=4;AC=0;AF=0	GT	0/1
Hsc_scaff010	592445	.	A	.	2392	PASS	DP=121;TD=144;BQ=39;MQ=56;QD=19;BC=98,14,0,9;QP=86,7,0,7;PC=154;IC=0;DC=0;XC=0;AC=0;AF=0	GT	0/1
Hsc_scaff010	800778	.	G	.	1078	PASS	DP=45;TD=51;BQ=36;MQ=57;QD=23;BC=0,2,39,4;QP=0,5,90,5;PC=64;IC=0;DC=0;XC=0;AC=0;AF=0	GT	0/1
Hsc_scaff010	825898	.	C	.	688	PASS	DP=40;TD=71;BQ=29;MQ=52;QD=17;BC=3,30,3,4;QP=4,88,4,4;PC=75;IC=0;DC=0;XC=2;AC=0;AF=0	GT	0/1
Hsc_scaff010	848387	.	G	.	1278	PASS	DP=68;TD=235;BQ=38;MQ=52;QD=18;BC=9,0,51,8;QP=7,0,85,7;PC=129;IC=0;DC=0;XC=8;AC=0;AF=0	GT	0/1
Hsc_scaff010	991943	.	G	.	703	PASS	DP=33;TD=33;BQ=32;MQ=8;QD=21;BC=1,1,31,0;QP=5,5,90,0;PC=55;IC=0;DC=0;XC=0;AC=0;AF=0	GT	0/1
Hsc_scaff010	1031960	.	C	.	710	PASS	DP=32;TD=46;BQ=38;MQ=50;QD=22;BC=3,26,0,3;QP=6,88,0,6;PC=66;IC=0;DC=0;XC=0;AC=0;AF=0	GT	0/1
Hsc_scaff010	1039732	.	T	.	1262	PASS	DP=52;TD=64;BQ=40;MQ=41;QD=24;BC=0,4,6,42;QP=0,6,6,89;PC=99;IC=0;DC=0;XC=0;AC=0;AF=0	GT	0/1
Hsc_scaff010	1042973	.	C	.	1197	PASS	DP=64;TD=68;BQ=37;MQ=53;QD=18;BC=6,52,6,0;QP=7,86,7,0;PC=124;IC=0;DC=0;XC=0;AC=0;AF=0	GT	0/1
Hsc_scaff010	1064401	.	T	.	1938	PASS	DP=85;TD=95;BQ=38;MQ=57;QD=22;BC=5,7,0,73;QP=6,6,0,89;PC=145;IC=0;DC=0;XC=0;AC=0;AF=0	GT	0/1
Hsc_scaff010	1141655	.	A	.	2009	PASS	DP=119;TD=126;BQ=39;MQ=54;QD=16;BC=89,19,11,0;QP=84,8,8,0;PC=202;IC=0;DC=0;XC=0;AC=0;AF=0	GT	0/1
Hsc_scaff010	1194464	.	T	.	811	PASS	DP=54;TD=82;BQ=23;MQ=53;QD=15;BC=2,0,5,47;QP=5,0,5,90;PC=135;IC=0;DC=0;XC=0;AC=0;AF=0	GT	0/1
Hsc_scaff010	1196780	.	C	.	2079	PASS	DP=86;TD=114;BQ=37;MQ=55;QD=24;BC=0,78,4,4;QP=0,90,5,5;PC=150;IC=4;DC=0;XC=0;AC=0;AF=0	GT	0/1
Hsc_scaff010	1222090	.	T	.	3018	PASS	DP=142;TD=185;BQ=38;MQ=36;QD=21;BC=0,8,12,122;QP=0,6,6,88;PC=198;IC=0;DC=0;XC=7;AC=0;AF=0	GT	0/1
Hsc_scaff010	1309292	.	G	.	5001	PASS	DP=194;TD=505;BQ=38;MQ=43;QD=25;BC=6,10,164,14;QP=2,4,90,4;PC=245;IC=0;DC=0;XC=6;AC=0;AF=0	GT	0/1
Hsc_scaff010	1365349	.	T	.	654	PASS	DP=37;TD=39;BQ=27;MQ=58;QD=17;BC=3,0,4,30;QP=5,0,5,90;PC=74;IC=0;DC=0;XC=0;AC=0;AF=0	GT	0/1
Hsc_scaff010	1587643	.	C	.	2428	PASS	DP=107;TD=199;BQ=40;MQ=52;QD=22;BC=11,90,0,6;QP=6,88,0,6;PC=207;IC=0;DC=0;XC=1;AC=0;AF=0	GT	0/1
Hsc_scaff010	1631845	.	A	.	989	PASS	DP=38;TD=41;BQ=40;MQ=0;QD=26;BC=34,0,2,2;QP=90,0,5,5;PC=72;IC=0;DC=0;XC=0;AC=0;AF=0	GT	0/1
Hsc_scaff010	1712105	.	A	.	657	PASS	DP=38;TD=65;BQ=29;MQ=50;QD=17;BC=30,2,2,3;QP=89,4,3,4;PC=114;IC=0;DC=1;XC=1;AC=0;AF=0	GT	0/1
Hsc_scaff010	1843009	.	T	.	705	PASS	DP=61;TD=97;BQ=23;MQ=49;QD=12;BC=1,4,4,49;QP=1,6,6,87;PC=136;IC=0;DC=3;XC=24;AC=0;AF=0	GT	0/1
Hsc_scaff010	1858939	.	A	.	1240	PASS	DP=85;TD=95;BQ=40;MQ=58;QD=14;BC=68,9,8,0;QP=82,9,9,0;PC=136;IC=1;DC=0;XC=4;AC=0;AF=0	GT	0/1
Hsc_scaff010	1900361	.	T	.	1414	PASS	DP=65;TD=75;BQ=37;MQ=55;QD=21;BC=7,4,0,54;QP=6,6,0,88;PC=109;IC=0;DC=0;XC=1;AC=0;AF=0	GT	0/1
Hsc_scaff010	1922687	.	C	.	1595	PASS	DP=68;TD=115;BQ=36;MQ=57;QD=23;BC=7,58,3,0;QP=5,90,5,0;PC=110;IC=0;DC=0;XC=1;AC=0;AF=0	GT	0/1
Hsc_scaff010	2135212	.	G	.	1316	PASS	DP=86;TD=112;BQ=39;MQ=58;QD=15;BC=6,7,70,3;QP=7,7,82,3;PC=111;IC=9;DC=0;XC=4;AC=0;AF=0	GT	0/1
Hsc_scaff010	2195728	.	A	.	1340	PASS	DP=74;TD=86;BQ=37;MQ=59;QD=18;BC=62,6,6,0;QP=85,7,7,0;PC=97;IC=12;DC=0;XC=8;AC=0;AF=0	GT	0/1
Hsc_scaff010	2201922	.	T	.	1869	PASS	DP=85;TD=91;BQ=38;MQ=58;QD=21;BC=8,0,5,72;QP=6,0,6,88;PC=99;IC=0;DC=0;XC=3;AC=0;AF=0	GT	0/1
Hsc_scaff010	2202918	.	T	.	1282	PASS	DP=93;TD=99;BQ=39;MQ=60;QD=13;BC=9,0,8,76;QP=9,0,9,82;PC=126;IC=0;DC=0;XC=1;AC=0;AF=0	GT	0/1
Hsc_scaff010	2221463	.	T	.	2581	PASS	DP=112;TD=128;BQ=39;MQ=40;QD=23;BC=4,6,0,102;QP=6,6,0,88;PC=125;IC=0;DC=0;XC=0;AC=0;AF=0	GT	0/1
Hsc_scaff010	2334172	.	G	.	1098	PASS	DP=63;TD=81;BQ=40;MQ=60;QD=17;BC=5,0,53,5;QP=8,0,84,8;PC=99;IC=0;DC=0;XC=1;AC=0;AF=0	GT	0/1
Hsc_scaff011	80958	.	G	.	1751	PASS	DP=81;TD=151;BQ=38;MQ=45;QD=21;BC=0,6,67,8;QP=0,6,88,6;PC=95;IC=0;DC=0;XC=0;AC=0;AF=0	GT	0/1
Hsc_scaff011	116455	.	G	.	4716	PASS	DP=221;TD=277;BQ=37;MQ=47;QD=21;BC=0,17,187,17;QP=0,6,88,6;PC=260;IC=0;DC=0;XC=0;AC=0;AF=0	GT	0/1
Hsc_scaff011	298827	.	C	.	703	PASS	DP=42;TD=65;BQ=27;MQ=24;QD=16;BC=0,31,5,6;QP=0,89,5,5;PC=107;IC=0;DC=0;XC=6;AC=0;AF=0	GT	0/1
Hsc_scaff011	312556	.	C	.	1413	PASS	DP=74;TD=87;BQ=37;MQ=26;QD=19;BC=5,63,6,0;QP=7,86,7,0;PC=82;IC=0;DC=0;XC=0;AC=0;AF=0	GT	0/1
Hsc_scaff011	319165	.	T	.	1676	PASS	DP=101;TD=117;BQ=38;MQ=58;QD=16;BC=12,8,0,81;QP=8,8,0,84;PC=143;IC=0;DC=0;XC=0;AC=0;AF=0	GT	0/1
Hsc_scaff011	343630	.	C	.	312	PASS	DP=112;TD=119;BQ=39;MQ=52;QD=2;BC=18,76,0,18;QP=13,74,0,13;PC=138;IC=0;DC=0;XC=0;AC=0;AF=0	GT	0/1
Hsc_scaff011	366455	.	A	.	809	PASS	DP=41;TD=90;BQ=40;MQ=60;QD=19;BC=35,3,0,3;QP=86,7,0,7;PC=86;IC=0;DC=0;XC=1;AC=0;AF=0	GT	0/1
Hsc_scaff011	382304	.	A	.	1961	PASS	DP=88;TD=89;BQ=39;MQ=59;QD=22;BC=76,7,5,0;QP=88,6,6,0;PC=113;IC=0;DC=0;XC=0;AC=0;AF=0	GT	0/1
Hsc_scaff011	418644	.	G	.	1523	PASS	DP=102;TD=123;BQ=38;MQ=36;QD=14;BC=12,34,54,2;QP=8,8,82,2;PC=139;IC=0;DC=0;XC=0;AC=0;AF=0	GT	0/1
Hsc_scaff011	419911	.	A	.	1539	PASS	DP=76;TD=101;BQ=40;MQ=48;QD=20;BC=55,10,0,11;QP=86,7,0,7;PC=97;IC=0;DC=0;XC=2;AC=0;AF=0	GT	0/1
Hsc_scaff011	516637	.	C	.	468	PASS	DP=31;TD=40;BQ=24;MQ=59;QD=15;BC=4,24,3,0;QP=5,90,5,0;PC=59;IC=0;DC=0;XC=0;AC=0;AF=0	GT	0/1
Hsc_scaff011	518959	.	T	.	517	PASS	DP=31;TD=36;BQ=24;MQ=0;QD=16;BC=2,2,2,25;QP=3,3,3,90;PC=54;IC=0;DC=0;XC=0;AC=0;AF=0	GT	0/1
Hsc_scaff011	519419	.	T	.	562	PASS	DP=36;TD=69;BQ=24;MQ=21;QD=15;BC=2,0,2,32;QP=5,0,5,90;PC=79;IC=0;DC=0;XC=1;AC=0;AF=0	GT	0/1
Hsc_scaff011	543850	.	G	.	636	PASS	DP=43;TD=65;BQ=35;MQ=56;QD=14;BC=4,4,34,1;QP=8,8,83,1;PC=72;IC=0;DC=0;XC=0;AC=0;AF=0	GT	0/1
Hsc_scaff011	558817	.	T	.	4097	PASS	DP=189;TD=202;BQ=39;MQ=48;QD=21;BC=9,13,1,166;QP=6,6,0,87;PC=262;IC=0;DC=0;XC=1;AC=0;AF=0	GT	0/1
Hsc_scaff011	567553	.	T	.	2751	PASS	DP=107;TD=128;BQ=40;MQ=38;QD=25;BC=4,6,1,96;QP=5,5,0,90;PC=157;IC=0;DC=0;XC=0;AC=0;AF=0	GT	0/1
Hsc_scaff011	567822	.	G	.	1773	PASS	DP=96;TD=182;BQ=40;MQ=52;QD=18;BC=8,0,77,11;QP=8,0,85,8;PC=137;IC=0;DC=0;XC=1;AC=0;AF=0	GT	0/1
Hsc_scaff011	575357	.	C	.	1508	PASS	DP=80;TD=110;BQ=37;MQ=33;QD=18;BC=6,64,0,10;QP=7,86,0,7;PC=105;IC=0;DC=0;XC=1;AC=0;AF=0	GT	0/1
Hsc_scaff011	660141	.	T	.	1444	PASS	DP=74;TD=90;BQ=37;MQ=58;QD=19;BC=0,6,6,62;QP=0,7,7,86;PC=123;IC=0;DC=0;XC=0;AC=0;AF=0	GT	0/1
Hsc_scaff011	680246	.	T	.	1243	PASS	DP=48;TD=90;BQ=39;MQ=55;QD=25;BC=0,2,5,41;QP=0,5,5,90;PC=102;IC=15;DC=0;XC=4;AC=0;AF=0	GT	0/1
Hsc_scaff011	681251	.	C	.	2562	PASS	DP=104;TD=172;BQ=38;MQ=36;QD=24;BC=1,90,4,9;QP=0,90,5,5;PC=162;IC=0;DC=0;XC=0;AC=0;AF=0	GT	0/1
Hsc_scaff011	704751	.	T	.	1170	PASS	DP=62;TD=300;BQ=38;MQ=46;QD=21;BC=2,2,0,50;QP=5,5,0,90;PC=118;IC=0;DC=8;XC=7;AC=0;AF=0	GT	0/1
Hsc_scaff011	730250	.	C	.	2968	PASS	DP=123;TD=240;BQ=37;MQ=50;QD=24;BC=7,106,1,9;QP=5,90,0,5;PC=207;IC=5;DC=0;XC=12;AC=0;AF=0	GT	0/1
Hsc_scaff011	765384	.	C	.	5501	PASS	DP=221;TD=367;BQ=38;MQ=56;QD=24;BC=10,199,1,11;QP=5,90,0,5;PC=323;IC=0;DC=0;XC=0;AC=0;AF=0	GT	0/1
Hsc_scaff011	773219	.	C	.	304	PASS	DP=95;TD=130;BQ=37;MQ=58;QD=3;BC=12,69,1,13;QP=13,74,0,13;PC=198;IC=0;DC=0;XC=3;AC=0;AF=0	GT	0/1
Hsc_scaff011	863068	.	C	.	2982	PASS	DP=117;TD=123;BQ=40;MQ=60;QD=25;BC=6,105,0,6;QP=5,90,0,5;PC=202;IC=37;DC=0;XC=5;AC=0;AF=0	GT	0/1
Hsc_scaff011	868781	.	T	.	1742	PASS	DP=102;TD=141;BQ=39;MQ=59;QD=17;BC=9,8,0,85;QP=8,8,0,84;PC=195;IC=4;DC=0;XC=9;AC=0;AF=0	GT	0/1
Hsc_scaff011	873049	.	T	.	235	PASS	DP=88;TD=90;BQ=39;MQ=54;QD=2;BC=13,14,0,61;QP=13,13,0,73;PC=186;IC=0;DC=0;XC=0;AC=0;AF=0	GT	0/1
Hsc_scaff011	884595	.	C	.	1318	PASS	DP=122;TD=122;BQ=38;MQ=59;QD=10;BC=14,96,0,12;QP=10,79,0,10;PC=221;IC=0;DC=0;XC=0;AC=0;AF=0	GT	0/1
Hsc_scaff011	885814	.	G	.	1356	PASS	DP=63;TD=73;BQ=40;MQ=47;QD=21;BC=5,6,52,0;QP=7,7,87,0;PC=148;IC=0;DC=0;XC=0;AC=0;AF=0	GT	0/1
Hsc_scaff011	1010827	.	A	.	1422	PASS	DP=62;TD=120;BQ=39;MQ=48;QD=22;BC=52,0,5,5;QP=88,0,6,6;PC=152;IC=8;DC=0;XC=13;AC=0;AF=0	GT	0/1
Hsc_scaff011	1123988	.	T	.	4525	PASS	DP=314;TD=437;BQ=34;MQ=15;QD=14;BC=18,12,9,274;QP=6,4,6,83;PC=375;IC=0;DC=1;XC=8;AC=0;AF=0	GT	0/1
Hsc_scaff011	1124515	.	T	.	1669	PASS	DP=107;TD=198;BQ=35;MQ=32;QD=15;BC=5,6,10,86;QP=5,6,6,83;PC=219;IC=0;DC=0;XC=13;AC=0;AF=0	GT	0/1
Hsc_scaff011	1146005	.	C	.	626	PASS	DP=35;TD=43;BQ=30;MQ=17;QD=17;BC=2,32,0,1;QP=6,88,0,6;PC=115;IC=0;DC=0;XC=0;AC=0;AF=0	GT	0/1
Hsc_scaff011	1229753	.	T	.	1200	PASS	DP=92;TD=125;BQ=39;MQ=48;QD=13;BC=16,12,2,62;QP=9,9,1,81;PC=222;IC=0;DC=0;XC=29;AC=0;AF=0	GT	0/1
Hsc_scaff011	1259197	.	A	.	810	PASS	DP=46;TD=60;BQ=40;MQ=51;QD=17;BC=33,0,7,6;QP=84,0,8,8;PC=142;IC=0;DC=0;XC=0;AC=0;AF=0	GT	0/1
Hsc_scaff011	1282185	.	T	.	1787	PASS	DP=70;TD=142;BQ=39;MQ=58;QD=25;BC=5,4,0,61;QP=5,5,0,90;PC=196;IC=0;DC=0;XC=42;AC=0;AF=0	GT	0/1
Hsc_scaff011	1409414	.	C	.	1519	PASS	DP=115;TD=176;BQ=39;MQ=60;QD=13;BC=2,93,10,10;QP=0,81,9,9;PC=211;IC=0;DC=0;XC=5;AC=0;AF=0	GT	0/1
Hsc_scaff011	1456914	.	G	.	965	PASS	DP=50;TD=75;BQ=38;MQ=42;QD=19;BC=5,0,32,13;QP=7,0,86,7;PC=126;IC=0;DC=0;XC=1;AC=0;AF=0	GT	0/1
Hsc_scaff011	1492631	.	T	.	2303	PASS	DP=91;TD=100;BQ=40;MQ=55;QD=25;BC=9,0,7,75;QP=5,0,5,90;PC=181;IC=0;DC=0;XC=0;AC=0;AF=0	GT	0/1
Hsc_scaff011	1573030	.	A	.	2962	PASS	DP=147;TD=202;BQ=38;MQ=53;QD=20;BC=113,0,22,12;QP=87,0,7,7;PC=222;IC=0;DC=0;XC=7;AC=0;AF=0	GT	0/1
Hsc_scaff011	1636448	.	G	.	1216	PASS	DP=75;TD=104;BQ=26;MQ=52;QD=16;BC=0,6,64,5;QP=0,5,90,5;PC=157;IC=0;DC=0;XC=2;AC=0;AF=0	GT	0/1
Hsc_scaff011	1705620	.	A	.	978	PASS	DP=104;TD=124;BQ=40;MQ=59;QD=9;BC=82,11,0,11;QP=78,11,0,11;PC=173;IC=0;DC=0;XC=0;AC=0;AF=0	GT	0/1
Hsc_scaff011	1728263	.	T	.	729	PASS	DP=66;TD=76;BQ=26;MQ=54;QD=11;BC=5,0,10,51;QP=8,0,8,84;PC=136;IC=0;DC=0;XC=0;AC=0;AF=0	GT	0/1
Hsc_scaff011	1742156	.	T	.	2391	PASS	DP=110;TD=118;BQ=37;MQ=55;QD=21;BC=6,7,0,97;QP=6,6,0,88;PC=189;IC=0;DC=0;XC=0;AC=0;AF=0	GT	0/1
Hsc_scaff011	1981084	.	C	.	30909	PASS	DP=1282;TD=1318;BQ=38;MQ=9;QD=24;BC=106,1128,2,46;QP=5,90,0,5;PC=2053;IC=0;DC=0;XC=1;AC=0;AF=0	GT	0/1
Hsc_scaff011	2202706	.	G	.	36	PASS	DP=49;TD=63;BQ=34;MQ=58;QD=0;BC=6,5,34,4;QP=13,13,72,2;PC=79;IC=0;DC=0;XC=0;AC=0;AF=0	GT	0/1
Hsc_scaff011	2205362	.	A	.	484	PASS	DP=30;TD=63;BQ=25;MQ=51;QD=16;BC=24,3,3,0;QP=90,5,5,0;PC=87;IC=0;DC=0;XC=0;AC=0;AF=0	GT	0/1
Hsc_scaff011	2445997	.	A	.	797	PASS	DP=40;TD=72;BQ=38;MQ=53;QD=19;BC=34,3,0,3;QP=86,7,0,7;PC=53;IC=0;DC=0;XC=0;AC=0;AF=0	GT	0/1
Hsc_scaff012	63984	.	T	.	1813	PASS	DP=111;TD=115;BQ=40;MQ=60;QD=16;BC=9,9,0,93;QP=8,8,0,83;PC=131;IC=0;DC=0;XC=0;AC=0;AF=0	GT	0/1
Hsc_scaff012	79294	.	G	.	2401	PASS	DP=106;TD=118;BQ=40;MQ=60;QD=22;BC=0,7,93,6;QP=0,6,88,6;PC=128;IC=0;DC=0;XC=0;AC=0;AF=0	GT	0/1
Hsc_scaff012	89636	.	A	.	1304	PASS	DP=109;TD=110;BQ=40;MQ=57;QD=11;BC=84,0,13,12;QP=80,0,10,10;PC=132;IC=0;DC=0;XC=0;AC=0;AF=0	GT	0/1
Hsc_scaff012	116982	.	G	.	1425	PASS	DP=134;TD=134;BQ=38;MQ=60;QD=10;BC=14,14,106,0;QP=10,10,80,0;PC=144;IC=0;DC=0;XC=0;AC=0;AF=0	GT	0/1
Hsc_scaff012	137666	.	T	.	1266	PASS	DP=73;TD=86;BQ=39;MQ=59;QD=17;BC=6,6,0,61;QP=8,8,0,84;PC=96;IC=0;DC=0;XC=0;AC=0;AF=0	GT	0/1
Hsc_scaff012	171839	.	T	.	78	PASS	DP=105;TD=106;BQ=39;MQ=60;QD=0;BC=0,15,14,76;QP=0,14,14,72;PC=140;IC=0;DC=0;XC=0;AC=0;AF=0	GT	0/1
Hsc_scaff012	176150	.	A	.	1927	PASS	DP=115;TD=119;BQ=39;MQ=51;QD=16;BC=86,17,0,12;QP=84,8,0,8;PC=136;IC=0;DC=0;XC=0;AC=0;AF=0	GT	0/1
Hsc_scaff012	186682	.	G	.	2836	PASS	DP=127;TD=177;BQ=39;MQ=44;QD=22;BC=10,0,108,9;QP=6,0,88,6;PC=160;IC=0;DC=0;XC=2;AC=0;AF=0	GT	0/1
Hsc_scaff012	196694	.	G	.	881	PASS	DP=124;TD=144;BQ=39;MQ=49;QD=7;BC=33,0,78,13;QP=12,0,77,12;PC=152;IC=13;DC=0;XC=2;AC=0;AF=0	GT	0/1
Hsc_scaff012	245005	.	T	.	796	PASS	DP=83;TD=141;BQ=39;MQ=49;QD=9;BC=8,22,0,53;QP=11,11,0,79;PC=127;IC=0;DC=0;XC=0;AC=0;AF=0	GT	0/1
Hsc_scaff012	254580	.	C	.	2022	PASS	DP=83;TD=87;BQ=39;MQ=58;QD=24;BC=5,72,6,0;QP=5,90,5,0;PC=122;IC=0;DC=0;XC=0;AC=0;AF=0	GT	0/1
Hsc_scaff012	273772	.	T	.	2277	PASS	DP=208;TD=306;BQ=39;MQ=55;QD=10;BC=22,24,0,162;QP=10,10,0,79;PC=256;IC=0;DC=0;XC=10;AC=0;AF=0	GT	0/1
Hsc_scaff012	305562	.	T	.	514	PASS	DP=103;TD=111;BQ=37;MQ=60;QD=4;BC=12,0,12,79;QP=12,0,12,75;PC=145;IC=0;DC=0;XC=3;AC=0;AF=0	GT	0/1
Hsc_scaff012	338871	.	T	.	92	PASS	DP=79;TD=95;BQ=39;MQ=54;QD=1;BC=12,12,3,52;QP=12,12,4,72;PC=106;IC=0;DC=0;XC=0;AC=0;AF=0	GT	0/1
Hsc_scaff012	340107	.	C	.	1615	PASS	DP=82;TD=96;BQ=38;MQ=55;QD=19;BC=7,70,0,5;QP=7,86,0,7;PC=125;IC=0;DC=0;XC=0;AC=0;AF=0	GT	0/1
Hsc_scaff012	403749	.	C	.	1724	PASS	DP=78;TD=95;BQ=38;MQ=53;QD=22;BC=7,66,0,5;QP=6,88,0,6;PC=128;IC=0;DC=0;XC=0;AC=0;AF=0	GT	0/1
Hsc_scaff012	566119	.	G	.	597	PASS	DP=64;TD=87;BQ=26;MQ=1;QD=9;BC=0,1,62,1;QP=0,9,82,9;PC=137;IC=0;DC=0;XC=2;AC=0;AF=0	GT	0/1
Hsc_scaff012	581280	.	C	.	2779	PASS	DP=117;TD=121;BQ=37;MQ=58;QD=23;BC=7,102,0,8;QP=5,90,0,5;PC=146;IC=0;DC=0;XC=2;AC=0;AF=0	GT	0/1
Hsc_scaff012	632142	.	C	.	1593	PASS	DP=78;TD=100;BQ=37;MQ=48;QD=20;BC=10,59,8,1;QP=6,87,6,1;PC=106;IC=0;DC=0;XC=1;AC=0;AF=0	GT	0/1
Hsc_scaff012	668287	.	A	.	2081	PASS	DP=121;TD=129;BQ=39;MQ=58;QD=17;BC=100,0,11,10;QP=84,0,8,8;PC=173;IC=0;DC=0;XC=0;AC=0;AF=0	GT	0/1
Hsc_scaff012	770833	.	A	.	1195	PASS	DP=78;TD=82;BQ=40;MQ=56;QD=18;BC=54,5,5,0;QP=88,6,6,0;PC=112;IC=0;DC=14;XC=0;AC=0;AF=0	GT	0/1
Hsc_scaff012	772795	.	G	.	688	PASS	DP=58;TD=129;BQ=39;MQ=47;QD=11;BC=2,6,46,4;QP=4,8,80,8;PC=105;IC=0;DC=0;XC=1;AC=0;AF=0	GT	0/1
Hsc_scaff012	865467	.	C	.	2838	PASS	DP=143;TD=146;BQ=39;MQ=60;QD=19;BC=9,123,0,11;QP=7,86,0,7;PC=230;IC=0;DC=0;XC=1;AC=0;AF=0	GT	0/1
Hsc_scaff012	901536	.	T	.	52	PASS	DP=64;TD=98;BQ=40;MQ=60;QD=0;BC=10,9,0,45;QP=14,14,0,72;PC=100;IC=0;DC=0;XC=3;AC=0;AF=0	GT	0/1
Hsc_scaff012	997380	.	C	.	5176	PASS	DP=236;TD=238;BQ=40;MQ=60;QD=21;BC=15,206,0,15;QP=6,87,0,6;PC=315;IC=0;DC=0;XC=0;AC=0;AF=0	GT	0/1
Hsc_scaff012	1011874	.	G	.	2393	PASS	DP=168;TD=186;BQ=39;MQ=59;QD=14;BC=15,15,138,0;QP=9,9,82,0;PC=192;IC=0;DC=0;XC=1;AC=0;AF=0	GT	0/1
Hsc_scaff012	1016408	.	A	.	2404	PASS	DP=94;TD=111;BQ=38;MQ=55;QD=25;BC=82,0,8,4;QP=90,0,5,5;PC=131;IC=0;DC=0;XC=0;AC=0;AF=0	GT	0/1
Hsc_scaff012	1087781	.	G	.	3821	PASS	DP=153;TD=401;BQ=39;MQ=38;QD=24;BC=6,0,131,16;QP=5,0,90,5;PC=177;IC=0;DC=0;XC=1;AC=0;AF=0	GT	0/1
Hsc_scaff012	1107138	.	G	.	1049	PASS	DP=120;TD=136;BQ=38;MQ=56;QD=8;BC=14,0,94,12;QP=11,0,78,11;PC=146;IC=0;DC=0;XC=2;AC=0;AF=0	GT	0/1
Hsc_scaff012	1118675	.	G	.	3231	PASS	DP=187;TD=206;BQ=39;MQ=58;QD=17;BC=15,0,154,18;QP=8,0,84,8;PC=261;IC=0;DC=0;XC=0;AC=0;AF=0	GT	0/1
Hsc_scaff012	1121423	.	T	.	589	PASS	DP=210;TD=238;BQ=39;MQ=53;QD=2;BC=0,29,25,156;QP=0,13,13,74;PC=267;IC=0;DC=0;XC=0;AC=0;AF=0	GT	0/1
Hsc_scaff012	1146088	.	C	.	1638	PASS	DP=73;TD=100;BQ=39;MQ=54;QD=22;BC=0,60,5,8;QP=0,88,6,6;PC=131;IC=0;DC=0;XC=5;AC=0;AF=0	GT	0/1
Hsc_scaff012	1159826	.	A	.	801	PASS	DP=83;TD=95;BQ=38;MQ=44;QD=9;BC=62,0,10,11;QP=79,0,11,11;PC=120;IC=0;DC=0;XC=0;AC=0;AF=0	GT	0/1
Hsc_scaff012	1160712	.	C	.	1023	PASS	DP=72;TD=75;BQ=38;MQ=59;QD=14;BC=0,59,7,6;QP=0,82,9,9;PC=123;IC=0;DC=0;XC=0;AC=0;AF=0	GT	0/1
Hsc_scaff012	1203205	.	C	.	327	PASS	DP=102;TD=115;BQ=38;MQ=54;QD=3;BC=15,70,1,16;QP=13,74,0,13;PC=130;IC=0;DC=0;XC=0;AC=0;AF=0	GT	0/1
Hsc_scaff012	1220638	.	C	.	502	PASS	DP=60;TD=74;BQ=38;MQ=52;QD=8;BC=1,42,8,9;QP=2,77,10,10;PC=92;IC=0;DC=0;XC=0;AC=0;AF=0	GT	0/1
Hsc_scaff012	1224637	.	C	.	355	PASS	DP=30;TD=125;BQ=40;MQ=60;QD=11;BC=3,24,0,3;QP=10,80,0,10;PC=94;IC=0;DC=0;XC=1;AC=0;AF=0	GT	0/1
Hsc_scaff012	1236253	.	C	.	727	PASS	DP=35;TD=36;BQ=32;MQ=0;QD=20;BC=3,29,0,3;QP=5,90,0,5;PC=59;IC=0;DC=0;XC=0;AC=0;AF=0	GT	0/1
Hsc_scaff012	1290848	.	A	.	1266	PASS	DP=61;TD=81;BQ=36;MQ=47;QD=20;BC=46,11,0,4;QP=88,6,0,6;PC=86;IC=0;DC=0;XC=0;AC=0;AF=0	GT	0/1
Hsc_scaff012	1316395	.	A	.	1614	PASS	DP=79;TD=86;BQ=39;MQ=49;QD=20;BC=56,10,0,13;QP=86,7,0,7;PC=124;IC=0;DC=0;XC=0;AC=0;AF=0	GT	0/1
Hsc_scaff012	1336725	.	T	.	454	PASS	DP=116;TD=129;BQ=40;MQ=59;QD=3;BC=16,15,0,85;QP=13,13,0,74;PC=141;IC=0;DC=0;XC=0;AC=0;AF=0	GT	0/1
Hsc_scaff012	1462653	.	A	.	468	PASS	DP=73;TD=102;BQ=39;MQ=57;QD=6;BC=51,0,10,8;QP=77,0,12,12;PC=107;IC=0;DC=4;XC=2;AC=0;AF=0	GT	0/1
Hsc_scaff012	1565365	.	G	.	2154	PASS	DP=109;TD=137;BQ=40;MQ=59;QD=19;BC=8,10,91,0;QP=7,7,86,0;PC=189;IC=0;DC=0;XC=13;AC=0;AF=0	GT	0/1
Hsc_scaff012	1636326	.	T	.	1915	PASS	DP=111;TD=139;BQ=40;MQ=58;QD=17;BC=9,0,10,92;QP=8,0,8,84;PC=180;IC=0;DC=0;XC=1;AC=0;AF=0	GT	0/1
Hsc_scaff012	1640363	.	T	.	476	PASS	DP=68;TD=74;BQ=36;MQ=53;QD=8;BC=8,0,7,39;QP=10,0,10,80;PC=111;IC=0;DC=14;XC=0;AC=0;AF=0	GT	0/1
Hsc_scaff012	1693271	.	T	.	1441	PASS	DP=129;TD=239;BQ=34;MQ=26;QD=11;BC=14,0,9,102;QP=9,0,9,82;PC=196;IC=5;DC=4;XC=1;AC=0;AF=0	GT	0/1
Hsc_scaff012	2012088	.	A	.	1184	PASS	DP=52;TD=56;BQ=39;MQ=60;QD=22;BC=46,0,3,3;QP=88,0,6,6;PC=79;IC=0;DC=0;XC=1;AC=0;AF=0	GT	0/1
Hsc_scaff012	2185009	.	A	.	468	PASS	DP=31;TD=39;BQ=25;MQ=57;QD=15;BC=26,2,2,1;QP=89,5,5,2;PC=42;IC=0;DC=0;XC=3;AC=0;AF=0	GT	0/1
Hsc_scaff012	2194042	.	T	.	2547	PASS	DP=100;TD=120;BQ=39;MQ=45;QD=25;BC=6,7,0,87;QP=5,5,0,90;PC=113;IC=0;DC=0;XC=0;AC=0;AF=0	GT	0/1
Hsc_scaff012	2280726	.	G	.	1397	PASS	DP=69;TD=71;BQ=39;MQ=57;QD=20;BC=7,4,57,1;QP=6,6,86,1;PC=78;IC=0;DC=0;XC=0;AC=0;AF=0	GT	0/1
Hsc_scaff012	2322411	.	A	.	2887	PASS	DP=115;TD=189;BQ=39;MQ=35;QD=25;BC=101,0,7,7;QP=90,0,5,5;PC=116;IC=0;DC=0;XC=3;AC=0;AF=0	GT	0/1
Hsc_scaff012	2374576	.	G	.	3520	PASS	DP=156;TD=284;BQ=37;MQ=53;QD=22;BC=8,11,136,1;QP=5,5,89,1;PC=227;IC=0;DC=0;XC=1;AC=0;AF=0	GT	0/1
Hsc_scaff012	2382422	.	A	.	1038	PASS	DP=45;TD=113;BQ=37;MQ=19;QD=23;BC=40,0,3,2;QP=89,0,5,5;PC=90;IC=0;DC=0;XC=0;AC=0;AF=0	GT	0/1
Hsc_scaff012	2400866	.	G	.	591	PASS	DP=65;TD=111;BQ=39;MQ=45;QD=9;BC=11,8,46,0;QP=11,11,78,0;PC=99;IC=0;DC=0;XC=0;AC=0;AF=0	GT	0/1
Hsc_scaff012	2407585	.	T	.	912	PASS	DP=35;TD=112;BQ=41;MQ=31;QD=26;BC=4,3,0,28;QP=5,5,0,90;PC=44;IC=0;DC=0;XC=1;AC=0;AF=0	GT	0/1
Hsc_scaff012	2477478	.	A	.	995	PASS	DP=49;TD=93;BQ=40;MQ=50;QD=20;BC=39,0,6,4;QP=86,0,7,7;PC=59;IC=0;DC=0;XC=0;AC=0;AF=0	GT	0/1
Hsc_scaff012	2480312	.	G	.	254	PASS	DP=89;TD=132;BQ=38;MQ=59;QD=2;BC=11,0,66,12;QP=13,0,74,13;PC=117;IC=0;DC=0;XC=0;AC=0;AF=0	GT	0/1
Hsc_scaff012	2484605	.	C	.	377	PASS	DP=36;TD=53;BQ=39;MQ=54;QD=10;BC=0,26,5,5;QP=0,79,10,10;PC=54;IC=0;DC=0;XC=0;AC=0;AF=0	GT	0/1
Hsc_scaff013	51654	.	C	.	1141	PASS	DP=52;TD=54;BQ=38;MQ=57;QD=21;BC=4,44,0,4;QP=6,88,0,6;PC=58;IC=0;DC=0;XC=0;AC=0;AF=0	GT	0/1
Hsc_scaff013	59839	.	C	.	4249	PASS	DP=223;TD=264;BQ=36;MQ=52;QD=19;BC=1,192,16,14;QP=0,86,7,7;PC=264;IC=0;DC=0;XC=2;AC=0;AF=0	GT	0/1
Hsc_scaff013	101913	.	C	.	5933	PASS	DP=312;TD=343;BQ=37;MQ=58;QD=19;BC=1,270,20,21;QP=0,86,7,7;PC=356;IC=0;DC=0;XC=0;AC=0;AF=0	GT	0/1
Hsc_scaff013	126358	.	G	.	1230	PASS	DP=75;TD=113;BQ=34;MQ=51;QD=16;BC=6,6,62,0;QP=7,7,86,0;PC=197;IC=1;DC=1;XC=3;AC=0;AF=0	GT	0/1
Hsc_scaff013	129752	.	C	.	3912	PASS	DP=177;TD=195;BQ=38;MQ=52;QD=22;BC=0,152,12,13;QP=0,88,6,6;PC=247;IC=0;DC=0;XC=0;AC=0;AF=0	GT	0/1
Hsc_scaff013	145720	.	G	.	376	PASS	DP=446;TD=505;BQ=38;MQ=8;QD=0;BC=3,49,365,29;QP=1,14,72,14;PC=549;IC=0;DC=0;XC=1;AC=0;AF=0	GT	0/1
Hsc_scaff013	587809	.	A	.	5116	PASS	DP=245;TD=483;BQ=37;MQ=47;QD=20;BC=184,37,1,23;QP=87,6,0,6;PC=281;IC=0;DC=0;XC=2;AC=0;AF=0	GT	0/1
Hsc_scaff013	719392	.	G	.	151	PASS	DP=170;TD=192;BQ=38;MQ=52;QD=0;BC=0,33,107,30;QP=0,14,72,14;PC=212;IC=0;DC=0;XC=0;AC=0;AF=0	GT	0/1
Hsc_scaff013	729146	.	C	.	1646	PASS	DP=112;TD=153;BQ=39;MQ=47;QD=14;BC=12,85,0,15;QP=9,82,0,9;PC=145;IC=0;DC=0;XC=2;AC=0;AF=0	GT	0/1
Hsc_scaff013	746346	.	C	.	1413	PASS	DP=66;TD=72;BQ=39;MQ=60;QD=21;BC=4,58,0,4;QP=6,87,0,6;PC=90;IC=0;DC=0;XC=0;AC=0;AF=0	GT	0/1
Hsc_scaff013	762981	.	A	.	719	PASS	DP=37;TD=40;BQ=41;MQ=50;QD=19;BC=26,0,6,5;QP=85,0,7,7;PC=67;IC=0;DC=0;XC=0;AC=0;AF=0	GT	0/1
Hsc_scaff013	814909	.	G	.	2390	PASS	DP=118;TD=222;BQ=40;MQ=48;QD=20;BC=0,12,93,13;QP=0,7,86,7;PC=146;IC=0;DC=0;XC=0;AC=0;AF=0	GT	0/1
Hsc_scaff013	826083	.	T	.	9998	PASS	DP=398;TD=441;BQ=38;MQ=57;QD=25;BC=20,19,0,359;QP=5,5,0,90;PC=479;IC=0;DC=0;XC=1;AC=0;AF=0	GT	0/1
Hsc_scaff013	864188	.	T	.	848	PASS	DP=68;TD=94;BQ=39;MQ=54;QD=12;BC=9,8,0,51;QP=10,10,0,81;PC=81;IC=0;DC=0;XC=0;AC=0;AF=0	GT	0/1
Hsc_scaff013	866673	.	G	.	1886	PASS	DP=85;TD=121;BQ=38;MQ=38;QD=22;BC=8,0,70,7;QP=6,0,88,6;PC=94;IC=0;DC=0;XC=0;AC=0;AF=0	GT	0/1
Hsc_scaff013	870236	.	A	.	503	PASS	DP=39;TD=49;BQ=23;MQ=52;QD=12;BC=29,5,0,5;QP=88,6,0,6;PC=68;IC=1;DC=0;XC=1;AC=0;AF=0	GT	0/1
Hsc_scaff013	872790	.	T	.	518	PASS	DP=65;TD=91;BQ=39;MQ=54;QD=7;BC=7,11,0,47;QP=11,11,0,77;PC=84;IC=0;DC=0;XC=1;AC=0;AF=0	GT	0/1
Hsc_scaff013	958478	.	T	.	1169	PASS	DP=58;TD=110;BQ=31;MQ=31;QD=20;BC=3,5,0,50;QP=5,5,0,90;PC=81;IC=0;DC=0;XC=0;AC=0;AF=0	GT	0/1
Hsc_scaff013	1081930	.	A	.	394	PASS	DP=30;TD=31;BQ=25;MQ=14;QD=13;BC=27,1,0,2;QP=87,7,0,7;PC=52;IC=0;DC=0;XC=0;AC=0;AF=0	GT	0/1
Hsc_scaff013	1093336	.	T	.	1490	PASS	DP=91;TD=110;BQ=39;MQ=58;QD=16;BC=8,0,7,76;QP=8,0,8,84;PC=127;IC=0;DC=0;XC=1;AC=0;AF=0	GT	0/1
Hsc_scaff013	1131958	.	C	.	1290	PASS	DP=64;TD=132;BQ=40;MQ=52;QD=20;BC=5,54,0,5;QP=7,86,0,7;PC=146;IC=0;DC=0;XC=1;AC=0;AF=0	GT	0/1
Hsc_scaff013	1161143	.	A	.	1198	PASS	DP=48;TD=63;BQ=39;MQ=57;QD=24;BC=42,3,3,0;QP=90,5,5,0;PC=115;IC=0;DC=0;XC=0;AC=0;AF=0	GT	0/1
Hsc_scaff013	1277932	.	C	.	1728	PASS	DP=201;TD=268;BQ=39;MQ=51;QD=8;BC=18,154,19,10;QP=9,77,9,5;PC=318;IC=0;DC=0;XC=9;AC=0;AF=0	GT	0/1
Hsc_scaff013	1300468	.	T	.	1397	PASS	DP=60;TD=69;BQ=40;MQ=41;QD=23;BC=9,0,5,46;QP=6,0,6,88;PC=117;IC=0;DC=0;XC=0;AC=0;AF=0	GT	0/1
Hsc_scaff013	1302236	.	G	.	1455	PASS	DP=73;TD=78;BQ=39;MQ=57;QD=19;BC=5,0,61,7;QP=7,0,86,7;PC=155;IC=0;DC=0;XC=0;AC=0;AF=0	GT	0/1
Hsc_scaff013	1326617	.	T	.	50	PASS	DP=56;TD=83;BQ=36;MQ=59;QD=0;BC=0,8,7,41;QP=0,14,14,72;PC=131;IC=0;DC=0;XC=12;AC=0;AF=0	GT	0/1
Hsc_scaff013	1356203	.	A	.	590	PASS	DP=44;TD=77;BQ=23;MQ=51;QD=13;BC=35,4,0,5;QP=88,6,0,6;PC=117;IC=0;DC=0;XC=1;AC=0;AF=0	GT	0/1
Hsc_scaff013	1455364	.	G	.	13437	PASS	DP=850;TD=1339;BQ=39;MQ=57;QD=15;BC=103,70,677,0;QP=8,8,83,0;PC=1326;IC=0;DC=0;XC=6;AC=0;AF=0	GT	0/1
Hsc_scaff013	1568684	.	A	.	3695	PASS	DP=185;TD=233;BQ=39;MQ=51;QD=19;BC=162,13,0,10;QP=86,7,0,7;PC=259;IC=0;DC=0;XC=0;AC=0;AF=0	GT	0/1
Hsc_scaff013	1571132	.	A	.	2541	PASS	DP=117;TD=120;BQ=38;MQ=59;QD=21;BC=103,7,7,0;QP=88,6,6,0;PC=181;IC=0;DC=0;XC=0;AC=0;AF=0	GT	0/1
Hsc_scaff013	1593409	.	T	.	758	PASS	DP=41;TD=94;BQ=40;MQ=60;QD=18;BC=3,3,0,35;QP=8,8,0,85;PC=103;IC=0;DC=0;XC=0;AC=0;AF=0	GT	0/1
Hsc_scaff013	1693994	.	G	.	3307	PASS	DP=132;TD=1272;BQ=38;MQ=58;QD=25;BC=7,0,115,10;QP=5,0,90,5;PC=188;IC=0;DC=0;XC=12;AC=0;AF=0	GT	0/1
Hsc_scaff013	1734417	.	G	.	2643	PASS	DP=132;TD=143;BQ=39;MQ=59;QD=20;BC=10,1,112,9;QP=7,0,86,7;PC=179;IC=1;DC=0;XC=1;AC=0;AF=0	GT	0/1
Hsc_scaff013	1842197	.	T	.	1350	PASS	DP=62;TD=90;BQ=39;MQ=59;QD=21;BC=5,5,0,52;QP=6,6,0,88;PC=92;IC=5;DC=0;XC=2;AC=0;AF=0	GT	0/1
Hsc_scaff013	2077681	.	C	.	1607	PASS	DP=93;TD=98;BQ=39;MQ=5;QD=17;BC=2,88,0,3;QP=8,84,0,8;PC=134;IC=0;DC=0;XC=0;AC=0;AF=0	GT	0/1
Hsc_scaff013	2083044	.	A	.	1381	PASS	DP=60;TD=69;BQ=37;MQ=0;QD=23;BC=54,3,3,0;QP=89,5,5,0;PC=102;IC=0;DC=0;XC=1;AC=0;AF=0	GT	0/1
Hsc_scaff013	2140641	.	C	.	2734	PASS	DP=108;TD=118;BQ=39;MQ=59;QD=25;BC=7,95,6,0;QP=5,90,5,0;PC=155;IC=0;DC=0;XC=0;AC=0;AF=0	GT	0/1
Hsc_scaff013	2197550	.	C	.	1874	PASS	DP=97;TD=121;BQ=40;MQ=60;QD=19;BC=7,83,0,7;QP=7,85,0,7;PC=139;IC=0;DC=0;XC=11;AC=0;AF=0	GT	0/1
Hsc_scaff013	2212983	.	T	.	1609	PASS	DP=122;TD=135;BQ=37;MQ=60;QD=13;BC=1,11,11,99;QP=0,9,9,82;PC=163;IC=0;DC=0;XC=2;AC=0;AF=0	GT	0/1
Hsc_scaff014	200034	.	A	.	314	PASS	DP=50;TD=241;BQ=36;MQ=12;QD=6;BC=42,1,3,4;QP=76,0,12,12;PC=46;IC=0;DC=0;XC=6;AC=0;AF=0	GT	0/1
Hsc_scaff014	262862	.	T	.	447	PASS	DP=39;TD=47;BQ=39;MQ=58;QD=11;BC=5,4,0,30;QP=10,10,0,80;PC=61;IC=0;DC=0;XC=0;AC=0;AF=0	GT	0/1
Hsc_scaff014	267422	.	A	.	2956	PASS	DP=176;TD=186;BQ=38;MQ=48;QD=16;BC=146,15,15,0;QP=84,8,8,0;PC=250;IC=0;DC=0;XC=2;AC=0;AF=0	GT	0/1
Hsc_scaff014	270296	.	T	.	5285	PASS	DP=205;TD=226;BQ=39;MQ=55;QD=25;BC=14,15,1,175;QP=5,5,0,90;PC=280;IC=0;DC=0;XC=1;AC=0;AF=0	GT	0/1
Hsc_scaff014	309710	.	T	.	509	PASS	DP=38;TD=53;BQ=26;MQ=53;QD=13;BC=6,0,4,28;QP=7,0,7,86;PC=89;IC=0;DC=0;XC=0;AC=0;AF=0	GT	0/1
Hsc_scaff014	467710	.	G	.	979	PASS	DP=58;TD=84;BQ=27;MQ=50;QD=17;BC=1,4,47,5;QP=1,5,90,5;PC=145;IC=1;DC=1;XC=19;AC=0;AF=0	GT	0/1
Hsc_scaff014	483228	.	G	.	1837	PASS	DP=137;TD=143;BQ=35;MQ=53;QD=13;BC=14,17,106,0;QP=9,9,82,0;PC=195;IC=0;DC=0;XC=2;AC=0;AF=0	GT	0/1
Hsc_scaff014	575312	.	A	.	425	PASS	DP=35;TD=58;BQ=21;MQ=15;QD=12;BC=25,6,1,2;QP=89,5,1,5;PC=108;IC=0;DC=1;XC=2;AC=0;AF=0	GT	0/1
Hsc_scaff014	769844	.	T	.	826	PASS	DP=59;TD=78;BQ=23;MQ=57;QD=14;BC=6,0,7,46;QP=6,0,6,89;PC=140;IC=0;DC=0;XC=0;AC=0;AF=0	GT	0/1
Hsc_scaff014	838400	.	T	.	1400	PASS	DP=99;TD=145;BQ=25;MQ=6;QD=14;BC=2,3,7,87;QP=3,5,5,87;PC=191;IC=0;DC=0;XC=1;AC=0;AF=0	GT	0/1
Hsc_scaff014	1111773	.	A	.	2491	PASS	DP=111;TD=117;BQ=40;MQ=60;QD=22;BC=97,7,0,7;QP=88,6,0,6;PC=212;IC=0;DC=0;XC=0;AC=0;AF=0	GT	0/1
Hsc_scaff014	1150589	.	A	.	2613	PASS	DP=111;TD=124;BQ=40;MQ=53;QD=23;BC=86,15,0,10;QP=88,6,0,6;PC=186;IC=0;DC=0;XC=3;AC=0;AF=0	GT	0/1
Hsc_scaff014	1235180	.	A	.	1784	PASS	DP=96;TD=100;BQ=40;MQ=60;QD=18;BC=82,7,7,0;QP=85,8,8,0;PC=175;IC=0;DC=0;XC=1;AC=0;AF=0	GT	0/1
Hsc_scaff014	1294774	.	C	.	1657	PASS	DP=118;TD=118;BQ=39;MQ=60;QD=14;BC=11,96,0,11;QP=9,82,0,9;PC=220;IC=0;DC=0;XC=0;AC=0;AF=0	GT	0/1
Hsc_scaff014	1321851	.	G	.	1901	PASS	DP=99;TD=113;BQ=29;MQ=37;QD=19;BC=0,12,77,10;QP=0,5,90,5;PC=188;IC=0;DC=0;XC=1;AC=0;AF=0	GT	0/1
Hsc_scaff014	1506445	.	A	.	360	PASS	DP=31;TD=67;BQ=22;MQ=41;QD=11;BC=24,3,3,1;QP=86,6,6,2;PC=131;IC=0;DC=0;XC=21;AC=0;AF=0	GT	0/1
Hsc_scaff014	1630955	.	T	.	2804	PASS	DP=130;TD=131;BQ=39;MQ=59;QD=21;BC=8,0,10,112;QP=6,0,6,87;PC=187;IC=0;DC=0;XC=0;AC=0;AF=0	GT	0/1
Hsc_scaff014	1659638	.	T	.	590	PASS	DP=35;TD=124;BQ=25;MQ=30;QD=16;BC=1,2,0,32;QP=5,5,0,90;PC=76;IC=0;DC=0;XC=11;AC=0;AF=0	GT	0/1
Hsc_scaff014	1671663	.	G	.	2534	PASS	DP=98;TD=103;BQ=39;MQ=59;QD=25;BC=5,0,88,5;QP=5,0,90,5;PC=141;IC=0;DC=0;XC=0;AC=0;AF=0	GT	0/1
Hsc_scaff014	1674372	.	T	.	671	PASS	DP=56;TD=85;BQ=22;MQ=51;QD=11;BC=5,1,6,44;QP=6,1,6,87;PC=117;IC=0;DC=0;XC=5;AC=0;AF=0	GT	0/1
Hsc_scaff014	1703564	.	A	.	449	PASS	DP=48;TD=70;BQ=21;MQ=50;QD=10;BC=38,2,0,3;QP=87,6,0,6;PC=101;IC=0;DC=5;XC=5;AC=0;AF=0	GT	0/1
Hsc_scaff014	1707201	.	A	.	800	PASS	DP=70;TD=75;BQ=40;MQ=58;QD=11;BC=54,9,7,0;QP=80,10,10,0;PC=141;IC=0;DC=0;XC=5;AC=0;AF=0	GT	0/1
Hsc_scaff014	1782596	.	C	.	3016	PASS	DP=131;TD=133;BQ=36;MQ=60;QD=23;BC=6,118,0,7;QP=5,90,0,5;PC=176;IC=0;DC=0;XC=1;AC=0;AF=0	GT	0/1
Hsc_scaff014	1822839	.	G	.	2185	PASS	DP=127;TD=128;BQ=39;MQ=58;QD=17;BC=10,0,108,9;QP=8,0,84,8;PC=161;IC=0;DC=0;XC=1;AC=0;AF=0	GT	0/1
Hsc_scaff014	1850605	.	G	.	1544	PASS	DP=111;TD=113;BQ=39;MQ=59;QD=13;BC=10,0,91,10;QP=9,0,82,9;PC=142;IC=0;DC=0;XC=1;AC=0;AF=0	GT	0/1
Hsc_scaff014	2004715	.	T	.	2079	PASS	DP=106;TD=139;BQ=39;MQ=54;QD=19;BC=14,0,10,82;QP=7,0,7,86;PC=134;IC=0;DC=0;XC=0;AC=0;AF=0	GT	0/1
Hsc_scaff014	2050329	.	A	.	908	PASS	DP=73;TD=110;BQ=39;MQ=58;QD=12;BC=56,0,8,9;QP=80,0,10,10;PC=110;IC=0;DC=0;XC=0;AC=0;AF=0	GT	0/1
Hsc_scaff014	2062414	.	C	.	2848	PASS	DP=140;TD=306;BQ=39;MQ=49;QD=20;BC=7,120,0,10;QP=6,87,0,6;PC=156;IC=0;DC=3;XC=3;AC=0;AF=0	GT	0/1
Hsc_scaff014	2154687	.	C	.	263	PASS	DP=43;TD=63;BQ=39;MQ=60;QD=6;BC=5,33,0,5;QP=12,76,0,12;PC=63;IC=0;DC=0;XC=0;AC=0;AF=0	GT	0/1
Hsc_scaff015	50306	.	C	.	333	PASS	DP=39;TD=89;BQ=37;MQ=48;QD=8;BC=6,27,0,6;QP=11,78,0,11;PC=50;IC=0;DC=0;XC=4;AC=0;AF=0	GT	0/1
Hsc_scaff015	171493	.	T	.	3646	PASS	DP=145;TD=173;BQ=38;MQ=45;QD=25;BC=5,28,0,112;QP=5,5,0,90;PC=173;IC=0;DC=0;XC=1;AC=0;AF=0	GT	0/1
Hsc_scaff015	392410	.	T	.	1573	PASS	DP=128;TD=157;BQ=25;MQ=50;QD=12;BC=17,0,10,101;QP=7,0,7,86;PC=166;IC=0;DC=0;XC=0;AC=0;AF=0	GT	0/1
Hsc_scaff015	422199	.	T	.	1389	PASS	DP=95;TD=123;BQ=40;MQ=56;QD=14;BC=0,13,9,73;QP=0,9,9,82;PC=110;IC=0;DC=0;XC=0;AC=0;AF=0	GT	0/1
Hsc_scaff015	439235	.	C	.	4016	PASS	DP=179;TD=451;BQ=35;MQ=19;QD=22;BC=0,168,6,5;QP=0,90,5,5;PC=360;IC=5;DC=0;XC=8;AC=0;AF=0	GT	0/1
Hsc_scaff015	439607	.	G	.	647	PASS	DP=38;TD=281;BQ=35;MQ=15;QD=17;BC=1,0,34,3;QP=7,0,85,7;PC=86;IC=0;DC=0;XC=8;AC=0;AF=0	GT	0/1
Hsc_scaff015	602747	.	A	.	1779	PASS	DP=105;TD=140;BQ=40;MQ=25;QD=17;BC=81,0,14,9;QP=84,0,8,8;PC=151;IC=0;DC=1;XC=1;AC=0;AF=0	GT	0/1
Hsc_scaff015	835343	.	C	.	137	PASS	DP=33;TD=56;BQ=28;MQ=42;QD=4;BC=7,24,0,2;QP=12,76,0,12;PC=102;IC=3;DC=0;XC=2;AC=0;AF=0	GT	0/1
Hsc_scaff015	912187	.	T	.	65	PASS	DP=91;TD=143;BQ=39;MQ=46;QD=0;BC=14,0,26,51;QP=14,0,14,72;PC=184;IC=0;DC=0;XC=0;AC=0;AF=0	GT	0/1
Hsc_scaff015	1055143	.	A	.	518	PASS	DP=41;TD=79;BQ=19;MQ=47;QD=12;BC=35,2,3,1;QP=90,4,4,2;PC=108;IC=3;DC=0;XC=15;AC=0;AF=0	GT	0/1
Hsc_scaff015	1172224	.	A	.	246	PASS	DP=42;TD=82;BQ=40;MQ=48;QD=5;BC=27,4,0,11;QP=76,12,0,12;PC=71;IC=11;DC=0;XC=0;AC=0;AF=0	GT	0/1
Hsc_scaff015	1202295	.	G	.	546	PASS	DP=135;TD=142;BQ=39;MQ=57;QD=4;BC=17,0,101,17;QP=13,0,74,13;PC=176;IC=0;DC=0;XC=3;AC=0;AF=0	GT	0/1
Hsc_scaff015	1224428	.	A	.	1066	PASS	DP=49;TD=103;BQ=35;MQ=51;QD=21;BC=43,3,1,2;QP=89,5,0,5;PC=105;IC=0;DC=0;XC=4;AC=0;AF=0	GT	0/1
Hsc_scaff015	1249769	.	A	.	43	PASS	DP=97;TD=102;BQ=38;MQ=52;QD=0;BC=60,17,20,0;QP=72,14,14,0;PC=127;IC=0;DC=0;XC=0;AC=0;AF=0	GT	0/1
Hsc_scaff015	2293327	.	C	.	4572	PASS	DP=202;TD=345;BQ=39;MQ=33;QD=22;BC=0,167,12,23;QP=0,88,6,6;PC=219;IC=0;DC=0;XC=1;AC=0;AF=0	GT	0/1
Hsc_scaff015	2325146	.	G	.	1331	PASS	DP=76;TD=80;BQ=39;MQ=41;QD=17;BC=8,0,59,9;QP=8,0,84,8;PC=78;IC=0;DC=0;XC=0;AC=0;AF=0	GT	0/1
Hsc_scaff016	182485	.	G	.	2521	PASS	DP=178;TD=210;BQ=39;MQ=56;QD=14;BC=23,0,137,18;QP=9,0,82,9;PC=220;IC=0;DC=0;XC=11;AC=0;AF=0	GT	0/1
Hsc_scaff016	223194	.	T	.	914	PASS	DP=52;TD=60;BQ=31;MQ=21;QD=17;BC=0,5,6,41;QP=0,6,6,88;PC=76;IC=0;DC=0;XC=0;AC=0;AF=0	GT	0/1
Hsc_scaff016	484122	.	A	.	4790	PASS	DP=358;TD=593;BQ=39;MQ=54;QD=13;BC=280,0,43,35;QP=81,0,9,9;PC=429;IC=0;DC=0;XC=10;AC=0;AF=0	GT	0/1
Hsc_scaff016	489396	.	C	.	1087	PASS	DP=60;TD=105;BQ=39;MQ=48;QD=18;BC=4,51,0,5;QP=8,85,0,8;PC=82;IC=0;DC=0;XC=1;AC=0;AF=0	GT	0/1
Hsc_scaff016	621822	.	C	.	351	PASS	DP=98;TD=100;BQ=39;MQ=60;QD=3;BC=13,72,0,13;QP=13,74,0,13;PC=116;IC=0;DC=0;XC=0;AC=0;AF=0	GT	0/1
Hsc_scaff016	632712	.	A	.	3546	PASS	DP=159;TD=217;BQ=39;MQ=52;QD=22;BC=134,0,12,13;QP=88,0,6,6;PC=179;IC=0;DC=0;XC=7;AC=0;AF=0	GT	0/1
Hsc_scaff016	707205	.	C	.	610	PASS	DP=37;TD=49;BQ=26;MQ=42;QD=16;BC=1,33,2,1;QP=1,90,5,5;PC=91;IC=0;DC=0;XC=1;AC=0;AF=0	GT	0/1
Hsc_scaff016	872219	.	T	.	1252	PASS	DP=73;TD=87;BQ=30;MQ=56;QD=17;BC=4,0,8,61;QP=6,0,6,88;PC=118;IC=0;DC=0;XC=0;AC=0;AF=0	GT	0/1
Hsc_scaff016	876075	.	T	.	858	PASS	DP=48;TD=77;BQ=28;MQ=23;QD=18;BC=4,1,4,38;QP=4,2,4,90;PC=60;IC=0;DC=1;XC=3;AC=0;AF=0	GT	0/1
Hsc_scaff016	1148781	.	C	.	892	PASS	DP=101;TD=118;BQ=38;MQ=59;QD=8;BC=11,80,10,0;QP=11,78,11,0;PC=148;IC=0;DC=0;XC=0;AC=0;AF=0	GT	0/1
Hsc_scaff016	1149158	.	A	.	281	PASS	DP=105;TD=128;BQ=38;MQ=58;QD=2;BC=79,13,0,13;QP=73,13,0,13;PC=151;IC=13;DC=0;XC=0;AC=0;AF=0	GT	0/1
Hsc_scaff016	1252440	.	C	.	1566	PASS	DP=107;TD=133;BQ=38;MQ=55;QD=14;BC=1,80,13,13;QP=0,82,9,9;PC=211;IC=0;DC=0;XC=1;AC=0;AF=0	GT	0/1
Hsc_scaff016	1319855	.	C	.	6026	PASS	DP=238;TD=242;BQ=40;MQ=28;QD=25;BC=18,198,0,22;QP=5,90,0,5;PC=424;IC=0;DC=0;XC=0;AC=0;AF=0	GT	0/1
Hsc_scaff016	1403886	.	T	.	563	PASS	DP=65;TD=81;BQ=39;MQ=52;QD=8;BC=9,12,0,44;QP=11,11,0,78;PC=115;IC=0;DC=0;XC=0;AC=0;AF=0	GT	0/1
Hsc_scaff016	1407988	.	T	.	1714	PASS	DP=120;TD=160;BQ=38;MQ=50;QD=14;BC=14,0,20,86;QP=9,0,9,82;PC=216;IC=0;DC=0;XC=6;AC=0;AF=0	GT	0/1
Hsc_scaff016	1448455	.	G	.	1529	PASS	DP=77;TD=101;BQ=38;MQ=59;QD=19;BC=5,0,67,5;QP=7,0,87,7;PC=116;IC=0;DC=0;XC=0;AC=0;AF=0	GT	0/1
Hsc_scaff016	1669433	.	C	.	3054	PASS	DP=136;TD=276;BQ=38;MQ=51;QD=22;BC=10,114,0,12;QP=6,88,0,6;PC=173;IC=0;DC=0;XC=2;AC=0;AF=0	GT	0/1
Hsc_scaff016	1681200	.	C	.	2189	PASS	DP=113;TD=113;BQ=39;MQ=58;QD=19;BC=12,93,8,0;QP=7,86,7,0;PC=163;IC=0;DC=0;XC=0;AC=0;AF=0	GT	0/1
Hsc_scaff016	1762131	.	A	.	719	PASS	DP=87;TD=103;BQ=22;MQ=55;QD=8;BC=61,15,0,11;QP=82,9,0,9;PC=136;IC=0;DC=0;XC=0;AC=0;AF=0	GT	0/1
Hsc_scaff016	1762274	.	A	.	1114	PASS	DP=72;TD=102;BQ=27;MQ=57;QD=15;BC=56,7,0,8;QP=88,6,0,6;PC=127;IC=0;DC=1;XC=2;AC=0;AF=0	GT	0/1
Hsc_scaff016	1912480	.	A	.	607	PASS	DP=44;TD=51;BQ=25;MQ=32;QD=13;BC=36,4,0,4;QP=87,6,0,6;PC=90;IC=0;DC=0;XC=0;AC=0;AF=0	GT	0/1
Hsc_scaff016	2048931	.	T	.	1019	PASS	DP=59;TD=73;BQ=26;MQ=55;QD=17;BC=2,4,3,50;QP=2,4,4,90;PC=96;IC=0;DC=0;XC=0;AC=0;AF=0	GT	0/1
Hsc_scaff016	2181666	.	C	.	546	PASS	DP=35;TD=61;BQ=40;MQ=60;QD=15;BC=3,29,0,3;QP=9,83,0,9;PC=51;IC=0;DC=0;XC=7;AC=0;AF=0	GT	0/1
Hsc_scaff017	34125	.	A	.	3146	PASS	DP=185;TD=222;BQ=39;MQ=55;QD=17;BC=157,12,3,13;QP=84,7,2,7;PC=242;IC=0;DC=0;XC=5;AC=0;AF=0	GT	0/1
Hsc_scaff017	236166	.	T	.	2701	PASS	DP=109;TD=168;BQ=40;MQ=50;QD=25;BC=4,10,8,86;QP=0,5,5,90;PC=158;IC=0;DC=1;XC=13;AC=0;AF=0	GT	0/1
Hsc_scaff017	258211	.	T	.	1977	PASS	DP=100;TD=133;BQ=39;MQ=58;QD=19;BC=8,7,0,85;QP=7,7,0,86;PC=134;IC=0;DC=0;XC=0;AC=0;AF=0	GT	0/1
Hsc_scaff017	258240	.	T	.	1943	PASS	DP=98;TD=138;BQ=39;MQ=58;QD=19;BC=6,0,9,83;QP=7,0,7,86;PC=130;IC=0;DC=0;XC=0;AC=0;AF=0	GT	0/1
Hsc_scaff017	294363	.	A	.	6880	PASS	DP=340;TD=416;BQ=33;MQ=30;QD=20;BC=292,19,29,0;QP=89,6,6,0;PC=289;IC=0;DC=0;XC=18;AC=0;AF=0	GT	0/1
Hsc_scaff017	445884	.	G	.	2079	PASS	DP=84;TD=86;BQ=39;MQ=60;QD=24;BC=4,0,76,4;QP=5,0,90,5;PC=129;IC=0;DC=0;XC=0;AC=0;AF=0	GT	0/1
Hsc_scaff017	481148	.	A	.	776	PASS	DP=39;TD=61;BQ=30;MQ=57;QD=19;BC=31,4,2,2;QP=90,4,4,2;PC=95;IC=0;DC=0;XC=1;AC=0;AF=0	GT	0/1
Hsc_scaff017	698226	.	A	.	583	PASS	DP=34;TD=65;BQ=27;MQ=53;QD=17;BC=31,0,2,1;QP=90,0,5,5;PC=119;IC=0;DC=0;XC=0;AC=0;AF=0	GT	0/1
Hsc_scaff017	729599	.	A	.	105	PASS	DP=33;TD=65;BQ=19;MQ=48;QD=3;BC=22,4,5,0;QP=77,12,12,0;PC=104;IC=0;DC=2;XC=15;AC=0;AF=0	GT	0/1
Hsc_scaff017	865616	.	A	.	564	PASS	DP=53;TD=78;BQ=17;MQ=49;QD=10;BC=45,3,4,1;QP=89,5,5,2;PC=133;IC=7;DC=0;XC=10;AC=0;AF=0	GT	0/1
Hsc_scaff017	878328	.	T	.	2495	PASS	DP=171;TD=294;BQ=39;MQ=41;QD=14;BC=12,11,0,148;QP=9,9,0,82;PC=223;IC=0;DC=0;XC=0;AC=0;AF=0	GT	0/1
Hsc_scaff017	947817	.	T	.	687	PASS	DP=50;TD=76;BQ=27;MQ=56;QD=13;BC=5,1,5,39;QP=7,1,7,86;PC=108;IC=0;DC=0;XC=0;AC=0;AF=0	GT	0/1
Hsc_scaff017	948201	.	A	.	919	PASS	DP=81;TD=107;BQ=22;MQ=51;QD=11;BC=65,8,0,8;QP=86,7,0,7;PC=168;IC=0;DC=0;XC=3;AC=0;AF=0	GT	0/1
Hsc_scaff017	1097859	.	A	.	230	PASS	DP=54;TD=59;BQ=19;MQ=10;QD=4;BC=39,7,3,5;QP=77,10,3,10;PC=164;IC=0;DC=0;XC=0;AC=0;AF=0	GT	0/1
Hsc_scaff017	1104508	.	A	.	814	PASS	DP=69;TD=75;BQ=25;MQ=4;QD=11;BC=63,3,2,1;QP=84,6,4,6;PC=188;IC=0;DC=0;XC=0;AC=0;AF=0	GT	0/1
Hsc_scaff017	1164971	.	T	.	3052	PASS	DP=121;TD=185;BQ=40;MQ=59;QD=25;BC=6,9,0,106;QP=5,5,0,89;PC=273;IC=0;DC=0;XC=1;AC=0;AF=0	GT	0/1
Hsc_scaff017	1193456	.	T	.	542	PASS	DP=40;TD=58;BQ=24;MQ=50;QD=13;BC=0,7,5,28;QP=0,6,6,88;PC=152;IC=0;DC=0;XC=0;AC=0;AF=0	GT	0/1
Hsc_scaff017	1265574	.	T	.	756	PASS	DP=70;TD=99;BQ=20;MQ=47;QD=10;BC=4,2,4,60;QP=6,2,6,87;PC=190;IC=0;DC=0;XC=1;AC=0;AF=0	GT	0/1
Hsc_scaff017	1482155	.	A	.	303	PASS	DP=37;TD=71;BQ=20;MQ=46;QD=8;BC=29,0,4,4;QP=83,0,9,9;PC=154;IC=0;DC=0;XC=1;AC=0;AF=0	GT	0/1
Hsc_scaff017	1573435	.	T	.	366	PASS	DP=30;TD=38;BQ=19;MQ=49;QD=12;BC=1,0,2,27;QP=5,0,5,90;PC=98;IC=0;DC=0;XC=0;AC=0;AF=0	GT	0/1
Hsc_scaff017	1587916	.	A	.	617	PASS	DP=52;TD=121;BQ=27;MQ=53;QD=11;BC=38,6,2,6;QP=84,7,2,7;PC=185;IC=0;DC=0;XC=6;AC=0;AF=0	GT	0/1
Hsc_scaff017	1588201	.	A	.	738	PASS	DP=57;TD=75;BQ=26;MQ=20;QD=12;BC=42,6,4,5;QP=85,5,5,5;PC=145;IC=0;DC=0;XC=1;AC=0;AF=0	GT	0/1
Hsc_scaff017	1598493	.	T	.	1050	PASS	DP=77;TD=91;BQ=26;MQ=58;QD=13;BC=7,1,9,60;QP=6,1,6,87;PC=168;IC=0;DC=0;XC=1;AC=0;AF=0	GT	0/1
Hsc_scaff017	1618824	.	C	.	2020	PASS	DP=87;TD=87;BQ=40;MQ=60;QD=23;BC=5,77,0,5;QP=6,88,0,6;PC=165;IC=0;DC=0;XC=0;AC=0;AF=0	GT	0/1
Hsc_scaff017	1658464	.	A	.	711	PASS	DP=50;TD=61;BQ=22;MQ=51;QD=14;BC=40,4,0,6;QP=90,5,0,5;PC=130;IC=0;DC=0;XC=2;AC=0;AF=0	GT	0/1
Hsc_scaff017	1668407	.	A	.	314	PASS	DP=41;TD=72;BQ=19;MQ=49;QD=8;BC=31,4,3,1;QP=84,7,7,2;PC=116;IC=0;DC=2;XC=0;AC=0;AF=0	GT	0/1
Hsc_scaff017	1795594	.	G	.	1379	PASS	DP=114;TD=125;BQ=39;MQ=60;QD=12;BC=11,0,92,11;QP=10,0,80,10;PC=142;IC=0;DC=0;XC=6;AC=0;AF=0	GT	0/1
Hsc_scaff017	1803852	.	C	.	859	PASS	DP=65;TD=130;BQ=30;MQ=54;QD=14;BC=0,51,3,6;QP=0,87,7,7;PC=93;IC=0;DC=5;XC=1;AC=0;AF=0	GT	0/1
Hsc_scaff017	1847501	.	T	.	932	PASS	DP=82;TD=85;BQ=39;MQ=60;QD=11;BC=8,8,0,66;QP=10,10,0,80;PC=105;IC=0;DC=0;XC=0;AC=0;AF=0	GT	0/1
Hsc_scaff017	1871687	.	C	.	6776	PASS	DP=265;TD=696;BQ=39;MQ=15;QD=25;BC=17,241,0,7;QP=5,90,0,5;PC=357;IC=0;DC=0;XC=0;AC=0;AF=0	GT	0/1
Hsc_scaff017	1882030	.	G	.	9603	PASS	DP=394;TD=568;BQ=40;MQ=41;QD=24;BC=22,2,316,54;QP=5,0,89,5;PC=424;IC=0;DC=0;XC=0;AC=0;AF=0	GT	0/1
Hsc_scaff017	1891351	.	T	.	373	PASS	DP=30;TD=67;BQ=20;MQ=54;QD=12;BC=3,0,3,24;QP=5,0,5,89;PC=67;IC=0;DC=0;XC=2;AC=0;AF=0	GT	0/1
Hsc_scaff017	1900548	.	C	.	2024	PASS	DP=134;TD=463;BQ=30;MQ=8;QD=15;BC=0,119,8,7;QP=0,86,7,7;PC=215;IC=0;DC=0;XC=3;AC=0;AF=0	GT	0/1
Hsc_scaff017	1913490	.	G	.	985	PASS	DP=66;TD=76;BQ=39;MQ=58;QD=14;BC=6,0,53,7;QP=9,0,82,9;PC=81;IC=0;DC=0;XC=1;AC=0;AF=0	GT	0/1
Hsc_scaff017	1922129	.	C	.	2930	PASS	DP=113;TD=182;BQ=40;MQ=58;QD=25;BC=5,100,0,8;QP=5,90,0,5;PC=150;IC=0;DC=0;XC=1;AC=0;AF=0	GT	0/1
Hsc_scaff018	104015	.	G	.	5184	PASS	DP=411;TD=967;BQ=28;MQ=36;QD=13;BC=32,54,307,4;QP=7,7,85,1;PC=525;IC=0;DC=14;XC=108;AC=0;AF=0	GT	0/1
Hsc_scaff018	208990	.	G	.	5527	PASS	DP=264;TD=276;BQ=38;MQ=0;QD=20;BC=20,0,227,17;QP=6,0,87,6;PC=290;IC=0;DC=0;XC=2;AC=0;AF=0	GT	0/1
Hsc_scaff018	256410	.	A	.	484	PASS	DP=48;TD=145;BQ=24;MQ=42;QD=10;BC=39,2,7,0;QP=84,8,8,0;PC=91;IC=0;DC=0;XC=5;AC=0;AF=0	GT	0/1
Hsc_scaff018	264293	.	G	.	1181	PASS	DP=77;TD=131;BQ=38;MQ=44;QD=15;BC=8,5,61,3;QP=7,7,83,3;PC=120;IC=1;DC=0;XC=3;AC=0;AF=0	GT	0/1
Hsc_scaff018	279675	.	T	.	703	PASS	DP=54;TD=77;BQ=22;MQ=54;QD=13;BC=4,0,6,44;QP=6,0,6,88;PC=90;IC=0;DC=0;XC=0;AC=0;AF=0	GT	0/1
Hsc_scaff018	363419	.	T	.	2682	PASS	DP=120;TD=126;BQ=34;MQ=58;QD=22;BC=0,5,10,105;QP=0,5,5,90;PC=172;IC=0;DC=0;XC=0;AC=0;AF=0	GT	0/1
Hsc_scaff018	430052	.	G	.	1925	PASS	DP=79;TD=131;BQ=39;MQ=44;QD=24;BC=4,5,68,2;QP=5,5,89,1;PC=130;IC=2;DC=0;XC=1;AC=0;AF=0	GT	0/1
Hsc_scaff018	439239	.	T	.	757	PASS	DP=54;TD=81;BQ=23;MQ=8;QD=14;BC=1,3,1,49;QP=3,4,4,88;PC=148;IC=0;DC=0;XC=0;AC=0;AF=0	GT	0/1
Hsc_scaff018	638763	.	A	.	2246	PASS	DP=109;TD=112;BQ=34;MQ=55;QD=20;BC=94,3,7,5;QP=89,2,5,5;PC=164;IC=0;DC=0;XC=0;AC=0;AF=0	GT	0/1
Hsc_scaff018	708437	.	A	.	789	PASS	DP=54;TD=57;BQ=24;MQ=39;QD=14;BC=41,4,5,4;QP=88,4,4,3;PC=115;IC=0;DC=0;XC=3;AC=0;AF=0	GT	0/1
Hsc_scaff018	1026536	.	A	.	1374	PASS	DP=64;TD=85;BQ=37;MQ=52;QD=21;BC=56,0,3,5;QP=88,0,6,6;PC=120;IC=0;DC=0;XC=7;AC=0;AF=0	GT	0/1
Hsc_scaff018	1123046	.	A	.	319	PASS	DP=31;TD=113;BQ=23;MQ=43;QD=12;BC=22,2,0,2;QP=90,5,0,5;PC=90;IC=0;DC=5;XC=2;AC=0;AF=0	GT	0/1
Hsc_scaff018	1151652	.	A	.	427	PASS	DP=30;TD=40;BQ=24;MQ=16;QD=14;BC=26,3,0,1;QP=88,6,0,6;PC=75;IC=0;DC=0;XC=2;AC=0;AF=0	GT	0/1
Hsc_scaff018	1174948	.	T	.	470	PASS	DP=35;TD=49;BQ=20;MQ=36;QD=13;BC=0,1,2,32;QP=0,5,5,90;PC=83;IC=0;DC=0;XC=0;AC=0;AF=0	GT	0/1
Hsc_scaff018	1226348	.	C	.	4666	PASS	DP=207;TD=240;BQ=39;MQ=52;QD=22;BC=11,180,0,16;QP=6,88,0,6;PC=244;IC=0;DC=0;XC=4;AC=0;AF=0	GT	0/1
Hsc_scaff018	1402803	.	C	.	1276	PASS	DP=57;TD=61;BQ=39;MQ=60;QD=22;BC=3,49,0,4;QP=6,88,0,6;PC=84;IC=0;DC=1;XC=2;AC=0;AF=0	GT	0/1
Hsc_scaff018	1428142	.	C	.	1032	PASS	DP=44;TD=145;BQ=36;MQ=45;QD=23;BC=3,35,0,6;QP=5,90,0,5;PC=66;IC=0;DC=0;XC=1;AC=0;AF=0	GT	0/1
Hsc_scaff018	1464965	.	T	.	388	PASS	DP=59;TD=280;BQ=40;MQ=58;QD=6;BC=8,0,7,44;QP=12,0,12,76;PC=83;IC=0;DC=0;XC=2;AC=0;AF=0	GT	0/1
Hsc_scaff018	1604627	.	G	.	3814	PASS	DP=168;TD=320;BQ=39;MQ=30;QD=22;BC=8,0,150,10;QP=6,0,88,6;PC=265;IC=0;DC=0;XC=0;AC=0;AF=0	GT	0/1
Hsc_scaff018	1640239	.	G	.	1208	PASS	DP=47;TD=131;BQ=39;MQ=56;QD=25;BC=3,0,40,4;QP=5,0,90,5;PC=130;IC=0;DC=0;XC=0;AC=0;AF=0	GT	0/1
Hsc_scaff018	1640721	.	C	.	591	PASS	DP=154;TD=205;BQ=39;MQ=53;QD=3;BC=0,108,17,29;QP=0,74,13,13;PC=274;IC=0;DC=0;XC=4;AC=0;AF=0	GT	0/1
Hsc_scaff018	1730633	.	C	.	1603	Del	DP=111;TD=251;BQ=47;MQ=29;QD=14;BC=18,76,3,14;QP=8,81,3,8;PC=172;IC=6;DC=20;XC=1;AC=0;AF=0	GT	0/1
Hsc_scaff018	1775764	.	T	.	920	PASS	DP=102;TD=119;BQ=25;MQ=54;QD=11;BC=1,10,5,63;QP=1,5,5,89;PC=136;IC=2;DC=23;XC=0;AC=0;AF=0	GT	0/1
Hsc_scaff018	1807125	.	C	.	2562	PASS	DP=101;TD=198;BQ=40;MQ=38;QD=25;BC=11,82,8,0;QP=5,90,5,0;PC=133;IC=0;DC=0;XC=0;AC=0;AF=0	GT	0/1
Hsc_scaff018	1853102	.	T	.	1954	PASS	DP=95;TD=97;BQ=39;MQ=60;QD=20;BC=7,0,6,82;QP=7,0,7,87;PC=119;IC=0;DC=0;XC=0;AC=0;AF=0	GT	0/1
Hsc_scaff018	1928596	.	G	.	117	PASS	DP=112;TD=135;BQ=38;MQ=15;QD=1;BC=14,0,87,11;QP=14,0,72,14;PC=162;IC=0;DC=0;XC=0;AC=0;AF=0	GT	0/1
Hsc_scaff018	1962809	.	T	.	1281	PASS	DP=91;TD=162;BQ=39;MQ=53;QD=14;BC=7,0,9,75;QP=9,0,9,82;PC=115;IC=0;DC=0;XC=1;AC=0;AF=0	GT	0/1
Hsc_scaff018	1978638	.	T	.	942	PASS	DP=165;TD=182;BQ=38;MQ=42;QD=5;BC=36,27,1,101;QP=12,12,0,76;PC=181;IC=0;DC=0;XC=2;AC=0;AF=0	GT	0/1
Hsc_scaff018	1998269	.	T	.	496	PASS	DP=83;TD=96;BQ=40;MQ=57;QD=5;BC=0,12,11,60;QP=0,12,12,76;PC=107;IC=0;DC=0;XC=2;AC=0;AF=0	GT	0/1
Hsc_scaff019	25429	.	A	.	651	PASS	DP=46;TD=118;BQ=39;MQ=35;QD=14;BC=36,3,0,7;QP=82,9,0,9;PC=54;IC=0;DC=0;XC=0;AC=0;AF=0	GT	0/1
Hsc_scaff019	38700	.	C	.	713	PASS	DP=61;TD=99;BQ=40;MQ=10;QD=11;BC=3,55,0,3;QP=10,80,0,10;PC=79;IC=0;DC=0;XC=3;AC=0;AF=0	GT	0/1
Hsc_scaff019	41750	.	A	.	2062	PASS	DP=90;TD=95;BQ=39;MQ=51;QD=22;BC=73,9,2,6;QP=88,5,2,5;PC=106;IC=0;DC=0;XC=0;AC=0;AF=0	GT	0/1
Hsc_scaff019	58899	.	T	.	3170	PASS	DP=144;TD=208;BQ=40;MQ=43;QD=22;BC=9,7,0,128;QP=6,6,0,87;PC=202;IC=0;DC=0;XC=1;AC=0;AF=0	GT	0/1
Hsc_scaff019	77557	.	A	.	1749	PASS	DP=86;TD=97;BQ=36;MQ=0;QD=20;BC=73,7,5,1;QP=88,6,6,1;PC=122;IC=0;DC=0;XC=0;AC=0;AF=0	GT	0/1
Hsc_scaff019	119440	.	T	.	1816	PASS	DP=77;TD=96;BQ=37;MQ=50;QD=23;BC=8,4,1,64;QP=5,5,1,90;PC=115;IC=0;DC=0;XC=0;AC=0;AF=0	GT	0/1
Hsc_scaff019	132288	.	A	.	1817	PASS	DP=180;TD=251;BQ=38;MQ=41;QD=10;BC=133,13,19,15;QP=78,6,8,8;PC=235;IC=0;DC=0;XC=3;AC=0;AF=0	GT	0/1
Hsc_scaff019	188328	.	G	.	939	PASS	DP=46;TD=94;BQ=32;MQ=56;QD=20;BC=0,3,38,5;QP=0,5,90,5;PC=92;IC=0;DC=0;XC=1;AC=0;AF=0	GT	0/1
Hsc_scaff019	197822	.	C	.	2178	PASS	DP=90;TD=115;BQ=40;MQ=44;QD=24;BC=7,78,0,5;QP=6,89,0,6;PC=116;IC=0;DC=0;XC=0;AC=0;AF=0	GT	0/1
Hsc_scaff019	259667	.	G	.	5242	PASS	DP=203;TD=212;BQ=39;MQ=35;QD=25;BC=11,0,181,11;QP=5,0,90,5;PC=247;IC=0;DC=0;XC=0;AC=0;AF=0	GT	0/1
Hsc_scaff019	505742	.	C	.	2657	PASS	DP=161;TD=365;BQ=35;MQ=57;QD=16;BC=0,133,15,13;QP=0,85,8,8;PC=213;IC=0;DC=0;XC=4;AC=0;AF=0	GT	0/1
Hsc_scaff019	653886	.	C	.	538	PASS	DP=229;TD=401;BQ=40;MQ=53;QD=2;BC=26,138,0,26;QP=13,74,0,13;PC=273;IC=0;DC=39;XC=2;AC=0;AF=0	GT	0/1
Hsc_scaff019	685866	.	T	.	686	PASS	DP=36;TD=39;BQ=30;MQ=58;QD=19;BC=3,3,0,30;QP=5,5,0,89;PC=67;IC=0;DC=0;XC=1;AC=0;AF=0	GT	0/1
Hsc_scaff019	734696	.	A	.	777	PASS	DP=45;TD=88;BQ=40;MQ=55;QD=17;BC=36,5,4,0;QP=84,8,8,0;PC=88;IC=0;DC=0;XC=0;AC=0;AF=0	GT	0/1
Hsc_scaff019	981954	.	G	.	8716	PASS	DP=376;TD=406;BQ=36;MQ=2;QD=23;BC=31,3,317,25;QP=5,0,90,5;PC=486;IC=0;DC=0;XC=1;AC=0;AF=0	GT	0/1
Hsc_scaff019	993358	.	A	.	1221	PASS	DP=101;TD=141;BQ=20;MQ=2;QD=12;BC=88,6,2,5;QP=89,5,2,5;PC=193;IC=0;DC=0;XC=2;AC=0;AF=0	GT	0/1
Hsc_scaff019	1087764	.	G	.	403	PASS	DP=56;TD=165;BQ=39;MQ=44;QD=7;BC=3,5,41,7;QP=4,10,76,10;PC=119;IC=0;DC=0;XC=1;AC=0;AF=0	GT	0/1
Hsc_scaff019	1138974	.	T	.	1235	PASS	DP=79;TD=119;BQ=24;MQ=55;QD=15;BC=7,0,8,64;QP=5,0,5,90;PC=138;IC=0;DC=0;XC=1;AC=0;AF=0	GT	0/1
Hsc_scaff019	1155067	.	T	.	1253	PASS	DP=131;TD=182;BQ=39;MQ=48;QD=9;BC=19,29,0,83;QP=11,11,0,78;PC=179;IC=0;DC=0;XC=1;AC=0;AF=0	GT	0/1
Hsc_scaff019	1354928	.	A	.	1571	PASS	DP=66;TD=70;BQ=38;MQ=55;QD=23;BC=54,0,7,5;QP=90,0,5,5;PC=99;IC=0;DC=0;XC=3;AC=0;AF=0	GT	0/1
Hsc_scaff019	1378929	.	A	.	4802	PASS	DP=180;TD=217;BQ=40;MQ=54;QD=26;BC=160,0,11,9;QP=90,0,5,5;PC=214;IC=0;DC=0;XC=3;AC=0;AF=0	GT	0/1
Hsc_scaff019	1508918	.	C	.	984	PASS	DP=47;TD=62;BQ=37;MQ=55;QD=20;BC=4,38,5,0;QP=6,87,6,0;PC=73;IC=0;DC=0;XC=1;AC=0;AF=0	GT	0/1
Hsc_scaff019	1538942	.	A	.	1660	PASS	DP=115;TD=164;BQ=38;MQ=56;QD=14;BC=92,11,0,12;QP=82,9,0,9;PC=135;IC=1;DC=0;XC=2;AC=0;AF=0	GT	0/1
Hsc_scaff019	1623274	.	T	.	1296	PASS	DP=70;TD=71;BQ=28;MQ=5;QD=18;BC=1,1,1,67;QP=4,4,2,90;PC=87;IC=0;DC=0;XC=0;AC=0;AF=0	GT	0/1
Hsc_scaff019	1711510	.	G	.	794	PASS	DP=79;TD=102;BQ=39;MQ=58;QD=10;BC=0,12,59,8;QP=0,11,79,11;PC=115;IC=0;DC=0;XC=0;AC=0;AF=0	GT	0/1
Hsc_scaff019	1712707	.	C	.	1919	PASS	DP=76;TD=113;BQ=39;MQ=57;QD=25;BC=0,64,6,6;QP=0,90,5,5;PC=113;IC=0;DC=0;XC=0;AC=0;AF=0	GT	0/1
Hsc_scaff019	1743704	.	C	.	1487	PASS	DP=85;TD=103;BQ=38;MQ=58;QD=17;BC=0,69,9,7;QP=0,84,8,8;PC=132;IC=0;DC=0;XC=1;AC=0;AF=0	GT	0/1
Hsc_scaff019	1831458	.	C	.	311	PASS	DP=36;TD=44;BQ=39;MQ=57;QD=8;BC=4,27,0,5;QP=11,78,0,11;PC=54;IC=0;DC=0;XC=0;AC=0;AF=0	GT	0/1
Hsc_scaff019	1831487	.	A	.	325	PASS	DP=37;TD=44;BQ=39;MQ=57;QD=8;BC=28,0,5,4;QP=78,0,11,11;PC=55;IC=0;DC=0;XC=0;AC=0;AF=0	GT	0/1
Hsc_scaff019	1831491	.	G	.	337	PASS	DP=37;TD=45;BQ=39;MQ=57;QD=9;BC=4,5,28,0;QP=11,11,78,0;PC=55;IC=0;DC=0;XC=0;AC=0;AF=0	GT	0/1
Hsc_scaff019	1891798	.	A	.	449	PASS	DP=31;TD=53;BQ=40;MQ=56;QD=14;BC=25,0,3,3;QP=82,0,9,9;PC=48;IC=0;DC=0;XC=0;AC=0;AF=0	GT	0/1
Hsc_scaff019	1954089	.	G	.	689	PASS	DP=32;TD=33;BQ=38;MQ=60;QD=21;BC=2,0,28,2;QP=6,0,88,6;PC=58;IC=0;DC=0;XC=0;AC=0;AF=0	GT	0/1
Hsc_scaff019	1956573	.	T	.	1570	PASS	DP=81;TD=94;BQ=40;MQ=50;QD=19;BC=16,0,5,60;QP=7,0,7,85;PC=102;IC=0;DC=0;XC=2;AC=0;AF=0	GT	0/1
Hsc_scaff019	1973062	.	C	.	2222	PASS	DP=112;TD=117;BQ=39;MQ=28;QD=19;BC=11,96,0,5;QP=7,86,0,7;PC=139;IC=0;DC=0;XC=0;AC=0;AF=0	GT	0/1
Hsc_scaff020	25814	.	C	.	22666	PASS	DP=911;TD=1015;BQ=39;MQ=54;QD=24;BC=60,775,0,76;QP=5,90,0,5;PC=1103;IC=0;DC=0;XC=6;AC=0;AF=0	GT	0/1
Hsc_scaff020	25907	.	A	.	18113	PASS	DP=931;TD=1013;BQ=39;MQ=51;QD=19;BC=795,1,75,60;QP=86,0,7,7;PC=1117;IC=0;DC=0;XC=4;AC=0;AF=0	GT	0/1
Hsc_scaff020	235376	.	G	.	673	PASS	DP=106;TD=150;BQ=38;MQ=48;QD=6;BC=12,0,80,14;QP=12,0,76,12;PC=117;IC=0;DC=0;XC=0;AC=0;AF=0	GT	0/1
Hsc_scaff020	249597	.	C	.	260	PASS	DP=83;TD=88;BQ=38;MQ=28;QD=3;BC=10,61,1,11;QP=13,74,1,13;PC=98;IC=0;DC=0;XC=1;AC=0;AF=0	GT	0/1
Hsc_scaff020	261989	.	T	.	2007	PASS	DP=89;TD=130;BQ=37;MQ=49;QD=22;BC=2,8,4,75;QP=2,5,5,89;PC=112;IC=0;DC=0;XC=3;AC=0;AF=0	GT	0/1
Hsc_scaff020	282926	.	T	.	471	PASS	DP=51;TD=116;BQ=38;MQ=56;QD=9;BC=6,0,7,38;QP=11,0,11,78;PC=90;IC=0;DC=0;XC=16;AC=0;AF=0	GT	0/1
Hsc_scaff020	454560	.	T	.	1352	PASS	DP=77;TD=102;BQ=27;MQ=48;QD=17;BC=5,0,4,68;QP=5,0,5,90;PC=118;IC=0;DC=0;XC=12;AC=0;AF=0	GT	0/1
Hsc_scaff020	475716	.	A	.	1228	PASS	DP=74;TD=95;BQ=39;MQ=54;QD=16;BC=56,0,7,11;QP=84,0,8,8;PC=87;IC=0;DC=0;XC=1;AC=0;AF=0	GT	0/1
Hsc_scaff020	508486	.	T	.	1053	PASS	DP=98;TD=118;BQ=38;MQ=60;QD=10;BC=9,11,0,78;QP=10,10,0,80;PC=127;IC=9;DC=0;XC=8;AC=0;AF=0	GT	0/1
Hsc_scaff020	520101	.	T	.	1393	PASS	DP=92;TD=132;BQ=25;MQ=40;QD=15;BC=6,0,6,80;QP=6,0,6,89;PC=110;IC=0;DC=0;XC=1;AC=0;AF=0	GT	0/1
Hsc_scaff020	529270	.	G	.	1299	PASS	DP=107;TD=113;BQ=39;MQ=59;QD=12;BC=10,0,85,12;QP=10,0,80,10;PC=127;IC=0;DC=0;XC=0;AC=0;AF=0	GT	0/1
Hsc_scaff020	581450	.	G	.	1304	PASS	DP=86;TD=90;BQ=40;MQ=20;QD=15;BC=0,7,71,8;QP=0,9,82,9;PC=102;IC=0;DC=0;XC=0;AC=0;AF=0	GT	0/1
Hsc_scaff020	700313	.	T	.	2129	PASS	DP=108;TD=123;BQ=39;MQ=58;QD=19;BC=8,1,9,90;QP=7,0,7,86;PC=142;IC=0;DC=0;XC=0;AC=0;AF=0	GT	0/1
Hsc_scaff020	890527	.	T	.	689	PASS	DP=51;TD=84;BQ=23;MQ=49;QD=13;BC=5,0,5,41;QP=6,0,6,88;PC=75;IC=0;DC=0;XC=2;AC=0;AF=0	GT	0/1
Hsc_scaff020	1025284	.	T	.	2486	PASS	DP=121;TD=194;BQ=39;MQ=0;QD=20;BC=8,0,8,105;QP=7,0,7,87;PC=186;IC=0;DC=0;XC=34;AC=0;AF=0	GT	0/1
Hsc_scaff020	1028988	.	A	.	2540	PASS	DP=116;TD=209;BQ=39;MQ=0;QD=23;BC=97,6,0,5;QP=90,5,0,5;PC=191;IC=5;DC=8;XC=0;AC=0;AF=0	GT	0/1
Hsc_scaff020	1028989	.	A	.	2686	PASS	DP=108;TD=202;BQ=38;MQ=0;QD=24;BC=98,5,0,5;QP=90,5,0,5;PC=190;IC=0;DC=0;XC=1;AC=0;AF=0	GT	0/1
Hsc_scaff020	1079068	.	A	.	5226	PASS	DP=256;TD=297;BQ=39;MQ=39;QD=20;BC=215,1,19,21;QP=87,0,7,7;PC=326;IC=0;DC=0;XC=4;AC=0;AF=0	GT	0/1
Hsc_scaff020	1171626	.	A	.	680	PASS	DP=62;TD=90;BQ=21;MQ=48;QD=11;BC=49,6,5,1;QP=87,6,6,1;PC=112;IC=0;DC=1;XC=1;AC=0;AF=0	GT	0/1
Hsc_scaff020	1301158	.	C	.	3165	PASS	DP=142;TD=146;BQ=39;MQ=35;QD=22;BC=0,107,23,12;QP=0,88,6,6;PC=200;IC=0;DC=0;XC=0;AC=0;AF=0	GT	0/1
Hsc_scaff020	1442854	.	T	.	6692	PASS	DP=271;TD=286;BQ=39;MQ=56;QD=24;BC=15,15,0,241;QP=5,5,0,89;PC=312;IC=3;DC=0;XC=1;AC=0;AF=0	GT	0/1
Hsc_scaff020	1445131	.	C	.	6822	PASS	DP=310;TD=330;BQ=39;MQ=59;QD=22;BC=19,273,0,18;QP=6,88,0,6;PC=367;IC=0;DC=0;XC=2;AC=0;AF=0	GT	0/1
Hsc_scaff020	1546654	.	A	.	3366	PASS	DP=130;TD=155;BQ=39;MQ=55;QD=25;BC=117,6,5,2;QP=90,4,4,2;PC=181;IC=0;DC=0;XC=0;AC=0;AF=0	GT	0/1
Hsc_scaff020	1594355	.	C	.	897	PASS	DP=92;TD=124;BQ=40;MQ=54;QD=9;BC=0,71,11,10;QP=0,78,11,11;PC=110;IC=0;DC=0;XC=0;AC=0;AF=0	GT	0/1
Hsc_scaff020	1631235	.	A	.	138	PASS	DP=35;TD=54;BQ=39;MQ=46;QD=3;BC=23,5,7,0;QP=74,13,13,0;PC=44;IC=0;DC=0;XC=2;AC=0;AF=0	GT	0/1
Hsc_scaff020	1657280	.	G	.	383	PASS	DP=132;TD=215;BQ=39;MQ=44;QD=2;BC=0,25,84,23;QP=0,13,74,13;PC=146;IC=0;DC=0;XC=1;AC=0;AF=0	GT	0/1
Hsc_scaff020	1665287	.	A	.	1846	PASS	DP=74;TD=81;BQ=40;MQ=43;QD=24;BC=62,7,4,1;QP=89,5,5,0;PC=98;IC=0;DC=0;XC=0;AC=0;AF=0	GT	0/1
Hsc_scaff020	1720167	.	T	.	1269	PASS	DP=57;TD=71;BQ=40;MQ=50;QD=22;BC=11,3,0,43;QP=6,6,0,88;PC=67;IC=0;DC=0;XC=0;AC=0;AF=0	GT	0/1
Hsc_scaff020	1820948	.	C	.	1544	PASS	DP=83;TD=98;BQ=37;MQ=49;QD=18;BC=0,71,5,7;QP=0,86,7,7;PC=106;IC=0;DC=0;XC=4;AC=0;AF=0	GT	0/1
Hsc_scaff020	1829269	.	T	.	1083	PASS	DP=81;TD=86;BQ=32;MQ=57;QD=13;BC=8,8,0,65;QP=8,8,0,84;PC=90;IC=0;DC=0;XC=1;AC=0;AF=0	GT	0/1
Hsc_scaff021	27617	.	G	.	2846	PASS	DP=115;TD=191;BQ=39;MQ=54;QD=24;BC=0,9,98,8;QP=0,5,90,5;PC=192;IC=0;DC=0;XC=4;AC=0;AF=0	GT	0/1
Hsc_scaff021	81521	.	C	.	1931	PASS	DP=91;TD=94;BQ=37;MQ=0;QD=21;BC=5,80,0,6;QP=6,88,0,6;PC=125;IC=0;DC=0;XC=1;AC=0;AF=0	GT	0/1
Hsc_scaff021	84008	.	G	.	1747	PASS	DP=83;TD=88;BQ=38;MQ=58;QD=22;BC=4,0,68,5;QP=5,0,90,5;PC=119;IC=3;DC=6;XC=0;AC=0;AF=0	GT	0/1
Hsc_scaff021	123543	.	G	.	2036	PASS	DP=150;TD=182;BQ=39;MQ=45;QD=13;BC=14,3,113,20;QP=9,1,81,9;PC=177;IC=6;DC=0;XC=2;AC=0;AF=0	GT	0/1
Hsc_scaff021	173789	.	A	.	2723	PASS	DP=109;TD=117;BQ=39;MQ=55;QD=24;BC=90,11,0,8;QP=90,5,0,5;PC=137;IC=0;DC=0;XC=1;AC=0;AF=0	GT	0/1
Hsc_scaff021	215507	.	A	.	2838	PASS	DP=202;TD=259;BQ=38;MQ=59;QD=14;BC=166,16,1,19;QP=82,9,0,9;PC=268;IC=0;DC=0;XC=8;AC=0;AF=0	GT	0/1
Hsc_scaff021	232207	.	T	.	88	PASS	DP=34;TD=49;BQ=19;MQ=51;QD=2;BC=5,0,5,22;QP=12,0,12,76;PC=68;IC=0;DC=2;XC=2;AC=0;AF=0	GT	0/1
Hsc_scaff021	232215	.	C	.	484	PASS	DP=32;TD=46;BQ=23;MQ=54;QD=15;BC=3,26,0,3;QP=5,90,0,5;PC=69;IC=0;DC=0;XC=1;AC=0;AF=0	GT	0/1
Hsc_scaff021	290376	.	G	.	374	PASS	DP=91;TD=137;BQ=39;MQ=49;QD=4;BC=0,18,56,17;QP=0,13,75,13;PC=138;IC=0;DC=0;XC=1;AC=0;AF=0	GT	0/1
Hsc_scaff021	385349	.	A	.	974	PASS	DP=64;TD=83;BQ=23;MQ=47;QD=15;BC=53,7,4,0;QP=90,5,5,0;PC=105;IC=0;DC=0;XC=3;AC=0;AF=0	GT	0/1
Hsc_scaff021	415225	.	C	.	1711	PASS	DP=87;TD=91;BQ=39;MQ=60;QD=19;BC=0,74,6,7;QP=0,86,7,7;PC=129;IC=0;DC=0;XC=0;AC=0;AF=0	GT	0/1
Hsc_scaff021	454244	.	T	.	302	PASS	DP=55;TD=67;BQ=19;MQ=50;QD=6;BC=7,0,5,37;QP=9,0,9,82;PC=108;IC=0;DC=6;XC=5;AC=0;AF=0	GT	0/1
Hsc_scaff021	570232	.	A	.	1076	PASS	DP=79;TD=85;BQ=23;MQ=52;QD=13;BC=63,7,4,5;QP=88,5,2,5;PC=133;IC=0;DC=0;XC=3;AC=0;AF=0	GT	0/1
Hsc_scaff021	592580	.	A	.	1585	PASS	DP=90;TD=91;BQ=39;MQ=58;QD=17;BC=76,0,7,7;QP=84,0,8,8;PC=145;IC=0;DC=0;XC=0;AC=0;AF=0	GT	0/1
Hsc_scaff021	605087	.	T	.	451	PASS	DP=45;TD=54;BQ=23;MQ=43;QD=10;BC=5,1,6,33;QP=7,2,7,83;PC=81;IC=0;DC=0;XC=1;AC=0;AF=0	GT	0/1
Hsc_scaff021	640414	.	G	.	562	PASS	DP=52;TD=73;BQ=26;MQ=44;QD=11;BC=5,4,40,1;QP=7,7,84,2;PC=115;IC=1;DC=2;XC=3;AC=0;AF=0	GT	0/1
Hsc_scaff021	675106	.	G	.	2660	PASS	DP=117;TD=132;BQ=39;MQ=40;QD=22;BC=0,5,105,7;QP=0,6,88,6;PC=185;IC=0;DC=0;XC=10;AC=0;AF=0	GT	0/1
Hsc_scaff021	730787	.	T	.	132	PASS	DP=45;TD=104;BQ=39;MQ=43;QD=2;BC=6,7,0,32;QP=13,13,0,74;PC=76;IC=0;DC=0;XC=0;AC=0;AF=0	GT	0/1
Hsc_scaff021	806456	.	T	.	666	PASS	DP=33;TD=44;BQ=31;MQ=9;QD=20;BC=0,1,1,31;QP=0,5,5,90;PC=85;IC=0;DC=0;XC=0;AC=0;AF=0	GT	0/1
Hsc_scaff021	807543	.	A	.	662	PASS	DP=50;TD=62;BQ=32;MQ=54;QD=13;BC=37,6,6,1;QP=83,8,8,1;PC=106;IC=0;DC=0;XC=4;AC=0;AF=0	GT	0/1
Hsc_scaff021	879297	.	T	.	1359	PASS	DP=58;TD=77;BQ=39;MQ=29;QD=23;BC=0,2,7,49;QP=0,6,6,89;PC=112;IC=0;DC=0;XC=1;AC=0;AF=0	GT	0/1
Hsc_scaff021	1022776	.	G	.	3034	PASS	DP=125;TD=126;BQ=39;MQ=60;QD=24;BC=8,1,110,6;QP=5,0,89,5;PC=184;IC=0;DC=0;XC=0;AC=0;AF=0	GT	0/1
Hsc_scaff021	1247195	.	A	.	560	PASS	DP=144;TD=171;BQ=38;MQ=57;QD=3;BC=106,19,19,0;QP=74,13,13,0;PC=193;IC=0;DC=0;XC=0;AC=0;AF=0	GT	0/1
Hsc_scaff021	1751512	.	A	.	224	PASS	DP=41;TD=41;BQ=39;MQ=56;QD=5;BC=30,5,0,6;QP=76,12,0,12;PC=60;IC=0;DC=0;XC=0;AC=0;AF=0	GT	0/1
Hsc_scaff021	1829404	.	C	.	903	PASS	DP=80;TD=223;BQ=36;MQ=41;QD=11;BC=6,69,0,5;QP=10,80,0,10;PC=75;IC=0;DC=0;XC=0;AC=0;AF=0	GT	0/1
Hsc_scaff021	1838128	.	T	.	1014	PASS	DP=89;TD=150;BQ=39;MQ=38;QD=11;BC=2,10,7,70;QP=2,9,9,80;PC=99;IC=0;DC=0;XC=4;AC=0;AF=0	GT	0/1
Hsc_scaff022	25668	.	A	.	2763	PASS	DP=112;TD=229;BQ=39;MQ=51;QD=24;BC=94,0,8,10;QP=89,0,5,5;PC=159;IC=0;DC=0;XC=1;AC=0;AF=0	GT	0/1
Hsc_scaff022	54244	.	T	.	2222	PASS	DP=87;TD=115;BQ=39;MQ=45;QD=25;BC=0,8,6,73;QP=0,5,5,90;PC=102;IC=0;DC=0;XC=1;AC=0;AF=0	GT	0/1
Hsc_scaff022	54496	.	T	.	2053	PASS	DP=95;TD=100;BQ=39;MQ=47;QD=21;BC=18,9,0,68;QP=6,6,0,87;PC=109;IC=0;DC=0;XC=0;AC=0;AF=0	GT	0/1
Hsc_scaff022	83535	.	C	.	365	PASS	DP=86;TD=110;BQ=37;MQ=54;QD=4;BC=13,61,11,1;QP=12,75,12,1;PC=118;IC=0;DC=0;XC=0;AC=0;AF=0	GT	0/1
Hsc_scaff022	90745	.	A	.	1890	PASS	DP=96;TD=109;BQ=39;MQ=49;QD=19;BC=69,0,16,11;QP=86,0,7,7;PC=110;IC=0;DC=0;XC=3;AC=0;AF=0	GT	0/1
Hsc_scaff022	125403	.	G	.	2157	PASS	DP=85;TD=134;BQ=40;MQ=59;QD=25;BC=5,0,75,5;QP=5,0,89,5;PC=127;IC=0;DC=0;XC=1;AC=0;AF=0	GT	0/1
Hsc_scaff022	130428	.	A	.	709	PASS	DP=48;TD=78;BQ=23;MQ=43;QD=14;BC=40,3,5,0;QP=90,5,5,0;PC=85;IC=1;DC=0;XC=0;AC=0;AF=0	GT	0/1
Hsc_scaff022	162115	.	A	.	502	PASS	DP=34;TD=43;BQ=23;MQ=24;QD=14;BC=29,3,0,2;QP=90,5,0,5;PC=64;IC=0;DC=0;XC=0;AC=0;AF=0	GT	0/1
Hsc_scaff022	201506	.	C	.	7622	PASS	DP=339;TD=377;BQ=38;MQ=38;QD=22;BC=21,300,0,18;QP=6,88,0,6;PC=432;IC=1;DC=0;XC=3;AC=0;AF=0	GT	0/1
Hsc_scaff022	208503	.	G	.	6469	PASS	DP=523;TD=608;BQ=39;MQ=41;QD=12;BC=0,72,377,74;QP=0,10,81,10;PC=684;IC=0;DC=0;XC=2;AC=0;AF=0	GT	0/1
Hsc_scaff022	325416	.	T	.	919	PASS	DP=83;TD=98;BQ=37;MQ=34;QD=11;BC=11,0,13,59;QP=10,0,10,80;PC=126;IC=0;DC=0;XC=1;AC=0;AF=0	GT	0/1
Hsc_scaff022	368164	.	C	.	4432	PASS	DP=187;TD=274;BQ=39;MQ=48;QD=23;BC=0,144,25,18;QP=0,89,6,6;PC=221;IC=0;DC=0;XC=1;AC=0;AF=0	GT	0/1
Hsc_scaff022	368190	.	T	.	4796	PASS	DP=189;TD=278;BQ=39;MQ=49;QD=25;BC=23,16,0,150;QP=5,5,0,90;PC=217;IC=0;DC=0;XC=1;AC=0;AF=0	GT	0/1
Hsc_scaff022	413218	.	T	.	1413	PASS	DP=56;TD=66;BQ=39;MQ=46;QD=25;BC=5,0,4,47;QP=5,0,5,90;PC=89;IC=0;DC=0;XC=7;AC=0;AF=0	GT	0/1
Hsc_scaff022	435503	.	C	.	124	PASS	DP=38;TD=54;BQ=20;MQ=49;QD=5;BC=2,17,0,2;QP=6,87,0,6;PC=93;IC=1;DC=17;XC=4;AC=0;AF=0	GT	0/1
Hsc_scaff022	748006	.	T	.	2510	PASS	DP=138;TD=153;BQ=40;MQ=58;QD=18;BC=12,10,0,116;QP=8,8,0,84;PC=194;IC=0;DC=0;XC=0;AC=0;AF=0	GT	0/1
Hsc_scaff022	754358	.	A	.	262	PASS	DP=40;TD=70;BQ=15;MQ=38;QD=7;BC=29,1,2,2;QP=88,2,5,5;PC=105;IC=0;DC=6;XC=1;AC=0;AF=0	GT	0/1
Hsc_scaff022	767633	.	C	.	669	PASS	DP=34;TD=51;BQ=31;MQ=51;QD=19;BC=0,27,4,3;QP=0,90,5,5;PC=77;IC=0;DC=0;XC=6;AC=0;AF=0	GT	0/1
Hsc_scaff022	921062	.	T	.	2201	PASS	DP=124;TD=132;BQ=39;MQ=58;QD=17;BC=10,11,0,103;QP=8,8,0,85;PC=158;IC=0;DC=0;XC=7;AC=0;AF=0	GT	0/1
Hsc_scaff022	988603	.	A	.	1957	PASS	DP=86;TD=105;BQ=40;MQ=50;QD=22;BC=71,8,0,7;QP=88,6,0,6;PC=144;IC=0;DC=0;XC=0;AC=0;AF=0	GT	0/1
Hsc_scaff022	1016315	.	C	.	758	PASS	DP=34;TD=96;BQ=34;MQ=54;QD=22;BC=0,30,2,2;QP=0,90,5,5;PC=97;IC=5;DC=0;XC=20;AC=0;AF=0	GT	0/1
Hsc_scaff022	1021731	.	G	.	3033	PASS	DP=155;TD=279;BQ=39;MQ=28;QD=19;BC=0,12,116,27;QP=0,7,86,7;PC=215;IC=0;DC=0;XC=9;AC=0;AF=0	GT	0/1
Hsc_scaff022	1050938	.	C	.	228	PASS	DP=31;TD=61;BQ=24;MQ=48;QD=7;BC=2,23,2,2;QP=3,81,8,8;PC=80;IC=0;DC=2;XC=1;AC=0;AF=0	GT	0/1
Hsc_scaff022	1050948	.	A	.	375	PASS	DP=36;TD=60;BQ=26;MQ=51;QD=10;BC=23,0,5,7;QP=84,0,8,8;PC=81;IC=1;DC=1;XC=0;AC=0;AF=0	GT	0/1
Hsc_scaff022	1087412	.	G	.	47013	PASS	DP=1892;TD=3210;BQ=38;MQ=46;QD=24;BC=77,128,1614,72;QP=2,4,90,4;PC=2207;IC=0;DC=1;XC=4;AC=0;AF=0	GT	0/1
Hsc_scaff022	1188904	.	T	.	732	PASS	DP=36;TD=61;BQ=32;MQ=52;QD=20;BC=0,4,2,30;QP=0,5,5,90;PC=96;IC=0;DC=0;XC=1;AC=0;AF=0	GT	0/1
Hsc_scaff022	1193580	.	C	.	710	PASS	DP=47;TD=104;BQ=36;MQ=53;QD=15;BC=5,34,0,6;QP=8,85,0,8;PC=83;IC=0;DC=2;XC=1;AC=0;AF=0	GT	0/1
Hsc_scaff022	1239767	.	A	.	107	PASS	DP=77;TD=119;BQ=36;MQ=56;QD=1;BC=40,0,7,9;QP=74,0,13,13;PC=123;IC=0;DC=21;XC=1;AC=0;AF=0	GT	0/1
Hsc_scaff022	1254688	.	T	.	1209	PASS	DP=104;TD=123;BQ=38;MQ=59;QD=11;BC=0,10,12,82;QP=0,10,10,80;PC=119;IC=1;DC=0;XC=1;AC=0;AF=0	GT	0/1
Hsc_scaff022	1322546	.	G	.	1128	PASS	DP=103;TD=136;BQ=36;MQ=52;QD=10;BC=0,14,73,16;QP=0,10,80,10;PC=133;IC=0;DC=0;XC=21;AC=0;AF=0	GT	0/1
Hsc_scaff022	1512625	.	A	.	769	PASS	DP=86;TD=125;BQ=40;MQ=45;QD=8;BC=51,0,14,21;QP=78,0,11,11;PC=104;IC=0;DC=0;XC=0;AC=0;AF=0	GT	0/1
Hsc_scaff022	1582614	.	C	.	2832	PASS	DP=134;TD=152;BQ=38;MQ=58;QD=21;BC=9,114,11,0;QP=6,88,6,0;PC=171;IC=0;DC=0;XC=0;AC=0;AF=0	GT	0/1
Hsc_scaff022	1628592	.	C	.	971	PASS	DP=41;TD=49;BQ=37;MQ=46;QD=23;BC=3,33,5,0;QP=5,90,5,0;PC=56;IC=0;DC=0;XC=0;AC=0;AF=0	GT	0/1
Hsc_scaff022	1694382	.	C	.	7289	PASS	DP=336;TD=594;BQ=39;MQ=49;QD=21;BC=36,262,12,26;QP=5,87,3,5;PC=392;IC=0;DC=0;XC=4;AC=0;AF=0	GT	0/1
Hsc_scaff022	1720243	.	C	.	3870	PASS	DP=153;TD=171;BQ=39;MQ=59;QD=25;BC=0,137,8,8;QP=0,90,5,5;PC=185;IC=0;DC=0;XC=0;AC=0;AF=0	GT	0/1
Hsc_scaff022	1720587	.	T	.	2172	PASS	DP=114;TD=125;BQ=38;MQ=52;QD=19;BC=9,0,14,91;QP=7,0,7,86;PC=125;IC=0;DC=0;XC=0;AC=0;AF=0	GT	0/1
Hsc_scaff022	1799245	.	A	.	693	PASS	DP=34;TD=35;BQ=37;MQ=0;QD=20;BC=30,0,2,2;QP=87,0,6,6;PC=42;IC=0;DC=0;XC=1;AC=0;AF=0	GT	0/1
Hsc_scaff023	100901	.	T	.	698	PASS	DP=47;TD=101;BQ=40;MQ=34;QD=14;BC=5,6,0,36;QP=9,9,0,82;PC=59;IC=0;DC=0;XC=0;AC=0;AF=0	GT	0/1
Hsc_scaff023	268148	.	C	.	1132	PASS	DP=49;TD=96;BQ=36;MQ=50;QD=23;BC=4,41,0,4;QP=5,90,0,5;PC=95;IC=0;DC=0;XC=1;AC=0;AF=0	GT	0/1
Hsc_scaff023	268151	.	A	.	1032	PASS	DP=50;TD=99;BQ=36;MQ=50;QD=20;BC=38,0,7,5;QP=88,0,6,6;PC=95;IC=0;DC=0;XC=0;AC=0;AF=0	GT	0/1
Hsc_scaff023	372690	.	T	.	1197	PASS	DP=62;TD=73;BQ=37;MQ=41;QD=19;BC=7,0,7,48;QP=7,0,7,86;PC=104;IC=18;DC=0;XC=0;AC=0;AF=0	GT	0/1
Hsc_scaff023	392362	.	A	.	1401	PASS	DP=70;TD=82;BQ=36;MQ=57;QD=20;BC=62,4,0,4;QP=87,6,0,6;PC=122;IC=0;DC=0;XC=1;AC=0;AF=0	GT	0/1
Hsc_scaff023	422595	.	T	.	2983	PASS	DP=117;TD=172;BQ=39;MQ=54;QD=25;BC=7,10,0,100;QP=5,5,0,90;PC=158;IC=0;DC=0;XC=0;AC=0;AF=0	GT	0/1
Hsc_scaff023	452989	.	C	.	2055	PASS	DP=82;TD=97;BQ=39;MQ=58;QD=25;BC=4,74,0,4;QP=5,90,0,5;PC=142;IC=0;DC=0;XC=1;AC=0;AF=0	GT	0/1
Hsc_scaff023	457043	.	C	.	1361	PASS	DP=65;TD=71;BQ=32;MQ=53;QD=20;BC=7,55,0,3;QP=5,90,0,5;PC=105;IC=0;DC=0;XC=1;AC=0;AF=0	GT	0/1
Hsc_scaff023	492682	.	G	.	443	PASS	DP=125;TD=173;BQ=38;MQ=51;QD=3;BC=14,0,98,13;QP=13,0,74,13;PC=194;IC=0;DC=0;XC=2;AC=0;AF=0	GT	0/1
Hsc_scaff023	492913	.	G	.	798	PASS	DP=221;TD=244;BQ=40;MQ=59;QD=3;BC=1,29,161,30;QP=0,13,74,13;PC=280;IC=0;DC=0;XC=0;AC=0;AF=0	GT	0/1
Hsc_scaff023	583917	.	C	.	649	PASS	DP=109;TD=129;BQ=34;MQ=46;QD=5;BC=19,73,17,0;QP=12,76,12,0;PC=140;IC=0;DC=0;XC=6;AC=0;AF=0	GT	0/1
Hsc_scaff023	609289	.	G	.	2095	PASS	DP=81;TD=100;BQ=40;MQ=45;QD=25;BC=4,4,73,0;QP=5,5,90,0;PC=130;IC=0;DC=0;XC=2;AC=0;AF=0	GT	0/1
Hsc_scaff023	903875	.	G	.	963	PASS	DP=109;TD=117;BQ=39;MQ=60;QD=8;BC=12,0,83,14;QP=11,0,78,11;PC=128;IC=0;DC=0;XC=0;AC=0;AF=0	GT	0/1
Hsc_scaff023	904729	.	T	.	1166	PASS	DP=104;TD=126;BQ=37;MQ=57;QD=11;BC=10,14,0,80;QP=10,10,0,80;PC=124;IC=0;DC=0;XC=2;AC=0;AF=0	GT	0/1
Hsc_scaff023	925512	.	A	.	299	PASS	DP=98;TD=101;BQ=37;MQ=57;QD=3;BC=72,14,0,12;QP=74,13,0,13;PC=137;IC=0;DC=0;XC=0;AC=0;AF=0	GT	0/1
Hsc_scaff023	928411	.	C	.	244	PASS	DP=73;TD=88;BQ=36;MQ=59;QD=3;BC=9,53,10,1;QP=13,74,13,0;PC=100;IC=0;DC=0;XC=2;AC=0;AF=0	GT	0/1
Hsc_scaff023	940428	.	G	.	1743	PASS	DP=82;TD=107;BQ=40;MQ=54;QD=21;BC=5,5,72,0;QP=7,7,87,0;PC=116;IC=0;DC=0;XC=0;AC=0;AF=0	GT	0/1
Hsc_scaff023	1011851	.	C	.	1193	PASS	DP=61;TD=109;BQ=38;MQ=59;QD=19;BC=4,52,0,5;QP=7,86,0,7;PC=115;IC=0;DC=0;XC=25;AC=0;AF=0	GT	0/1
Hsc_scaff023	1037633	.	A	.	2090	PASS	DP=95;TD=125;BQ=38;MQ=56;QD=22;BC=79,9,0,7;QP=88,6,0,6;PC=147;IC=0;DC=0;XC=8;AC=0;AF=0	GT	0/1
Hsc_scaff023	1070345	.	A	.	2246	PASS	DP=91;TD=92;BQ=38;MQ=58;QD=24;BC=80,4,0,7;QP=90,5,0,5;PC=194;IC=7;DC=0;XC=1;AC=0;AF=0	GT	0/1
Hsc_scaff023	1082930	.	G	.	2826	PASS	DP=140;TD=169;BQ=39;MQ=57;QD=20;BC=10,0,121,9;QP=7,0,86,7;PC=241;IC=0;DC=0;XC=0;AC=0;AF=0	GT	0/1
Hsc_scaff023	1123728	.	T	.	1297	PASS	DP=87;TD=93;BQ=36;MQ=57;QD=14;BC=8,7,0,72;QP=8,8,0,83;PC=177;IC=0;DC=0;XC=2;AC=0;AF=0	GT	0/1
Hsc_scaff023	1218895	.	G	.	3437	PASS	DP=139;TD=269;BQ=39;MQ=56;QD=24;BC=8,0,117,14;QP=5,0,90,5;PC=490;IC=0;DC=0;XC=12;AC=0;AF=0	GT	0/1
Hsc_scaff023	1251833	.	G	.	2341	PASS	DP=90;TD=90;BQ=40;MQ=60;QD=26;BC=4,0,81,5;QP=5,0,90,5;PC=162;IC=0;DC=0;XC=0;AC=0;AF=0	GT	0/1
Hsc_scaff023	1277061	.	G	.	3831	PASS	DP=160;TD=263;BQ=39;MQ=47;QD=23;BC=8,2,141,9;QP=5,1,89,5;PC=234;IC=0;DC=0;XC=1;AC=0;AF=0	GT	0/1
Hsc_scaff023	1277069	.	C	.	4039	PASS	DP=162;TD=269;BQ=39;MQ=48;QD=24;BC=8,143,0,11;QP=5,90,0,5;PC=236;IC=0;DC=0;XC=4;AC=0;AF=0	GT	0/1
Hsc_scaff023	1316058	.	C	.	1753	PASS	DP=71;TD=125;BQ=40;MQ=20;QD=24;BC=4,63,0,4;QP=5,89,0,5;PC=159;IC=0;DC=0;XC=1;AC=0;AF=0	GT	0/1
Hsc_scaff023	1316105	.	G	.	3099	PASS	DP=145;TD=264;BQ=40;MQ=23;QD=21;BC=8,11,119,7;QP=6,6,87,2;PC=211;IC=0;DC=0;XC=0;AC=0;AF=0	GT	0/1
Hsc_scaff023	1338504	.	G	.	503	PASS	DP=38;TD=190;BQ=38;MQ=43;QD=13;BC=6,1,28,3;QP=9,1,81,9;PC=76;IC=0;DC=0;XC=0;AC=0;AF=0	GT	0/1
Hsc_scaff023	1388191	.	C	.	459	PASS	DP=121;TD=165;BQ=37;MQ=52;QD=3;BC=14,85,0,22;QP=13,74,0,13;PC=160;IC=0;DC=0;XC=1;AC=0;AF=0	GT	0/1
Hsc_scaff023	1445470	.	A	.	2016	PASS	DP=81;TD=129;BQ=38;MQ=59;QD=24;BC=73,0,4,4;QP=90,0,5,5;PC=126;IC=8;DC=0;XC=35;AC=0;AF=0	GT	0/1
Hsc_scaff023	1507309	.	T	.	3005	PASS	DP=132;TD=141;BQ=39;MQ=48;QD=22;BC=15,24,0,93;QP=6,6,0,88;PC=176;IC=0;DC=0;XC=2;AC=0;AF=0	GT	0/1
Hsc_scaff023	1519799	.	T	.	1942	PASS	DP=75;TD=196;BQ=40;MQ=53;QD=25;BC=4,3,0,68;QP=5,5,0,90;PC=93;IC=0;DC=0;XC=0;AC=0;AF=0	GT	0/1
Hsc_scaff023	1649151	.	T	.	440	PASS	DP=38;TD=48;BQ=39;MQ=59;QD=11;BC=4,0,4,30;QP=10,0,10,80;PC=51;IC=4;DC=0;XC=0;AC=0;AF=0	GT	0/1
Hsc_scaff024	465	.	A	.	2921	PASS	DP=128;TD=140;BQ=39;MQ=52;QD=22;BC=112,8,1,7;QP=88,6,0,6;PC=152;IC=0;DC=0;XC=3;AC=0;AF=0	GT	0/1
Hsc_scaff024	185155	.	T	.	1382	PASS	DP=82;TD=156;BQ=39;MQ=54;QD=16;BC=0,8,7,67;QP=0,8,8,84;PC=150;IC=0;DC=0;XC=7;AC=0;AF=0	GT	0/1
Hsc_scaff024	253894	.	C	.	1700	PASS	DP=87;TD=109;BQ=39;MQ=59;QD=19;BC=6,75,0,6;QP=7,86,0,7;PC=122;IC=0;DC=0;XC=6;AC=0;AF=0	GT	0/1
Hsc_scaff024	304308	.	C	.	1500	PASS	DP=131;TD=160;BQ=38;MQ=58;QD=11;BC=0,103,14,14;QP=0,80,10,10;PC=153;IC=28;DC=0;XC=6;AC=0;AF=0	GT	0/1
Hsc_scaff024	310144	.	G	.	1008	PASS	DP=61;TD=82;BQ=29;MQ=42;QD=16;BC=0,7,51,2;QP=0,6,88,6;PC=115;IC=0;DC=1;XC=15;AC=0;AF=0	GT	0/1
Hsc_scaff024	328036	.	G	.	1722	PASS	DP=95;TD=96;BQ=40;MQ=60;QD=18;BC=7,0,80,8;QP=8,0,85,8;PC=136;IC=0;DC=0;XC=0;AC=0;AF=0	GT	0/1
Hsc_scaff024	437242	.	A	.	1120	PASS	DP=55;TD=88;BQ=39;MQ=51;QD=20;BC=41,6,0,8;QP=86,7,0,7;PC=75;IC=0;DC=0;XC=2;AC=0;AF=0	GT	0/1
Hsc_scaff024	455635	.	G	.	1936	PASS	DP=97;TD=110;BQ=40;MQ=55;QD=19;BC=0,11,77,9;QP=0,7,86,7;PC=129;IC=0;DC=0;XC=4;AC=0;AF=0	GT	0/1
Hsc_scaff024	583737	.	A	.	1962	PASS	DP=107;TD=128;BQ=40;MQ=58;QD=18;BC=90,8,0,9;QP=84,8,0,8;PC=157;IC=0;DC=0;XC=1;AC=0;AF=0	GT	0/1
Hsc_scaff024	721930	.	G	.	1608	PASS	DP=64;TD=65;BQ=39;MQ=20;QD=25;BC=10,0,51,3;QP=5,0,90,5;PC=106;IC=0;DC=0;XC=0;AC=0;AF=0	GT	0/1
Hsc_scaff024	743340	.	A	.	663	PASS	DP=39;TD=78;BQ=38;MQ=29;QD=17;BC=30,3,0,6;QP=84,8,0,8;PC=52;IC=0;DC=0;XC=0;AC=0;AF=0	GT	0/1
Hsc_scaff024	749529	.	G	.	124	PASS	DP=179;TD=261;BQ=39;MQ=53;QD=0;BC=32,0,124,23;QP=14,0,72,14;PC=217;IC=0;DC=0;XC=2;AC=0;AF=0	GT	0/1
Hsc_scaff024	761638	.	C	.	1216	PASS	DP=56;TD=92;BQ=39;MQ=45;QD=21;BC=0,46,6,4;QP=0,87,6,6;PC=89;IC=0;DC=0;XC=0;AC=0;AF=0	GT	0/1
Hsc_scaff024	825585	.	G	.	1417	PASS	DP=99;TD=100;BQ=39;MQ=59;QD=14;BC=9,0,80,10;QP=9,0,82,9;PC=129;IC=8;DC=0;XC=0;AC=0;AF=0	GT	0/1
Hsc_scaff024	929588	.	T	.	380	PASS	DP=69;TD=85;BQ=36;MQ=58;QD=6;BC=8,10,0,44;QP=12,12,0,77;PC=89;IC=0;DC=7;XC=8;AC=0;AF=0	GT	0/1
Hsc_scaff024	1030624	.	G	.	2173	PASS	DP=85;TD=176;BQ=39;MQ=32;QD=25;BC=6,0,73,6;QP=5,0,90,5;PC=94;IC=0;DC=0;XC=1;AC=0;AF=0	GT	0/1
Hsc_scaff024	1042210	.	T	.	75	PASS	DP=201;TD=202;BQ=39;MQ=48;QD=0;BC=5,30,28,138;QP=3,13,13,71;PC=257;IC=0;DC=0;XC=0;AC=0;AF=0	GT	0/1
Hsc_scaff024	1059977	.	G	.	5891	PASS	DP=270;TD=892;BQ=39;MQ=57;QD=21;BC=0,17,235,18;QP=0,6,88,6;PC=616;IC=18;DC=0;XC=11;AC=0;AF=0	GT	0/1
Hsc_scaff024	1097152	.	G	.	912	PASS	DP=37;TD=89;BQ=38;MQ=55;QD=24;BC=3,0,31,3;QP=5,0,90,5;PC=57;IC=0;DC=0;XC=10;AC=0;AF=0	GT	0/1
Hsc_scaff024	1145468	.	A	.	3046	PASS	DP=160;TD=160;BQ=39;MQ=39;QD=19;BC=136,10,14,0;QP=86,7,7,0;PC=183;IC=0;DC=0;XC=0;AC=0;AF=0	GT	0/1
Hsc_scaff024	1220745	.	A	.	1122	PASS	DP=46;TD=677;BQ=39;MQ=48;QD=24;BC=33,2,11,0;QP=89,5,5,0;PC=284;IC=0;DC=0;XC=9;AC=0;AF=0	GT	0/1
Hsc_scaff024	1221544	.	C	.	8782	PASS	DP=573;TD=908;BQ=39;MQ=34;QD=15;BC=58,469,46,0;QP=9,83,9,0;PC=733;IC=0;DC=0;XC=11;AC=0;AF=0	GT	0/1
Hsc_scaff024	1222738	.	T	.	1012	PASS	DP=76;TD=94;BQ=40;MQ=43;QD=13;BC=5,5,7,59;QP=8,8,4,80;PC=88;IC=0;DC=0;XC=0;AC=0;AF=0	GT	0/1
Hsc_scaff024	1222848	.	C	.	4357	PASS	DP=299;TD=401;BQ=39;MQ=1;QD=14;BC=18,237,1,43;QP=9,82,0,9;PC=330;IC=0;DC=0;XC=0;AC=0;AF=0	GT	0/1
Hsc_scaff024	1224153	.	T	.	158057	PASS	DP=6134;TD=6294;BQ=40;MQ=0;QD=25;BC=308,311,3,5512;QP=5,5,0,90;PC=7035;IC=0;DC=0;XC=8;AC=0;AF=0	GT	0/1
Hsc_scaff024	1225751	.	T	.	156294	PASS	DP=6098;TD=6246;BQ=40;MQ=0;QD=25;BC=308,314,4,5472;QP=5,5,0,90;PC=7053;IC=0;DC=0;XC=6;AC=0;AF=0	GT	0/1
Hsc_scaff024	1348551	.	T	.	1327	PASS	DP=121;TD=131;BQ=39;MQ=60;QD=10;BC=0,12,12,97;QP=0,10,10,79;PC=141;IC=0;DC=0;XC=1;AC=0;AF=0	GT	0/1
Hsc_scaff024	1378110	.	C	.	2269	PASS	DP=101;TD=113;BQ=39;MQ=59;QD=22;BC=0,89,6,6;QP=0,88,6,6;PC=116;IC=0;DC=0;XC=0;AC=0;AF=0	GT	0/1
Hsc_scaff024	1440220	.	T	.	872	PASS	DP=44;TD=59;BQ=31;MQ=1;QD=19;BC=2,2,0,40;QP=5,5,0,90;PC=81;IC=0;DC=0;XC=0;AC=0;AF=0	GT	0/1
Hsc_scaff024	1525546	.	C	.	1062	PASS	DP=54;TD=59;BQ=36;MQ=58;QD=19;BC=0,46,4,4;QP=0,87,6,6;PC=68;IC=0;DC=0;XC=0;AC=0;AF=0	GT	0/1
Hsc_scaff024	1571677	.	G	.	2185	PASS	DP=96;TD=570;BQ=40;MQ=46;QD=22;BC=2,4,78,12;QP=2,5,88,5;PC=134;IC=4;DC=0;XC=34;AC=0;AF=0	GT	0/1
Hsc_scaff024	1574864	.	A	.	957	PASS	DP=48;TD=69;BQ=39;MQ=50;QD=19;BC=34,5,9,0;QP=86,7,7,0;PC=85;IC=0;DC=0;XC=1;AC=0;AF=0	GT	0/1
Hsc_scaff024	1575765	.	T	.	9057	PASS	DP=359;TD=733;BQ=38;MQ=14;QD=25;BC=13,4,11,331;QP=4,2,4,90;PC=287;IC=0;DC=0;XC=6;AC=0;AF=0	GT	0/1
Hsc_scaff024	1577469	.	C	.	10048	PASS	DP=455;TD=1261;BQ=38;MQ=42;QD=22;BC=0,370,36,49;QP=0,88,6,6;PC=531;IC=0;DC=0;XC=3;AC=0;AF=0	GT	0/1
Hsc_scaff024	1619557	.	A	.	47	PASS	DP=55;TD=120;BQ=39;MQ=53;QD=0;BC=36,11,0,8;QP=72,14,0,14;PC=78;IC=0;DC=0;XC=0;AC=0;AF=0	GT	0/1
Hsc_scaff024	1619969	.	T	.	894	PASS	DP=70;TD=116;BQ=39;MQ=55;QD=12;BC=8,10,0,52;QP=10,10,0,81;PC=75;IC=0;DC=0;XC=0;AC=0;AF=0	GT	0/1
Hsc_scaff025	25374	.	G	.	1554	PASS	DP=62;TD=95;BQ=39;MQ=54;QD=25;BC=0,4,53,5;QP=0,5,90,5;PC=67;IC=0;DC=0;XC=2;AC=0;AF=0	GT	0/1
Hsc_scaff025	540578	.	T	.	1085	PASS	DP=78;TD=99;BQ=22;MQ=35;QD=13;BC=3,5,3,67;QP=4,4,3,89;PC=119;IC=0;DC=0;XC=0;AC=0;AF=0	GT	0/1
Hsc_scaff025	579273	.	C	.	12107	PASS	DP=478;TD=517;BQ=39;MQ=55;QD=25;BC=0,398,55,25;QP=0,90,5,5;PC=553;IC=0;DC=0;XC=2;AC=0;AF=0	GT	0/1
Hsc_scaff025	613186	.	G	.	127	PASS	DP=110;TD=111;BQ=38;MQ=59;QD=1;BC=15,0,78,17;QP=14,0,72,14;PC=152;IC=0;DC=0;XC=1;AC=0;AF=0	GT	0/1
Hsc_scaff025	618267	.	A	.	1530	PASS	DP=135;TD=135;BQ=38;MQ=60;QD=11;BC=107,14,0,14;QP=80,10,0,10;PC=167;IC=0;DC=0;XC=0;AC=0;AF=0	GT	0/1
Hsc_scaff025	681793	.	A	.	917	PASS	DP=99;TD=110;BQ=39;MQ=58;QD=9;BC=75,13,0,11;QP=78,11,0,11;PC=138;IC=0;DC=0;XC=7;AC=0;AF=0	GT	0/1
Hsc_scaff025	761709	.	C	.	52	PASS	DP=125;TD=160;BQ=39;MQ=57;QD=0;BC=22,85,1,17;QP=14,72,0,14;PC=173;IC=0;DC=0;XC=5;AC=0;AF=0	GT	0/1
Hsc_scaff025	785766	.	G	.	927	PASS	DP=103;TD=278;BQ=39;MQ=55;QD=9;BC=0,12,74,17;QP=0,11,78,11;PC=218;IC=0;DC=0;XC=3;AC=0;AF=0	GT	0/1
Hsc_scaff025	801784	.	T	.	138	PASS	DP=135;TD=154;BQ=40;MQ=59;QD=1;BC=18,20,0,97;QP=14,14,0,72;PC=188;IC=0;DC=0;XC=0;AC=0;AF=0	GT	0/1
Hsc_scaff025	923336	.	C	.	493	PASS	DP=38;TD=59;BQ=39;MQ=58;QD=12;BC=4,30,0,4;QP=10,81,0,10;PC=85;IC=4;DC=0;XC=4;AC=0;AF=0	GT	0/1
Hsc_scaff025	1009234	.	A	.	775	PASS	DP=95;TD=239;BQ=36;MQ=59;QD=8;BC=73,12,10,0;QP=78,11,11,0;PC=197;IC=0;DC=0;XC=6;AC=0;AF=0	GT	0/1
Hsc_scaff025	1096468	.	T	.	3093	PASS	DP=123;TD=194;BQ=38;MQ=44;QD=25;BC=9,10,0,104;QP=5,5,0,90;PC=203;IC=0;DC=0;XC=3;AC=0;AF=0	GT	0/1
Hsc_scaff025	1135864	.	A	.	3144	PASS	DP=347;TD=380;BQ=36;MQ=27;QD=9;BC=287,1,31,28;QP=79,0,11,11;PC=324;IC=0;DC=0;XC=4;AC=0;AF=0	GT	0/1
Hsc_scaff025	1277957	.	C	.	2221	PASS	DP=97;TD=98;BQ=39;MQ=27;QD=22;BC=6,85,0,6;QP=6,88,0,6;PC=164;IC=0;DC=0;XC=0;AC=0;AF=0	GT	0/1
Hsc_scaff025	1278121	.	G	.	1250	PASS	DP=47;TD=48;BQ=40;MQ=38;QD=26;BC=3,0,41,3;QP=5,0,90,5;PC=114;IC=0;DC=0;XC=0;AC=0;AF=0	GT	0/1
Hsc_scaff025	1337427	.	A	.	1072	PASS	DP=67;TD=203;BQ=24;MQ=54;QD=16;BC=58,6,3,0;QP=90,5,5,0;PC=186;IC=0;DC=0;XC=2;AC=0;AF=0	GT	0/1
Hsc_scaff025	1568212	.	T	.	558	PASS	DP=51;TD=83;BQ=42;MQ=42;QD=15;BC=7,0,6,24;QP=7,0,7,86;PC=91;IC=0;DC=14;XC=1;AC=0;AF=0	GT	0/1
Hsc_scaff025	1570885	.	A	.	340	PASS	DP=109;TD=160;BQ=41;MQ=50;QD=3;BC=63,14,22,0;QP=74,13,13,0;PC=144;IC=0;DC=10;XC=0;AC=0;AF=0	GT	0/1
Hsc_scaff025	1573263	.	T	.	2103	PASS	DP=98;TD=101;BQ=38;MQ=56;QD=21;BC=6,10,0,82;QP=6,6,0,88;PC=131;IC=0;DC=0;XC=0;AC=0;AF=0	GT	0/1
Hsc_scaff025	1588238	.	G	.	373	PASS	DP=110;TD=185;BQ=38;MQ=58;QD=3;BC=15,14,81,0;QP=13,13,74,0;PC=156;IC=0;DC=0;XC=2;AC=0;AF=0	GT	0/1
Hsc_scaff025	1639402	.	G	.	2398	PASS	DP=111;TD=208;BQ=38;MQ=43;QD=21;BC=1,15,84,11;QP=0,6,88,6;PC=134;IC=0;DC=0;XC=0;AC=0;AF=0	GT	0/1
Hsc_scaff026	129068	.	T	.	946	PASS	DP=40;TD=63;BQ=37;MQ=46;QD=23;BC=2,5,0,33;QP=5,5,0,90;PC=44;IC=0;DC=0;XC=0;AC=0;AF=0	GT	0/1
Hsc_scaff026	226910	.	A	.	989	PASS	DP=62;TD=98;BQ=25;MQ=12;QD=15;BC=55,4,0,3;QP=90,5,0,5;PC=66;IC=0;DC=0;XC=0;AC=0;AF=0	GT	0/1
Hsc_scaff026	243537	.	C	.	449	PASS	DP=138;TD=203;BQ=38;MQ=45;QD=3;BC=23,97,18,0;QP=13,74,13,0;PC=160;IC=0;DC=0;XC=1;AC=0;AF=0	GT	0/1
Hsc_scaff026	252823	.	C	.	390	PASS	DP=64;TD=95;BQ=37;MQ=35;QD=6;BC=12,43,1,8;QP=12,76,0,12;PC=85;IC=0;DC=0;XC=2;AC=0;AF=0	GT	0/1
Hsc_scaff026	344227	.	A	.	971	PASS	DP=105;TD=243;BQ=38;MQ=26;QD=9;BC=58,13,26,8;QP=78,2,10,10;PC=213;IC=0;DC=0;XC=6;AC=0;AF=0	GT	0/1
Hsc_scaff026	346303	.	C	.	2592	PASS	DP=236;TD=694;BQ=39;MQ=45;QD=10;BC=22,175,5,34;QP=10,79,1,10;PC=222;IC=0;DC=0;XC=4;AC=0;AF=0	GT	0/1
Hsc_scaff026	495803	.	C	.	2005	PASS	DP=85;TD=105;BQ=40;MQ=55;QD=23;BC=8,69,8,0;QP=6,88,6,0;PC=140;IC=0;DC=0;XC=0;AC=0;AF=0	GT	0/1
Hsc_scaff026	510720	.	A	.	4283	PASS	DP=295;TD=388;BQ=39;MQ=36;QD=14;BC=247,0,27,21;QP=82,0,9,9;PC=393;IC=1;DC=0;XC=7;AC=0;AF=0	GT	0/1
Hsc_scaff026	638040	.	A	.	1229	PASS	DP=93;TD=101;BQ=38;MQ=60;QD=13;BC=76,0,9,8;QP=81,0,9,9;PC=156;IC=0;DC=0;XC=2;AC=0;AF=0	GT	0/1
Hsc_scaff026	644822	.	G	.	1651	PASS	DP=98;TD=98;BQ=39;MQ=60;QD=16;BC=0,8,82,8;QP=0,8,84,8;PC=168;IC=0;DC=0;XC=0;AC=0;AF=0	GT	0/1
Hsc_scaff026	648336	.	G	.	766	PASS	DP=67;TD=100;BQ=38;MQ=56;QD=11;BC=7,0,53,7;QP=10,0,80,10;PC=131;IC=0;DC=0;XC=0;AC=0;AF=0	GT	0/1
Hsc_scaff026	739714	.	A	.	752	PASS	DP=30;TD=33;BQ=39;MQ=35;QD=25;BC=26,2,0,2;QP=90,5,0,5;PC=57;IC=0;DC=0;XC=2;AC=0;AF=0	GT	0/1
Hsc_scaff026	785254	.	C	.	621	PASS	DP=54;TD=98;BQ=39;MQ=52;QD=11;BC=6,43,5,0;QP=10,80,10,0;PC=85;IC=0;DC=0;XC=7;AC=0;AF=0	GT	0/1
Hsc_scaff026	966150	.	T	.	1271	PASS	DP=67;TD=84;BQ=38;MQ=56;QD=18;BC=0,7,6,54;QP=0,7,7,86;PC=99;IC=0;DC=0;XC=0;AC=0;AF=0	GT	0/1
Hsc_scaff026	1005418	.	C	.	1317	PASS	DP=66;TD=85;BQ=40;MQ=54;QD=19;BC=0,57,5,4;QP=0,86,7,7;PC=105;IC=0;DC=0;XC=4;AC=0;AF=0	GT	0/1
Hsc_scaff026	1324370	.	T	.	884	PASS	DP=60;TD=67;BQ=40;MQ=50;QD=14;BC=8,10,0,42;QP=9,9,0,82;PC=88;IC=0;DC=0;XC=0;AC=0;AF=0	GT	0/1
Hsc_scaff026	1387801	.	T	.	872	PASS	DP=39;TD=69;BQ=38;MQ=52;QD=22;BC=3,3,0,33;QP=6,6,0,88;PC=68;IC=0;DC=0;XC=3;AC=0;AF=0	GT	0/1
Hsc_scaff026	1392396	.	G	.	16	PASS	DP=100;TD=113;BQ=37;MQ=59;QD=0;BC=13,0,71,16;QP=14,0,72,14;PC=120;IC=0;DC=0;XC=0;AC=0;AF=0	GT	0/1
Hsc_scaff026	1505426	.	C	.	2065	PASS	DP=102;TD=103;BQ=40;MQ=33;QD=20;BC=12,81,9,0;QP=7,86,7,0;PC=136;IC=0;DC=0;XC=0;AC=0;AF=0	GT	0/1
Hsc_scaff026	1505480	.	T	.	1943	PASS	DP=128;TD=131;BQ=39;MQ=33;QD=15;BC=12,0,14,102;QP=9,0,9,82;PC=142;IC=0;DC=0;XC=1;AC=0;AF=0	GT	0/1
Hsc_scaff026	1505536	.	A	.	3303	PASS	DP=132;TD=147;BQ=40;MQ=36;QD=25;BC=115,0,9,8;QP=90,0,5,5;PC=139;IC=0;DC=0;XC=1;AC=0;AF=0	GT	0/1
Hsc_scaff026	1508388	.	G	.	783	PASS	DP=57;TD=95;BQ=38;MQ=46;QD=13;BC=8,0,44,5;QP=9,0,82,9;PC=78;IC=0;DC=0;XC=0;AC=0;AF=0	GT	0/1
Hsc_scaff026	1512807	.	A	.	4906	PASS	DP=251;TD=472;BQ=38;MQ=52;QD=19;BC=213,22,16,0;QP=86,7,7,0;PC=270;IC=0;DC=0;XC=6;AC=0;AF=0	GT	0/1
Hsc_scaff026	1520267	.	C	.	10755	PASS	DP=415;TD=733;BQ=39;MQ=36;QD=25;BC=27,358,5,25;QP=4,90,1,4;PC=428;IC=0;DC=0;XC=3;AC=0;AF=0	GT	0/1
Hsc_scaff026	1520270	.	T	.	7174	PASS	DP=405;TD=712;BQ=38;MQ=36;QD=17;BC=0,34,40,331;QP=0,8,8,85;PC=426;IC=0;DC=0;XC=4;AC=0;AF=0	GT	0/1
Hsc_scaff026	1530193	.	T	.	2597	PASS	DP=103;TD=166;BQ=39;MQ=55;QD=25;BC=6,6,0,91;QP=5,5,0,90;PC=129;IC=0;DC=0;XC=1;AC=0;AF=0	GT	0/1
Hsc_scaff026	1530279	.	G	.	3288	PASS	DP=128;TD=165;BQ=39;MQ=42;QD=25;BC=4,0,113,11;QP=5,0,90,5;PC=151;IC=0;DC=0;XC=0;AC=0;AF=0	GT	0/1
Hsc_scaff026	1579684	.	G	.	1319	PASS	DP=68;TD=135;BQ=39;MQ=46;QD=19;BC=7,0,54,7;QP=7,0,86,7;PC=74;IC=7;DC=0;XC=1;AC=0;AF=0	GT	0/1
Hsc_scaff027	8350	.	T	.	717	PASS	DP=54;TD=70;BQ=29;MQ=3;QD=13;BC=0,1,1,52;QP=0,8,8,84;PC=68;IC=0;DC=0;XC=0;AC=0;AF=0	GT	0/1
Hsc_scaff027	99496	.	C	.	2551	PASS	DP=127;TD=135;BQ=38;MQ=49;QD=20;BC=0,97,16,14;QP=0,87,7,7;PC=163;IC=0;DC=0;XC=0;AC=0;AF=0	GT	0/1
Hsc_scaff027	125232	.	C	.	24462	PASS	DP=975;TD=1032;BQ=39;MQ=39;QD=25;BC=88,833,1,53;QP=5,90,0,5;PC=1210;IC=0;DC=0;XC=1;AC=0;AF=0	GT	0/1
Hsc_scaff027	212418	.	A	.	603	PASS	DP=31;TD=31;BQ=33;MQ=15;QD=19;BC=28,0,1,2;QP=88,0,6,6;PC=40;IC=0;DC=0;XC=0;AC=0;AF=0	GT	0/1
Hsc_scaff027	228872	.	T	.	718	PASS	DP=56;TD=70;BQ=39;MQ=49;QD=12;BC=5,7,2,42;QP=8,8,3,80;PC=67;IC=0;DC=0;XC=1;AC=0;AF=0	GT	0/1
Hsc_scaff027	245414	.	C	.	477	PASS	DP=89;TD=93;BQ=37;MQ=60;QD=5;BC=10,68,0,11;QP=12,76,0,12;PC=110;IC=0;DC=0;XC=0;AC=0;AF=0	GT	0/1
Hsc_scaff027	246323	.	A	.	50	PASS	DP=35;TD=57;BQ=19;MQ=48;QD=1;BC=21,6,0,6;QP=74,13,0,13;PC=86;IC=0;DC=2;XC=0;AC=0;AF=0	GT	0/1
Hsc_scaff027	309695	.	A	.	2514	PASS	DP=123;TD=123;BQ=39;MQ=60;QD=20;BC=105,9,9,0;QP=86,7,7,0;PC=143;IC=0;DC=0;XC=0;AC=0;AF=0	GT	0/1
Hsc_scaff027	323002	.	C	.	1583	PASS	DP=77;TD=235;BQ=32;MQ=17;QD=20;BC=2,68,1,5;QP=2,90,4,4;PC=89;IC=0;DC=1;XC=9;AC=0;AF=0	GT	0/1
Hsc_scaff027	324525	.	C	.	2313	PASS	DP=92;TD=93;BQ=39;MQ=60;QD=25;BC=5,83,0,4;QP=5,90,0,5;PC=137;IC=0;DC=0;XC=0;AC=0;AF=0	GT	0/1
Hsc_scaff027	374025	.	C	.	1839	PASS	DP=104;TD=124;BQ=39;MQ=60;QD=17;BC=8,88,0,8;QP=8,84,0,8;PC=145;IC=0;DC=0;XC=2;AC=0;AF=0	GT	0/1
Hsc_scaff027	405247	.	G	.	896	PASS	DP=39;TD=100;BQ=40;MQ=42;QD=22;BC=4,0,33,2;QP=6,0,88,6;PC=45;IC=2;DC=0;XC=3;AC=0;AF=0	GT	0/1
Hsc_scaff027	622319	.	T	.	736	PASS	DP=75;TD=176;BQ=21;MQ=54;QD=9;BC=7,1,11,56;QP=7,2,7,85;PC=113;IC=0;DC=0;XC=5;AC=0;AF=0	GT	0/1
Hsc_scaff027	710057	.	A	.	7731	PASS	DP=354;TD=369;BQ=38;MQ=52;QD=21;BC=276,0,43,35;QP=88,0,6,6;PC=434;IC=0;DC=0;XC=2;AC=0;AF=0	GT	0/1
Hsc_scaff027	712449	.	G	.	7761	PASS	DP=306;TD=838;BQ=39;MQ=48;QD=25;BC=24,20,261,1;QP=5,5,90,0;PC=293;IC=0;DC=0;XC=3;AC=0;AF=0	GT	0/1
Hsc_scaff027	721998	.	A	.	2037	PASS	DP=79;TD=104;BQ=40;MQ=49;QD=25;BC=67,6,0,6;QP=90,5,0,5;PC=99;IC=0;DC=0;XC=0;AC=0;AF=0	GT	0/1
Hsc_scaff027	796207	.	G	.	251	PASS	DP=35;TD=47;BQ=39;MQ=55;QD=8;BC=3,0,25,3;QP=11,0,78,11;PC=54;IC=0;DC=4;XC=2;AC=0;AF=0	GT	0/1
Hsc_scaff027	804306	.	T	.	890	PASS	DP=46;TD=63;BQ=40;MQ=40;QD=19;BC=5,4,0,37;QP=7,7,0,85;PC=66;IC=0;DC=0;XC=0;AC=0;AF=0	GT	0/1
Hsc_scaff027	804333	.	T	.	1282	PASS	DP=55;TD=79;BQ=39;MQ=40;QD=23;BC=3,0,6,46;QP=6,0,6,88;PC=73;IC=0;DC=0;XC=0;AC=0;AF=0	GT	0/1
Hsc_scaff027	880468	.	G	.	318	PASS	DP=94;TD=101;BQ=39;MQ=45;QD=3;BC=13,0,68,13;QP=13,0,74,13;PC=117;IC=0;DC=0;XC=1;AC=0;AF=0	GT	0/1
Hsc_scaff027	1053580	.	A	.	410	PASS	DP=35;TD=63;BQ=23;MQ=0;QD=11;BC=28,3,1,3;QP=86,6,1,6;PC=80;IC=0;DC=0;XC=4;AC=0;AF=0	GT	0/1
Hsc_scaff027	1136673	.	G	.	2167	PASS	DP=108;TD=129;BQ=39;MQ=51;QD=20;BC=12,0,84,12;QP=7,0,86,7;PC=144;IC=0;DC=0;XC=4;AC=0;AF=0	GT	0/1
Hsc_scaff027	1171291	.	G	.	483	PASS	DP=68;TD=75;BQ=40;MQ=36;QD=7;BC=12,0,45,11;QP=12,0,77,12;PC=86;IC=0;DC=0;XC=0;AC=0;AF=0	GT	0/1
Hsc_scaff027	1208685	.	A	.	638	PASS	DP=41;TD=68;BQ=24;MQ=46;QD=15;BC=31,4,4,2;QP=89,4,4,2;PC=91;IC=0;DC=0;XC=1;AC=0;AF=0	GT	0/1
Hsc_scaff027	1314632	.	G	.	673	PASS	DP=84;TD=134;BQ=35;MQ=50;QD=8;BC=16,9,59,0;QP=11,11,78,0;PC=115;IC=0;DC=0;XC=0;AC=0;AF=0	GT	0/1
Hsc_scaff027	1316802	.	A	.	2278	PASS	DP=116;TD=123;BQ=39;MQ=59;QD=19;BC=99,9,0,8;QP=86,7,0,7;PC=142;IC=0;DC=0;XC=2;AC=0;AF=0	GT	0/1
Hsc_scaff027	1364212	.	C	.	6752	PASS	DP=552;TD=598;BQ=39;MQ=60;QD=12;BC=55,444,0,53;QP=10,80,0,10;PC=687;IC=0;DC=0;XC=7;AC=0;AF=0	GT	0/1
Hsc_scaff027	1385383	.	T	.	2993	PASS	DP=135;TD=151;BQ=38;MQ=57;QD=22;BC=7,16,0,112;QP=6,6,0,88;PC=161;IC=0;DC=0;XC=1;AC=0;AF=0	GT	0/1
Hsc_scaff027	1397762	.	G	.	649	PASS	DP=31;TD=57;BQ=40;MQ=54;QD=20;BC=3,3,25,0;QP=7,7,87,0;PC=50;IC=0;DC=0;XC=0;AC=0;AF=0	GT	0/1
Hsc_scaff027	1401818	.	C	.	1932	PASS	DP=100;TD=166;BQ=39;MQ=35;QD=19;BC=0,81,6,13;QP=0,86,7,7;PC=145;IC=0;DC=0;XC=3;AC=0;AF=0	GT	0/1
Hsc_scaff027	1447990	.	T	.	8544	PASS	DP=346;TD=401;BQ=37;MQ=37;QD=24;BC=19,0,34,293;QP=5,0,5,90;PC=356;IC=0;DC=0;XC=0;AC=0;AF=0	GT	0/1
Hsc_scaff027	1498949	.	G	.	1084	PASS	DP=52;TD=131;BQ=36;MQ=35;QD=20;BC=6,0,43,3;QP=6,0,88,6;PC=87;IC=0;DC=0;XC=0;AC=0;AF=0	GT	0/1
Hsc_scaff027	1506161	.	C	.	2115	PASS	DP=96;TD=129;BQ=39;MQ=55;QD=22;BC=5,81,0,10;QP=6,88,0,6;PC=145;IC=0;DC=0;XC=0;AC=0;AF=0	GT	0/1
Hsc_scaff027	1508673	.	T	.	939	PASS	DP=90;TD=280;BQ=26;MQ=33;QD=12;BC=10,4,0,62;QP=6,6,0,88;PC=205;IC=0;DC=14;XC=2;AC=0;AF=0	GT	0/1
Hsc_scaff027	1544716	.	G	.	480	PASS	DP=35;TD=36;BQ=39;MQ=52;QD=13;BC=6,3,26,0;QP=9,9,82,0;PC=46;IC=0;DC=0;XC=1;AC=0;AF=0	GT	0/1
Hsc_scaff027	1592040	.	C	.	656	PASS	DP=31;TD=63;BQ=33;MQ=20;QD=21;BC=1,27,1,2;QP=5,90,0,5;PC=50;IC=0;DC=0;XC=1;AC=0;AF=0	GT	0/1
Hsc_scaff028	100937	.	T	.	4996	PASS	DP=219;TD=244;BQ=40;MQ=38;QD=22;BC=14,31,0,174;QP=6,6,0,88;PC=254;IC=0;DC=0;XC=0;AC=0;AF=0	GT	0/1
Hsc_scaff028	175192	.	T	.	811	PASS	DP=40;TD=55;BQ=39;MQ=38;QD=20;BC=7,4,5,24;QP=4,5,5,86;PC=66;IC=0;DC=0;XC=2;AC=0;AF=0	GT	0/1
Hsc_scaff028	218325	.	G	.	988	PASS	DP=70;TD=98;BQ=38;MQ=50;QD=14;BC=1,10,52,7;QP=2,8,82,8;PC=89;IC=0;DC=0;XC=0;AC=0;AF=0	GT	0/1
Hsc_scaff028	250272	.	C	.	1771	PASS	DP=159;TD=214;BQ=39;MQ=56;QD=11;BC=22,122,0,15;QP=10,80,0,10;PC=191;IC=0;DC=0;XC=8;AC=0;AF=0	GT	0/1
Hsc_scaff028	289302	.	T	.	412	PASS	DP=78;TD=83;BQ=37;MQ=49;QD=5;BC=1,13,15,49;QP=1,12,12,75;PC=107;IC=0;DC=0;XC=0;AC=0;AF=0	GT	0/1
Hsc_scaff028	289670	.	T	.	956	PASS	DP=47;TD=82;BQ=39;MQ=60;QD=20;BC=3,3,0,41;QP=7,7,0,86;PC=85;IC=0;DC=0;XC=0;AC=0;AF=0	GT	0/1
Hsc_scaff028	345979	.	C	.	89	PASS	DP=78;TD=83;BQ=40;MQ=22;QD=1;BC=8,62,8,0;QP=14,72,14,0;PC=105;IC=0;DC=0;XC=0;AC=0;AF=0	GT	0/1
Hsc_scaff028	363581	.	A	.	1862	PASS	DP=86;TD=104;BQ=38;MQ=55;QD=21;BC=71,0,5,10;QP=88,0,6,6;PC=103;IC=0;DC=0;XC=0;AC=0;AF=0	GT	0/1
Hsc_scaff028	372297	.	T	.	940	PASS	DP=38;TD=48;BQ=38;MQ=57;QD=24;BC=2,2,0,34;QP=5,5,0,90;PC=63;IC=0;DC=0;XC=2;AC=0;AF=0	GT	0/1
Hsc_scaff028	407213	.	A	.	2215	PASS	DP=152;TD=165;BQ=39;MQ=59;QD=14;BC=121,16,0,15;QP=82,9,0,9;PC=170;IC=0;DC=0;XC=1;AC=0;AF=0	GT	0/1
Hsc_scaff028	427385	.	A	.	2290	PASS	DP=92;TD=99;BQ=39;MQ=52;QD=24;BC=82,5,0,5;QP=90,5,0,5;PC=148;IC=5;DC=0;XC=4;AC=0;AF=0	GT	0/1
Hsc_scaff028	468950	.	G	.	231	PASS	DP=91;TD=130;BQ=26;MQ=52;QD=5;BC=0,2,37,5;QP=0,8,84,8;PC=127;IC=6;DC=47;XC=7;AC=0;AF=0	GT	0/1
Hsc_scaff028	477366	.	G	.	1751	PASS	DP=113;TD=125;BQ=36;MQ=48;QD=15;BC=9,0,88,16;QP=8,0,84,8;PC=143;IC=0;DC=0;XC=1;AC=0;AF=0	GT	0/1
Hsc_scaff028	616782	.	C	.	2347	PASS	DP=119;TD=123;BQ=39;MQ=60;QD=19;BC=9,102,8,0;QP=7,86,7,0;PC=139;IC=0;DC=0;XC=1;AC=0;AF=0	GT	0/1
Hsc_scaff028	710190	.	G	.	500	PASS	DP=34;TD=40;BQ=26;MQ=50;QD=14;BC=5,3,26,0;QP=6,6,87,0;PC=107;IC=0;DC=0;XC=0;AC=0;AF=0	GT	0/1
Hsc_scaff028	839273	.	A	.	701	PASS	DP=51;TD=53;BQ=39;MQ=55;QD=13;BC=37,8,6,0;QP=82,9,9,0;PC=138;IC=0;DC=0;XC=0;AC=0;AF=0	GT	0/1
Hsc_scaff028	957690	.	C	.	1843	PASS	DP=108;TD=134;BQ=40;MQ=34;QD=17;BC=15,83,10,0;QP=8,84,8,0;PC=190;IC=0;DC=0;XC=0;AC=0;AF=0	GT	0/1
Hsc_scaff028	1133992	.	T	.	645	PASS	DP=47;TD=55;BQ=38;MQ=59;QD=13;BC=4,4,0,39;QP=9,9,0,82;PC=118;IC=4;DC=0;XC=0;AC=0;AF=0	GT	0/1
Hsc_scaff028	1208410	.	A	.	1156	PASS	DP=80;TD=117;BQ=40;MQ=53;QD=14;BC=58,9,0,13;QP=82,9,0,9;PC=175;IC=0;DC=0;XC=2;AC=0;AF=0	GT	0/1
Hsc_scaff028	1208429	.	A	.	1765	PASS	DP=75;TD=112;BQ=40;MQ=53;QD=23;BC=61,5,9,0;QP=88,6,6,0;PC=172;IC=0;DC=0;XC=0;AC=0;AF=0	GT	0/1
Hsc_scaff028	1261901	.	T	.	650	PASS	DP=49;TD=63;BQ=37;MQ=32;QD=13;BC=12,0,7,30;QP=9,0,9,82;PC=129;IC=0;DC=0;XC=0;AC=0;AF=0	GT	0/1
Hsc_scaff028	1279223	.	T	.	1279	PASS	DP=52;TD=55;BQ=38;MQ=49;QD=24;BC=7,4,0,41;QP=5,5,0,90;PC=126;IC=0;DC=0;XC=0;AC=0;AF=0	GT	0/1
Hsc_scaff028	1286888	.	A	.	1038	PASS	DP=42;TD=63;BQ=38;MQ=33;QD=24;BC=37,3,0,2;QP=90,5,0,5;PC=125;IC=0;DC=0;XC=0;AC=0;AF=0	GT	0/1
Hsc_scaff028	1317333	.	T	.	891	PASS	DP=72;TD=100;BQ=40;MQ=54;QD=12;BC=9,0,7,56;QP=10,0,10,80;PC=142;IC=0;DC=0;XC=0;AC=0;AF=0	GT	0/1
Hsc_scaff028	1331398	.	G	.	1681	PASS	DP=65;TD=328;BQ=40;MQ=25;QD=25;BC=3,0,60,2;QP=5,0,90,5;PC=141;IC=0;DC=0;XC=21;AC=0;AF=0	GT	0/1
Hsc_scaff028	1354329	.	A	.	7370	PASS	DP=301;TD=589;BQ=39;MQ=45;QD=24;BC=243,29,29,0;QP=89,5,5,0;PC=466;IC=0;DC=0;XC=20;AC=0;AF=0	GT	0/1
Hsc_scaff028	1355106	.	C	.	19279	PASS	DP=752;TD=2340;BQ=39;MQ=29;QD=25;BC=37,664,1,50;QP=5,90,0,5;PC=840;IC=0;DC=0;XC=0;AC=0;AF=0	GT	0/1
Hsc_scaff028	1456313	.	T	.	1401	PASS	DP=61;TD=68;BQ=37;MQ=0;QD=22;BC=3,0,3,55;QP=5,0,5,89;PC=67;IC=0;DC=0;XC=0;AC=0;AF=0	GT	0/1
Hsc_scaff028	1459794	.	A	.	5636	PASS	DP=268;TD=379;BQ=39;MQ=17;QD=21;BC=179,0,5,78;QP=87,0,6,6;PC=188;IC=0;DC=6;XC=0;AC=0;AF=0	GT	0/1
Hsc_scaff028	1483051	.	T	.	592	PASS	DP=30;TD=71;BQ=30;MQ=33;QD=19;BC=2,3,1,24;QP=4,1,4,90;PC=45;IC=0;DC=0;XC=2;AC=0;AF=0	GT	0/1
Hsc_scaff028	1483446	.	G	.	645	PASS	DP=36;TD=72;BQ=28;MQ=25;QD=17;BC=4,2,30,0;QP=5,5,90,0;PC=93;IC=0;DC=0;XC=6;AC=0;AF=0	GT	0/1
Hsc_scaff029	25338	.	G	.	990	PASS	DP=170;TD=197;BQ=37;MQ=53;QD=5;BC=1,20,132,17;QP=0,12,76,12;PC=215;IC=0;DC=0;XC=1;AC=0;AF=0	GT	0/1
Hsc_scaff029	26873	.	G	.	2913	PASS	DP=128;TD=165;BQ=40;MQ=60;QD=22;BC=8,8,112,0;QP=6,6,88,0;PC=173;IC=0;DC=0;XC=0;AC=0;AF=0	GT	0/1
Hsc_scaff029	65785	.	T	.	815	PASS	DP=93;TD=94;BQ=39;MQ=60;QD=8;BC=1,10,10,72;QP=0,11,11,78;PC=128;IC=0;DC=0;XC=0;AC=0;AF=0	GT	0/1
Hsc_scaff029	69925	.	T	.	1773	PASS	DP=70;TD=101;BQ=39;MQ=59;QD=25;BC=0,4,3,63;QP=0,5,5,90;PC=101;IC=0;DC=0;XC=2;AC=0;AF=0	GT	0/1
Hsc_scaff029	92313	.	C	.	1373	PASS	DP=65;TD=109;BQ=38;MQ=42;QD=21;BC=2,51,9,3;QP=4,87,5,5;PC=85;IC=1;DC=0;XC=6;AC=0;AF=0	GT	0/1
Hsc_scaff029	98973	.	T	.	134	PASS	DP=48;TD=80;BQ=39;MQ=56;QD=2;BC=8,6,0,34;QP=13,13,0,74;PC=84;IC=0;DC=0;XC=2;AC=0;AF=0	GT	0/1
Hsc_scaff029	101984	.	T	.	564	PASS	DP=34;TD=41;BQ=26;MQ=55;QD=16;BC=0,2,4,28;QP=0,5,5,90;PC=70;IC=0;DC=0;XC=0;AC=0;AF=0	GT	0/1
Hsc_scaff029	171012	.	G	.	987	PASS	DP=73;TD=83;BQ=38;MQ=51;QD=13;BC=10,8,55,0;QP=9,9,82,0;PC=90;IC=0;DC=0;XC=0;AC=0;AF=0	GT	0/1
Hsc_scaff029	173768	.	T	.	588	PASS	DP=64;TD=104;BQ=40;MQ=37;QD=9;BC=13,9,0,42;QP=11,11,0,78;PC=95;IC=0;DC=0;XC=3;AC=0;AF=0	GT	0/1
Hsc_scaff029	179180	.	A	.	508	PASS	DP=30;TD=42;BQ=27;MQ=12;QD=16;BC=28,0,1,1;QP=89,0,5,5;PC=45;IC=0;DC=0;XC=0;AC=0;AF=0	GT	0/1
Hsc_scaff029	195971	.	C	.	1821	PASS	DP=175;TD=316;BQ=39;MQ=56;QD=10;BC=24,132,0,17;QP=10,79,0,10;PC=228;IC=0;DC=2;XC=3;AC=0;AF=0	GT	0/1
Hsc_scaff029	336206	.	T	.	158	PASS	DP=57;TD=64;BQ=37;MQ=57;QD=2;BC=7,7,1,42;QP=13,13,1,73;PC=66;IC=0;DC=0;XC=0;AC=0;AF=0	GT	0/1
Hsc_scaff029	393777	.	A	.	737	PASS	DP=43;TD=64;BQ=38;MQ=36;QD=17;BC=36,4,0,3;QP=84,8,0,8;PC=58;IC=0;DC=0;XC=7;AC=0;AF=0	GT	0/1
Hsc_scaff029	489677	.	A	.	2069	PASS	DP=136;TD=171;BQ=40;MQ=58;QD=15;BC=112,0,12,12;QP=82,0,9,9;PC=159;IC=0;DC=0;XC=0;AC=0;AF=0	GT	0/1
Hsc_scaff029	666425	.	C	.	1462	PASS	DP=77;TD=100;BQ=34;MQ=56;QD=18;BC=0,67,5,5;QP=0,87,6,6;PC=107;IC=0;DC=0;XC=0;AC=0;AF=0	GT	0/1
Hsc_scaff029	701066	.	T	.	90	PASS	DP=112;TD=118;BQ=38;MQ=60;QD=0;BC=16,15,1,80;QP=14,14,0,72;PC=135;IC=0;DC=0;XC=1;AC=0;AF=0	GT	0/1
Hsc_scaff029	744525	.	T	.	2792	PASS	DP=135;TD=242;BQ=36;MQ=53;QD=20;BC=9,7,1,118;QP=6,6,0,88;PC=182;IC=0;DC=0;XC=2;AC=0;AF=0	GT	0/1
Hsc_scaff029	935242	.	A	.	500	PASS	DP=36;TD=63;BQ=23;MQ=56;QD=13;BC=29,2,3,2;QP=89,3,4,4;PC=83;IC=0;DC=0;XC=0;AC=0;AF=0	GT	0/1
Hsc_scaff029	943215	.	G	.	2974	PASS	DP=133;TD=141;BQ=36;MQ=53;QD=22;BC=7,13,113,0;QP=5,5,89,0;PC=128;IC=0;DC=0;XC=0;AC=0;AF=0	GT	0/1
Hsc_scaff029	975012	.	G	.	712	PASS	DP=88;TD=91;BQ=38;MQ=58;QD=8;BC=10,0,66,11;QP=11,0,78,11;PC=111;IC=7;DC=1;XC=0;AC=0;AF=0	GT	0/1
Hsc_scaff029	1026040	.	C	.	480	PASS	DP=30;TD=45;BQ=25;MQ=48;QD=16;BC=1,26,1,2;QP=2,90,4,4;PC=52;IC=0;DC=0;XC=0;AC=0;AF=0	GT	0/1
Hsc_scaff029	1095937	.	T	.	649	PASS	DP=42;TD=45;BQ=24;MQ=51;QD=15;BC=3,0,4,35;QP=5,0,5,90;PC=72;IC=0;DC=0;XC=0;AC=0;AF=0	GT	0/1
Hsc_scaff029	1120884	.	G	.	8097	PASS	DP=576;TD=665;BQ=39;MQ=43;QD=14;BC=57,47,471,1;QP=9,9,82,0;PC=644;IC=0;DC=0;XC=9;AC=0;AF=0	GT	0/1
Hsc_scaff029	1183179	.	A	.	1246	PASS	DP=113;TD=115;BQ=39;MQ=60;QD=11;BC=89,1,12,11;QP=79,0,10,10;PC=143;IC=0;DC=0;XC=1;AC=0;AF=0	GT	0/1
Hsc_scaff029	1209789	.	T	.	455	PASS	DP=35;TD=38;BQ=22;MQ=53;QD=13;BC=3,1,3,28;QP=5,2,5,88;PC=50;IC=0;DC=0;XC=1;AC=0;AF=0	GT	0/1
Hsc_scaff029	1261625	.	G	.	916	PASS	DP=83;TD=104;BQ=39;MQ=54;QD=11;BC=0,14,60,9;QP=0,10,80,10;PC=100;IC=0;DC=0;XC=0;AC=0;AF=0	GT	0/1
Hsc_scaff029	1334405	.	C	.	2707	PASS	DP=159;TD=176;BQ=40;MQ=53;QD=17;BC=0,130,11,18;QP=0,84,8,8;PC=194;IC=0;DC=0;XC=1;AC=0;AF=0	GT	0/1
Hsc_scaff029	1364010	.	T	.	1108	PASS	DP=44;TD=67;BQ=39;MQ=58;QD=25;BC=3,0,2,39;QP=5,0,5,90;PC=69;IC=0;DC=0;XC=2;AC=0;AF=0	GT	0/1
Hsc_scaff029	1374773	.	G	.	1359	PASS	DP=60;TD=99;BQ=39;MQ=36;QD=22;BC=8,4,48,0;QP=6,6,88,0;PC=85;IC=0;DC=0;XC=0;AC=0;AF=0	GT	0/1
Hsc_scaff029	1410148	.	T	.	557	PASS	DP=53;TD=101;BQ=24;MQ=57;QD=10;BC=6,0,8,39;QP=8,0,8,84;PC=88;IC=0;DC=0;XC=0;AC=0;AF=0	GT	0/1
Hsc_scaff029	1499144	.	C	.	734	PASS	DP=52;TD=165;BQ=39;MQ=29;QD=14;BC=4,44,0,4;QP=9,82,0,9;PC=61;IC=0;DC=0;XC=0;AC=0;AF=0	GT	0/1
Hsc_scaff029	1509158	.	A	.	429	PASS	DP=35;TD=114;BQ=35;MQ=38;QD=12;BC=26,0,5,3;QP=82,0,9,9;PC=36;IC=0;DC=1;XC=1;AC=0;AF=0	GT	0/1
Hsc_scaff030	138474	.	C	.	557	PASS	DP=31;TD=50;BQ=36;MQ=44;QD=17;BC=6,20,5,0;QP=7,86,7,0;PC=40;IC=0;DC=0;XC=0;AC=0;AF=0	GT	0/1
Hsc_scaff030	247043	.	C	.	4596	PASS	DP=239;TD=247;BQ=38;MQ=30;QD=20;BC=44,172,0,9;QP=6,88,0,6;PC=276;IC=0;DC=14;XC=0;AC=0;AF=0	GT	0/1
Hsc_scaff030	259827	.	A	.	15175	PASS	DP=894;TD=913;BQ=39;MQ=35;QD=16;BC=756,1,71,66;QP=84,0,8,8;PC=1075;IC=0;DC=0;XC=0;AC=0;AF=0	GT	0/1
Hsc_scaff030	285585	.	A	.	197	PASS	DP=179;TD=201;BQ=39;MQ=56;QD=1;BC=124,30,25,0;QP=72,14,14,0;PC=207;IC=0;DC=0;XC=0;AC=0;AF=0	GT	0/1
Hsc_scaff030	307768	.	A	.	988	PASS	DP=44;TD=49;BQ=38;MQ=8;QD=22;BC=42,1,0,1;QP=88,6,0,6;PC=149;IC=0;DC=0;XC=1;AC=0;AF=0	GT	0/1
Hsc_scaff030	312758	.	G	.	5535	PASS	DP=227;TD=300;BQ=37;MQ=48;QD=24;BC=0,18,197,12;QP=0,5,90,5;PC=295;IC=0;DC=0;XC=0;AC=0;AF=0	GT	0/1
Hsc_scaff030	315987	.	A	.	6377	PASS	DP=290;TD=522;BQ=39;MQ=55;QD=21;BC=246,18,0,26;QP=88,6,0,6;PC=447;IC=0;DC=0;XC=1;AC=0;AF=0	GT	0/1
Hsc_scaff030	521228	.	C	.	2250	PASS	DP=99;TD=107;BQ=38;MQ=49;QD=22;BC=0,80,12,7;QP=0,88,6,6;PC=124;IC=0;DC=0;XC=1;AC=0;AF=0	GT	0/1
Hsc_scaff030	630980	.	T	.	1065	PASS	DP=51;TD=86;BQ=32;MQ=57;QD=20;BC=5,2,1,43;QP=5,5,1,90;PC=86;IC=0;DC=0;XC=0;AC=0;AF=0	GT	0/1
Hsc_scaff030	660589	.	T	.	4850	PASS	DP=336;TD=491;BQ=39;MQ=46;QD=14;BC=32,0,34,270;QP=9,0,9,82;PC=395;IC=0;DC=0;XC=4;AC=0;AF=0	GT	0/1
Hsc_scaff030	661629	.	C	.	1143	PASS	DP=50;TD=97;BQ=39;MQ=60;QD=22;BC=3,44,3,0;QP=6,88,6,0;PC=79;IC=0;DC=0;XC=1;AC=0;AF=0	GT	0/1
Hsc_scaff030	765581	.	T	.	1309	PASS	DP=162;TD=201;BQ=38;MQ=56;QD=8;BC=0,17,23,122;QP=0,11,11,77;PC=226;IC=0;DC=0;XC=0;AC=0;AF=0	GT	0/1
Hsc_scaff030	899638	.	T	.	1520	PASS	DP=161;TD=247;BQ=39;MQ=51;QD=9;BC=0,21,15,124;QP=0,11,11,78;PC=186;IC=0;DC=1;XC=0;AC=0;AF=0	GT	0/1
Hsc_scaff030	949169	.	A	.	3576	PASS	DP=178;TD=196;BQ=39;MQ=25;QD=20;BC=130,22,6,20;QP=86,6,2,6;PC=202;IC=0;DC=0;XC=0;AC=0;AF=0	GT	0/1
Hsc_scaff030	962646	.	A	.	1389	PASS	DP=121;TD=134;BQ=39;MQ=57;QD=16;BC=74,0,4,4;QP=90,0,5,5;PC=149;IC=35;DC=39;XC=0;AC=0;AF=0	GT	0/1
Hsc_scaff030	978297	.	A	.	1007	PASS	DP=90;TD=150;BQ=38;MQ=55;QD=11;BC=65,13,12,0;QP=80,10,10,0;PC=124;IC=0;DC=0;XC=1;AC=0;AF=0	GT	0/1
Hsc_scaff030	1148273	.	A	.	4998	PASS	DP=308;TD=344;BQ=37;MQ=20;QD=16;BC=269,20,19,0;QP=84,8,8,0;PC=361;IC=0;DC=0;XC=0;AC=0;AF=0	GT	0/1
Hsc_scaff030	1271638	.	T	.	1186	PASS	DP=45;TD=49;BQ=41;MQ=33;QD=26;BC=5,4,0,36;QP=5,5,0,90;PC=67;IC=4;DC=0;XC=1;AC=0;AF=0	GT	0/1
Hsc_scaff031	607231	.	T	.	580	PASS	DP=48;TD=62;BQ=19;MQ=48;QD=12;BC=3,0,4,41;QP=5,0,5,90;PC=76;IC=0;DC=0;XC=0;AC=0;AF=0	GT	0/1
Hsc_scaff031	723465	.	G	.	2064	PASS	DP=89;TD=101;BQ=37;MQ=59;QD=23;BC=5,0,78,6;QP=5,0,89,5;PC=137;IC=0;DC=0;XC=10;AC=0;AF=0	GT	0/1
Hsc_scaff031	898467	.	A	.	755	PASS	DP=31;TD=37;BQ=38;MQ=33;QD=24;BC=25,2,0,4;QP=90,5,0,5;PC=70;IC=0;DC=0;XC=0;AC=0;AF=0	GT	0/1
Hsc_scaff031	916976	.	C	.	3838	PASS	DP=229;TD=315;BQ=39;MQ=30;QD=16;BC=0,169,27,33;QP=0,84,8,8;PC=266;IC=0;DC=0;XC=0;AC=0;AF=0	GT	0/1
Hsc_scaff031	983147	.	G	.	794	PASS	DP=40;TD=107;BQ=33;MQ=34;QD=19;BC=2,4,26,8;QP=1,5,89,5;PC=89;IC=0;DC=0;XC=0;AC=0;AF=0	GT	0/1
Hsc_scaff031	1124903	.	C	.	1	PASS	DP=78;TD=116;BQ=36;MQ=55;QD=0;BC=12,52,0,14;QP=14,71,0,14;PC=133;IC=0;DC=0;XC=0;AC=0;AF=0	GT	0/1
Hsc_scaff031	1139504	.	C	.	401	PASS	DP=98;TD=108;BQ=39;MQ=58;QD=4;BC=0,74,12,12;QP=0,74,13,13;PC=137;IC=0;DC=0;XC=5;AC=0;AF=0	GT	0/1
Hsc_scaff031	1150337	.	G	.	414	PASS	DP=58;TD=86;BQ=39;MQ=54;QD=7;BC=9,0,42,7;QP=12,0,77,12;PC=111;IC=0;DC=0;XC=2;AC=0;AF=0	GT	0/1
Hsc_scaff031	1169791	.	C	.	2097	PASS	DP=200;TD=241;BQ=38;MQ=51;QD=10;BC=18,153,28,1;QP=10,79,10,0;PC=265;IC=0;DC=0;XC=0;AC=0;AF=0	GT	0/1
Hsc_scaff031	1253391	.	A	.	1155	PASS	DP=96;TD=136;BQ=40;MQ=52;QD=12;BC=70,0,9,17;QP=80,0,10,10;PC=121;IC=0;DC=0;XC=0;AC=0;AF=0	GT	0/1
Hsc_scaff031	1263495	.	G	.	3339	PASS	DP=285;TD=303;BQ=39;MQ=52;QD=11;BC=24,30,231,0;QP=10,10,80,0;PC=366;IC=0;DC=0;XC=0;AC=0;AF=0	GT	0/1
Hsc_scaff031	1283475	.	A	.	587	PASS	DP=37;TD=43;BQ=28;MQ=58;QD=15;BC=30,4,3,0;QP=88,6,6,0;PC=70;IC=0;DC=0;XC=1;AC=0;AF=0	GT	0/1
Hsc_scaff031	1394116	.	C	.	951	PASS	DP=39;TD=75;BQ=39;MQ=39;QD=24;BC=2,33,0,4;QP=5,89,0,5;PC=46;IC=0;DC=0;XC=0;AC=0;AF=0	GT	0/1
Hsc_scaff032	54871	.	C	.	3253	PASS	DP=191;TD=366;BQ=39;MQ=60;QD=17;BC=0,161,14,16;QP=0,84,8,8;PC=271;IC=0;DC=0;XC=19;AC=0;AF=0	GT	0/1
Hsc_scaff032	62604	.	G	.	1463	PASS	DP=73;TD=98;BQ=36;MQ=42;QD=20;BC=4,0,64,5;QP=6,0,87,6;PC=96;IC=0;DC=0;XC=0;AC=0;AF=0	GT	0/1
Hsc_scaff032	83964	.	T	.	126	PASS	DP=100;TD=110;BQ=39;MQ=56;QD=1;BC=0,13,20,67;QP=0,14,14,72;PC=120;IC=0;DC=0;XC=0;AC=0;AF=0	GT	0/1
Hsc_scaff032	94870	.	A	.	975	PASS	DP=93;TD=146;BQ=38;MQ=59;QD=10;BC=74,9,9,1;QP=79,10,10,1;PC=139;IC=0;DC=0;XC=3;AC=0;AF=0	GT	0/1
Hsc_scaff032	110462	.	G	.	1928	PASS	DP=86;TD=92;BQ=39;MQ=55;QD=22;BC=0,7,73,6;QP=0,6,88,6;PC=108;IC=6;DC=0;XC=6;AC=0;AF=0	GT	0/1
Hsc_scaff032	206096	.	T	.	1360	PASS	DP=73;TD=89;BQ=41;MQ=59;QD=18;BC=6,6,0,61;QP=8,8,0,85;PC=92;IC=0;DC=0;XC=0;AC=0;AF=0	GT	0/1
Hsc_scaff032	252246	.	G	.	1666	PASS	DP=89;TD=94;BQ=28;MQ=58;QD=18;BC=6,0,76,7;QP=5,0,90,5;PC=136;IC=0;DC=0;XC=5;AC=0;AF=0	GT	0/1
Hsc_scaff032	287251	.	A	.	1271	PASS	DP=111;TD=130;BQ=40;MQ=59;QD=11;BC=87,13,0,11;QP=80,10,0,10;PC=129;IC=0;DC=0;XC=0;AC=0;AF=0	GT	0/1
Hsc_scaff032	334566	.	C	.	3370	PASS	DP=131;TD=138;BQ=40;MQ=60;QD=25;BC=7,118,0,6;QP=5,90,0,5;PC=154;IC=0;DC=0;XC=2;AC=0;AF=0	GT	0/1
Hsc_scaff032	335319	.	C	.	1129	PASS	DP=101;TD=105;BQ=38;MQ=59;QD=12;BC=2,72,8,8;QP=1,82,9,9;PC=111;IC=0;DC=11;XC=1;AC=0;AF=0	GT	0/1
Hsc_scaff032	418454	.	T	.	1970	PASS	DP=142;TD=168;BQ=40;MQ=55;QD=13;BC=13,0,14,115;QP=9,0,9,81;PC=185;IC=0;DC=0;XC=1;AC=0;AF=0	GT	0/1
Hsc_scaff032	431043	.	T	.	1113	PASS	DP=139;TD=144;BQ=36;MQ=50;QD=8;BC=0,19,26,94;QP=0,11,11,78;PC=156;IC=0;DC=0;XC=0;AC=0;AF=0	GT	0/1
Hsc_scaff032	495015	.	C	.	2993	PASS	DP=212;TD=214;BQ=38;MQ=60;QD=14;BC=17,174,0,21;QP=9,82,0,9;PC=266;IC=0;DC=0;XC=0;AC=0;AF=0	GT	0/1
Hsc_scaff032	501365	.	T	.	156	PASS	DP=60;TD=64;BQ=36;MQ=29;QD=2;BC=9,0,12,39;QP=13,0,13,73;PC=81;IC=0;DC=0;XC=1;AC=0;AF=0	GT	0/1
Hsc_scaff032	542361	.	T	.	1240	PASS	DP=90;TD=126;BQ=38;MQ=54;QD=13;BC=7,9,0,74;QP=9,9,0,82;PC=125;IC=1;DC=0;XC=1;AC=0;AF=0	GT	0/1
Hsc_scaff032	544755	.	G	.	1882	PASS	DP=98;TD=134;BQ=39;MQ=57;QD=19;BC=10,0,80,8;QP=7,0,86,7;PC=124;IC=0;DC=0;XC=18;AC=0;AF=0	GT	0/1
Hsc_scaff032	576859	.	T	.	1928	PASS	DP=96;TD=110;BQ=40;MQ=60;QD=21;BC=6,5,0,79;QP=6,6,0,88;PC=129;IC=0;DC=6;XC=0;AC=0;AF=0	GT	0/1
Hsc_scaff032	608504	.	C	.	996	PASS	DP=65;TD=89;BQ=39;MQ=51;QD=15;BC=6,46,0,13;QP=9,83,0,9;PC=89;IC=0;DC=0;XC=2;AC=0;AF=0	GT	0/1
Hsc_scaff032	647718	.	T	.	1120	PASS	DP=113;TD=139;BQ=39;MQ=53;QD=9;BC=13,15,0,85;QP=11,11,0,79;PC=162;IC=0;DC=0;XC=1;AC=0;AF=0	GT	0/1
Hsc_scaff032	662463	.	G	.	39	PASS	DP=104;TD=177;BQ=39;MQ=31;QD=0;BC=16,0,76,12;QP=14,0,72,14;PC=120;IC=0;DC=0;XC=0;AC=0;AF=0	GT	0/1
Hsc_scaff032	680059	.	T	.	299	PASS	DP=36;TD=64;BQ=21;MQ=44;QD=8;BC=3,3,2,28;QP=6,6,6,82;PC=80;IC=0;DC=0;XC=2;AC=0;AF=0	GT	0/1
Hsc_scaff032	684330	.	A	.	948	PASS	DP=84;TD=101;BQ=38;MQ=59;QD=11;BC=66,0,9,9;QP=80,0,10,10;PC=102;IC=0;DC=0;XC=0;AC=0;AF=0	GT	0/1
Hsc_scaff032	721982	.	C	.	2132	PASS	DP=99;TD=113;BQ=38;MQ=60;QD=21;BC=6,87,6,0;QP=6,87,6,0;PC=127;IC=0;DC=0;XC=0;AC=0;AF=0	GT	0/1
Hsc_scaff032	731265	.	G	.	1980	PASS	DP=89;TD=94;BQ=38;MQ=58;QD=22;BC=7,0,77,5;QP=6,0,88,6;PC=108;IC=0;DC=0;XC=3;AC=0;AF=0	GT	0/1
Hsc_scaff032	733885	.	T	.	2784	PASS	DP=104;TD=138;BQ=41;MQ=59;QD=26;BC=6,5,0,93;QP=5,5,0,90;PC=125;IC=0;DC=0;XC=3;AC=0;AF=0	GT	0/1
Hsc_scaff032	856561	.	G	.	977	PASS	DP=42;TD=68;BQ=36;MQ=51;QD=23;BC=3,2,37,0;QP=5,5,90,0;PC=71;IC=0;DC=0;XC=5;AC=0;AF=0	GT	0/1
Hsc_scaff032	860978	.	T	.	602	PASS	DP=41;TD=91;BQ=31;MQ=50;QD=14;BC=4,2,2,33;QP=7,7,2,85;PC=113;IC=4;DC=0;XC=0;AC=0;AF=0	GT	0/1
Hsc_scaff032	934509	.	G	.	2383	PASS	DP=125;TD=136;BQ=38;MQ=58;QD=19;BC=10,8,107,0;QP=7,7,86,0;PC=153;IC=0;DC=0;XC=1;AC=0;AF=0	GT	0/1
Hsc_scaff032	1025826	.	A	.	989	PASS	DP=69;TD=104;BQ=38;MQ=57;QD=14;BC=55,8,6,0;QP=82,9,9,0;PC=99;IC=0;DC=0;XC=1;AC=0;AF=0	GT	0/1
Hsc_scaff032	1061698	.	A	.	698	PASS	DP=37;TD=73;BQ=37;MQ=48;QD=18;BC=30,4,0,3;QP=86,7,0,7;PC=72;IC=0;DC=0;XC=5;AC=0;AF=0	GT	0/1
Hsc_scaff032	1076579	.	A	.	1619	PASS	DP=114;TD=165;BQ=39;MQ=51;QD=14;BC=89,13,0,12;QP=82,9,0,9;PC=165;IC=0;DC=0;XC=3;AC=0;AF=0	GT	0/1
Hsc_scaff032	1105216	.	C	.	1163	PASS	DP=87;TD=108;BQ=38;MQ=43;QD=13;BC=2,71,6,8;QP=1,81,9,9;PC=125;IC=0;DC=0;XC=1;AC=0;AF=0	GT	0/1
Hsc_scaff032	1110208	.	A	.	1840	PASS	DP=74;TD=180;BQ=40;MQ=53;QD=24;BC=63,0,6,5;QP=89,0,5,5;PC=117;IC=0;DC=0;XC=4;AC=0;AF=0	GT	0/1
Hsc_scaff032	1118726	.	A	.	2039	PASS	DP=114;TD=316;BQ=39;MQ=46;QD=17;BC=88,8,18,0;QP=85,8,8,0;PC=160;IC=0;DC=0;XC=8;AC=0;AF=0	GT	0/1
Hsc_scaff032	1170386	.	C	.	672	PASS	DP=78;TD=103;BQ=39;MQ=55;QD=8;BC=0,60,9,9;QP=0,78,11,11;PC=100;IC=0;DC=0;XC=1;AC=0;AF=0	GT	0/1
Hsc_scaff032	1178788	.	T	.	1810	PASS	DP=102;TD=126;BQ=39;MQ=55;QD=17;BC=7,0,7,88;QP=8,0,8,85;PC=135;IC=0;DC=0;XC=2;AC=0;AF=0	GT	0/1
Hsc_scaff032	1191448	.	A	.	2377	PASS	DP=116;TD=132;BQ=36;MQ=55;QD=20;BC=93,0,11,12;QP=88,0,6,6;PC=140;IC=0;DC=0;XC=0;AC=0;AF=0	GT	0/1
Hsc_scaff032	1209536	.	T	.	1256	PASS	DP=55;TD=111;BQ=40;MQ=31;QD=22;BC=0,8,4,43;QP=0,6,6,88;PC=75;IC=0;DC=0;XC=0;AC=0;AF=0	GT	0/1
Hsc_scaff032	1220242	.	C	.	2198	PASS	DP=86;TD=99;BQ=39;MQ=56;QD=25;BC=4,75,7,0;QP=5,90,5,0;PC=114;IC=0;DC=0;XC=0;AC=0;AF=0	GT	0/1
Hsc_scaff032	1220623	.	T	.	1608	PASS	DP=93;TD=142;BQ=39;MQ=52;QD=17;BC=7,7,0,79;QP=8,8,0,84;PC=104;IC=0;DC=0;XC=3;AC=0;AF=0	GT	0/1
Hsc_scaff032	1224929	.	G	.	1389	PASS	DP=57;TD=117;BQ=38;MQ=50;QD=24;BC=0,7,47,3;QP=0,5,90,5;PC=68;IC=0;DC=0;XC=13;AC=0;AF=0	GT	0/1
Hsc_scaff032	1226879	.	G	.	2592	PASS	DP=155;TD=425;BQ=39;MQ=36;QD=17;BC=24,0,111,14;QP=8,0,85,8;PC=178;IC=0;DC=6;XC=3;AC=0;AF=0	GT	0/1
Hsc_scaff032	1231231	.	G	.	1722	PASS	DP=119;TD=126;BQ=39;MQ=59;QD=14;BC=0,11,97,11;QP=0,9,82,9;PC=141;IC=0;DC=0;XC=0;AC=0;AF=0	GT	0/1
Hsc_scaff032	1252431	.	A	.	850	PASS	DP=52;TD=84;BQ=25;MQ=40;QD=16;BC=44,4,0,4;QP=90,5,0,5;PC=67;IC=0;DC=0;XC=1;AC=0;AF=0	GT	0/1
Hsc_scaff032	1260389	.	T	.	2721	PASS	DP=116;TD=193;BQ=40;MQ=56;QD=23;BC=7,9,0,100;QP=6,6,0,88;PC=172;IC=0;DC=0;XC=2;AC=0;AF=0	GT	0/1
Hsc_scaff032	1280491	.	G	.	990	PASS	DP=90;TD=124;BQ=39;MQ=59;QD=11;BC=11,9,70,0;QP=10,10,80,0;PC=150;IC=0;DC=0;XC=6;AC=0;AF=0	GT	0/1
Hsc_scaff032	1286511	.	C	.	816	PASS	DP=36;TD=83;BQ=38;MQ=59;QD=22;BC=0,32,2,2;QP=0,89,6,6;PC=65;IC=2;DC=0;XC=0;AC=0;AF=0	GT	0/1
Hsc_scaff032	1292747	.	T	.	263	PASS	DP=33;TD=115;BQ=40;MQ=44;QD=7;BC=5,1,8,19;QP=11,2,11,77;PC=56;IC=0;DC=0;XC=1;AC=0;AF=0	GT	0/1
Hsc_scaff032	1312072	.	G	.	531	PASS	DP=60;TD=67;BQ=39;MQ=57;QD=8;BC=7,0,45,8;QP=11,0,78,11;PC=92;IC=0;DC=0;XC=0;AC=0;AF=0	GT	0/1
Hsc_scaff032	1314733	.	C	.	293	PASS	DP=45;TD=60;BQ=38;MQ=60;QD=6;BC=5,34,0,6;QP=12,76,0,12;PC=68;IC=0;DC=0;XC=0;AC=0;AF=0	GT	0/1
Hsc_scaff032	1325135	.	T	.	577	PASS	DP=62;TD=87;BQ=39;MQ=50;QD=9;BC=7,8,0,47;QP=11,11,0,78;PC=97;IC=0;DC=0;XC=0;AC=0;AF=0	GT	0/1
Hsc_scaff032	1341898	.	G	.	904	PASS	DP=40;TD=71;BQ=40;MQ=43;QD=22;BC=5,0,31,4;QP=6,0,88,6;PC=48;IC=0;DC=0;XC=2;AC=0;AF=0	GT	0/1
Hsc_scaff033	43151	.	A	.	1890	PASS	DP=92;TD=115;BQ=39;MQ=57;QD=20;BC=76,9,7,0;QP=86,7,7,0;PC=145;IC=0;DC=0;XC=0;AC=0;AF=0	GT	0/1
Hsc_scaff033	87384	.	C	.	3444	PASS	DP=146;TD=251;BQ=38;MQ=49;QD=23;BC=12,123,0,11;QP=5,89,0,5;PC=234;IC=0;DC=0;XC=0;AC=0;AF=0	GT	0/1
Hsc_scaff033	492175	.	T	.	1083	PASS	DP=41;TD=91;BQ=40;MQ=55;QD=26;BC=3,0,3,35;QP=5,0,5,90;PC=67;IC=0;DC=0;XC=8;AC=0;AF=0	GT	0/1
Hsc_scaff033	509799	.	A	.	2517	PASS	DP=121;TD=275;BQ=39;MQ=39;QD=20;BC=103,7,0,11;QP=87,7,0,7;PC=157;IC=0;DC=0;XC=2;AC=0;AF=0	GT	0/1
Hsc_scaff033	603790	.	C	.	969	PASS	DP=86;TD=89;BQ=39;MQ=54;QD=11;BC=1,64,14,7;QP=0,80,10,10;PC=122;IC=0;DC=0;XC=0;AC=0;AF=0	GT	0/1
Hsc_scaff033	643810	.	C	.	2369	PASS	DP=102;TD=115;BQ=40;MQ=58;QD=23;BC=6,90,0,6;QP=6,88,0,6;PC=128;IC=0;DC=0;XC=0;AC=0;AF=0	GT	0/1
Hsc_scaff033	748242	.	C	.	846	PASS	DP=37;TD=41;BQ=40;MQ=56;QD=22;BC=2,32,0,3;QP=6,88,0,6;PC=64;IC=0;DC=0;XC=0;AC=0;AF=0	GT	0/1
Hsc_scaff033	835206	.	C	.	2187	PASS	DP=85;TD=87;BQ=39;MQ=60;QD=25;BC=5,76,0,4;QP=5,90,0,5;PC=144;IC=0;DC=0;XC=1;AC=0;AF=0	GT	0/1
Hsc_scaff033	888260	.	A	.	588	PASS	DP=110;TD=123;BQ=37;MQ=60;QD=5;BC=85,0,12,13;QP=76,0,12,12;PC=161;IC=0;DC=0;XC=0;AC=0;AF=0	GT	0/1
Hsc_scaff033	909654	.	C	.	3983	PASS	DP=176;TD=220;BQ=39;MQ=19;QD=22;BC=0,152,16,8;QP=0,88,6,6;PC=267;IC=0;DC=0;XC=1;AC=0;AF=0	GT	0/1
Hsc_scaff033	939559	.	A	.	2929	PASS	DP=130;TD=135;BQ=39;MQ=56;QD=22;BC=109,0,12,9;QP=88,0,6,6;PC=169;IC=0;DC=0;XC=0;AC=0;AF=0	GT	0/1
Hsc_scaff033	949565	.	C	.	2426	PASS	DP=175;TD=190;BQ=40;MQ=14;QD=13;BC=13,121,0,41;QP=9,81,0,9;PC=225;IC=0;DC=0;XC=0;AC=0;AF=0	GT	0/1
Hsc_scaff033	949868	.	A	.	930	PASS	DP=116;TD=129;BQ=40;MQ=44;QD=8;BC=69,18,2,27;QP=77,11,1,11;PC=151;IC=0;DC=0;XC=0;AC=0;AF=0	GT	0/1
Hsc_scaff033	952269	.	G	.	2779	PASS	DP=109;TD=141;BQ=39;MQ=11;QD=25;BC=0,18,70,21;QP=0,5,90,5;PC=149;IC=0;DC=0;XC=0;AC=0;AF=0	GT	0/1
Hsc_scaff033	954390	.	A	.	3919	PASS	DP=157;TD=179;BQ=39;MQ=33;QD=24;BC=132,11,0,14;QP=90,5,0,5;PC=225;IC=0;DC=0;XC=0;AC=0;AF=0	GT	0/1
Hsc_scaff033	956498	.	C	.	2191	PASS	DP=133;TD=146;BQ=40;MQ=35;QD=16;BC=1,92,25,14;QP=0,84,8,8;PC=184;IC=0;DC=1;XC=3;AC=0;AF=0	GT	0/1
Hsc_scaff033	956537	.	T	.	2133	PASS	DP=129;TD=133;BQ=39;MQ=35;QD=16;BC=2,9,17,101;QP=0,8,8,84;PC=180;IC=0;DC=0;XC=0;AC=0;AF=0	GT	0/1
Hsc_scaff033	959311	.	G	.	5052	PASS	DP=206;TD=215;BQ=39;MQ=37;QD=24;BC=23,27,152,4;QP=5,5,89,1;PC=279;IC=0;DC=0;XC=0;AC=0;AF=0	GT	0/1
Hsc_scaff033	984071	.	T	.	1313	PASS	DP=50;TD=86;BQ=40;MQ=55;QD=26;BC=3,0,3,44;QP=5,0,5,90;PC=62;IC=0;DC=0;XC=2;AC=0;AF=0	GT	0/1
Hsc_scaff033	1080337	.	A	.	536	PASS	DP=35;TD=43;BQ=27;MQ=8;QD=15;BC=31,1,1,2;QP=88,6,0,6;PC=80;IC=0;DC=0;XC=0;AC=0;AF=0	GT	0/1
Hsc_scaff033	1125114	.	G	.	1303	PASS	DP=68;TD=81;BQ=39;MQ=41;QD=19;BC=0,10,49,9;QP=0,7,85,7;PC=101;IC=0;DC=0;XC=1;AC=0;AF=0	GT	0/1
Hsc_scaff033	1207208	.	G	.	1492	PASS	DP=64;TD=119;BQ=37;MQ=48;QD=23;BC=8,1,51,4;QP=5,1,89,5;PC=75;IC=0;DC=0;XC=2;AC=0;AF=0	GT	0/1
Hsc_scaff034	112711	.	C	.	1987	PASS	DP=128;TD=151;BQ=38;MQ=54;QD=15;BC=1,107,9,11;QP=0,83,8,8;PC=149;IC=0;DC=0;XC=1;AC=0;AF=0	GT	0/1
Hsc_scaff034	112979	.	A	.	2749	PASS	DP=142;TD=165;BQ=39;MQ=49;QD=19;BC=107,26,0,9;QP=86,7,0,7;PC=209;IC=0;DC=0;XC=2;AC=0;AF=0	GT	0/1
Hsc_scaff034	113075	.	G	.	4797	PASS	DP=195;TD=242;BQ=39;MQ=50;QD=24;BC=14,20,161,0;QP=5,5,90,0;PC=253;IC=0;DC=0;XC=1;AC=0;AF=0	GT	0/1
Hsc_scaff034	313852	.	G	.	6191	PASS	DP=239;TD=288;BQ=40;MQ=48;QD=25;BC=26,0,197,16;QP=5,0,90,5;PC=294;IC=0;DC=0;XC=0;AC=0;AF=0	GT	0/1
Hsc_scaff034	389362	.	A	.	10265	PASS	DP=490;TD=724;BQ=39;MQ=52;QD=20;BC=418,31,41,0;QP=87,7,7,0;PC=599;IC=40;DC=0;XC=19;AC=0;AF=0	GT	0/1
Hsc_scaff034	395460	.	G	.	390	PASS	DP=122;TD=138;BQ=36;MQ=59;QD=3;BC=16,16,90,0;QP=13,13,74,0;PC=151;IC=0;DC=0;XC=1;AC=0;AF=0	GT	0/1
Hsc_scaff034	398048	.	T	.	41	PASS	DP=79;TD=111;BQ=37;MQ=57;QD=0;BC=10,10,0,55;QP=14,14,0,72;PC=113;IC=0;DC=4;XC=3;AC=0;AF=0	GT	0/1
Hsc_scaff034	457788	.	C	.	1564	PASS	DP=107;TD=153;BQ=39;MQ=44;QD=14;BC=14,71,0,22;QP=9,82,0,9;PC=130;IC=0;DC=0;XC=0;AC=0;AF=0	GT	0/1
Hsc_scaff034	536207	.	G	.	1789	PASS	DP=74;TD=83;BQ=37;MQ=53;QD=24;BC=4,4,66,0;QP=5,5,90,0;PC=116;IC=0;DC=0;XC=0;AC=0;AF=0	GT	0/1
Hsc_scaff034	574732	.	A	.	768	PASS	DP=42;TD=92;BQ=41;MQ=51;QD=18;BC=30,5,7,0;QP=84,8,8,0;PC=64;IC=0;DC=0;XC=0;AC=0;AF=0	GT	0/1
Hsc_scaff034	579684	.	G	.	1389	PASS	DP=64;TD=164;BQ=39;MQ=33;QD=21;BC=8,0,52,4;QP=6,0,87,6;PC=94;IC=0;DC=0;XC=3;AC=0;AF=0	GT	0/1
Hsc_scaff034	601908	.	C	.	1096	PASS	DP=64;TD=82;BQ=38;MQ=54;QD=17;BC=0,50,8,6;QP=0,84,8,8;PC=98;IC=0;DC=0;XC=1;AC=0;AF=0	GT	0/1
Hsc_scaff034	609266	.	T	.	3137	PASS	DP=154;TD=159;BQ=40;MQ=60;QD=20;BC=12,10,0,132;QP=7,7,0,86;PC=184;IC=0;DC=0;XC=1;AC=0;AF=0	GT	0/1
Hsc_scaff034	766259	.	C	.	1879	PASS	DP=90;TD=134;BQ=39;MQ=53;QD=20;BC=9,75,6,0;QP=7,87,7,0;PC=104;IC=0;DC=0;XC=0;AC=0;AF=0	GT	0/1
Hsc_scaff034	772773	.	C	.	396	PASS	DP=143;TD=169;BQ=39;MQ=47;QD=2;BC=21,96,0,26;QP=13,73,0,13;PC=184;IC=0;DC=0;XC=1;AC=0;AF=0	GT	0/1
Hsc_scaff034	865611	.	A	.	1116	PASS	DP=60;TD=118;BQ=37;MQ=53;QD=18;BC=47,0,8,5;QP=86,0,7,7;PC=101;IC=0;DC=0;XC=7;AC=0;AF=0	GT	0/1
Hsc_scaff034	912402	.	G	.	938	PASS	DP=55;TD=86;BQ=38;MQ=52;QD=17;BC=8,0,41,6;QP=8,0,84,8;PC=105;IC=0;DC=0;XC=4;AC=0;AF=0	GT	0/1
Hsc_scaff034	960331	.	C	.	3492	PASS	DP=144;TD=171;BQ=38;MQ=43;QD=24;BC=15,122,0,7;QP=5,90,0,5;PC=227;IC=0;DC=0;XC=1;AC=0;AF=0	GT	0/1
Hsc_scaff034	975849	.	G	.	1635	PASS	DP=65;TD=173;BQ=38;MQ=56;QD=25;BC=3,3,57,2;QP=4,4,90,2;PC=115;IC=0;DC=0;XC=36;AC=0;AF=0	GT	0/1
Hsc_scaff034	983498	.	G	.	1912	PASS	DP=101;TD=111;BQ=38;MQ=37;QD=18;BC=10,15,76,0;QP=7,7,86,0;PC=126;IC=0;DC=0;XC=1;AC=0;AF=0	GT	0/1
Hsc_scaff034	1097175	.	T	.	694	PASS	DP=64;TD=97;BQ=24;MQ=45;QD=11;BC=2,2,6,49;QP=1,6,6,87;PC=125;IC=1;DC=5;XC=12;AC=0;AF=0	GT	0/1
Hsc_scaff034	1171088	.	A	.	1097	PASS	DP=45;TD=59;BQ=38;MQ=46;QD=24;BC=31,10,4,0;QP=90,5,5,0;PC=60;IC=0;DC=0;XC=0;AC=0;AF=0	GT	0/1
Hsc_scaff034	1225735	.	C	.	1976	PASS	DP=78;TD=145;BQ=39;MQ=34;QD=25;BC=5,69,0,4;QP=5,90,0,5;PC=98;IC=0;DC=0;XC=1;AC=0;AF=0	GT	0/1
Hsc_scaff035	269146	.	G	.	272	PASS	DP=106;TD=123;BQ=39;MQ=50;QD=2;BC=0,12,76,18;QP=0,13,73,13;PC=216;IC=0;DC=0;XC=1;AC=0;AF=0	GT	0/1
Hsc_scaff035	274788	.	A	.	760	PASS	DP=53;TD=78;BQ=25;MQ=50;QD=14;BC=43,5,0,5;QP=88,6,0,6;PC=192;IC=0;DC=0;XC=0;AC=0;AF=0	GT	0/1
Hsc_scaff035	279763	.	G	.	1423	PASS	DP=75;TD=95;BQ=39;MQ=53;QD=18;BC=5,5,65,0;QP=7,7,85,0;PC=198;IC=0;DC=0;XC=0;AC=0;AF=0	GT	0/1
Hsc_scaff035	287103	.	T	.	3017	PASS	DP=119;TD=124;BQ=39;MQ=57;QD=25;BC=8,0,9,102;QP=5,0,5,90;PC=228;IC=0;DC=0;XC=0;AC=0;AF=0	GT	0/1
Hsc_scaff035	350772	.	A	.	1894	PASS	DP=85;TD=102;BQ=38;MQ=53;QD=22;BC=67,0,8,10;QP=88,0,6,6;PC=151;IC=0;DC=0;XC=1;AC=0;AF=0	GT	0/1
Hsc_scaff035	436790	.	T	.	1650	PASS	DP=96;TD=249;BQ=40;MQ=52;QD=17;BC=12,10,0,74;QP=8,8,0,84;PC=158;IC=0;DC=0;XC=11;AC=0;AF=0	GT	0/1
Hsc_scaff035	455427	.	G	.	2447	PASS	DP=96;TD=149;BQ=39;MQ=43;QD=25;BC=8,1,81,6;QP=5,1,90,5;PC=164;IC=0;DC=0;XC=0;AC=0;AF=0	GT	0/1
Hsc_scaff035	489917	.	G	.	958	PASS	DP=121;TD=157;BQ=38;MQ=52;QD=7;BC=0,18,85,18;QP=0,11,77,11;PC=201;IC=0;DC=0;XC=28;AC=0;AF=0	GT	0/1
Hsc_scaff035	513621	.	A	.	2395	PASS	DP=114;TD=123;BQ=39;MQ=58;QD=21;BC=98,8,7,1;QP=87,6,6,1;PC=194;IC=0;DC=0;XC=2;AC=0;AF=0	GT	0/1
Hsc_scaff035	553033	.	C	.	1881	PASS	DP=99;TD=133;BQ=37;MQ=57;QD=19;BC=8,82,9,0;QP=7,86,7,0;PC=183;IC=0;DC=0;XC=0;AC=0;AF=0	GT	0/1
Hsc_scaff035	553093	.	G	.	1172	PASS	DP=95;TD=143;BQ=38;MQ=56;QD=12;BC=8,0,76,11;QP=10,0,81,10;PC=172;IC=0;DC=0;XC=0;AC=0;AF=0	GT	0/1
Hsc_scaff035	604930	.	G	.	2498	PASS	DP=136;TD=136;BQ=39;MQ=60;QD=18;BC=0,10,115,11;QP=0,8,85,8;PC=225;IC=0;DC=0;XC=0;AC=0;AF=0	GT	0/1
Hsc_scaff035	617278	.	A	.	3498	PASS	DP=149;TD=207;BQ=39;MQ=57;QD=23;BC=132,8,0,9;QP=89,6,0,6;PC=248;IC=0;DC=0;XC=0;AC=0;AF=0	GT	0/1
Hsc_scaff035	630721	.	A	.	2233	PASS	DP=132;TD=144;BQ=39;MQ=60;QD=16;BC=111,0,10,11;QP=84,0,8,8;PC=196;IC=0;DC=0;XC=0;AC=0;AF=0	GT	0/1
Hsc_scaff035	668277	.	G	.	886	PASS	DP=128;TD=149;BQ=40;MQ=60;QD=6;BC=15,0,98,15;QP=12,0,76,12;PC=204;IC=15;DC=0;XC=13;AC=0;AF=0	GT	0/1
Hsc_scaff035	672809	.	T	.	1923	PASS	DP=123;TD=126;BQ=39;MQ=60;QD=15;BC=10,0,10,103;QP=9,0,9,83;PC=182;IC=0;DC=0;XC=2;AC=0;AF=0	GT	0/1
Hsc_scaff035	673008	.	T	.	2439	PASS	DP=117;TD=124;BQ=37;MQ=58;QD=20;BC=9,0,9,99;QP=6,0,6,88;PC=166;IC=0;DC=0;XC=1;AC=0;AF=0	GT	0/1
Hsc_scaff035	711173	.	G	.	1197	PASS	DP=54;TD=64;BQ=38;MQ=57;QD=22;BC=4,3,47,0;QP=6,6,88,0;PC=102;IC=0;DC=0;XC=0;AC=0;AF=0	GT	0/1
Hsc_scaff035	728095	.	A	.	1268	PASS	DP=75;TD=193;BQ=39;MQ=40;QD=16;BC=62,0,6,7;QP=84,0,8,8;PC=135;IC=7;DC=0;XC=6;AC=0;AF=0	GT	0/1
Hsc_scaff035	768540	.	A	.	2386	PASS	DP=119;TD=127;BQ=39;MQ=60;QD=20;BC=102,8,9,0;QP=86,7,7,0;PC=188;IC=0;DC=0;XC=0;AC=0;AF=0	GT	0/1
Hsc_scaff035	788133	.	G	.	1388	Del	DP=56;TD=129;BQ=69;MQ=19;QD=24;BC=5,0,46,5;QP=5,0,90,5;PC=159;IC=0;DC=44;XC=2;AC=0;AF=0	GT	0/1
Hsc_scaff035	922104	.	C	.	2545	PASS	DP=109;TD=271;BQ=35;MQ=18;QD=23;BC=14,78,1,16;QP=5,90,0,5;PC=145;IC=0;DC=0;XC=10;AC=0;AF=0	GT	0/1
Hsc_scaff035	959134	.	T	.	921	PASS	DP=40;TD=65;BQ=38;MQ=57;QD=23;BC=2,4,0,34;QP=6,6,0,89;PC=105;IC=0;DC=0;XC=3;AC=0;AF=0	GT	0/1
Hsc_scaff035	962954	.	C	.	2015	PASS	DP=100;TD=127;BQ=36;MQ=55;QD=20;BC=6,86,8,0;QP=6,88,6,0;PC=149;IC=0;DC=0;XC=0;AC=0;AF=0	GT	0/1
Hsc_scaff035	985741	.	C	.	807	PASS	DP=50;TD=60;BQ=37;MQ=13;QD=16;BC=0,44,2,4;QP=0,84,8,8;PC=100;IC=4;DC=0;XC=2;AC=0;AF=0	GT	0/1
Hsc_scaff035	1018211	.	T	.	3436	PASS	DP=159;TD=167;BQ=38;MQ=59;QD=21;BC=11,0,11,137;QP=6,0,6,88;PC=193;IC=0;DC=0;XC=0;AC=0;AF=0	GT	0/1
Hsc_scaff035	1172439	.	C	.	1777	PASS	DP=117;TD=155;BQ=39;MQ=58;QD=15;BC=11,92,0,10;QP=8,83,0,8;PC=160;IC=0;DC=4;XC=0;AC=0;AF=0	GT	0/1
Hsc_scaff035	1235735	.	T	.	1311	PASS	DP=66;TD=120;BQ=40;MQ=35;QD=19;BC=0,7,5,54;QP=0,7,7,86;PC=115;IC=0;DC=0;XC=0;AC=0;AF=0	GT	0/1
Hsc_scaff035	1277493	.	G	.	2465	PASS	DP=132;TD=305;BQ=37;MQ=46;QD=18;BC=6,6,107,12;QP=2,6,86,6;PC=175;IC=0;DC=1;XC=5;AC=0;AF=0	GT	0/1
Hsc_scaff036	56935	.	A	.	5838	PASS	DP=266;TD=562;BQ=39;MQ=46;QD=21;BC=213,26,2,25;QP=87,6,1,6;PC=308;IC=0;DC=0;XC=9;AC=0;AF=0	GT	0/1
Hsc_scaff036	72016	.	G	.	2948	PASS	DP=128;TD=250;BQ=37;MQ=44;QD=23;BC=8,2,108,10;QP=5,1,89,5;PC=143;IC=0;DC=0;XC=2;AC=0;AF=0	GT	0/1
Hsc_scaff036	95091	.	A	.	261	PASS	DP=36;TD=177;BQ=25;MQ=33;QD=7;BC=26,5,0,5;QP=80,10,0,10;PC=47;IC=0;DC=0;XC=0;AC=0;AF=0	GT	0/1
Hsc_scaff036	203225	.	C	.	325	PASS	DP=34;TD=37;BQ=35;MQ=0;QD=9;BC=3,28,0,3;QP=10,79,0,10;PC=47;IC=3;DC=0;XC=0;AC=0;AF=0	GT	0/1
Hsc_scaff036	204194	.	T	.	3675	PASS	DP=153;TD=283;BQ=38;MQ=21;QD=24;BC=3,7,1,142;QP=5,5,1,90;PC=161;IC=0;DC=0;XC=1;AC=0;AF=0	GT	0/1
Hsc_scaff036	395202	.	A	.	830	PASS	DP=53;TD=83;BQ=23;MQ=50;QD=15;BC=46,1,3,3;QP=90,1,4,4;PC=96;IC=0;DC=0;XC=1;AC=0;AF=0	GT	0/1
Hsc_scaff036	551585	.	A	.	618	PASS	DP=211;TD=317;BQ=31;MQ=28;QD=2;BC=148,22,15,26;QP=74,12,3,12;PC=330;IC=0;DC=0;XC=44;AC=0;AF=0	GT	0/1
Hsc_scaff036	868539	.	A	.	809	PASS	DP=50;TD=73;BQ=26;MQ=53;QD=16;BC=43,0,4,3;QP=89,0,5,5;PC=76;IC=0;DC=0;XC=0;AC=0;AF=0	GT	0/1
Hsc_scaff036	899527	.	T	.	2347	PASS	DP=107;TD=147;BQ=38;MQ=56;QD=21;BC=10,10,0,87;QP=6,6,0,88;PC=142;IC=0;DC=0;XC=6;AC=0;AF=0	GT	0/1
Hsc_scaff036	1133156	.	A	.	738	PASS	DP=62;TD=66;BQ=40;MQ=51;QD=11;BC=43,11,0,8;QP=80,10,0,10;PC=74;IC=0;DC=0;XC=1;AC=0;AF=0	GT	0/1
Hsc_scaff036	1133911	.	G	.	1567	PASS	DP=97;TD=102;BQ=39;MQ=53;QD=16;BC=7,1,74,15;QP=8,0,83,8;PC=116;IC=0;DC=0;XC=0;AC=0;AF=0	GT	0/1
Hsc_scaff036	1177013	.	C	.	1492	PASS	DP=126;TD=173;BQ=39;MQ=48;QD=11;BC=20,86,0,20;QP=10,80,0,10;PC=172;IC=0;DC=0;XC=2;AC=0;AF=0	GT	0/1
Hsc_scaff037	144147	.	G	.	1594	PASS	DP=110;TD=119;BQ=34;MQ=56;QD=14;BC=10,12,86,2;QP=8,8,84,1;PC=135;IC=0;DC=0;XC=0;AC=0;AF=0	GT	0/1
Hsc_scaff037	211473	.	T	.	1028	PASS	DP=67;TD=78;BQ=24;MQ=59;QD=15;BC=5,0,6,56;QP=5,0,5,90;PC=83;IC=0;DC=0;XC=0;AC=0;AF=0	GT	0/1
Hsc_scaff037	253852	.	G	.	5354	PASS	DP=221;TD=352;BQ=38;MQ=35;QD=24;BC=9,0,204,8;QP=5,0,90,5;PC=240;IC=0;DC=0;XC=2;AC=0;AF=0	GT	0/1
Hsc_scaff037	520176	.	T	.	1272	PASS	DP=90;TD=116;BQ=21;MQ=51;QD=14;BC=7,0,9,74;QP=5,0,5,90;PC=104;IC=0;DC=0;XC=3;AC=0;AF=0	GT	0/1
Hsc_scaff037	520671	.	C	.	577	PASS	DP=30;TD=47;BQ=42;MQ=48;QD=22;BC=2,22,2,0;QP=6,89,6,0;PC=69;IC=0;DC=4;XC=0;AC=0;AF=0	GT	0/1
Hsc_scaff037	595542	.	C	.	105	PASS	DP=104;TD=113;BQ=38;MQ=58;QD=1;BC=14,74,0,16;QP=14,72,0,14;PC=137;IC=0;DC=0;XC=0;AC=0;AF=0	GT	0/1
Hsc_scaff037	683414	.	A	.	480	PASS	DP=40;TD=48;BQ=21;MQ=51;QD=12;BC=32,4,4,0;QP=88,6,6,0;PC=72;IC=0;DC=0;XC=0;AC=0;AF=0	GT	0/1
Hsc_scaff037	688125	.	G	.	569	PASS	DP=105;TD=108;BQ=38;MQ=59;QD=5;BC=14,1,77,13;QP=12,0,76,12;PC=144;IC=12;DC=0;XC=0;AC=0;AF=0	GT	0/1
Hsc_scaff037	691240	.	A	.	313	PASS	DP=42;TD=59;BQ=20;MQ=51;QD=7;BC=30,6,0,6;QP=82,9,0,9;PC=84;IC=0;DC=0;XC=0;AC=0;AF=0	GT	0/1
Hsc_scaff037	691560	.	C	.	2527	PASS	DP=130;TD=130;BQ=39;MQ=60;QD=19;BC=11,110,0,9;QP=7,86,0,7;PC=156;IC=0;DC=0;XC=0;AC=0;AF=0	GT	0/1
Hsc_scaff037	787309	.	G	.	1087	PASS	DP=73;TD=75;BQ=39;MQ=60;QD=14;BC=6,0,60,7;QP=9,0,82,9;PC=98;IC=0;DC=0;XC=0;AC=0;AF=0	GT	0/1
Hsc_scaff037	799977	.	A	.	682	PASS	DP=45;TD=83;BQ=37;MQ=56;QD=15;BC=34,2,4,5;QP=83,1,8,8;PC=81;IC=0;DC=0;XC=6;AC=0;AF=0	GT	0/1
Hsc_scaff037	811171	.	T	.	509	PASS	DP=31;TD=40;BQ=27;MQ=56;QD=16;BC=3,0,3,25;QP=6,0,6,89;PC=62;IC=0;DC=0;XC=0;AC=0;AF=0	GT	0/1
Hsc_scaff037	811244	.	T	.	464	PASS	DP=32;TD=42;BQ=25;MQ=55;QD=14;BC=0,3,3,26;QP=0,6,6,88;PC=68;IC=0;DC=0;XC=0;AC=0;AF=0	GT	0/1
Hsc_scaff037	842227	.	G	.	735	PASS	DP=115;TD=129;BQ=39;MQ=56;QD=6;BC=19,0,82,14;QP=12,0,76,12;PC=130;IC=0;DC=0;XC=0;AC=0;AF=0	GT	0/1
Hsc_scaff037	887730	.	C	.	1435	PASS	DP=59;TD=59;BQ=39;MQ=0;QD=24;BC=3,53,3,0;QP=5,90,5,0;PC=102;IC=0;DC=0;XC=0;AC=0;AF=0	GT	0/1
Hsc_scaff037	985151	.	T	.	836	PASS	DP=50;TD=69;BQ=27;MQ=49;QD=17;BC=3,4,1,41;QP=4,4,2,90;PC=95;IC=0;DC=1;XC=4;AC=0;AF=0	GT	0/1
Hsc_scaff037	1036111	.	T	.	2850	PASS	DP=114;TD=122;BQ=39;MQ=56;QD=25;BC=6,6,0,102;QP=5,5,0,90;PC=151;IC=0;DC=0;XC=0;AC=0;AF=0	GT	0/1
Hsc_scaff037	1042327	.	T	.	1724	PASS	DP=74;TD=135;BQ=38;MQ=57;QD=23;BC=4,7,0,63;QP=6,6,0,89;PC=131;IC=0;DC=0;XC=3;AC=0;AF=0	GT	0/1
Hsc_scaff037	1073993	.	A	.	525	PASS	DP=85;TD=108;BQ=40;MQ=54;QD=6;BC=67,9,9,0;QP=76,12,12,0;PC=105;IC=0;DC=0;XC=1;AC=0;AF=0	GT	0/1
Hsc_scaff037	1083430	.	A	.	299	PASS	DP=98;TD=102;BQ=40;MQ=60;QD=3;BC=72,13,0,13;QP=74,13,0,13;PC=132;IC=0;DC=0;XC=0;AC=0;AF=0	GT	0/1
Hsc_scaff037	1100230	.	A	.	1579	PASS	DP=103;TD=108;BQ=39;MQ=56;QD=15;BC=87,0,8,8;QP=83,0,9,9;PC=165;IC=0;DC=0;XC=0;AC=0;AF=0	GT	0/1
Hsc_scaff037	1135849	.	G	.	135	PASS	DP=74;TD=111;BQ=40;MQ=60;QD=1;BC=10,0,53,11;QP=14,0,73,14;PC=127;IC=0;DC=0;XC=9;AC=0;AF=0	GT	0/1
Hsc_scaff037	1143456	.	A	.	2731	PASS	DP=123;TD=132;BQ=40;MQ=59;QD=23;BC=103,0,6,6;QP=90,0,5,5;PC=143;IC=51;DC=8;XC=0;AC=0;AF=0	GT	0/1
Hsc_scaff037	1217375	.	C	.	466	PASS	DP=33;TD=78;BQ=38;MQ=43;QD=14;BC=2,20,11,0;QP=9,82,9,0;PC=84;IC=0;DC=0;XC=0;AC=0;AF=0	GT	0/1
Hsc_scaff037	1301909	.	G	.	2588	PASS	DP=113;TD=149;BQ=38;MQ=17;QD=22;BC=1,6,95,11;QP=0,6,89,6;PC=156;IC=0;DC=0;XC=0;AC=0;AF=0	GT	0/1
Hsc_scaff037	1312576	.	T	.	2094	PASS	DP=81;TD=92;BQ=40;MQ=59;QD=25;BC=4,0,4,73;QP=5,0,5,90;PC=90;IC=1;DC=0;XC=6;AC=0;AF=0	GT	0/1
Hsc_scaff038	66239	.	T	.	3431	PASS	DP=457;TD=640;BQ=39;MQ=46;QD=7;BC=35,69,55,298;QP=3,10,10,76;PC=554;IC=17;DC=0;XC=9;AC=0;AF=0	GT	0/1
Hsc_scaff038	126067	.	A	.	1857	PASS	DP=134;TD=341;BQ=43;MQ=8;QD=17;BC=94,4,0,11;QP=85,7,0,7;PC=156;IC=0;DC=25;XC=0;AC=0;AF=0	GT	0/1
Hsc_scaff038	133322	.	G	.	4545	PASS	DP=338;TD=506;BQ=39;MQ=48;QD=15;BC=25,0,243,35;QP=8,0,84,8;PC=393;IC=0;DC=35;XC=5;AC=0;AF=0	GT	0/1
Hsc_scaff038	136173	.	C	.	6099	PASS	DP=245;TD=485;BQ=39;MQ=35;QD=24;BC=2,216,16,11;QP=0,90,5,5;PC=274;IC=0;DC=0;XC=1;AC=0;AF=0	GT	0/1
Hsc_scaff038	198617	.	C	.	932	PASS	DP=41;TD=75;BQ=35;MQ=16;QD=22;BC=3,36,0,2;QP=5,90,0,5;PC=68;IC=0;DC=0;XC=0;AC=0;AF=0	GT	0/1
Hsc_scaff038	198937	.	A	.	1034	PASS	DP=46;TD=122;BQ=38;MQ=34;QD=23;BC=38,3,0,3;QP=90,5,0,5;PC=64;IC=0;DC=2;XC=2;AC=0;AF=0	GT	0/1
Hsc_scaff038	267955	.	T	.	1015	PASS	DP=69;TD=88;BQ=23;MQ=53;QD=14;BC=6,0,5,58;QP=5,0,5,90;PC=134;IC=0;DC=0;XC=5;AC=0;AF=0	GT	0/1
Hsc_scaff038	272816	.	A	.	2428	PASS	DP=121;TD=126;BQ=40;MQ=60;QD=20;BC=103,0,8,10;QP=86,0,7,7;PC=176;IC=0;DC=0;XC=1;AC=0;AF=0	GT	0/1
Hsc_scaff038	278819	.	T	.	2126	PASS	DP=93;TD=114;BQ=39;MQ=57;QD=22;BC=7,6,0,80;QP=6,6,0,88;PC=142;IC=0;DC=0;XC=1;AC=0;AF=0	GT	0/1
Hsc_scaff038	282447	.	A	.	580	PASS	DP=42;TD=48;BQ=35;MQ=57;QD=13;BC=32,5,5,0;QP=83,9,9,0;PC=103;IC=0;DC=0;XC=0;AC=0;AF=0	GT	0/1
Hsc_scaff038	530048	.	C	.	1555	PASS	DP=128;TD=276;BQ=34;MQ=34;QD=12;BC=13,103,0,12;QP=9,82,0,9;PC=103;IC=0;DC=0;XC=8;AC=0;AF=0	GT	0/1
Hsc_scaff038	608384	.	A	.	169	PASS	DP=48;TD=50;BQ=40;MQ=56;QD=3;BC=33,0,8,7;QP=74,0,13,13;PC=82;IC=0;DC=0;XC=0;AC=0;AF=0	GT	0/1
Hsc_scaff038	673108	.	T	.	2589	PASS	DP=108;TD=116;BQ=40;MQ=42;QD=23;BC=7,6,0,95;QP=6,6,0,89;PC=149;IC=0;DC=0;XC=0;AC=0;AF=0	GT	0/1
Hsc_scaff038	684608	.	A	.	559	PASS	DP=34;TD=115;BQ=25;MQ=40;QD=16;BC=29,1,2,2;QP=90,2,4,4;PC=101;IC=0;DC=0;XC=4;AC=0;AF=0	GT	0/1
Hsc_scaff038	693240	.	C	.	712	PASS	DP=61;TD=76;BQ=40;MQ=56;QD=15;BC=4,39,0,3;QP=7,86,0,7;PC=123;IC=0;DC=15;XC=0;AC=0;AF=0	GT	0/1
Hsc_scaff038	739762	.	A	.	3066	PASS	DP=132;TD=140;BQ=40;MQ=20;QD=23;BC=117,4,11,0;QP=88,6,6,0;PC=174;IC=0;DC=0;XC=0;AC=0;AF=0	GT	0/1
Hsc_scaff038	995347	.	A	.	8128	PASS	DP=340;TD=436;BQ=37;MQ=40;QD=23;BC=296,28,1,15;QP=90,5,0,5;PC=429;IC=0;DC=0;XC=12;AC=0;AF=0	GT	0/1
Hsc_scaff038	1003320	.	C	.	19873	PASS	DP=1037;TD=1053;BQ=39;MQ=36;QD=19;BC=46,882,65,44;QP=6,85,6,4;PC=1339;IC=0;DC=0;XC=2;AC=0;AF=0	GT	0/1
Hsc_scaff038	1007484	.	G	.	4246	PASS	DP=302;TD=365;BQ=39;MQ=31;QD=14;BC=26,0,255,21;QP=9,0,82,9;PC=420;IC=0;DC=0;XC=3;AC=0;AF=0	GT	0/1
Hsc_scaff038	1069142	.	A	.	791	PASS	DP=42;TD=43;BQ=38;MQ=60;QD=18;BC=36,3,3,0;QP=86,7,7,0;PC=48;IC=0;DC=0;XC=1;AC=0;AF=0	GT	0/1
Hsc_scaff038	1178070	.	A	.	2567	PASS	DP=113;TD=182;BQ=39;MQ=41;QD=22;BC=94,9,0,10;QP=88,6,0,6;PC=101;IC=0;DC=0;XC=2;AC=0;AF=0	GT	0/1
Hsc_scaff038	1241829	.	T	.	775	PASS	DP=45;TD=54;BQ=40;MQ=55;QD=17;BC=0,4,6,35;QP=0,8,8,84;PC=62;IC=0;DC=0;XC=0;AC=0;AF=0	GT	0/1
Hsc_scaff038	1272399	.	G	.	2116	PASS	DP=112;TD=135;BQ=33;MQ=46;QD=18;BC=7,7,97,1;QP=6,6,88,0;PC=168;IC=0;DC=0;XC=7;AC=0;AF=0	GT	0/1
Hsc_scaff038	1319628	.	G	.	1178	PASS	DP=66;TD=98;BQ=36;MQ=34;QD=20;BC=3,3,51,0;QP=5,5,90,0;PC=84;IC=0;DC=9;XC=2;AC=0;AF=0	GT	0/1
Hsc_scaff039	146003	.	C	.	737	PASS	DP=35;TD=39;BQ=32;MQ=8;QD=21;BC=1,32,0,2;QP=5,90,0,5;PC=64;IC=0;DC=0;XC=4;AC=0;AF=0	GT	0/1
Hsc_scaff039	174109	.	G	.	703	PASS	DP=46;TD=56;BQ=39;MQ=55;QD=15;BC=6,0,35,5;QP=9,0,83,9;PC=78;IC=0;DC=0;XC=2;AC=0;AF=0	GT	0/1
Hsc_scaff039	208131	.	A	.	5406	PASS	DP=247;TD=386;BQ=38;MQ=53;QD=21;BC=203,0,14,30;QP=88,0,6,6;PC=324;IC=0;DC=0;XC=1;AC=0;AF=0	GT	0/1
Hsc_scaff039	279957	.	A	.	1397	PASS	DP=63;TD=199;BQ=39;MQ=49;QD=22;BC=51,0,7,5;QP=88,0,6,6;PC=94;IC=0;DC=0;XC=0;AC=0;AF=0	GT	0/1
Hsc_scaff039	301505	.	A	.	854	PASS	DP=37;TD=107;BQ=40;MQ=50;QD=23;BC=32,0,2,3;QP=88,0,6,6;PC=49;IC=0;DC=0;XC=0;AC=0;AF=0	GT	0/1
Hsc_scaff039	311175	.	A	.	1033	PASS	DP=49;TD=54;BQ=38;MQ=0;QD=21;BC=42,3,3,1;QP=87,6,6,1;PC=71;IC=0;DC=0;XC=1;AC=0;AF=0	GT	0/1
Hsc_scaff039	347340	.	A	.	3415	PASS	DP=141;TD=158;BQ=38;MQ=56;QD=24;BC=117,12,0,12;QP=89,5,0,5;PC=211;IC=0;DC=0;XC=2;AC=0;AF=0	GT	0/1
Hsc_scaff039	596014	.	G	.	3161	PASS	DP=142;TD=151;BQ=39;MQ=4;QD=22;BC=2,0,139,1;QP=6,0,88,6;PC=186;IC=0;DC=0;XC=0;AC=0;AF=0	GT	0/1
Hsc_scaff039	618159	.	T	.	1640	PASS	DP=66;TD=66;BQ=39;MQ=56;QD=24;BC=5,5,0,56;QP=5,5,0,90;PC=87;IC=0;DC=0;XC=0;AC=0;AF=0	GT	0/1
Hsc_scaff039	622724	.	A	.	435	PASS	DP=39;TD=60;BQ=18;MQ=45;QD=11;BC=34,0,2,2;QP=90,0,5,5;PC=74;IC=3;DC=1;XC=3;AC=0;AF=0	GT	0/1
Hsc_scaff039	644793	.	T	.	1461	PASS	DP=64;TD=64;BQ=37;MQ=58;QD=22;BC=3,5,1,55;QP=5,5,1,89;PC=93;IC=0;DC=0;XC=0;AC=0;AF=0	GT	0/1
Hsc_scaff039	651790	.	T	.	866	PASS	DP=61;TD=149;BQ=24;MQ=39;QD=14;BC=4,3,3,50;QP=4,4,3,89;PC=107;IC=0;DC=1;XC=2;AC=0;AF=0	GT	0/1
Hsc_scaff039	673375	.	C	.	2103	PASS	DP=142;TD=143;BQ=39;MQ=60;QD=14;BC=12,117,0,13;QP=9,82,0,9;PC=165;IC=0;DC=0;XC=0;AC=0;AF=0	GT	0/1
Hsc_scaff039	851252	.	C	.	1286	PASS	DP=72;TD=85;BQ=40;MQ=59;QD=17;BC=0,60,6,6;QP=0,84,8,8;PC=116;IC=0;DC=0;XC=1;AC=0;AF=0	GT	0/1
Hsc_scaff039	1069564	.	A	.	2773	PASS	DP=116;TD=405;BQ=36;MQ=19;QD=23;BC=108,0,4,4;QP=90,0,5,5;PC=138;IC=0;DC=0;XC=2;AC=0;AF=0	GT	0/1
Hsc_scaff039	1072202	.	T	.	2227	PASS	DP=100;TD=106;BQ=38;MQ=58;QD=22;BC=0,6,9,85;QP=0,6,6,88;PC=127;IC=0;DC=0;XC=0;AC=0;AF=0	GT	0/1
Hsc_scaff039	1175863	.	C	.	2508	PASS	DP=150;TD=261;BQ=32;MQ=43;QD=16;BC=13,119,7,11;QP=6,86,2,6;PC=147;IC=0;DC=0;XC=3;AC=0;AF=0	GT	0/1
Hsc_scaff040	55731	.	A	.	2140	PASS	DP=123;TD=169;BQ=39;MQ=44;QD=17;BC=98,0,13,12;QP=84,0,8,8;PC=124;IC=0;DC=0;XC=0;AC=0;AF=0	GT	0/1
Hsc_scaff040	82107	.	G	.	1337	PASS	DP=111;TD=130;BQ=38;MQ=50;QD=12;BC=21,1,76,13;QP=10,0,80,10;PC=126;IC=0;DC=0;XC=2;AC=0;AF=0	GT	0/1
Hsc_scaff040	84056	.	G	.	3881	PASS	DP=200;TD=321;BQ=38;MQ=41;QD=19;BC=14,0,170,15;QP=7,0,86,7;PC=223;IC=0;DC=1;XC=1;AC=0;AF=0	GT	0/1
Hsc_scaff040	153784	.	A	.	129	PASS	DP=45;TD=58;BQ=35;MQ=44;QD=2;BC=31,0,9,5;QP=74,0,13,13;PC=73;IC=0;DC=0;XC=0;AC=0;AF=0	GT	0/1
Hsc_scaff040	178851	.	C	.	8224	PASS	DP=381;TD=412;BQ=36;MQ=50;QD=21;BC=19,340,1,21;QP=6,88,0,6;PC=301;IC=0;DC=0;XC=1;AC=0;AF=0	GT	0/1
Hsc_scaff040	200083	.	A	.	1853	PASS	DP=74;TD=134;BQ=39;MQ=56;QD=25;BC=63,5,1,5;QP=90,5,1,5;PC=110;IC=0;DC=0;XC=0;AC=0;AF=0	GT	0/1
Hsc_scaff040	353471	.	T	.	725	PASS	DP=44;TD=101;BQ=27;MQ=29;QD=16;BC=4,3,4,33;QP=5,5,2,89;PC=111;IC=0;DC=0;XC=1;AC=0;AF=0	GT	0/1
Hsc_scaff040	399441	.	T	.	1758	PASS	DP=78;TD=97;BQ=38;MQ=59;QD=22;BC=0,4,5,69;QP=0,6,6,88;PC=118;IC=0;DC=0;XC=0;AC=0;AF=0	GT	0/1
Hsc_scaff040	477280	.	A	.	2475	PASS	DP=99;TD=105;BQ=39;MQ=56;QD=25;BC=87,7,5,0;QP=90,5,5,0;PC=143;IC=0;DC=0;XC=0;AC=0;AF=0	GT	0/1
Hsc_scaff040	510516	.	T	.	335	PASS	DP=126;TD=146;BQ=40;MQ=52;QD=2;BC=16,24,0,86;QP=13,13,0,73;PC=160;IC=0;DC=0;XC=1;AC=0;AF=0	GT	0/1
Hsc_scaff040	517626	.	A	.	6937	PASS	DP=265;TD=292;BQ=40;MQ=57;QD=26;BC=237,15,0,13;QP=90,5,0,5;PC=329;IC=0;DC=0;XC=3;AC=0;AF=0	GT	0/1
Hsc_scaff040	609511	.	G	.	1874760	PASS	DP=95948;TD=99487;BQ=38;MQ=3;QD=19;BC=6757,6977,81904,248;QP=7,7,86,0;PC=109517;IC=0;DC=62;XC=600;AC=0;AF=0	GT	0/1
Hsc_scaff040	811640	.	G	.	2576	PASS	DP=104;TD=141;BQ=38;MQ=31;QD=24;BC=10,4,90,0;QP=5,5,90,0;PC=146;IC=0;DC=0;XC=3;AC=0;AF=0	GT	0/1
Hsc_scaff040	836595	.	A	.	1275	PASS	DP=59;TD=89;BQ=38;MQ=55;QD=21;BC=47,7,0,5;QP=88,6,0,6;PC=98;IC=0;DC=0;XC=0;AC=0;AF=0	GT	0/1
Hsc_scaff040	841095	.	G	.	7345	PASS	DP=284;TD=297;BQ=39;MQ=30;QD=25;BC=11,0,261,12;QP=5,0,90,5;PC=333;IC=0;DC=0;XC=0;AC=0;AF=0	GT	0/1
Hsc_scaff040	914978	.	A	.	3154	PASS	DP=126;TD=137;BQ=39;MQ=59;QD=25;BC=113,7,6,0;QP=90,5,5,0;PC=162;IC=0;DC=0;XC=0;AC=0;AF=0	GT	0/1
Hsc_scaff040	915372	.	C	.	1376	PASS	DP=113;TD=119;BQ=40;MQ=60;QD=12;BC=12,89,0,12;QP=10,80,0,10;PC=152;IC=0;DC=0;XC=0;AC=0;AF=0	GT	0/1
Hsc_scaff040	992520	.	C	.	362	PASS	DP=115;TD=193;BQ=36;MQ=52;QD=3;BC=14,87,1,13;QP=13,74,0,13;PC=145;IC=0;DC=0;XC=0;AC=0;AF=0	GT	0/1
Hsc_scaff040	995949	.	G	.	719	PASS	DP=84;TD=132;BQ=39;MQ=53;QD=8;BC=16,1,58,9;QP=11,0,78,11;PC=122;IC=9;DC=0;XC=12;AC=0;AF=0	GT	0/1
Hsc_scaff040	1003780	.	G	.	2069	PASS	DP=124;TD=179;BQ=38;MQ=56;QD=16;BC=15,0,98,11;QP=8,0,84,8;PC=164;IC=0;DC=0;XC=1;AC=0;AF=0	GT	0/1
Hsc_scaff040	1008899	.	T	.	457	PASS	DP=119;TD=123;BQ=38;MQ=59;QD=3;BC=1,15,16,87;QP=0,13,13,74;PC=170;IC=0;DC=0;XC=0;AC=0;AF=0	GT	0/1
Hsc_scaff040	1030902	.	C	.	1142	PASS	DP=54;TD=61;BQ=37;MQ=58;QD=21;BC=0,45,3,6;QP=0,88,6,6;PC=71;IC=0;DC=0;XC=0;AC=0;AF=0	GT	0/1
Hsc_scaff040	1150795	.	A	.	1395	PASS	DP=56;TD=73;BQ=40;MQ=0;QD=24;BC=50,3,0,3;QP=89,5,0,5;PC=77;IC=0;DC=0;XC=0;AC=0;AF=0	GT	0/1
Hsc_scaff040	1168364	.	T	.	3300	PASS	DP=199;TD=319;BQ=39;MQ=54;QD=16;BC=0,14,17,168;QP=0,8,8,84;PC=215;IC=0;DC=0;XC=0;AC=0;AF=0	GT	0/1
Hsc_scaff040	1252327	.	G	.	4291	PASS	DP=1221;TD=3675;BQ=39;MQ=21;QD=3;BC=180,0,881,160;QP=13,0,74,13;PC=1060;IC=0;DC=0;XC=12;AC=0;AF=0	GT	0/1
Hsc_scaff040	1255131	.	C	.	552	PASS	DP=60;TD=76;BQ=40;MQ=31;QD=9;BC=7,43,10,0;QP=11,78,11,0;PC=80;IC=0;DC=0;XC=0;AC=0;AF=0	GT	0/1
Hsc_scaff040	1268946	.	G	.	264	PASS	DP=52;TD=63;BQ=39;MQ=54;QD=5;BC=8,0,36,8;QP=12,0,75,12;PC=59;IC=0;DC=0;XC=0;AC=0;AF=0	GT	0/1
Hsc_scaff041	47719	.	T	.	650	PASS	DP=61;TD=73;BQ=24;MQ=8;QD=10;BC=4,4,4,49;QP=8,0,8,84;PC=79;IC=0;DC=0;XC=0;AC=0;AF=0	GT	0/1
Hsc_scaff041	49126	.	T	.	746	PASS	DP=46;TD=54;BQ=25;MQ=6;QD=16;BC=3,1,4,38;QP=5,0,5,90;PC=67;IC=0;DC=0;XC=0;AC=0;AF=0	GT	0/1
Hsc_scaff041	50585	.	T	.	528	PASS	DP=40;TD=47;BQ=24;MQ=7;QD=13;BC=2,2,2,34;QP=6,6,0,87;PC=59;IC=0;DC=0;XC=0;AC=0;AF=0	GT	0/1
Hsc_scaff041	51817	.	G	.	2258	PASS	DP=125;TD=132;BQ=35;MQ=31;QD=18;BC=10,0,102,13;QP=7,0,86,7;PC=136;IC=0;DC=0;XC=0;AC=0;AF=0	GT	0/1
Hsc_scaff041	52294	.	C	.	1782	PASS	DP=119;TD=133;BQ=26;MQ=1;QD=14;BC=3,101,2,13;QP=5,88,2,5;PC=137;IC=0;DC=0;XC=1;AC=0;AF=0	GT	0/1
Hsc_scaff041	52352	.	T	.	1622	PASS	DP=101;TD=118;BQ=25;MQ=2;QD=16;BC=4,3,3,91;QP=1,5,5,90;PC=145;IC=0;DC=0;XC=2;AC=0;AF=0	GT	0/1
Hsc_scaff041	140924	.	A	.	599	PASS	DP=33;TD=52;BQ=30;MQ=47;QD=18;BC=28,1,3,1;QP=88,2,5,5;PC=65;IC=0;DC=0;XC=6;AC=0;AF=0	GT	0/1
Hsc_scaff041	207211	.	T	.	928	PASS	DP=73;TD=136;BQ=29;MQ=57;QD=13;BC=5,4,0,58;QP=7,7,0,87;PC=98;IC=2;DC=6;XC=1;AC=0;AF=0	GT	0/1
Hsc_scaff041	270384	.	G	.	2494	PASS	DP=97;TD=133;BQ=39;MQ=30;QD=25;BC=4,0,71,22;QP=5,0,90,5;PC=137;IC=0;DC=0;XC=0;AC=0;AF=0	GT	0/1
Hsc_scaff041	294472	.	A	.	3453	PASS	DP=135;TD=220;BQ=40;MQ=53;QD=25;BC=120,8,0,7;QP=90,5,0,5;PC=161;IC=0;DC=0;XC=2;AC=0;AF=0	GT	0/1
Hsc_scaff041	295663	.	G	.	3159	PASS	DP=133;TD=181;BQ=37;MQ=49;QD=23;BC=16,7,110,0;QP=5,5,90,0;PC=165;IC=0;DC=0;XC=6;AC=0;AF=0	GT	0/1
Hsc_scaff041	377298	.	T	.	1368	PASS	DP=89;TD=105;BQ=26;MQ=52;QD=15;BC=10,0,8,71;QP=6,0,6,88;PC=144;IC=0;DC=0;XC=1;AC=0;AF=0	GT	0/1
Hsc_scaff041	424092	.	C	.	407	PASS	DP=31;TD=70;BQ=22;MQ=47;QD=13;BC=3,25,2,0;QP=5,90,5,0;PC=100;IC=0;DC=1;XC=11;AC=0;AF=0	GT	0/1
Hsc_scaff041	425347	.	T	.	621	PASS	DP=39;TD=72;BQ=25;MQ=47;QD=15;BC=4,0,2,33;QP=5,0,5,90;PC=107;IC=0;DC=0;XC=4;AC=0;AF=0	GT	0/1
Hsc_scaff041	530838	.	C	.	773	PASS	DP=47;TD=53;BQ=27;MQ=44;QD=16;BC=3,37,6,0;QP=5,90,5,0;PC=86;IC=0;DC=1;XC=0;AC=0;AF=0	GT	0/1
Hsc_scaff041	683364	.	G	.	484	PASS	DP=36;TD=50;BQ=24;MQ=49;QD=14;BC=2,1,28,2;QP=4,2,90,4;PC=85;IC=0;DC=3;XC=4;AC=0;AF=0	GT	0/1
Hsc_scaff041	774986	.	T	.	368	PASS	DP=44;TD=55;BQ=23;MQ=1;QD=8;BC=6,2,3,33;QP=8,2,8,82;PC=93;IC=0;DC=0;XC=1;AC=0;AF=0	GT	0/1
Hsc_scaff041	775460	.	C	.	796	PASS	DP=45;TD=60;BQ=27;MQ=19;QD=17;BC=3,38,4,0;QP=5,90,5,0;PC=91;IC=0;DC=0;XC=0;AC=0;AF=0	GT	0/1
Hsc_scaff041	775461	.	T	.	625	PASS	DP=45;TD=60;BQ=24;MQ=19;QD=13;BC=3,2,4,36;QP=6,0,6,88;PC=92;IC=0;DC=0;XC=0;AC=0;AF=0	GT	0/1
Hsc_scaff041	776838	.	T	.	997	PASS	DP=63;TD=85;BQ=24;MQ=60;QD=15;BC=4,1,5,53;QP=5,1,5,90;PC=116;IC=0;DC=0;XC=4;AC=0;AF=0	GT	0/1
Hsc_scaff041	825356	.	A	.	1039	PASS	DP=60;TD=102;BQ=40;MQ=47;QD=17;BC=43,0,10,7;QP=84,0,8,8;PC=99;IC=0;DC=0;XC=3;AC=0;AF=0	GT	0/1
Hsc_scaff041	848371	.	T	.	535	PASS	DP=31;TD=73;BQ=27;MQ=58;QD=17;BC=2,0,4,25;QP=5,0,5,90;PC=58;IC=0;DC=0;XC=1;AC=0;AF=0	GT	0/1
Hsc_scaff041	857224	.	C	.	721	PASS	DP=45;TD=59;BQ=26;MQ=42;QD=16;BC=0,39,3,2;QP=0,90,5,5;PC=104;IC=0;DC=1;XC=0;AC=0;AF=0	GT	0/1
Hsc_scaff041	1002896	.	G	.	1546	PASS	DP=67;TD=77;BQ=40;MQ=59;QD=23;BC=4,0,59,4;QP=6,0,88,6;PC=94;IC=0;DC=0;XC=1;AC=0;AF=0	GT	0/1
Hsc_scaff041	1117008	.	A	.	662	PASS	DP=38;TD=48;BQ=27;MQ=47;QD=17;BC=33,3,2,0;QP=90,5,5,0;PC=76;IC=0;DC=0;XC=0;AC=0;AF=0	GT	0/1
Hsc_scaff041	1158441	.	G	.	49	PASS	DP=96;TD=102;BQ=39;MQ=60;QD=0;BC=13,0,69,14;QP=14,0,72,14;PC=111;IC=0;DC=0;XC=0;AC=0;AF=0	GT	0/1
Hsc_scaff041	1159092	.	T	.	934	PASS	DP=76;TD=88;BQ=20;MQ=50;QD=12;BC=1,8,5,62;QP=1,5,5,89;PC=111;IC=0;DC=0;XC=1;AC=0;AF=0	GT	0/1
Hsc_scaff041	1176724	.	T	.	771	PASS	DP=59;TD=78;BQ=26;MQ=57;QD=13;BC=5,1,8,45;QP=7,1,7,86;PC=86;IC=0;DC=0;XC=0;AC=0;AF=0	GT	0/1
Hsc_scaff042	81132	.	A	.	1337	PASS	DP=81;TD=87;BQ=26;MQ=24;QD=16;BC=68,7,0,6;QP=90,5,0,5;PC=115;IC=0;DC=0;XC=0;AC=0;AF=0	GT	0/1
Hsc_scaff042	252739	.	C	.	782	PASS	DP=45;TD=82;BQ=29;MQ=42;QD=17;BC=3,38,1,3;QP=5,88,2,5;PC=116;IC=0;DC=0;XC=1;AC=0;AF=0	GT	0/1
Hsc_scaff042	252744	.	C	.	700	PASS	DP=47;TD=91;BQ=27;MQ=40;QD=14;BC=0,39,4,4;QP=0,87,6,6;PC=114;IC=0;DC=0;XC=14;AC=0;AF=0	GT	0/1
Hsc_scaff042	398225	.	C	.	301	PASS	DP=39;TD=55;BQ=24;MQ=55;QD=7;BC=4,24,6,5;QP=7,80,7,7;PC=89;IC=0;DC=0;XC=1;AC=0;AF=0	GT	0/1
Hsc_scaff042	497144	.	C	.	974	PASS	DP=53;TD=120;BQ=29;MQ=32;QD=18;BC=2,41,4,6;QP=2,89,4,4;PC=99;IC=0;DC=0;XC=4;AC=0;AF=0	GT	0/1
Hsc_scaff042	503644	.	A	.	714	PASS	DP=63;TD=111;BQ=24;MQ=41;QD=11;BC=50,2,5,6;QP=84,3,6,6;PC=116;IC=0;DC=0;XC=0;AC=0;AF=0	GT	0/1
Hsc_scaff042	654985	.	C	.	847	PASS	DP=47;TD=71;BQ=29;MQ=50;QD=18;BC=1,37,2,7;QP=1,89,5,5;PC=126;IC=0;DC=0;XC=4;AC=0;AF=0	GT	0/1
Hsc_scaff042	800196	.	A	.	967	PASS	DP=62;TD=82;BQ=27;MQ=54;QD=15;BC=51,5,5,1;QP=88,6,6,1;PC=115;IC=0;DC=0;XC=2;AC=0;AF=0	GT	0/1
Hsc_scaff042	924689	.	C	.	582	PASS	DP=37;TD=55;BQ=25;MQ=31;QD=15;BC=2,30,4,1;QP=5,89,5,1;PC=87;IC=0;DC=0;XC=3;AC=0;AF=0	GT	0/1
Hsc_scaff042	976304	.	T	.	1051	PASS	DP=50;TD=107;BQ=39;MQ=45;QD=22;BC=3,5,1,37;QP=4,4,2,90;PC=94;IC=0;DC=4;XC=0;AC=0;AF=0	GT	0/1
Hsc_scaff042	1055842	.	C	.	488	PASS	DP=138;TD=252;BQ=39;MQ=47;QD=3;BC=0,98,17,23;QP=0,74,13,13;PC=176;IC=0;DC=0;XC=2;AC=0;AF=0	GT	0/1
Hsc_scaff042	1078925	.	A	.	622	PASS	DP=63;TD=85;BQ=22;MQ=26;QD=9;BC=52,5,2,4;QP=84,7,2,7;PC=113;IC=0;DC=0;XC=5;AC=0;AF=0	GT	0/1
Hsc_scaff042	1078997	.	A	.	666	PASS	DP=43;TD=67;BQ=30;MQ=31;QD=15;BC=28,6,8,1;QP=86,6,6,1;PC=100;IC=0;DC=0;XC=2;AC=0;AF=0	GT	0/1
Hsc_scaff042	1123882	.	T	.	1215	PASS	DP=94;TD=124;BQ=24;MQ=0;QD=12;BC=9,7,2,76;QP=6,6,1,87;PC=136;IC=0;DC=0;XC=1;AC=0;AF=0	GT	0/1
Hsc_scaff042	1171016	.	G	.	1383	PASS	DP=92;TD=121;BQ=40;MQ=59;QD=15;BC=8,0,75,9;QP=9,0,82,9;PC=116;IC=0;DC=0;XC=18;AC=0;AF=0	GT	0/1
Hsc_scaff042	1192057	.	T	.	1039	PASS	DP=46;TD=69;BQ=39;MQ=48;QD=22;BC=4,0,6,36;QP=6,0,6,88;PC=64;IC=4;DC=0;XC=12;AC=0;AF=0	GT	0/1
Hsc_scaff043	58806	.	C	.	1426	PASS	DP=58;TD=112;BQ=38;MQ=55;QD=24;BC=4,48,0,6;QP=5,90,0,5;PC=90;IC=0;DC=0;XC=4;AC=0;AF=0	GT	0/1
Hsc_scaff043	79843	.	C	.	1622	PASS	DP=92;TD=119;BQ=40;MQ=59;QD=21;BC=4,69,0,4;QP=5,89,0,5;PC=132;IC=0;DC=15;XC=1;AC=0;AF=0	GT	0/1
Hsc_scaff043	96712	.	C	.	6787	PASS	DP=293;TD=349;BQ=39;MQ=52;QD=24;BC=22,239,19,0;QP=5,90,5,0;PC=354;IC=0;DC=13;XC=9;AC=0;AF=0	GT	0/1
Hsc_scaff043	149115	.	T	.	632	PASS	DP=34;TD=40;BQ=29;MQ=3;QD=18;BC=1,0,1,32;QP=5,0,5,90;PC=156;IC=0;DC=0;XC=2;AC=0;AF=0	GT	0/1
Hsc_scaff043	218903	.	A	.	477	PASS	DP=84;TD=150;BQ=36;MQ=47;QD=5;BC=59,13,12,0;QP=76,12,12,0;PC=127;IC=0;DC=0;XC=5;AC=0;AF=0	GT	0/1
Hsc_scaff043	225321	.	A	.	727	PASS	DP=46;TD=50;BQ=25;MQ=56;QD=15;BC=37,4,0,5;QP=89,5,0,5;PC=52;IC=0;DC=0;XC=0;AC=0;AF=0	GT	0/1
Hsc_scaff043	257348	.	G	.	1593	PASS	DP=84;TD=95;BQ=38;MQ=55;QD=18;BC=6,0,66,12;QP=7,0,86,7;PC=87;IC=0;DC=0;XC=0;AC=0;AF=0	GT	0/1
Hsc_scaff043	262010	.	A	.	3314	PASS	DP=142;TD=243;BQ=38;MQ=56;QD=23;BC=117,8,1,16;QP=89,5,1,5;PC=216;IC=0;DC=0;XC=1;AC=0;AF=0	GT	0/1
Hsc_scaff043	267860	.	G	.	1196	PASS	DP=52;TD=62;BQ=36;MQ=24;QD=23;BC=0,2,48,2;QP=0,5,90,5;PC=40;IC=0;DC=0;XC=0;AC=0;AF=0	GT	0/1
Hsc_scaff043	267901	.	A	.	794	PASS	DP=42;TD=57;BQ=33;MQ=22;QD=18;BC=36,2,4,0;QP=88,6,6,0;PC=37;IC=0;DC=0;XC=0;AC=0;AF=0	GT	0/1
Hsc_scaff043	282608	.	G	.	491	PASS	DP=52;TD=71;BQ=41;MQ=52;QD=9;BC=5,7,40,0;QP=11,11,78,0;PC=77;IC=0;DC=0;XC=0;AC=0;AF=0	GT	0/1
Hsc_scaff043	295834	.	A	.	749	PASS	DP=37;TD=67;BQ=40;MQ=52;QD=20;BC=29,3,0,5;QP=86,7,0,7;PC=64;IC=4;DC=0;XC=1;AC=0;AF=0	GT	0/1
Hsc_scaff043	321840	.	A	.	1976	PASS	DP=118;TD=132;BQ=39;MQ=58;QD=16;BC=98,0,9,11;QP=84,0,8,8;PC=133;IC=0;DC=0;XC=0;AC=0;AF=0	GT	0/1
Hsc_scaff043	352373	.	G	.	1762	PASS	DP=98;TD=108;BQ=38;MQ=49;QD=17;BC=0,8,80,10;QP=0,8,85,8;PC=144;IC=0;DC=0;XC=0;AC=0;AF=0	GT	0/1
Hsc_scaff043	354571	.	G	.	1996	PASS	DP=140;TD=143;BQ=39;MQ=48;QD=14;BC=15,23,101,0;QP=9,9,82,0;PC=185;IC=0;DC=1;XC=0;AC=0;AF=0	GT	0/1
Hsc_scaff043	367340	.	A	.	2235	PASS	DP=112;TD=130;BQ=40;MQ=57;QD=19;BC=91,10,0,11;QP=86,7,0,7;PC=140;IC=0;DC=0;XC=0;AC=0;AF=0	GT	0/1
Hsc_scaff043	398607	.	T	.	2825	PASS	DP=113;TD=186;BQ=39;MQ=54;QD=25;BC=8,0,6,99;QP=5,0,5,90;PC=147;IC=0;DC=0;XC=0;AC=0;AF=0	GT	0/1
Hsc_scaff043	412401	.	C	.	2141	PASS	DP=95;TD=127;BQ=39;MQ=59;QD=22;BC=0,83,5,7;QP=0,88,6,6;PC=164;IC=0;DC=0;XC=0;AC=0;AF=0	GT	0/1
Hsc_scaff043	449692	.	T	.	678	PASS	DP=41;TD=48;BQ=28;MQ=50;QD=16;BC=4,6,3,28;QP=5,5,3,88;PC=111;IC=0;DC=0;XC=0;AC=0;AF=0	GT	0/1
Hsc_scaff043	464034	.	C	.	318	PASS	DP=81;TD=98;BQ=38;MQ=48;QD=3;BC=13,56,0,12;QP=13,74,0,13;PC=133;IC=0;DC=0;XC=2;AC=0;AF=0	GT	0/1
Hsc_scaff043	475395	.	A	.	2310	PASS	DP=90;TD=101;BQ=39;MQ=60;QD=25;BC=81,4,0,5;QP=90,5,0,5;PC=162;IC=0;DC=0;XC=1;AC=0;AF=0	GT	0/1
Hsc_scaff043	499148	.	A	.	644	PASS	DP=35;TD=47;BQ=29;MQ=54;QD=18;BC=27,4,0,4;QP=90,5,0,5;PC=89;IC=0;DC=0;XC=1;AC=0;AF=0	GT	0/1
Hsc_scaff043	537752	.	C	.	2560	PASS	DP=102;TD=105;BQ=38;MQ=58;QD=25;BC=7,90,0,5;QP=5,90,0,5;PC=147;IC=7;DC=0;XC=1;AC=0;AF=0	GT	0/1
Hsc_scaff043	591837	.	T	.	1355	PASS	DP=114;TD=115;BQ=39;MQ=60;QD=11;BC=11,12,0,91;QP=10,10,0,80;PC=157;IC=0;DC=0;XC=0;AC=0;AF=0	GT	0/1
Hsc_scaff043	639728	.	T	.	660	PASS	DP=65;TD=92;BQ=40;MQ=60;QD=10;BC=7,0,7,51;QP=11,0,11,79;PC=110;IC=0;DC=0;XC=0;AC=0;AF=0	GT	0/1
Hsc_scaff043	684749	.	A	.	549	PASS	DP=40;TD=41;BQ=37;MQ=58;QD=13;BC=31,4,5,0;QP=82,9,9,0;PC=54;IC=0;DC=0;XC=0;AC=0;AF=0	GT	0/1
Hsc_scaff043	704605	.	A	.	1051	PASS	DP=62;TD=118;BQ=26;MQ=50;QD=16;BC=53,4,0,5;QP=90,5,0,5;PC=99;IC=0;DC=0;XC=0;AC=0;AF=0	GT	0/1
Hsc_scaff043	707442	.	T	.	3827	PASS	DP=163;TD=181;BQ=39;MQ=50;QD=23;BC=26,9,0,128;QP=6,6,0,89;PC=205;IC=0;DC=0;XC=0;AC=0;AF=0	GT	0/1
Hsc_scaff043	737776	.	C	.	2100	PASS	DP=98;TD=193;BQ=33;MQ=47;QD=21;BC=7,83,8,0;QP=5,90,5,0;PC=137;IC=0;DC=0;XC=10;AC=0;AF=0	GT	0/1
Hsc_scaff043	762920	.	C	.	1408	PASS	DP=83;TD=83;BQ=39;MQ=46;QD=16;BC=7,65,0,11;QP=8,84,0,8;PC=99;IC=0;DC=0;XC=0;AC=0;AF=0	GT	0/1
Hsc_scaff043	802024	.	G	.	2986	PASS	DP=122;TD=181;BQ=38;MQ=46;QD=24;BC=12,7,103,0;QP=5,5,90,0;PC=131;IC=0;DC=0;XC=5;AC=0;AF=0	GT	0/1
Hsc_scaff043	864359	.	T	.	2016	PASS	DP=89;TD=95;BQ=39;MQ=58;QD=22;BC=5,0,8,76;QP=6,0,6,88;PC=111;IC=0;DC=0;XC=0;AC=0;AF=0	GT	0/1
Hsc_scaff043	870455	.	G	.	1572	PASS	DP=83;TD=83;BQ=39;MQ=60;QD=18;BC=6,0,70,7;QP=7,0,86,7;PC=99;IC=0;DC=0;XC=0;AC=0;AF=0	GT	0/1
Hsc_scaff043	947843	.	T	.	1098	PASS	DP=60;TD=73;BQ=31;MQ=9;QD=18;BC=6,5,1,48;QP=6,6,0,88;PC=97;IC=0;DC=0;XC=1;AC=0;AF=0	GT	0/1
Hsc_scaff043	955086	.	T	.	1916	PASS	DP=77;TD=119;BQ=40;MQ=60;QD=24;BC=4,0,4,69;QP=5,0,5,89;PC=117;IC=0;DC=0;XC=0;AC=0;AF=0	GT	0/1
Hsc_scaff043	966812	.	A	.	2768	PASS	DP=231;TD=238;BQ=39;MQ=4;QD=11;BC=194,0,13,24;QP=80,0,10,10;PC=341;IC=0;DC=0;XC=3;AC=0;AF=0	GT	0/1
Hsc_scaff043	1108365	.	T	.	193	PASS	DP=31;TD=169;BQ=25;MQ=38;QD=6;BC=1,7,4,19;QP=4,9,9,78;PC=65;IC=1;DC=0;XC=3;AC=0;AF=0	GT	0/1
Hsc_scaff044	76953	.	C	.	1104	PASS	DP=43;TD=69;BQ=40;MQ=55;QD=25;BC=4,37,0,2;QP=5,90,0,5;PC=46;IC=0;DC=0;XC=0;AC=0;AF=0	GT	0/1
Hsc_scaff044	119576	.	G	.	1471	PASS	DP=63;TD=163;BQ=39;MQ=41;QD=23;BC=3,0,53,7;QP=6,0,88,6;PC=57;IC=0;DC=0;XC=0;AC=0;AF=0	GT	0/1
Hsc_scaff044	237187	.	G	.	16755	PASS	DP=707;TD=1179;BQ=39;MQ=37;QD=23;BC=44,33,630,0;QP=6,6,89,0;PC=776;IC=0;DC=0;XC=10;AC=0;AF=0	GT	0/1
Hsc_scaff044	238157	.	G	.	10953	PASS	DP=483;TD=832;BQ=34;MQ=24;QD=22;BC=19,2,428,34;QP=5,0,90,5;PC=431;IC=0;DC=0;XC=5;AC=0;AF=0	GT	0/1
Hsc_scaff044	408158	.	C	.	2502	PASS	DP=105;TD=139;BQ=38;MQ=47;QD=24;BC=7,92,0,5;QP=5,90,0,5;PC=130;IC=0;DC=1;XC=0;AC=0;AF=0	GT	0/1
Hsc_scaff044	540249	.	A	.	4063	PASS	DP=159;TD=269;BQ=40;MQ=48;QD=25;BC=145,0,8,6;QP=90,0,5,5;PC=200;IC=0;DC=0;XC=1;AC=0;AF=0	GT	0/1
Hsc_scaff044	720858	.	T	.	663	PASS	DP=43;TD=95;BQ=40;MQ=51;QD=15;BC=0,5,4,34;QP=0,9,9,82;PC=63;IC=0;DC=0;XC=0;AC=0;AF=0	GT	0/1
Hsc_scaff044	832947	.	T	.	2616	PASS	DP=133;TD=148;BQ=39;MQ=58;QD=19;BC=11,0,9,113;QP=7,0,7,86;PC=168;IC=0;DC=0;XC=0;AC=0;AF=0	GT	0/1
Hsc_scaff044	925823	.	T	.	1008	PASS	DP=84;TD=93;BQ=39;MQ=51;QD=12;BC=12,0,15,57;QP=10,0,10,80;PC=108;IC=0;DC=0;XC=0;AC=0;AF=0	GT	0/1
Hsc_scaff044	961475	.	G	.	2355	PASS	DP=215;TD=365;BQ=38;MQ=32;QD=10;BC=17,28,170,0;QP=10,10,80,0;PC=170;IC=0;DC=0;XC=2;AC=0;AF=0	GT	0/1
Hsc_scaff044	1065783	.	G	.	263	PASS	DP=31;TD=40;BQ=39;MQ=54;QD=8;BC=6,0,22,3;QP=11,0,78,11;PC=41;IC=0;DC=0;XC=2;AC=0;AF=0	GT	0/1
Hsc_scaff044	1122195	.	G	.	1715	PASS	DP=76;TD=153;BQ=39;MQ=34;QD=22;BC=8,0,62,6;QP=6,0,88,6;PC=73;IC=0;DC=0;XC=0;AC=0;AF=0	GT	0/1
Hsc_scaff045	136240	.	T	.	7330	PASS	DP=284;TD=306;BQ=39;MQ=60;QD=25;BC=1,14,13,256;QP=0,5,5,90;PC=387;IC=0;DC=0;XC=2;AC=0;AF=0	GT	0/1
Hsc_scaff045	158105	.	A	.	595	PASS	DP=53;TD=67;BQ=23;MQ=41;QD=11;BC=42,5,1,5;QP=86,7,1,7;PC=76;IC=0;DC=0;XC=1;AC=0;AF=0	GT	0/1
Hsc_scaff045	192428	.	C	.	2446	PASS	DP=97;TD=134;BQ=39;MQ=58;QD=25;BC=6,84,0,7;QP=5,90,0,5;PC=119;IC=0;DC=0;XC=0;AC=0;AF=0	GT	0/1
Hsc_scaff045	226609	.	T	.	926	PASS	DP=39;TD=40;BQ=38;MQ=53;QD=23;BC=2,4,0,33;QP=5,5,0,90;PC=48;IC=0;DC=0;XC=0;AC=0;AF=0	GT	0/1
Hsc_scaff045	232227	.	T	.	790	PASS	DP=34;TD=34;BQ=39;MQ=49;QD=23;BC=0,4,4,26;QP=0,6,6,89;PC=39;IC=0;DC=0;XC=0;AC=0;AF=0	GT	0/1
Hsc_scaff045	282350	.	T	.	873	PASS	DP=51;TD=74;BQ=40;MQ=42;QD=17;BC=0,6,12,33;QP=0,8,8,84;PC=68;IC=0;DC=0;XC=1;AC=0;AF=0	GT	0/1
Hsc_scaff045	307438	.	C	.	1838	PASS	DP=114;TD=122;BQ=39;MQ=57;QD=16;BC=9,96,0,9;QP=8,83,0,8;PC=147;IC=0;DC=0;XC=0;AC=0;AF=0	GT	0/1
Hsc_scaff045	481022	.	A	.	55	PASS	DP=115;TD=119;BQ=38;MQ=59;QD=0;BC=82,16,17,0;QP=72,14,14,0;PC=130;IC=0;DC=0;XC=0;AC=0;AF=0	GT	0/1
Hsc_scaff045	535431	.	A	.	2274	PASS	DP=88;TD=201;BQ=40;MQ=41;QD=25;BC=64,0,9,15;QP=90,0,5,5;PC=127;IC=0;DC=0;XC=30;AC=0;AF=0	GT	0/1
Hsc_scaff045	571676	.	C	.	3123	PASS	DP=132;TD=155;BQ=38;MQ=56;QD=23;BC=10,108,8,6;QP=4,89,3,4;PC=155;IC=0;DC=0;XC=0;AC=0;AF=0	GT	0/1
Hsc_scaff045	652429	.	A	.	829	PASS	DP=48;TD=53;BQ=26;MQ=14;QD=17;BC=43,3,0,2;QP=90,5,0,5;PC=65;IC=0;DC=0;XC=1;AC=0;AF=0	GT	0/1
Hsc_scaff045	658934	.	C	.	2217	PASS	DP=110;TD=112;BQ=40;MQ=59;QD=20;BC=8,94,0,8;QP=7,86,0,7;PC=143;IC=0;DC=0;XC=0;AC=0;AF=0	GT	0/1
Hsc_scaff045	661144	.	T	.	1419	PASS	DP=81;TD=119;BQ=40;MQ=56;QD=17;BC=10,0,7,64;QP=8,0,8,84;PC=101;IC=0;DC=0;XC=0;AC=0;AF=0	GT	0/1
Hsc_scaff045	720234	.	C	.	1107	PASS	DP=57;TD=62;BQ=40;MQ=0;QD=19;BC=5,48,0,4;QP=7,85,0,7;PC=78;IC=0;DC=0;XC=0;AC=0;AF=0	GT	0/1
Hsc_scaff045	729484	.	C	.	469	PASS	DP=41;TD=67;BQ=22;MQ=12;QD=11;BC=2,37,2,0;QP=7,86,7,0;PC=80;IC=1;DC=0;XC=5;AC=0;AF=0	GT	0/1
Hsc_scaff045	757806	.	G	.	1799	PASS	DP=117;TD=180;BQ=37;MQ=55;QD=15;BC=13,9,95,0;QP=8,8,83,0;PC=150;IC=0;DC=0;XC=1;AC=0;AF=0	GT	0/1
Hsc_scaff045	795113	.	A	.	160	PASS	DP=47;TD=65;BQ=40;MQ=50;QD=3;BC=31,0,7,9;QP=74,0,13,13;PC=51;IC=12;DC=0;XC=0;AC=0;AF=0	GT	0/1
Hsc_scaff045	798460	.	A	.	2846	PASS	DP=129;TD=156;BQ=39;MQ=44;QD=22;BC=107,9,13,0;QP=87,6,6,0;PC=142;IC=0;DC=0;XC=0;AC=0;AF=0	GT	0/1
Hsc_scaff045	799745	.	T	.	257	PASS	DP=89;TD=206;BQ=38;MQ=52;QD=2;BC=1,13,11,64;QP=1,13,13,74;PC=95;IC=0;DC=0;XC=7;AC=0;AF=0	GT	0/1
Hsc_scaff045	804288	.	C	.	884	PASS	DP=71;TD=155;BQ=35;MQ=25;QD=12;BC=7,51,1,12;QP=9,82,0,9;PC=74;IC=0;DC=0;XC=0;AC=0;AF=0	GT	0/1
Hsc_scaff045	812591	.	C	.	4757	PASS	DP=205;TD=252;BQ=39;MQ=28;QD=23;BC=11,183,0,11;QP=6,88,0,6;PC=200;IC=0;DC=0;XC=2;AC=0;AF=0	GT	0/1
Hsc_scaff045	812600	.	T	.	4880	PASS	DP=204;TD=247;BQ=39;MQ=29;QD=24;BC=9,0,17,175;QP=5,0,5,90;PC=208;IC=0;DC=3;XC=0;AC=0;AF=0	GT	0/1
Hsc_scaff045	826003	.	G	.	347	PASS	DP=30;TD=36;BQ=40;MQ=45;QD=11;BC=6,0,21,3;QP=10,0,80,10;PC=34;IC=0;DC=0;XC=0;AC=0;AF=0	GT	0/1
Hsc_scaff045	937199	.	C	.	740	PASS	DP=76;TD=101;BQ=40;MQ=41;QD=9;BC=15,41,0,20;QP=11,78,0,11;PC=105;IC=0;DC=0;XC=0;AC=0;AF=0	GT	0/1
Hsc_scaff046	28884	.	A	.	11276	PASS	DP=473;TD=531;BQ=38;MQ=56;QD=23;BC=413,24,31,5;QP=89,5,5,1;PC=550;IC=0;DC=0;XC=0;AC=0;AF=0	GT	0/1
Hsc_scaff046	140994	.	C	.	1326	PASS	DP=77;TD=88;BQ=38;MQ=40;QD=17;BC=12,58,0,7;QP=8,84,0,8;PC=86;IC=0;DC=0;XC=2;AC=0;AF=0	GT	0/1
Hsc_scaff046	166160	.	T	.	861	PASS	DP=45;TD=72;BQ=38;MQ=54;QD=19;BC=4,4,0,36;QP=7,7,0,86;PC=77;IC=0;DC=1;XC=2;AC=0;AF=0	GT	0/1
Hsc_scaff046	199634	.	A	.	768	PASS	DP=48;TD=67;BQ=27;MQ=57;QD=16;BC=41,5,2,0;QP=88,6,6,0;PC=96;IC=0;DC=0;XC=3;AC=0;AF=0	GT	0/1
Hsc_scaff046	232627	.	A	.	1642	PASS	DP=97;TD=111;BQ=38;MQ=57;QD=16;BC=78,9,0,10;QP=84,8,0,8;PC=115;IC=0;DC=0;XC=1;AC=0;AF=0	GT	0/1
Hsc_scaff046	240299	.	G	.	425	PASS	DP=83;TD=118;BQ=39;MQ=58;QD=5;BC=10,1,62,10;QP=12,1,75,12;PC=112;IC=0;DC=0;XC=8;AC=0;AF=0	GT	0/1
Hsc_scaff046	310836	.	T	.	790	PASS	DP=54;TD=65;BQ=23;MQ=41;QD=14;BC=5,1,5,42;QP=5,0,5,90;PC=66;IC=0;DC=1;XC=1;AC=0;AF=0	GT	0/1
Hsc_scaff046	327229	.	G	.	543	PASS	DP=105;TD=117;BQ=38;MQ=60;QD=5;BC=12,2,79,12;QP=12,2,75,12;PC=122;IC=0;DC=0;XC=0;AC=0;AF=0	GT	0/1
Hsc_scaff046	408364	.	C	.	2125	PASS	DP=103;TD=113;BQ=32;MQ=57;QD=21;BC=6,88,0,7;QP=5,90,0,5;PC=120;IC=1;DC=2;XC=4;AC=0;AF=0	GT	0/1
Hsc_scaff046	443078	.	C	.	1064	PASS	DP=56;TD=59;BQ=29;MQ=2;QD=19;BC=1,53,1,1;QP=5,90,0,5;PC=77;IC=0;DC=0;XC=0;AC=0;AF=0	GT	0/1
Hsc_scaff046	535589	.	G	.	867	PASS	DP=44;TD=70;BQ=31;MQ=52;QD=19;BC=4,3,37,0;QP=5,5,90,0;PC=75;IC=0;DC=0;XC=1;AC=0;AF=0	GT	0/1
Hsc_scaff046	771197	.	G	.	2623	PASS	DP=117;TD=136;BQ=39;MQ=58;QD=22;BC=8,9,100,0;QP=6,6,88,0;PC=144;IC=0;DC=0;XC=0;AC=0;AF=0	GT	0/1
Hsc_scaff046	835693	.	G	.	5036	PASS	DP=201;TD=203;BQ=39;MQ=0;QD=25;BC=10,0,180,11;QP=5,0,90,5;PC=249;IC=0;DC=0;XC=0;AC=0;AF=0	GT	0/1
Hsc_scaff046	923079	.	C	.	2634	PASS	DP=103;TD=110;BQ=40;MQ=58;QD=25;BC=5,93,0,5;QP=5,90,0,5;PC=118;IC=0;DC=0;XC=1;AC=0;AF=0	GT	0/1
Hsc_scaff046	937142	.	T	.	612	PASS	DP=53;TD=90;BQ=24;MQ=1;QD=11;BC=2,1,2,48;QP=1,7,7,85;PC=139;IC=0;DC=0;XC=4;AC=0;AF=0	GT	0/1
Hsc_scaff046	945098	.	C	.	341	PASS	DP=44;TD=48;BQ=26;MQ=2;QD=7;BC=0,42,1,1;QP=0,80,10,10;PC=56;IC=0;DC=0;XC=2;AC=0;AF=0	GT	0/1
Hsc_scaff047	31292	.	T	.	1776	PASS	DP=80;TD=92;BQ=38;MQ=60;QD=22;BC=5,0,6,69;QP=6,0,6,88;PC=88;IC=0;DC=0;XC=5;AC=0;AF=0	GT	0/1
Hsc_scaff047	101274	.	C	.	614	PASS	DP=31;TD=35;BQ=40;MQ=56;QD=19;BC=2,27,0,2;QP=7,86,0,7;PC=36;IC=4;DC=0;XC=0;AC=0;AF=0	GT	0/1
Hsc_scaff047	192357	.	C	.	1347	PASS	DP=100;TD=102;BQ=28;MQ=1;QD=13;BC=10,88,1,1;QP=6,84,4,6;PC=121;IC=0;DC=0;XC=0;AC=0;AF=0	GT	0/1
Hsc_scaff047	259528	.	G	.	1592	PASS	DP=76;TD=110;BQ=36;MQ=55;QD=20;BC=4,1,62,9;QP=6,0,88,6;PC=110;IC=0;DC=0;XC=0;AC=0;AF=0	GT	0/1
Hsc_scaff047	266148	.	A	.	1504	PASS	DP=85;TD=176;BQ=36;MQ=60;QD=17;BC=73,0,6,6;QP=86,0,7,7;PC=146;IC=0;DC=0;XC=12;AC=0;AF=0	GT	0/1
Hsc_scaff047	343865	.	G	.	732	PASS	DP=35;TD=114;BQ=37;MQ=50;QD=20;BC=2,0,31,2;QP=6,0,88,6;PC=41;IC=0;DC=0;XC=6;AC=0;AF=0	GT	0/1
Hsc_scaff047	447545	.	G	.	1664	PASS	DP=65;TD=80;BQ=39;MQ=49;QD=25;BC=5,0,55,5;QP=5,0,90,5;PC=77;IC=0;DC=0;XC=0;AC=0;AF=0	GT	0/1
Hsc_scaff047	498641	.	A	.	865	PASS	DP=44;TD=79;BQ=39;MQ=50;QD=19;BC=32,0,4,8;QP=86,0,7,7;PC=56;IC=0;DC=0;XC=0;AC=0;AF=0	GT	0/1
Hsc_scaff047	876237	.	G	.	2522	PASS	DP=118;TD=234;BQ=37;MQ=19;QD=21;BC=13,7,98,0;QP=6,6,88,0;PC=130;IC=0;DC=0;XC=1;AC=0;AF=0	GT	0/1
Hsc_scaff047	889056	.	T	.	85	PASS	DP=97;TD=123;BQ=37;MQ=54;QD=0;BC=0,13,13,71;QP=0,14,14,72;PC=118;IC=0;DC=0;XC=5;AC=0;AF=0	GT	0/1
Hsc_scaff047	894700	.	G	.	2262	PASS	DP=112;TD=124;BQ=39;MQ=54;QD=20;BC=7,10,95,0;QP=7,7,86,0;PC=132;IC=0;DC=0;XC=0;AC=0;AF=0	GT	0/1
Hsc_scaff047	897924	.	T	.	1474	PASS	DP=87;TD=110;BQ=39;MQ=57;QD=16;BC=0,7,6,74;QP=0,8,8,84;PC=117;IC=0;DC=0;XC=0;AC=0;AF=0	GT	0/1
Hsc_scaff047	898941	.	C	.	1371	PASS	DP=54;TD=80;BQ=39;MQ=50;QD=25;BC=3,47,0,4;QP=5,90,0,5;PC=80;IC=0;DC=0;XC=0;AC=0;AF=0	GT	0/1
Hsc_scaff047	915780	.	A	.	989	PASS	DP=56;TD=96;BQ=38;MQ=56;QD=17;BC=47,0,5,4;QP=85,0,8,8;PC=79;IC=1;DC=0;XC=0;AC=0;AF=0	GT	0/1
Hsc_scaff047	936552	.	C	.	1424	PASS	DP=69;TD=95;BQ=37;MQ=56;QD=20;BC=0,59,4,6;QP=0,87,6,6;PC=101;IC=0;DC=0;XC=0;AC=0;AF=0	GT	0/1
Hsc_scaff047	946012	.	G	.	2977	PASS	DP=144;TD=170;BQ=40;MQ=45;QD=20;BC=25,9,110,0;QP=7,7,86,0;PC=165;IC=0;DC=0;XC=0;AC=0;AF=0	GT	0/1
Hsc_scaff047	946619	.	C	.	897	PASS	DP=36;TD=49;BQ=39;MQ=35;QD=24;BC=3,28,0,5;QP=5,90,0,5;PC=68;IC=0;DC=0;XC=2;AC=0;AF=0	GT	0/1
Hsc_scaff047	977206	.	C	.	1657	PASS	DP=66;TD=82;BQ=38;MQ=57;QD=25;BC=4,57,0,5;QP=5,90,0,5;PC=77;IC=0;DC=0;XC=0;AC=0;AF=0	GT	0/1
Hsc_scaff047	1060488	.	C	.	2182	PASS	DP=88;TD=90;BQ=39;MQ=59;QD=24;BC=0,77,5,6;QP=0,89,5,5;PC=103;IC=0;DC=0;XC=0;AC=0;AF=0	GT	0/1
Hsc_scaff047	1075804	.	A	.	1518	PASS	DP=78;TD=138;BQ=39;MQ=26;QD=19;BC=61,10,0,5;QP=86,7,0,7;PC=92;IC=0;DC=2;XC=0;AC=0;AF=0	GT	0/1
Hsc_scaff047	1122160	.	G	.	1001	PASS	DP=116;TD=117;BQ=39;MQ=59;QD=8;BC=13,0,88,15;QP=11,0,78,11;PC=146;IC=0;DC=0;XC=0;AC=0;AF=0	GT	0/1
Hsc_scaff047	1135329	.	C	.	1305	PASS	DP=64;TD=117;BQ=32;MQ=49;QD=20;BC=5,51,0,8;QP=5,90,0,5;PC=106;IC=0;DC=0;XC=0;AC=0;AF=0	GT	0/1
Hsc_scaff048	146425	.	G	.	5748	PASS	DP=396;TD=661;BQ=39;MQ=57;QD=14;BC=34,0,321,41;QP=9,0,82,9;PC=430;IC=0;DC=0;XC=0;AC=0;AF=0	GT	0/1
Hsc_scaff048	159858	.	A	.	1360	PASS	DP=68;TD=80;BQ=39;MQ=59;QD=20;BC=57,5,0,6;QP=86,7,0,7;PC=129;IC=0;DC=0;XC=0;AC=0;AF=0	GT	0/1
Hsc_scaff048	196688	.	A	.	889	PASS	DP=73;TD=94;BQ=39;MQ=55;QD=12;BC=54,9,0,10;QP=80,10,0,10;PC=128;IC=0;DC=0;XC=1;AC=0;AF=0	GT	0/1
Hsc_scaff048	209833	.	T	.	1340	PASS	DP=82;TD=110;BQ=38;MQ=32;QD=16;BC=27,6,0,49;QP=8,8,0,84;PC=142;IC=0;DC=0;XC=0;AC=0;AF=0	GT	0/1
Hsc_scaff048	211829	.	T	.	801	PASS	DP=64;TD=69;BQ=39;MQ=49;QD=12;BC=12,0,9,43;QP=10,0,10,81;PC=120;IC=0;DC=0;XC=0;AC=0;AF=0	GT	0/1
Hsc_scaff048	306359	.	T	.	2163	PASS	DP=98;TD=134;BQ=39;MQ=35;QD=22;BC=10,7,0,81;QP=6,6,0,88;PC=186;IC=0;DC=0;XC=9;AC=0;AF=0	GT	0/1
Hsc_scaff048	370325	.	C	.	790	PASS	DP=53;TD=63;BQ=40;MQ=54;QD=14;BC=0,39,6,8;QP=0,82,9,9;PC=119;IC=0;DC=0;XC=1;AC=0;AF=0	GT	0/1
Hsc_scaff048	411817	.	G	.	799	PASS	DP=32;TD=74;BQ=39;MQ=54;QD=24;BC=3,0,26,3;QP=5,0,90,5;PC=104;IC=0;DC=0;XC=0;AC=0;AF=0	GT	0/1
Hsc_scaff048	447736	.	A	.	116	PASS	DP=120;TD=184;BQ=39;MQ=40;QD=0;BC=80,16,23,1;QP=72,14,14,0;PC=221;IC=0;DC=0;XC=3;AC=0;AF=0	GT	0/1
Hsc_scaff048	457836	.	G	.	3850	PASS	DP=349;TD=659;BQ=39;MQ=50;QD=11;BC=28,1,281,39;QP=10,0,80,10;PC=463;IC=0;DC=0;XC=5;AC=0;AF=0	GT	0/1
Hsc_scaff048	482470	.	G	.	247	PASS	DP=70;TD=108;BQ=38;MQ=52;QD=3;BC=10,0,50,10;QP=13,0,74,13;PC=156;IC=0;DC=0;XC=12;AC=0;AF=0	GT	0/1
Hsc_scaff048	501291	.	T	.	980	PASS	DP=41;TD=42;BQ=40;MQ=54;QD=23;BC=0,2,5,34;QP=0,6,6,89;PC=90;IC=0;DC=0;XC=0;AC=0;AF=0	GT	0/1
Hsc_scaff048	529418	.	C	.	374	PASS	DP=113;TD=117;BQ=38;MQ=55;QD=3;BC=21,79,0,13;QP=13,74,0,13;PC=146;IC=0;DC=0;XC=0;AC=0;AF=0	GT	0/1
Hsc_scaff048	535799	.	C	.	2145	PASS	DP=125;TD=146;BQ=40;MQ=50;QD=17;BC=1,88,12,24;QP=0,84,8,8;PC=169;IC=0;DC=0;XC=6;AC=0;AF=0	GT	0/1
Hsc_scaff048	565960	.	G	.	1459	PASS	DP=85;TD=103;BQ=39;MQ=56;QD=17;BC=0,9,70,6;QP=0,8,84,8;PC=125;IC=0;DC=0;XC=0;AC=0;AF=0	GT	0/1
Hsc_scaff048	617013	.	A	.	840	PASS	DP=48;TD=62;BQ=27;MQ=4;QD=17;BC=46,0,1,1;QP=90,0,5,5;PC=83;IC=0;DC=0;XC=0;AC=0;AF=0	GT	0/1
Hsc_scaff048	649698	.	G	.	665	PASS	DP=75;TD=108;BQ=31;MQ=53;QD=8;BC=0,18,49,8;QP=0,10,80,10;PC=130;IC=1;DC=0;XC=0;AC=0;AF=0	GT	0/1
Hsc_scaff048	676067	.	A	.	456	PASS	DP=58;TD=117;BQ=39;MQ=56;QD=8;BC=44,0,6,6;QP=78,0,11,11;PC=87;IC=13;DC=2;XC=0;AC=0;AF=0	GT	0/1
Hsc_scaff048	793986	.	G	.	1851	PASS	DP=78;TD=139;BQ=37;MQ=43;QD=23;BC=12,0,60,6;QP=5,0,90,5;PC=103;IC=0;DC=0;XC=3;AC=0;AF=0	GT	0/1
Hsc_scaff048	801317	.	T	.	927	PASS	DP=64;TD=77;BQ=40;MQ=54;QD=14;BC=7,8,0,49;QP=9,9,0,82;PC=85;IC=0;DC=0;XC=0;AC=0;AF=0	GT	0/1
Hsc_scaff048	860864	.	G	.	2250	PASS	DP=116;TD=126;BQ=39;MQ=28;QD=19;BC=7,0,103,6;QP=7,0,85,7;PC=137;IC=0;DC=0;XC=0;AC=0;AF=0	GT	0/1
Hsc_scaff048	861693	.	C	.	2600	PASS	DP=133;TD=143;BQ=40;MQ=37;QD=19;BC=9,113,0,11;QP=7,86,0,7;PC=179;IC=0;DC=0;XC=0;AC=0;AF=0	GT	0/1
Hsc_scaff048	872400	.	G	.	1568	PASS	DP=63;TD=76;BQ=38;MQ=49;QD=24;BC=4,0,49,10;QP=5,0,90,5;PC=94;IC=0;DC=0;XC=1;AC=0;AF=0	GT	0/1
Hsc_scaff048	946765	.	T	.	1065	PASS	DP=45;TD=51;BQ=36;MQ=58;QD=23;BC=2,0,2,41;QP=5,0,5,90;PC=59;IC=0;DC=0;XC=0;AC=0;AF=0	GT	0/1
Hsc_scaff048	1013828	.	G	.	1208	PASS	DP=54;TD=97;BQ=38;MQ=58;QD=22;BC=5,0,46,3;QP=6,0,88,6;PC=124;IC=0;DC=0;XC=1;AC=0;AF=0	GT	0/1
Hsc_scaff048	1041680	.	T	.	908	PASS	DP=39;TD=55;BQ=40;MQ=56;QD=23;BC=0,4,3,32;QP=0,6,6,88;PC=48;IC=0;DC=0;XC=1;AC=0;AF=0	GT	0/1
Hsc_scaff048	1046672	.	A	.	1348	PASS	DP=54;TD=66;BQ=40;MQ=58;QD=24;BC=47,4,0,3;QP=89,5,0,5;PC=72;IC=0;DC=0;XC=1;AC=0;AF=0	GT	0/1
Hsc_scaff048	1067028	.	G	.	11093	PASS	DP=500;TD=552;BQ=39;MQ=59;QD=22;BC=30,1,436,33;QP=6,0,88,6;PC=633;IC=0;DC=0;XC=0;AC=0;AF=0	GT	0/1
Hsc_scaff048	1069560	.	T	.	6113	PASS	DP=536;TD=656;BQ=39;MQ=58;QD=11;BC=55,0,53,428;QP=10,0,10,80;PC=620;IC=0;DC=0;XC=0;AC=0;AF=0	GT	0/1
Hsc_scaff049	11630	.	C	.	828	PASS	DP=32;TD=49;BQ=39;MQ=39;QD=25;BC=2,28,2,0;QP=5,90,5,0;PC=30;IC=0;DC=0;XC=1;AC=0;AF=0	GT	0/1
Hsc_scaff049	156276	.	T	.	936	PASS	DP=70;TD=93;BQ=36;MQ=55;QD=13;BC=7,9,0,54;QP=9,9,0,82;PC=121;IC=0;DC=0;XC=0;AC=0;AF=0	GT	0/1
Hsc_scaff049	203553	.	C	.	922	PASS	DP=55;TD=78;BQ=30;MQ=47;QD=16;BC=1,47,2,5;QP=1,87,6,6;PC=84;IC=35;DC=0;XC=7;AC=0;AF=0	GT	0/1
Hsc_scaff049	275653	.	T	.	2562	PASS	DP=98;TD=111;BQ=39;MQ=56;QD=26;BC=5,5,0,88;QP=5,5,0,90;PC=106;IC=0;DC=0;XC=0;AC=0;AF=0	GT	0/1
Hsc_scaff049	402298	.	G	.	5223	PASS	DP=234;TD=246;BQ=40;MQ=48;QD=22;BC=23,9,182,20;QP=6,0,87,6;PC=282;IC=0;DC=0;XC=0;AC=0;AF=0	GT	0/1
Hsc_scaff049	427827	.	T	.	3153	PASS	DP=126;TD=596;BQ=40;MQ=55;QD=25;BC=10,12,0,104;QP=5,5,0,90;PC=239;IC=0;DC=0;XC=27;AC=0;AF=0	GT	0/1
Hsc_scaff049	548242	.	C	.	1119	PASS	DP=51;TD=77;BQ=38;MQ=52;QD=21;BC=3,45,0,3;QP=6,88,0,6;PC=87;IC=0;DC=0;XC=1;AC=0;AF=0	GT	0/1
Hsc_scaff049	571116	.	C	.	1261	PASS	DP=84;TD=91;BQ=40;MQ=35;QD=15;BC=0,47,17,20;QP=0,82,9,9;PC=109;IC=0;DC=0;XC=2;AC=0;AF=0	GT	0/1
Hsc_scaff049	619068	.	A	.	580	PASS	DP=32;TD=127;BQ=28;MQ=26;QD=18;BC=23,0,3,6;QP=90,0,5,5;PC=71;IC=0;DC=0;XC=4;AC=0;AF=0	GT	0/1
Hsc_scaff049	698844	.	C	.	53598	PASS	DP=2870;TD=2974;BQ=39;MQ=6;QD=18;BC=656,2098,1,112;QP=7,85,0,7;PC=3602;IC=0;DC=3;XC=40;AC=0;AF=0	GT	0/1
Hsc_scaff049	752195	.	G	.	16903	PASS	DP=678;TD=802;BQ=39;MQ=59;QD=24;BC=32,0,609,37;QP=5,0,90,5;PC=821;IC=0;DC=0;XC=5;AC=0;AF=0	GT	0/1
Hsc_scaff049	752636	.	A	.	22631	PASS	DP=916;TD=1351;BQ=39;MQ=55;QD=24;BC=771,72,1,72;QP=90,5,0,5;PC=1307;IC=0;DC=0;XC=14;AC=0;AF=0	GT	0/1
Hsc_scaff049	753313	.	A	.	6396	PASS	DP=324;TD=1257;BQ=40;MQ=53;QD=19;BC=262,26,36,0;QP=86,7,7,0;PC=638;IC=0;DC=0;XC=6;AC=0;AF=0	GT	0/1
Hsc_scaff049	754836	.	C	.	870	PASS	DP=160;TD=291;BQ=38;MQ=42;QD=5;BC=40,88,32,0;QP=12,76,12,0;PC=203;IC=1;DC=0;XC=1;AC=0;AF=0	GT	0/1
Hsc_scaff049	755492	.	A	.	2226	PASS	DP=91;TD=144;BQ=40;MQ=52;QD=25;BC=80,4,0,4;QP=90,5,0,5;PC=122;IC=0;DC=3;XC=1;AC=0;AF=0	GT	0/1
Hsc_scaff049	836700	.	C	.	393	PASS	DP=109;TD=276;BQ=37;MQ=26;QD=3;BC=26,67,2,14;QP=13,74,0,13;PC=104;IC=0;DC=0;XC=1;AC=0;AF=0	GT	0/1
Hsc_scaff049	847188	.	G	.	1091	PASS	DP=47;TD=59;BQ=37;MQ=9;QD=23;BC=1,0,44,2;QP=5,0,89,5;PC=65;IC=0;DC=0;XC=0;AC=0;AF=0	GT	0/1
Hsc_scaff049	958937	.	T	.	739	PASS	DP=32;TD=95;BQ=41;MQ=58;QD=23;BC=0,2,2,28;QP=0,6,6,88;PC=97;IC=0;DC=0;XC=2;AC=0;AF=0	GT	0/1
Hsc_scaff049	973027	.	T	.	754	PASS	DP=60;TD=93;BQ=24;MQ=45;QD=12;BC=0,6,6,48;QP=0,7,7,86;PC=96;IC=0;DC=0;XC=2;AC=0;AF=0	GT	0/1
Hsc_scaff049	1001474	.	A	.	446	PASS	DP=65;TD=86;BQ=40;MQ=54;QD=6;BC=45,0,13,7;QP=76,0,12,12;PC=82;IC=0;DC=0;XC=11;AC=0;AF=0	GT	0/1
Hsc_scaff049	1050137	.	C	.	219	PASS	DP=58;TD=115;BQ=39;MQ=59;QD=3;BC=7,43,0,8;QP=13,74,0,13;PC=86;IC=0;DC=0;XC=0;AC=0;AF=0	GT	0/1
Hsc_scaff049	1070118	.	A	.	744	PASS	DP=90;TD=105;BQ=39;MQ=59;QD=8;BC=69,0,11,10;QP=77,0,11,11;PC=104;IC=0;DC=0;XC=0;AC=0;AF=0	GT	0/1
Hsc_scaff050	92703	.	A	.	2276	PASS	DP=117;TD=265;BQ=38;MQ=48;QD=19;BC=93,9,1,13;QP=86,7,0,7;PC=144;IC=0;DC=1;XC=1;AC=0;AF=0	GT	0/1
Hsc_scaff050	95970	.	G	.	2703	PASS	DP=123;TD=220;BQ=38;MQ=46;QD=21;BC=20,14,89,0;QP=6,6,88,0;PC=126;IC=0;DC=0;XC=0;AC=0;AF=0	GT	0/1
Hsc_scaff050	132060	.	C	.	361	PASS	DP=43;TD=66;BQ=39;MQ=55;QD=8;BC=6,32,0,5;QP=11,78,0,11;PC=54;IC=0;DC=0;XC=0;AC=0;AF=0	GT	0/1
Hsc_scaff050	246764	.	G	.	1796	PASS	DP=73;TD=122;BQ=38;MQ=51;QD=24;BC=4,0,65,4;QP=5,0,90,5;PC=96;IC=0;DC=0;XC=0;AC=0;AF=0	GT	0/1
Hsc_scaff050	265628	.	C	.	769	PASS	DP=206;TD=215;BQ=40;MQ=52;QD=3;BC=31,149,26,0;QP=13,74,13,0;PC=250;IC=0;DC=0;XC=6;AC=0;AF=0	GT	0/1
Hsc_scaff050	314571	.	A	.	902	PASS	DP=91;TD=161;BQ=39;MQ=51;QD=9;BC=72,0,10,9;QP=79,0,11,11;PC=156;IC=0;DC=0;XC=6;AC=0;AF=0	GT	0/1
Hsc_scaff050	546934	.	A	.	1881	PASS	DP=93;TD=97;BQ=38;MQ=0;QD=20;BC=81,0,6,6;QP=87,0,7,7;PC=144;IC=0;DC=0;XC=0;AC=0;AF=0	GT	0/1
Hsc_scaff050	647367	.	G	.	3092	PASS	DP=122;TD=173;BQ=39;MQ=54;QD=25;BC=0,9,105,8;QP=0,5,90,5;PC=156;IC=0;DC=0;XC=4;AC=0;AF=0	GT	0/1
Hsc_scaff050	648301	.	A	.	10502	PASS	DP=448;TD=468;BQ=38;MQ=59;QD=23;BC=399,24,25,0;QP=89,5,5,0;PC=554;IC=1;DC=0;XC=1;AC=0;AF=0	GT	0/1
Hsc_scaff050	693351	.	G	.	1931	PASS	DP=78;TD=96;BQ=38;MQ=56;QD=24;BC=6,0,68,4;QP=5,0,90,5;PC=121;IC=0;DC=0;XC=0;AC=0;AF=0	GT	0/1
Hsc_scaff050	770055	.	A	.	2026	PASS	DP=102;TD=135;BQ=37;MQ=54;QD=19;BC=82,1,7,12;QP=87,1,6,6;PC=153;IC=0;DC=0;XC=0;AC=0;AF=0	GT	0/1
Hsc_scaff050	813855	.	T	.	1213	PASS	DP=45;TD=77;BQ=40;MQ=44;QD=26;BC=1,2,2,40;QP=2,4,4,90;PC=134;IC=0;DC=0;XC=0;AC=0;AF=0	GT	0/1
Hsc_scaff050	842211	.	A	.	143	PASS	DP=115;TD=181;BQ=40;MQ=57;QD=1;BC=81,0,17,17;QP=72,0,14,14;PC=301;IC=0;DC=0;XC=2;AC=0;AF=0	GT	0/1
Hsc_scaff050	842705	.	C	.	2532	PASS	DP=102;TD=126;BQ=39;MQ=38;QD=25;BC=13,77,0,11;QP=5,90,0,5;PC=311;IC=0;DC=1;XC=0;AC=0;AF=0	GT	0/1
Hsc_scaff050	843148	.	A	.	1235	PASS	DP=63;TD=75;BQ=40;MQ=41;QD=19;BC=48,8,7,0;QP=85,7,7,0;PC=246;IC=8;DC=0;XC=1;AC=0;AF=0	GT	0/1
Hsc_scaff050	864652	.	A	.	1712	PASS	DP=81;TD=182;BQ=39;MQ=52;QD=21;BC=66,5,10,0;QP=87,7,7,0;PC=281;IC=0;DC=0;XC=1;AC=0;AF=0	GT	0/1
Hsc_scaff050	864807	.	T	.	393	PASS	DP=110;TD=134;BQ=39;MQ=48;QD=3;BC=16,17,0,77;QP=13,13,0,74;PC=293;IC=0;DC=0;XC=3;AC=0;AF=0	GT	0/1
Hsc_scaff050	865610	.	C	.	2263	PASS	DP=150;TD=242;BQ=39;MQ=40;QD=15;BC=12,120,0,18;QP=9,82,0,9;PC=361;IC=0;DC=0;XC=0;AC=0;AF=0	GT	0/1
Hsc_scaff050	867792	.	C	.	5260	PASS	DP=263;TD=529;BQ=39;MQ=46;QD=20;BC=33,214,0,16;QP=7,86,0,7;PC=533;IC=0;DC=0;XC=52;AC=0;AF=0	GT	0/1
Hsc_scaff050	888094	.	T	.	201	PASS	DP=32;TD=70;BQ=40;MQ=45;QD=6;BC=4,2,4,22;QP=11,2,11,76;PC=138;IC=0;DC=0;XC=0;AC=0;AF=0	GT	0/1
Hsc_scaff050	888099	.	C	.	303	PASS	DP=33;TD=66;BQ=40;MQ=45;QD=9;BC=4,25,0,4;QP=11,78,0,11;PC=140;IC=5;DC=0;XC=1;AC=0;AF=0	GT	0/1
Hsc_scaff050	901587	.	T	.	2714	PASS	DP=163;TD=341;BQ=39;MQ=46;QD=16;BC=19,16,0,128;QP=8,8,0,84;PC=238;IC=0;DC=0;XC=33;AC=0;AF=0	GT	0/1
Hsc_scaff050	925844	.	G	.	786	PASS	DP=41;TD=51;BQ=38;MQ=43;QD=19;BC=0,5,33,3;QP=0,7,86,7;PC=79;IC=0;DC=0;XC=2;AC=0;AF=0	GT	0/1
Hsc_scaff050	925877	.	C	.	331	PASS	DP=30;TD=40;BQ=38;MQ=43;QD=11;BC=6,20,4,0;QP=10,80,10,0;PC=71;IC=0;DC=0;XC=2;AC=0;AF=0	GT	0/1
Hsc_scaff050	998804	.	T	.	2700	PASS	DP=244;TD=273;BQ=39;MQ=44;QD=11;BC=22,22,2,198;QP=10,10,1,80;PC=310;IC=0;DC=0;XC=0;AC=0;AF=0	GT	0/1
Hsc_scaff050	1004881	.	G	.	1335	PASS	DP=172;TD=416;BQ=38;MQ=41;QD=7;BC=21,16,134,1;QP=11,11,77,0;PC=170;IC=0;DC=0;XC=4;AC=0;AF=0	GT	0/1
Hsc_scaff051	94571	.	T	.	4034	PASS	DP=157;TD=206;BQ=39;MQ=57;QD=25;BC=8,8,0,141;QP=5,5,0,90;PC=177;IC=0;DC=0;XC=2;AC=0;AF=0	GT	0/1
Hsc_scaff051	176801	.	G	.	1359	PASS	DP=54;TD=70;BQ=41;MQ=55;QD=25;BC=5,0,44,5;QP=5,0,89,5;PC=57;IC=0;DC=0;XC=0;AC=0;AF=0	GT	0/1
Hsc_scaff051	189354	.	C	.	2894	PASS	DP=129;TD=130;BQ=39;MQ=60;QD=22;BC=0,114,7,8;QP=0,88,6,6;PC=164;IC=0;DC=0;XC=0;AC=0;AF=0	GT	0/1
Hsc_scaff051	225640	.	G	.	173	PASS	DP=51;TD=53;BQ=39;MQ=57;QD=3;BC=6,0,38,7;QP=13,0,74,13;PC=83;IC=0;DC=0;XC=1;AC=0;AF=0	GT	0/1
Hsc_scaff051	293476	.	A	.	189	PASS	DP=65;TD=85;BQ=40;MQ=50;QD=2;BC=39,8,0,18;QP=74,13,0,13;PC=78;IC=0;DC=0;XC=2;AC=0;AF=0	GT	0/1
Hsc_scaff051	298720	.	G	.	2232	PASS	DP=91;TD=93;BQ=38;MQ=57;QD=24;BC=5,6,80,0;QP=5,5,90,0;PC=101;IC=0;DC=0;XC=0;AC=0;AF=0	GT	0/1
Hsc_scaff051	485796	.	A	.	1396	PASS	DP=58;TD=69;BQ=39;MQ=60;QD=24;BC=52,0,3,3;QP=89,0,5,5;PC=65;IC=0;DC=0;XC=0;AC=0;AF=0	GT	0/1
Hsc_scaff051	597608	.	T	.	1443	PASS	DP=63;TD=99;BQ=40;MQ=48;QD=22;BC=10,0,9,44;QP=6,0,6,88;PC=67;IC=0;DC=0;XC=2;AC=0;AF=0	GT	0/1
Hsc_scaff051	721118	.	T	.	5098	PASS	DP=220;TD=305;BQ=39;MQ=58;QD=23;BC=16,16,0,188;QP=6,6,0,88;PC=255;IC=0;DC=0;XC=13;AC=0;AF=0	GT	0/1
Hsc_scaff051	816285	.	A	.	1148	PASS	DP=83;TD=101;BQ=40;MQ=41;QD=13;BC=63,7,0,13;QP=81,9,0,9;PC=155;IC=0;DC=0;XC=3;AC=0;AF=0	GT	0/1
Hsc_scaff051	842926	.	C	.	949	PASS	DP=62;TD=171;BQ=38;MQ=43;QD=15;BC=5,50,0,5;QP=8,84,0,8;PC=112;IC=0;DC=2;XC=2;AC=0;AF=0	GT	0/1
Hsc_scaff051	843102	.	A	.	731	PASS	DP=32;TD=49;BQ=38;MQ=45;QD=22;BC=28,0,2,2;QP=89,0,6,6;PC=91;IC=0;DC=0;XC=0;AC=0;AF=0	GT	0/1
Hsc_scaff051	866630	.	T	.	2383	PASS	DP=106;TD=137;BQ=39;MQ=56;QD=22;BC=8,6,0,92;QP=6,6,0,88;PC=179;IC=0;DC=0;XC=1;AC=0;AF=0	GT	0/1
Hsc_scaff051	887214	.	C	.	5924	PASS	DP=307;TD=373;BQ=39;MQ=56;QD=19;BC=25,261,21,0;QP=7,86,7,0;PC=432;IC=0;DC=0;XC=0;AC=0;AF=0	GT	0/1
Hsc_scaff051	975094	.	C	.	696	PASS	DP=109;TD=130;BQ=38;MQ=41;QD=6;BC=14,84,0,11;QP=12,76,0,12;PC=131;IC=0;DC=0;XC=0;AC=0;AF=0	GT	0/1
Hsc_scaff052	24471	.	T	.	1613	PASS	DP=79;TD=104;BQ=39;MQ=48;QD=20;BC=11,13,0,55;QP=7,7,0,86;PC=80;IC=0;DC=0;XC=0;AC=0;AF=0	GT	0/1
Hsc_scaff052	51446	.	C	.	2230	PASS	DP=163;TD=176;BQ=38;MQ=56;QD=13;BC=14,133,0,16;QP=9,82,0,9;PC=183;IC=0;DC=0;XC=1;AC=0;AF=0	GT	0/1
Hsc_scaff052	276296	.	T	.	3076	PASS	DP=121;TD=134;BQ=39;MQ=43;QD=25;BC=6,6,0,109;QP=5,5,0,90;PC=172;IC=0;DC=0;XC=0;AC=0;AF=0	GT	0/1
Hsc_scaff052	284783	.	A	.	2816	PASS	DP=109;TD=146;BQ=40;MQ=48;QD=25;BC=87,0,15,7;QP=90,0,5,5;PC=180;IC=0;DC=0;XC=0;AC=0;AF=0	GT	0/1
Hsc_scaff052	312183	.	C	.	1062	PASS	DP=52;TD=63;BQ=40;MQ=56;QD=20;BC=4,42,6,0;QP=7,86,7,0;PC=131;IC=0;DC=0;XC=0;AC=0;AF=0	GT	0/1
Hsc_scaff052	370112	.	C	.	878	PASS	DP=59;TD=111;BQ=37;MQ=55;QD=14;BC=6,47,1,5;QP=8,83,1,8;PC=135;IC=0;DC=0;XC=0;AC=0;AF=0	GT	0/1
Hsc_scaff052	411014	.	T	.	985	PASS	DP=38;TD=105;BQ=40;MQ=53;QD=25;BC=3,0,3,32;QP=5,0,5,90;PC=106;IC=0;DC=0;XC=4;AC=0;AF=0	GT	0/1
Hsc_scaff052	427888	.	T	.	859	PASS	DP=73;TD=103;BQ=38;MQ=55;QD=11;BC=7,0,11,55;QP=10,0,10,80;PC=110;IC=0;DC=0;XC=17;AC=0;AF=0	GT	0/1
Hsc_scaff052	452701	.	G	.	942	PASS	DP=62;TD=88;BQ=39;MQ=42;QD=15;BC=0,7,46,9;QP=0,9,82,9;PC=89;IC=0;DC=0;XC=0;AC=0;AF=0	GT	0/1
Hsc_scaff052	457016	.	A	.	1506	PASS	DP=74;TD=80;BQ=39;MQ=48;QD=20;BC=53,5,0,16;QP=87,7,0,7;PC=92;IC=0;DC=0;XC=0;AC=0;AF=0	GT	0/1
Hsc_scaff052	563131	.	T	.	454	PASS	DP=32;TD=39;BQ=28;MQ=46;QD=15;BC=3,1,2,24;QP=5,2,5,88;PC=71;IC=0;DC=2;XC=0;AC=0;AF=0	GT	0/1
Hsc_scaff052	656318	.	T	.	247	PASS	DP=34;TD=76;BQ=25;MQ=8;QD=7;BC=1,5,2,26;QP=9,9,2,79;PC=58;IC=0;DC=0;XC=4;AC=0;AF=0	GT	0/1
Hsc_scaff052	678471	.	A	.	678	PASS	DP=50;TD=78;BQ=24;MQ=56;QD=13;BC=39,6,0,5;QP=88,6,0,6;PC=74;IC=0;DC=0;XC=2;AC=0;AF=0	GT	0/1
Hsc_scaff052	693289	.	G	.	1702	PASS	DP=87;TD=106;BQ=39;MQ=60;QD=19;BC=0,6,75,6;QP=0,7,86,7;PC=111;IC=0;DC=0;XC=0;AC=0;AF=0	GT	0/1
Hsc_scaff052	693296	.	A	.	1635	PASS	DP=85;TD=105;BQ=39;MQ=60;QD=19;BC=73,6,0,6;QP=85,7,0,7;PC=115;IC=0;DC=0;XC=2;AC=0;AF=0	GT	0/1
Hsc_scaff052	704618	.	A	.	792	PASS	DP=97;TD=190;BQ=17;MQ=21;QD=9;BC=71,9,1,6;QP=88,6,0,6;PC=109;IC=0;DC=10;XC=5;AC=0;AF=0	GT	0/1
Hsc_scaff052	1000626	.	C	.	3128	PASS	DP=140;TD=170;BQ=40;MQ=49;QD=22;BC=0,106,17,17;QP=0,88,6,6;PC=160;IC=0;DC=0;XC=0;AC=0;AF=0	GT	0/1
Hsc_scaff052	1044708	.	C	.	1504	PASS	DP=70;TD=132;BQ=37;MQ=54;QD=21;BC=10,55,0,5;QP=6,88,0,6;PC=78;IC=0;DC=0;XC=15;AC=0;AF=0	GT	0/1
Hsc_scaff053	3443	.	C	.	425	PASS	DP=40;TD=91;BQ=27;MQ=18;QD=10;BC=1,36,0,2;QP=8,83,0,8;PC=101;IC=16;DC=1;XC=1;AC=0;AF=0	GT	0/1
Hsc_scaff053	143283	.	A	.	345	PASS	DP=34;TD=63;BQ=20;MQ=51;QD=10;BC=28,4,0,2;QP=86,7,0,7;PC=69;IC=0;DC=0;XC=0;AC=0;AF=0	GT	0/1
Hsc_scaff053	167404	.	C	.	2358	PASS	DP=108;TD=114;BQ=38;MQ=32;QD=21;BC=0,80,6,22;QP=0,88,6,6;PC=130;IC=0;DC=0;XC=0;AC=0;AF=0	GT	0/1
Hsc_scaff053	315805	.	C	.	1456	PASS	DP=109;TD=110;BQ=39;MQ=60;QD=13;BC=11,87,0,11;QP=9,81,0,9;PC=134;IC=0;DC=0;XC=0;AC=0;AF=0	GT	0/1
Hsc_scaff053	506411	.	C	.	1310	PASS	DP=68;TD=75;BQ=32;MQ=10;QD=19;BC=3,58,3,4;QP=5,88,5,2;PC=91;IC=0;DC=0;XC=2;AC=0;AF=0	GT	0/1
Hsc_scaff053	576839	.	C	.	547	PASS	DP=32;TD=44;BQ=27;MQ=53;QD=17;BC=2,26,4,0;QP=5,90,5,0;PC=82;IC=0;DC=0;XC=0;AC=0;AF=0	GT	0/1
Hsc_scaff053	654265	.	G	.	1217	PASS	DP=71;TD=92;BQ=39;MQ=59;QD=17;BC=0,6,60,5;QP=0,8,84,8;PC=97;IC=0;DC=0;XC=0;AC=0;AF=0	GT	0/1
Hsc_scaff053	840224	.	T	.	2970	PASS	DP=119;TD=150;BQ=38;MQ=45;QD=24;BC=8,8,0,103;QP=5,5,0,90;PC=117;IC=0;DC=0;XC=3;AC=0;AF=0	GT	0/1
Hsc_scaff053	875306	.	A	.	322	PASS	DP=41;TD=54;BQ=21;MQ=3;QD=7;BC=39,1,1,0;QP=82,9,9,0;PC=63;IC=0;DC=0;XC=0;AC=0;AF=0	GT	0/1
Hsc_scaff053	929812	.	T	.	1332	PASS	DP=94;TD=106;BQ=37;MQ=53;QD=14;BC=0,11,10,73;QP=0,9,9,82;PC=119;IC=11;DC=0;XC=8;AC=0;AF=0	GT	0/1
Hsc_scaff053	933441	.	G	.	626	PASS	DP=52;TD=73;BQ=22;MQ=43;QD=12;BC=1,3,44,2;QP=1,5,88,5;PC=96;IC=1;DC=2;XC=12;AC=0;AF=0	GT	0/1
Hsc_scaff054	206755	.	C	.	391	PASS	DP=71;TD=71;BQ=38;MQ=0;QD=5;BC=9,54,0,8;QP=12,76,0,12;PC=100;IC=0;DC=0;XC=0;AC=0;AF=0	GT	0/1
Hsc_scaff054	263592	.	C	.	1425	PASS	DP=75;TD=207;BQ=38;MQ=52;QD=19;BC=9,59,7,0;QP=7,86,7,0;PC=152;IC=0;DC=0;XC=5;AC=0;AF=0	GT	0/1
Hsc_scaff054	285883	.	T	.	1017	PASS	DP=48;TD=58;BQ=40;MQ=58;QD=21;BC=3,0,3,42;QP=7,0,7,87;PC=63;IC=0;DC=0;XC=0;AC=0;AF=0	GT	0/1
Hsc_scaff054	318647	.	C	.	3287	PASS	DP=150;TD=196;BQ=39;MQ=13;QD=21;BC=3,132,6,9;QP=3,87,5,5;PC=203;IC=0;DC=0;XC=0;AC=0;AF=0	GT	0/1
Hsc_scaff054	336273	.	A	.	114	PASS	DP=70;TD=85;BQ=38;MQ=26;QD=1;BC=48,8,0,14;QP=73,14,0,14;PC=95;IC=0;DC=0;XC=6;AC=0;AF=0	GT	0/1
Hsc_scaff054	338085	.	A	.	1422	PASS	DP=61;TD=69;BQ=39;MQ=56;QD=23;BC=53,0,3,5;QP=88,0,6,6;PC=74;IC=0;DC=0;XC=0;AC=0;AF=0	GT	0/1
Hsc_scaff054	381665	.	T	.	1133	PASS	DP=82;TD=89;BQ=36;MQ=38;QD=13;BC=11,0,6,65;QP=9,0,9,82;PC=107;IC=0;DC=0;XC=0;AC=0;AF=0	GT	0/1
Hsc_scaff054	391739	.	T	.	3010	PASS	DP=117;TD=172;BQ=39;MQ=44;QD=25;BC=1,13,23,80;QP=0,5,5,90;PC=136;IC=0;DC=0;XC=5;AC=0;AF=0	GT	0/1
Hsc_scaff054	439668	.	G	.	1031	PASS	DP=55;TD=74;BQ=37;MQ=53;QD=18;BC=6,0,45,4;QP=7,0,86,7;PC=60;IC=0;DC=0;XC=0;AC=0;AF=0	GT	0/1
Hsc_scaff054	571940	.	T	.	1039	PASS	DP=40;TD=55;BQ=39;MQ=37;QD=25;BC=3,2,0,35;QP=5,5,0,90;PC=42;IC=0;DC=0;XC=0;AC=0;AF=0	GT	0/1
Hsc_scaff054	622039	.	A	.	383	PASS	DP=64;TD=67;BQ=40;MQ=40;QD=5;BC=36,15,13,0;QP=76,12,12,0;PC=83;IC=0;DC=0;XC=0;AC=0;AF=0	GT	0/1
Hsc_scaff054	630201	.	G	.	607	PASS	DP=49;TD=63;BQ=39;MQ=47;QD=12;BC=0,11,32,6;QP=0,10,81,10;PC=56;IC=0;DC=0;XC=0;AC=0;AF=0	GT	0/1
Hsc_scaff054	712742	.	T	.	59355	PASS	DP=2522;TD=3046;BQ=36;MQ=25;QD=23;BC=5,161,162,2194;QP=0,5,5,90;PC=2334;IC=21;DC=0;XC=25;AC=0;AF=0	GT	0/1
Hsc_scaff054	715696	.	C	.	1712	PASS	DP=242;TD=339;BQ=33;MQ=13;QD=7;BC=5,186,32,19;QP=1,78,11,11;PC=571;IC=3;DC=0;XC=35;AC=0;AF=0	GT	0/1
Hsc_scaff054	816352	.	A	.	1275	PASS	DP=64;TD=64;BQ=39;MQ=29;QD=19;BC=50,6,1,7;QP=86,7,0,7;PC=73;IC=0;DC=0;XC=0;AC=0;AF=0	GT	0/1
Hsc_scaff054	933960	.	G	.	666	PASS	DP=72;TD=109;BQ=38;MQ=46;QD=9;BC=0,12,49,11;QP=0,11,78,11;PC=78;IC=0;DC=0;XC=2;AC=0;AF=0	GT	0/1
Hsc_scaff054	961070	.	G	.	5432	PASS	DP=220;TD=221;BQ=39;MQ=51;QD=24;BC=15,18,187,0;QP=5,5,90,0;PC=274;IC=0;DC=0;XC=0;AC=0;AF=0	GT	0/1
Hsc_scaff055	9135	.	T	.	2253	PASS	DP=104;TD=104;BQ=38;MQ=59;QD=21;BC=0,7,7,90;QP=0,6,6,88;PC=129;IC=0;DC=0;XC=0;AC=0;AF=0	GT	0/1
Hsc_scaff055	46822	.	C	.	1425	PASS	DP=92;TD=104;BQ=30;MQ=59;QD=15;BC=6,72,14,0;QP=7,86,7,0;PC=114;IC=0;DC=0;XC=0;AC=0;AF=0	GT	0/1
Hsc_scaff055	250752	.	G	.	760	PASS	DP=54;TD=217;BQ=24;MQ=24;QD=14;BC=0,8,42,4;QP=0,6,88,6;PC=124;IC=0;DC=0;XC=21;AC=0;AF=0	GT	0/1
Hsc_scaff055	278213	.	G	.	577	PASS	DP=41;TD=61;BQ=22;MQ=45;QD=14;BC=0,4,35,2;QP=0,5,90,5;PC=121;IC=0;DC=0;XC=0;AC=0;AF=0	GT	0/1
Hsc_scaff055	283548	.	A	.	441	PASS	DP=52;TD=123;BQ=19;MQ=25;QD=8;BC=46,2,1,3;QP=84,8,1,8;PC=135;IC=0;DC=0;XC=5;AC=0;AF=0	GT	0/1
Hsc_scaff055	362609	.	C	.	15	PASS	DP=91;TD=103;BQ=39;MQ=59;QD=0;BC=15,63,13,0;QP=14,72,14,0;PC=159;IC=0;DC=0;XC=0;AC=0;AF=0	GT	0/1
Hsc_scaff055	425062	.	C	.	1809	PASS	DP=83;TD=94;BQ=38;MQ=57;QD=21;BC=6,71,6,0;QP=6,88,6,0;PC=116;IC=0;DC=0;XC=0;AC=0;AF=0	GT	0/1
Hsc_scaff055	453217	.	G	.	371	PASS	DP=104;TD=112;BQ=40;MQ=59;QD=3;BC=15,0,76,13;QP=13,0,74,13;PC=128;IC=0;DC=0;XC=2;AC=0;AF=0	GT	0/1
Hsc_scaff055	643826	.	T	.	1690	PASS	DP=76;TD=129;BQ=39;MQ=37;QD=22;BC=5,5,0,66;QP=6,6,0,88;PC=100;IC=0;DC=0;XC=11;AC=0;AF=0	GT	0/1
Hsc_scaff055	643827	.	T	.	1791	PASS	DP=76;TD=126;BQ=40;MQ=37;QD=23;BC=4,0,6,66;QP=6,0,6,88;PC=100;IC=0;DC=0;XC=1;AC=0;AF=0	GT	0/1
Hsc_scaff055	652234	.	T	.	1134	PASS	DP=76;TD=89;BQ=30;MQ=58;QD=14;BC=7,1,6,62;QP=7,0,7,86;PC=126;IC=0;DC=0;XC=9;AC=0;AF=0	GT	0/1
Hsc_scaff055	867908	.	T	.	851	PASS	DP=68;TD=72;BQ=36;MQ=58;QD=12;BC=6,1,8,53;QP=9,0,9,81;PC=115;IC=0;DC=0;XC=0;AC=0;AF=0	GT	0/1
Hsc_scaff055	887730	.	A	.	1358	PASS	DP=151;TD=167;BQ=39;MQ=53;QD=8;BC=116,17,0,18;QP=78,11,0,11;PC=186;IC=0;DC=0;XC=0;AC=0;AF=0	GT	0/1
Hsc_scaff056	78671	.	A	.	504	PASS	DP=81;TD=120;BQ=40;MQ=50;QD=6;BC=59,8,0,14;QP=76,12,0,12;PC=95;IC=0;DC=0;XC=0;AC=0;AF=0	GT	0/1
Hsc_scaff056	86500	.	C	.	1510	PASS	DP=68;TD=130;BQ=38;MQ=49;QD=22;BC=5,59,4,0;QP=6,88,6,0;PC=93;IC=0;DC=0;XC=1;AC=0;AF=0	GT	0/1
Hsc_scaff056	139999	.	A	.	6874	PASS	DP=315;TD=379;BQ=39;MQ=36;QD=21;BC=274,16,0,25;QP=88,6,0,6;PC=233;IC=0;DC=0;XC=0;AC=0;AF=0	GT	0/1
Hsc_scaff056	143617	.	T	.	2297	PASS	DP=94;TD=108;BQ=38;MQ=59;QD=24;BC=7,5,0,82;QP=5,5,0,90;PC=114;IC=0;DC=0;XC=0;AC=0;AF=0	GT	0/1
Hsc_scaff056	228756	.	T	.	1161	PASS	DP=77;TD=90;BQ=40;MQ=2;QD=15;BC=0,17,19,41;QP=0,9,9,82;PC=86;IC=0;DC=0;XC=1;AC=0;AF=0	GT	0/1
Hsc_scaff056	296250	.	T	.	1705	PASS	DP=118;TD=180;BQ=38;MQ=58;QD=14;BC=11,11,0,96;QP=9,9,0,82;PC=136;IC=0;DC=0;XC=0;AC=0;AF=0	GT	0/1
Hsc_scaff056	321042	.	C	.	26327	PASS	DP=1307;TD=2702;BQ=39;MQ=43;QD=20;BC=96,1120,1,90;QP=7,86,0,7;PC=1408;IC=0;DC=0;XC=1;AC=0;AF=0	GT	0/1
Hsc_scaff056	407775	.	C	.	1094	PASS	DP=59;TD=79;BQ=29;MQ=55;QD=18;BC=6,45,1,7;QP=5,89,1,5;PC=117;IC=0;DC=0;XC=1;AC=0;AF=0	GT	0/1
Hsc_scaff056	461087	.	G	.	1624	PASS	DP=80;TD=113;BQ=40;MQ=59;QD=20;BC=5,0,69,6;QP=7,0,86,7;PC=109;IC=0;DC=0;XC=21;AC=0;AF=0	GT	0/1
Hsc_scaff056	555085	.	A	.	663	PASS	DP=52;TD=75;BQ=24;MQ=51;QD=12;BC=42,5,0,5;QP=86,7,0,7;PC=92;IC=0;DC=0;XC=3;AC=0;AF=0	GT	0/1
Hsc_scaff056	589846	.	G	.	422	PASS	DP=89;TD=94;BQ=39;MQ=60;QD=4;BC=11,0,67,11;QP=13,0,75,13;PC=117;IC=0;DC=0;XC=0;AC=0;AF=0	GT	0/1
Hsc_scaff056	631984	.	A	.	761	PASS	DP=95;TD=104;BQ=38;MQ=57;QD=8;BC=72,13,10,0;QP=77,11,11,0;PC=120;IC=0;DC=0;XC=0;AC=0;AF=0	GT	0/1
Hsc_scaff056	634045	.	T	.	1305	PASS	DP=113;TD=119;BQ=40;MQ=55;QD=11;BC=13,12,0,88;QP=10,10,0,80;PC=129;IC=2;DC=0;XC=0;AC=0;AF=0	GT	0/1
Hsc_scaff056	647330	.	G	.	1233	PASS	DP=67;TD=98;BQ=30;MQ=53;QD=18;BC=5,6,54,0;QP=5,5,90,0;PC=113;IC=0;DC=2;XC=2;AC=0;AF=0	GT	0/1
Hsc_scaff056	652689	.	C	.	1600	PASS	DP=69;TD=118;BQ=39;MQ=60;QD=23;BC=4,61,4,0;QP=6,88,6,0;PC=110;IC=0;DC=0;XC=0;AC=0;AF=0	GT	0/1
Hsc_scaff056	659736	.	G	.	965	PASS	DP=38;TD=39;BQ=40;MQ=60;QD=25;BC=2,0,34,2;QP=5,0,90,5;PC=58;IC=0;DC=0;XC=0;AC=0;AF=0	GT	0/1
Hsc_scaff056	674019	.	C	.	17	PASS	DP=81;TD=85;BQ=38;MQ=29;QD=0;BC=12,48,0,21;QP=14,72,0,14;PC=106;IC=0;DC=0;XC=0;AC=0;AF=0	GT	0/1
Hsc_scaff056	676601	.	C	.	1711	PASS	DP=117;TD=124;BQ=38;MQ=58;QD=14;BC=0,95,11,11;QP=0,82,9,9;PC=144;IC=0;DC=0;XC=4;AC=0;AF=0	GT	0/1
Hsc_scaff056	677139	.	C	.	3464	PASS	DP=134;TD=152;BQ=39;MQ=60;QD=25;BC=0,120,7,7;QP=0,90,5,5;PC=170;IC=0;DC=0;XC=4;AC=0;AF=0	GT	0/1
Hsc_scaff056	687953	.	A	.	33	PASS	DP=84;TD=98;BQ=40;MQ=56;QD=0;BC=57,11,16,0;QP=72,14,14,0;PC=115;IC=0;DC=0;XC=1;AC=0;AF=0	GT	0/1
Hsc_scaff056	742198	.	C	.	609	PASS	DP=59;TD=73;BQ=35;MQ=58;QD=12;BC=4,40,3,0;QP=8,85,8,0;PC=129;IC=0;DC=12;XC=2;AC=0;AF=0	GT	0/1
Hsc_scaff056	750012	.	A	.	1763	PASS	DP=88;TD=113;BQ=36;MQ=57;QD=20;BC=76,7,5,0;QP=88,6,6,0;PC=173;IC=0;DC=0;XC=0;AC=0;AF=0	GT	0/1
Hsc_scaff056	750944	.	C	.	1346	PASS	DP=94;TD=96;BQ=38;MQ=59;QD=14;BC=8,78,0,8;QP=9,82,0,9;PC=165;IC=0;DC=0;XC=0;AC=0;AF=0	GT	0/1
Hsc_scaff056	783001	.	G	.	1760	PASS	DP=81;TD=95;BQ=38;MQ=51;QD=21;BC=6,5,70,0;QP=6,6,88,0;PC=108;IC=0;DC=0;XC=2;AC=0;AF=0	GT	0/1
Hsc_scaff056	795671	.	C	.	553	PASS	DP=52;TD=91;BQ=27;MQ=56;QD=10;BC=1,39,6,6;QP=1,83,8,8;PC=98;IC=0;DC=0;XC=2;AC=0;AF=0	GT	0/1
Hsc_scaff056	803976	.	T	.	301	PASS	DP=45;TD=91;BQ=23;MQ=32;QD=7;BC=7,0,4,29;QP=9,0,9,82;PC=76;IC=0;DC=5;XC=14;AC=0;AF=0	GT	0/1
Hsc_scaff056	831150	.	T	.	695	PASS	DP=82;TD=88;BQ=38;MQ=59;QD=11;BC=5,5,0,52;QP=9,9,0,83;PC=105;IC=0;DC=20;XC=3;AC=0;AF=0	GT	0/1
Hsc_scaff056	908549	.	T	.	1273	PASS	DP=114;TD=119;BQ=38;MQ=56;QD=11;BC=10,16,0,88;QP=10,10,0,80;PC=145;IC=0;DC=0;XC=0;AC=0;AF=0	GT	0/1
Hsc_scaff056	944460	.	A	.	1006	PASS	DP=123;TD=124;BQ=38;MQ=60;QD=8;BC=97,0,13,13;QP=78,0,11,11;PC=153;IC=0;DC=0;XC=1;AC=0;AF=0	GT	0/1
Hsc_scaff056	977076	.	C	.	1600	PASS	DP=183;TD=245;BQ=38;MQ=55;QD=8;BC=18,145,0,20;QP=11,78,0,11;PC=249;IC=0;DC=0;XC=0;AC=0;AF=0	GT	0/1
Hsc_scaff056	1000130	.	T	.	152	PASS	DP=57;TD=84;BQ=18;MQ=39;QD=3;BC=0,5,4,32;QP=0,10,10,80;PC=83;IC=1;DC=16;XC=9;AC=0;AF=0	GT	0/1
Hsc_scaff056	1010318	.	T	.	648	PASS	DP=41;TD=77;BQ=25;MQ=56;QD=15;BC=4,0,4,33;QP=5,0,5,90;PC=85;IC=0;DC=0;XC=3;AC=0;AF=0	GT	0/1
Hsc_scaff057	54140	.	C	.	639	PASS	DP=38;TD=49;BQ=39;MQ=44;QD=16;BC=6,28,0,4;QP=8,84,0,8;PC=42;IC=0;DC=0;XC=0;AC=0;AF=0	GT	0/1
Hsc_scaff057	81239	.	T	.	1306	PASS	DP=140;TD=148;BQ=40;MQ=44;QD=9;BC=0,47,11,82;QP=0,11,11,78;PC=168;IC=0;DC=0;XC=0;AC=0;AF=0	GT	0/1
Hsc_scaff057	205067	.	C	.	1258	PASS	DP=72;TD=119;BQ=34;MQ=55;QD=17;BC=5,60,0,7;QP=7,86,0,7;PC=100;IC=0;DC=0;XC=0;AC=0;AF=0	GT	0/1
Hsc_scaff057	232914	.	A	.	1742	PASS	DP=81;TD=88;BQ=37;MQ=59;QD=21;BC=70,5,0,6;QP=88,6,0,6;PC=125;IC=0;DC=0;XC=2;AC=0;AF=0	GT	0/1
Hsc_scaff057	239147	.	C	.	183943	PASS	DP=12397;TD=13859;BQ=35;MQ=26;QD=14;BC=1053,10350,54,923;QP=8,83,0,8;PC=7187;IC=12;DC=17;XC=141;AC=0;AF=0	GT	0/1
Hsc_scaff057	329681	.	T	.	621	PASS	DP=30;TD=46;BQ=37;MQ=52;QD=20;BC=4,0,2,24;QP=6,0,6,87;PC=44;IC=0;DC=0;XC=0;AC=0;AF=0	GT	0/1
Hsc_scaff057	393649	.	G	.	895	PASS	DP=38;TD=54;BQ=37;MQ=55;QD=23;BC=0,2,33,3;QP=0,5,90,5;PC=59;IC=0;DC=0;XC=0;AC=0;AF=0	GT	0/1
Hsc_scaff057	476985	.	T	.	1166	PASS	DP=84;TD=143;BQ=39;MQ=60;QD=13;BC=8,0,8,68;QP=9,0,9,82;PC=114;IC=0;DC=0;XC=0;AC=0;AF=0	GT	0/1
Hsc_scaff057	561874	.	C	.	582	PASS	DP=32;TD=85;BQ=39;MQ=0;QD=18;BC=1,27,2,2;QP=3,84,6,6;PC=46;IC=0;DC=0;XC=0;AC=0;AF=0	GT	0/1
Hsc_scaff057	639991	.	G	.	1828	PASS	DP=84;TD=96;BQ=37;MQ=56;QD=21;BC=9,0,69,6;QP=6,0,88,6;PC=109;IC=0;DC=0;XC=1;AC=0;AF=0	GT	0/1
Hsc_scaff057	798975	.	T	.	1048	PASS	DP=125;TD=216;BQ=38;MQ=51;QD=8;BC=0,13,14,98;QP=0,11,11,78;PC=135;IC=0;DC=0;XC=0;AC=0;AF=0	GT	0/1
Hsc_scaff057	871620	.	G	.	1817	PASS	DP=166;TD=275;BQ=39;MQ=43;QD=11;BC=32,0,119,12;QP=10,0,80,10;PC=194;IC=0;DC=3;XC=8;AC=0;AF=0	GT	0/1
Hsc_scaff057	872941	.	A	.	687	PASS	DP=139;TD=203;BQ=39;MQ=55;QD=4;BC=106,15,17,1;QP=75,12,12,0;PC=157;IC=0;DC=0;XC=0;AC=0;AF=0	GT	0/1
Hsc_scaff057	975922	.	T	.	575	PASS	DP=30;TD=34;BQ=39;MQ=56;QD=19;BC=3,2,1,24;QP=6,6,3,85;PC=40;IC=0;DC=0;XC=0;AC=0;AF=0	GT	0/1
Hsc_scaff057	991703	.	A	.	729	PASS	DP=55;TD=63;BQ=39;MQ=60;QD=13;BC=45,0,5,5;QP=81,0,9,9;PC=89;IC=0;DC=0;XC=0;AC=0;AF=0	GT	0/1
Hsc_scaff058	183691	.	A	.	1138	PASS	DP=64;TD=68;BQ=40;MQ=0;QD=17;BC=54,5,0,5;QP=84,8,0,8;PC=82;IC=0;DC=0;XC=0;AC=0;AF=0	GT	0/1
Hsc_scaff058	206035	.	C	.	1023	PASS	DP=58;TD=87;BQ=40;MQ=40;QD=17;BC=0,45,4,9;QP=0,84,8,8;PC=69;IC=0;DC=0;XC=1;AC=0;AF=0	GT	0/1
Hsc_scaff058	257909	.	T	.	2277	PASS	DP=104;TD=109;BQ=39;MQ=45;QD=21;BC=0,7,9,88;QP=0,6,6,88;PC=115;IC=0;DC=0;XC=1;AC=0;AF=0	GT	0/1
Hsc_scaff058	346072	.	C	.	409	PASS	DP=30;TD=40;BQ=25;MQ=48;QD=14;BC=0,24,3,1;QP=0,90,5,5;PC=32;IC=0;DC=2;XC=1;AC=0;AF=0	GT	0/1
Hsc_scaff058	395709	.	T	.	745	PASS	DP=60;TD=74;BQ=25;MQ=5;QD=12;BC=1,1,2,56;QP=5,4,5,85;PC=87;IC=0;DC=0;XC=0;AC=0;AF=0	GT	0/1
Hsc_scaff058	418160	.	G	.	1634	PASS	DP=76;TD=94;BQ=39;MQ=28;QD=22;BC=4,4,65,0;QP=6,6,88,0;PC=86;IC=0;DC=3;XC=1;AC=0;AF=0	GT	0/1
Hsc_scaff058	438033	.	G	.	607	PASS	DP=30;TD=37;BQ=39;MQ=53;QD=20;BC=0,4,23,3;QP=0,7,86,7;PC=34;IC=0;DC=0;XC=4;AC=0;AF=0	GT	0/1
Hsc_scaff058	473517	.	T	.	2810	PASS	DP=112;TD=145;BQ=38;MQ=21;QD=25;BC=0,4,4,104;QP=0,5,5,90;PC=129;IC=0;DC=0;XC=0;AC=0;AF=0	GT	0/1
Hsc_scaff058	560742	.	C	.	721	PASS	DP=67;TD=99;BQ=37;MQ=52;QD=10;BC=15,46,6,0;QP=10,80,10,0;PC=89;IC=0;DC=0;XC=2;AC=0;AF=0	GT	0/1
Hsc_scaff058	832126	.	C	.	1428	PASS	DP=68;TD=111;BQ=36;MQ=53;QD=21;BC=0,56,6,6;QP=0,88,6,6;PC=111;IC=0;DC=0;XC=2;AC=0;AF=0	GT	0/1
Hsc_scaff058	856795	.	C	.	1499	PASS	DP=90;TD=482;BQ=38;MQ=38;QD=16;BC=5,72,9,4;QP=6,83,6,5;PC=103;IC=0;DC=0;XC=0;AC=0;AF=0	GT	0/1
Hsc_scaff058	856835	.	C	.	1974	PASS	DP=79;TD=391;BQ=39;MQ=44;QD=24;BC=6,65,0,8;QP=5,90,0,5;PC=112;IC=0;DC=0;XC=209;AC=0;AF=0	GT	0/1
Hsc_scaff058	945845	.	T	.	719	PASS	DP=35;TD=51;BQ=39;MQ=42;QD=20;BC=9,0,5,21;QP=7,0,7,87;PC=41;IC=0;DC=0;XC=1;AC=0;AF=0	GT	0/1
Hsc_scaff058	967540	.	T	.	302	PASS	DP=52;TD=108;BQ=40;MQ=49;QD=5;BC=7,8,0,37;QP=12,12,0,76;PC=50;IC=0;DC=0;XC=0;AC=0;AF=0	GT	0/1
Hsc_scaff059	92618	.	G	.	642	PASS	DP=44;TD=121;BQ=24;MQ=42;QD=15;BC=3,3,35,1;QP=4,4,90,1;PC=69;IC=1;DC=2;XC=5;AC=0;AF=0	GT	0/1
Hsc_scaff059	106480	.	T	.	1161	PASS	DP=88;TD=102;BQ=37;MQ=59;QD=13;BC=8,7,2,71;QP=9,9,1,82;PC=101;IC=0;DC=0;XC=0;AC=0;AF=0	GT	0/1
Hsc_scaff059	130761	.	C	.	53	PASS	DP=96;TD=113;BQ=39;MQ=60;QD=0;BC=13,69,0,14;QP=14,72,0,14;PC=119;IC=0;DC=0;XC=0;AC=0;AF=0	GT	0/1
Hsc_scaff059	145956	.	C	.	131	PASS	DP=83;TD=127;BQ=39;MQ=54;QD=1;BC=10,63,0,10;QP=14,73,0,14;PC=96;IC=0;DC=0;XC=0;AC=0;AF=0	GT	0/1
Hsc_scaff059	180457	.	A	.	1628	PASS	DP=85;TD=105;BQ=39;MQ=57;QD=19;BC=71,6,0,8;QP=86,7,0,7;PC=125;IC=0;DC=0;XC=0;AC=0;AF=0	GT	0/1
Hsc_scaff059	281799	.	C	.	2613	PASS	DP=118;TD=125;BQ=39;MQ=52;QD=22;BC=10,96,0,12;QP=6,88,0,6;PC=166;IC=0;DC=0;XC=0;AC=0;AF=0	GT	0/1
Hsc_scaff059	289042	.	C	.	747	PASS	DP=30;TD=34;BQ=39;MQ=19;QD=24;BC=1,22,7,0;QP=5,90,5,0;PC=31;IC=0;DC=0;XC=0;AC=0;AF=0	GT	0/1
Hsc_scaff059	409142	.	G	.	1768	PASS	DP=106;TD=166;BQ=40;MQ=55;QD=16;BC=0,9,85,12;QP=0,8,83,8;PC=124;IC=0;DC=0;XC=0;AC=0;AF=0	GT	0/1
Hsc_scaff059	423171	.	G	.	1199	PASS	DP=63;TD=67;BQ=29;MQ=2;QD=19;BC=0,1,60,2;QP=0,5,90,5;PC=82;IC=0;DC=0;XC=2;AC=0;AF=0	GT	0/1
Hsc_scaff059	760491	.	C	.	948	PASS	DP=96;TD=127;BQ=39;MQ=47;QD=9;BC=12,71,0,13;QP=11,79,0,11;PC=120;IC=0;DC=0;XC=0;AC=0;AF=0	GT	0/1
Hsc_scaff059	770609	.	A	.	1761	PASS	DP=70;TD=128;BQ=39;MQ=45;QD=25;BC=57,6,1,6;QP=90,5,0,5;PC=93;IC=0;DC=0;XC=1;AC=0;AF=0	GT	0/1
Hsc_scaff059	830654	.	A	.	4506	PASS	DP=232;TD=276;BQ=38;MQ=53;QD=19;BC=195,20,0,17;QP=86,7,0,7;PC=292;IC=0;DC=0;XC=4;AC=0;AF=0	GT	0/1
Hsc_scaff059	899250	.	A	.	1658	PASS	DP=85;TD=111;BQ=37;MQ=52;QD=19;BC=69,6,0,10;QP=86,7,0,7;PC=89;IC=0;DC=0;XC=0;AC=0;AF=0	GT	0/1
Hsc_scaff060	69744	.	G	.	3091	PASS	DP=129;TD=197;BQ=38;MQ=55;QD=23;BC=6,0,117,6;QP=5,0,89,5;PC=143;IC=0;DC=0;XC=2;AC=0;AF=0	GT	0/1
Hsc_scaff060	249138	.	T	.	67	PASS	DP=42;TD=118;BQ=38;MQ=28;QD=1;BC=0,7,10,25;QP=0,14,14,73;PC=55;IC=0;DC=0;XC=0;AC=0;AF=0	GT	0/1
Hsc_scaff060	275509	.	C	.	947	PASS	DP=37;TD=91;BQ=39;MQ=45;QD=25;BC=6,26,0,5;QP=5,90,0,5;PC=45;IC=0;DC=0;XC=4;AC=0;AF=0	GT	0/1
Hsc_scaff060	319436	.	C	.	79	PASS	DP=109;TD=292;BQ=40;MQ=39;QD=0;BC=17,80,0,12;QP=14,72,0,14;PC=116;IC=0;DC=0;XC=6;AC=0;AF=0	GT	0/1
Hsc_scaff060	428329	.	A	.	1041	PASS	DP=69;TD=107;BQ=40;MQ=60;QD=15;BC=57,6,0,6;QP=82,9,0,9;PC=124;IC=0;DC=0;XC=0;AC=0;AF=0	GT	0/1
Hsc_scaff060	439017	.	C	.	1189	PASS	DP=84;TD=109;BQ=38;MQ=52;QD=14;BC=11,64,9,0;QP=9,82,9,0;PC=160;IC=0;DC=0;XC=0;AC=0;AF=0	GT	0/1
Hsc_scaff060	443994	.	A	.	1332	PASS	DP=165;TD=178;BQ=38;MQ=23;QD=8;BC=128,0,10,27;QP=78,0,11,11;PC=226;IC=0;DC=0;XC=0;AC=0;AF=0	GT	0/1
Hsc_scaff060	469143	.	A	.	747	PASS	DP=71;TD=110;BQ=39;MQ=59;QD=10;BC=56,7,0,8;QP=79,10,0,10;PC=150;IC=0;DC=0;XC=2;AC=0;AF=0	GT	0/1
Hsc_scaff060	487506	.	T	.	1814	PASS	DP=114;TD=135;BQ=40;MQ=46;QD=15;BC=14,10,0,90;QP=9,9,0,83;PC=168;IC=0;DC=0;XC=0;AC=0;AF=0	GT	0/1
Hsc_scaff060	510011	.	C	.	3335	PASS	DP=132;TD=332;BQ=39;MQ=32;QD=25;BC=1,102,10,19;QP=0,90,5,5;PC=193;IC=0;DC=0;XC=4;AC=0;AF=0	GT	0/1
Hsc_scaff060	511391	.	C	.	460	PASS	DP=122;TD=142;BQ=31;MQ=58;QD=3;BC=14,88,17,2;QP=12,75,12,1;PC=203;IC=1;DC=1;XC=4;AC=0;AF=0	GT	0/1
Hsc_scaff060	564769	.	T	.	2237	PASS	DP=116;TD=153;BQ=39;MQ=53;QD=19;BC=0,10,17,89;QP=0,7,7,86;PC=197;IC=0;DC=0;XC=0;AC=0;AF=0	GT	0/1
Hsc_scaff060	767968	.	G	.	90036	PASS	DP=4517;TD=7225;BQ=33;MQ=34;QD=19;BC=194,139,3959,225;QP=5,2,88,5;PC=2903;IC=0;DC=0;XC=151;AC=0;AF=0	GT	0/1
Hsc_scaff060	805407	.	A	.	1015	PASS	DP=48;TD=74;BQ=33;MQ=57;QD=21;BC=42,3,1,2;QP=90,5,1,5;PC=103;IC=0;DC=0;XC=1;AC=0;AF=0	GT	0/1
Hsc_scaff060	867004	.	G	.	3522	PASS	DP=168;TD=497;BQ=39;MQ=43;QD=20;BC=16,0,142,10;QP=7,0,87,7;PC=192;IC=0;DC=0;XC=2;AC=0;AF=0	GT	0/1
Hsc_scaff060	905087	.	C	.	343139	PASS	DP=13820;TD=15780;BQ=37;MQ=33;QD=24;BC=544,12364,229,683;QP=4,90,1,4;PC=9460;IC=1;DC=0;XC=42;AC=0;AF=0	GT	0/1
Hsc_scaff060	917967	.	G	.	35832	PASS	DP=1429;TD=3464;BQ=39;MQ=44;QD=25;BC=74,75,1278,2;QP=5,5,90,0;PC=1346;IC=0;DC=0;XC=24;AC=0;AF=0	GT	0/1
Hsc_scaff061	23751	.	T	.	3648	PASS	DP=164;TD=188;BQ=39;MQ=58;QD=22;BC=12,12,0,140;QP=6,6,0,88;PC=191;IC=0;DC=0;XC=0;AC=0;AF=0	GT	0/1
Hsc_scaff061	29243	.	G	.	930	PASS	DP=60;TD=100;BQ=36;MQ=35;QD=15;BC=6,0,50,4;QP=8,0,84,8;PC=143;IC=0;DC=0;XC=1;AC=0;AF=0	GT	0/1
Hsc_scaff061	158617	.	G	.	20404	PASS	DP=1116;TD=1399;BQ=38;MQ=26;QD=18;BC=55,0,994,67;QP=7,0,85,7;PC=1350;IC=0;DC=0;XC=30;AC=0;AF=0	GT	0/1
Hsc_scaff061	175788	.	T	.	4417	PASS	DP=231;TD=651;BQ=39;MQ=41;QD=19;BC=18,23,4,186;QP=6,6,2,85;PC=238;IC=0;DC=0;XC=3;AC=0;AF=0	GT	0/1
Hsc_scaff061	202797	.	A	.	1792	PASS	DP=69;TD=78;BQ=40;MQ=56;QD=25;BC=58,6,0,5;QP=90,5,0,5;PC=83;IC=0;DC=0;XC=1;AC=0;AF=0	GT	0/1
Hsc_scaff061	229972	.	G	.	1909	PASS	DP=79;TD=97;BQ=39;MQ=56;QD=24;BC=0,5,68,6;QP=0,5,89,5;PC=101;IC=0;DC=0;XC=0;AC=0;AF=0	GT	0/1
Hsc_scaff061	254843	.	A	.	978	PASS	DP=68;TD=94;BQ=39;MQ=56;QD=14;BC=52,9,7,0;QP=82,9,9,0;PC=93;IC=0;DC=0;XC=2;AC=0;AF=0	GT	0/1
Hsc_scaff061	427502	.	G	.	2450	PASS	DP=135;TD=185;BQ=40;MQ=50;QD=19;BC=16,12,97,0;QP=7,7,86,0;PC=158;IC=0;DC=10;XC=0;AC=0;AF=0	GT	0/1
Hsc_scaff061	613051	.	T	.	753	PASS	DP=46;TD=63;BQ=38;MQ=32;QD=16;BC=5,3,0,38;QP=8,8,0,84;PC=50;IC=0;DC=0;XC=1;AC=0;AF=0	GT	0/1
Hsc_scaff061	674088	.	G	.	2911	PASS	DP=134;TD=164;BQ=38;MQ=28;QD=21;BC=6,0,120,8;QP=6,0,88,6;PC=148;IC=0;DC=0;XC=0;AC=0;AF=0	GT	0/1
Hsc_scaff061	719263	.	T	.	945	PASS	DP=41;TD=43;BQ=38;MQ=55;QD=23;BC=2,0,5,34;QP=6,0,6,89;PC=44;IC=0;DC=0;XC=0;AC=0;AF=0	GT	0/1
Hsc_scaff061	767960	.	G	.	1424	PASS	DP=83;TD=111;BQ=38;MQ=59;QD=17;BC=7,0,70,6;QP=8,0,84,8;PC=100;IC=0;DC=0;XC=0;AC=0;AF=0	GT	0/1
Hsc_scaff061	787094	.	T	.	1696	PASS	DP=72;TD=82;BQ=36;MQ=56;QD=23;BC=3,4,0,65;QP=5,5,0,90;PC=96;IC=1;DC=0;XC=0;AC=0;AF=0	GT	0/1
Hsc_scaff061	787963	.	C	.	315	PASS	DP=90;TD=107;BQ=38;MQ=46;QD=3;BC=18,52,0,20;QP=13,74,0,13;PC=114;IC=0;DC=0;XC=1;AC=0;AF=0	GT	0/1
Hsc_scaff061	806966	.	G	.	58	PASS	DP=68;TD=106;BQ=38;MQ=51;QD=0;BC=11,0,44,13;QP=14,0,72,14;PC=104;IC=0;DC=0;XC=37;AC=0;AF=0	GT	0/1
Hsc_scaff061	893897	.	G	.	1465	PASS	DP=76;TD=80;BQ=39;MQ=55;QD=19;BC=7,9,60,0;QP=7,7,85,0;PC=107;IC=0;DC=0;XC=0;AC=0;AF=0	GT	0/1
Hsc_scaff062	131871	.	A	.	1034	PASS	DP=76;TD=208;BQ=35;MQ=43;QD=13;BC=60,8,7,1;QP=82,8,8,2;PC=116;IC=0;DC=0;XC=6;AC=0;AF=0	GT	0/1
Hsc_scaff062	157906	.	G	.	5458	PASS	DP=267;TD=304;BQ=39;MQ=35;QD=20;BC=19,3,229,16;QP=6,1,86,6;PC=313;IC=0;DC=0;XC=0;AC=0;AF=0	GT	0/1
Hsc_scaff062	165984	.	A	.	797	PASS	DP=32;TD=36;BQ=39;MQ=30;QD=24;BC=17,0,4,11;QP=90,0,5,5;PC=37;IC=0;DC=0;XC=0;AC=0;AF=0	GT	0/1
[truncated: 1,107 more rows]
