# Supplementary material for: The genome and lifestage-specific transcriptomes of a plant-parasitic nematode and its host reveal susceptibility genes involved in trans-kingdom synthesis of vitamin B5
Source: Nat Commun. 2022 Oct 19;13:6190. doi: 10.1038/s41467-022-33769-w (PMC9582021; doi:10.1038/s41467-022-33769-w)
Supplement: Supplementary file 14 — Supplementary Dataset 11 [file 41467_2022_33769_MOESM14_ESM.xlsx]

## Sheet: DipphasedNewFinal-DupSites
Supplementary data 11 possible 3rd alleles.xlsx
#CHROM	POS	ID	REF	ALT	QUAL	FILTER	INFO	FORMAT	SAMPLE
Hsc_scaff001	19064	.	A	C	2029	PASS	DP=212;TD=244;BQ=39;MQ=59;QD=9;BC=165,26,0,21;QP=79,12,0,10;PC=255;IC=0;DC=0;XC=2;AC=0;AF=0	GT:PS	0|1:347
Hsc_scaff001	19064	.	AT	A	.	PASS	DP=212;TD=226;BQ=40;MQ=59;QD=9;BC=27,0,0,123;QP=16,0,0,84;PC=255;IC=0;DC=62;XC=8;AC=1;AF=0.29	GT	0/1
Hsc_scaff001	66331	.	T	A	1709	PASS	DP=140;TD=157;BQ=39;MQ=55;QD=12;BC=22,0,0,118;QP=17,0,0,83;PC=152;IC=0;DC=0;XC=0;AC=0;AF=0	GT:PS	1|0:50643
Hsc_scaff001	66331	.	T	TTA	2486	PASS	DP=140;TD=150;BQ=40;MQ=55;QD=18;BC=72,24,0,36;QP=60,12,0,29;PC=152;IC=46;DC=8;XC=0;AC=1;AF=0.36	GT	0/1
Hsc_scaff001	73042	.	A	C	377	PASS	DP=114;TD=262;BQ=38;MQ=48;QD=3;BC=74,40,0,0;QP=73,27,0,0;PC=133;IC=0;DC=0;XC=5;AC=1;AF=0.27	GT:PS	0|1:50643
Hsc_scaff001	73042	.	A	AT	2001	PASS	DP=117;TD=263;BQ=39;MQ=47;QD=17;BC=1,77,0,39;QP=1,64,0,35;PC=133;IC=20;DC=0;XC=8;AC=1;AF=0.22	GT	0/1
Hsc_scaff001	78816	.	A	T	760	PASS	DP=101;TD=125;BQ=39;MQ=56;QD=7;BC=81,0,1,19;QP=80,0,0,20;PC=119;IC=0;DC=0;XC=2;AC=0;AF=0	GT:PS	1|0:50643
Hsc_scaff001	78816	.	A	AAT	3687	PASS	DP=101;TD=125;BQ=38;MQ=56;QD=36;BC=0,0,46,55;QP=0,0,49,51;PC=120;IC=33;DC=0;XC=10;AC=1;AF=0.33	GT	0/1
Hsc_scaff001	94872	.	A	C	416	PASS	DP=43;TD=52;BQ=39;MQ=37;QD=9;BC=33,10,0,0;QP=81,19,0,0;PC=95;IC=0;DC=0;XC=0;AC=0;AF=0	GT	0/1
Hsc_scaff001	94872	.	A	AC	689	PASS	DP=42;TD=57;BQ=39;MQ=37;QD=16;BC=0,33,9,0;QP=0,64,36,0;PC=94;IC=23;DC=0;XC=8;AC=1;AF=0.55	GT	0/1
Hsc_scaff001	122503	.	A	T	1921	PASS	DP=129;TD=159;BQ=36;MQ=53;QD=16;BC=61,0,0,53;QP=62,0,0,38;PC=152;IC=0;DC=15;XC=0;AC=1;AF=0.38	GT:PS	0|1:50643
Hsc_scaff001	122503	.	AT	A	.	PASS	DP=128;TD=158;BQ=34;MQ=53;QD=13;BC=0,52,2,26;QP=0,59,1,40;PC=153;IC=0;DC=48;XC=18;AC=1;AF=0.42	GT	0/1
Hsc_scaff001	125044	.	G	A	3091	PASS	DP=83;TD=106;BQ=39;MQ=59;QD=37;BC=39,0,42,1;QP=49,0,50,1;PC=121;IC=0;DC=1;XC=9;AC=1;AF=0.5	GT:PS	0|1:50643
Hsc_scaff001	125044	.	GT	G	.	PASS	DP=89;TD=103;BQ=39;MQ=58;QD=15;BC=0,0,5,51;QP=0,0,10,90;PC=128;IC=0;DC=33;XC=0;AC=1;AF=0.38	GT	0/1
Hsc_scaff001	190643	.	A	G	7679	PASS	DP=350;TD=588;BQ=39;MQ=58;QD=21;BC=307,0,25,18;QP=88,0,7,5;PC=503;IC=0;DC=0;XC=4;AC=0;AF=0	GT:PS	0|1:166452
Hsc_scaff001	190645	.	T	A	8941	PASS	DP=283;TD=517;BQ=39;MQ=59;QD=31;BC=130,1,0,152;QP=45,0,0,55;PC=499;IC=0;DC=0;XC=5;AC=1;AF=0.45	GT:PS	0|1:166452
Hsc_scaff001	190648	.	A	AT	4733	PASS	DP=405;TD=558;BQ=39;MQ=54;QD=11;BC=283,1,0,121;QP=67,0,0,32;PC=549;IC=145;DC=0;XC=18;AC=1;AF=0.38	GT:PS	0|1:166452
Hsc_scaff001	190649	.	A	T	4733	PASS	DP=405;TD=558;BQ=39;MQ=54;QD=11;BC=283,1,0,121;QP=67,0,0,32;PC=549;IC=145;DC=0;XC=18;AC=1;AF=0.33	GT:PS	0|1:166452
Hsc_scaff001	237502	.	A	G	2637	PASS	DP=155;TD=199;BQ=39;MQ=51;QD=17;BC=59,0,95,1;QP=36,0,64,0;PC=202;IC=16;DC=0;XC=6;AC=1;AF=0.64	GT:PS	0|1:166452
Hsc_scaff001	237502	.	A	AAT	3377	PASS	DP=156;TD=198;BQ=39;MQ=51;QD=21;BC=0,141,0,15;QP=0,89,0,11;PC=198;IC=44;DC=0;XC=6;AC=1;AF=0.28	GT	0/1
Hsc_scaff001	243692	.	A	T	376	PASS	DP=45;TD=59;BQ=39;MQ=48;QD=8;BC=37,0,0,8;QP=80,0,0,20;PC=108;IC=0;DC=0;XC=0;AC=0;AF=0	GT:PS	0|1:166452
Hsc_scaff001	243692	.	A	AT	334	PASS	DP=42;TD=57;BQ=39;MQ=50;QD=7;BC=0,8,0,34;QP=0,20,0,80;PC=108;IC=10;DC=0;XC=1;AC=1;AF=0.24	GT	0/1
Hsc_scaff001	307766	.	T	A	787	PASS	DP=39;TD=63;BQ=39;MQ=40;QD=20;BC=6,0,0,33;QP=12,0,0,88;PC=128;IC=6;DC=0;XC=3;AC=0;AF=0	GT:PS	1|0:166452
Hsc_scaff001	307766	.	TTG	T	.	PASS	DP=39;TD=63;BQ=38;MQ=40;QD=9;BC=6,0,0,23;QP=17,0,0,83;PC=128;IC=0;DC=10;XC=1;AC=1;AF=0.26	GT	0/1
Hsc_scaff001	309239	.	G	A	754	PASS	DP=64;TD=130;BQ=40;MQ=55;QD=11;BC=10,0,54,0;QP=18,0,82,0;PC=186;IC=0;DC=0;XC=0;AC=0;AF=0	GT:PS	0|1:166452
Hsc_scaff001	309239	.	GA	G	.	PASS	DP=63;TD=123;BQ=41;MQ=55;QD=12;BC=30,0,0,17;QP=65,0,0,35;PC=185;IC=0;DC=16;XC=1;AC=1;AF=0.25	GT	0/1
Hsc_scaff001	344964	.	T	C	1187	PASS	DP=109;TD=154;BQ=39;MQ=48;QD=10;BC=1,38,0,70;QP=0,32,0,68;PC=232;IC=0;DC=0;XC=7;AC=1;AF=0.32	GT:PS	1|0:166452
Hsc_scaff001	344964	.	T	TC	1950	PASS	DP=109;TD=154;BQ=39;MQ=47;QD=17;BC=0,90,0,19;QP=0,87,0,13;PC=232;IC=47;DC=0;XC=2;AC=1;AF=0.47	GT	0/1
Hsc_scaff001	701068	.	C	A	6796	PASS	DP=351;TD=587;BQ=36;MQ=26;QD=19;BC=25,315,0,0;QP=11,89,0,0;PC=548;IC=1;DC=11;XC=12;AC=0;AF=0	GT:PS	0|1:693336
Hsc_scaff001	701068	.	C	CG	2680	PASS	DP=341;TD=572;BQ=36;MQ=26;QD=7;BC=99,239,1,1;QP=30,69,0,0;PC=554;IC=78;DC=1;XC=20;AC=1;AF=0.26	GT	0/1
Hsc_scaff001	731232	.	G	A	2319	PASS	DP=114;TD=129;BQ=37;MQ=59;QD=20;BC=13,0,101,0;QP=11,0,89,0;PC=217;IC=0;DC=0;XC=1;AC=0;AF=0	GT:PS	0|1:693336
Hsc_scaff001	731232	.	G	GA	2709	PASS	DP=114;TD=129;BQ=38;MQ=59;QD=23;BC=45,68,1,0;QP=41,59,0,0;PC=217;IC=42;DC=0;XC=0;AC=1;AF=0.37	GT	0/1
Hsc_scaff001	735011	.	C	A	2664	PASS	DP=104;TD=114;BQ=39;MQ=60;QD=25;BC=43,61,0,0;QP=42,58,0,0;PC=215;IC=0;DC=0;XC=5;AC=1;AF=0.42	GT:PS	0|1:693336
Hsc_scaff001	735011	.	C	CAAA	2322	PASS	DP=105;TD=112;BQ=39;MQ=60;QD=22;BC=64,41,0,0;QP=61,39,0,0;PC=218;IC=33;DC=0;XC=0;AC=1;AF=0.31	GT	0/1
Hsc_scaff001	805913	.	T	C	9398	PASS	DP=435;TD=599;BQ=40;MQ=34;QD=21;BC=0,39,0,396;QP=0,11,0,89;PC=767;IC=0;DC=0;XC=9;AC=0;AF=0	GT:PS	0|1:693336
Hsc_scaff001	805913	.	TGTTGTA	T	.	PASS	DP=417;TD=606;BQ=47;MQ=35;QD=0;BC=0,0,115,39;QP=0,0,74,26;PC=752;IC=0;DC=263;XC=93;AC=2;AF=0.63	GT	1/1
Hsc_scaff001	813325	.	T	G	3074	PASS	DP=471;TD=1368;BQ=39;MQ=44;QD=6;BC=25,0,87,359;QP=3,0,18,78;PC=1123;IC=0;DC=0;XC=26;AC=0;AF=0	GT:PS	0|1:693336
Hsc_scaff001	813325	.	T	TG	8365	PASS	DP=469;TD=1361;BQ=39;MQ=44;QD=17;BC=73,1,6,389;QP=13,0,1,86;PC=1122;IC=211;DC=0;XC=19;AC=1;AF=0.53	GT	0/1
Hsc_scaff001	970219	.	A	G	1139	PASS	DP=97;TD=118;BQ=34;MQ=45;QD=12;BC=81,0,10,0;QP=85,0,15,0;PC=243;IC=0;DC=6;XC=0;AC=0;AF=0	GT:PS	0|1:941515
Hsc_scaff001	970219	.	ACC	A	.	PASS	DP=100;TD=120;BQ=43;MQ=45;QD=16;BC=0,57,6,0;QP=0,90,10,0;PC=243;IC=0;DC=37;XC=1;AC=1;AF=0.37	GT	0/1
Hsc_scaff001	985648	.	G	C	2109	PASS	DP=116;TD=128;BQ=39;MQ=60;QD=18;BC=0,15,101,0;QP=0,13,87,0;PC=279;IC=15;DC=0;XC=1;AC=0;AF=0	GT:PS	0|1:941515
Hsc_scaff001	985648	.	G	GC	3563	PASS	DP=114;TD=126;BQ=39;MQ=60;QD=31;BC=50,0,64,0;QP=45,0,55,0;PC=279;IC=36;DC=0;XC=7;AC=1;AF=0.32	GT	0/1
Hsc_scaff001	1017162	.	G	T	4249	PASS	DP=117;TD=172;BQ=39;MQ=52;QD=36;BC=12,0,65,40;QP=12,0,47,40;PC=256;IC=0;DC=0;XC=7;AC=1;AF=0.46	GT:PS	1|0:941515
Hsc_scaff001	1017162	.	GTT	G	.	PASS	DP=119;TD=164;BQ=36;MQ=52;QD=10;BC=1,0,7,65;QP=0,0,13,87;PC=257;IC=0;DC=46;XC=1;AC=1;AF=0.44	GT	0/1
Hsc_scaff001	1185032	.	C	T	759	PASS	DP=105;TD=170;BQ=39;MQ=48;QD=7;BC=1,84,0,20;QP=0,80,0,20;PC=308;IC=0;DC=0;XC=1;AC=0;AF=0	GT:PS	1|0:941515
Hsc_scaff001	1185032	.	C	CT	3626	PASS	DP=104;TD=172;BQ=40;MQ=49;QD=34;BC=0,46,0,58;QP=0,53,0,47;PC=308;IC=38;DC=0;XC=3;AC=1;AF=0.37	GT	0/1
Hsc_scaff001	1245305	.	G	C	102	PASS	DP=451;TD=690;BQ=39;MQ=39;QD=0;BC=5,109,325,12;QP=1,23,75,1;PC=690;IC=0;DC=0;XC=6;AC=0;AF=0	GT:PS	1|0:1210721
Hsc_scaff001	1245305	.	GA	G	.	PASS	DP=452;TD=692;BQ=38;MQ=40;QD=14;BC=254,0,26,2;QP=90,0,9,0;PC=689;IC=0;DC=170;XC=33;AC=1;AF=0.39	GT	0/1
Hsc_scaff001	1245574	.	G	A	149	PASS	DP=405;TD=701;BQ=39;MQ=39;QD=0;BC=105,0,277,23;QP=22,0,74,4;PC=676;IC=0;DC=0;XC=38;AC=1;AF=0.23	GT:PS	1|0:1210721
Hsc_scaff001	1245574	.	GC	G	.	PASS	DP=403;TD=590;BQ=38;MQ=39;QD=10;BC=213,55,1,30;QP=63,27,0,10;PC=677;IC=24;DC=104;XC=9;AC=1;AF=0.27	GT	0/1
Hsc_scaff001	1503698	.	A	C	431	PASS	DP=82;TD=100;BQ=25;MQ=54;QD=5;BC=64,10,0,0;QP=82,18,0,0;PC=334;IC=0;DC=8;XC=1;AC=0;AF=0	GT:PS	1|0:1490564
Hsc_scaff001	1503698	.	AAC	A	.	PASS	DP=78;TD=98;BQ=22;MQ=54;QD=11;BC=35,19,0,1;QP=55,44,0,1;PC=334;IC=2;DC=23;XC=3;AC=1;AF=0.32	GT	0/1
Hsc_scaff001	1522777	.	A	C	618	PASS	DP=49;TD=71;BQ=37;MQ=55;QD=12;BC=42,7,0,0;QP=84,16,0,0;PC=355;IC=0;DC=0;XC=4;AC=0;AF=0	GT:PS	1|0:1490564
Hsc_scaff001	1522777	.	A	AGAT	768	PASS	DP=42;TD=70;BQ=36;MQ=56;QD=18;BC=24,0,0,17;QP=62,0,0,38;PC=351;IC=24;DC=1;XC=11;AC=1;AF=0.59	GT	0/1
Hsc_scaff001	1522829	.	C	A	1345	PASS	DP=88;TD=109;BQ=36;MQ=57;QD=15;BC=12,75,0,1;QP=14,85,0,0;PC=347;IC=0;DC=0;XC=4;AC=0;AF=0	GT:PS	1|0:1490564
Hsc_scaff001	1522829	.	CGAGAGA	C	.	PASS	DP=95;TD=114;BQ=38;MQ=57;QD=2;BC=12,0,49,4;QP=18,0,76,6;PC=348;IC=12;DC=30;XC=5;AC=1;AF=0.33	GT	0/1
Hsc_scaff001	1539531	.	T	C	814	PASS	DP=66;TD=94;BQ=33;MQ=53;QD=12;BC=0,14,1,51;QP=0,15,1,84;PC=314;IC=2;DC=0;XC=13;AC=0;AF=0	GT:PS	0|1:1490564
Hsc_scaff001	1539531	.	TC	T	.	PASS	DP=74;TD=95;BQ=30;MQ=50;QD=17;BC=0,32,0,24;QP=0,44,0,56;PC=313;IC=2;DC=18;XC=5;AC=1;AF=0.29	GT	0/1
Hsc_scaff001	1553945	.	C	T	1343	PASS	DP=167;TD=235;BQ=39;MQ=58;QD=8;BC=1,132,0,34;QP=1,80,0,19;PC=436;IC=0;DC=0;XC=0;AC=0;AF=0	GT:PS	0|1:1490564
Hsc_scaff001	1553945	.	C	CTATA	1445	PASS	DP=168;TD=236;BQ=39;MQ=58;QD=8;BC=34,0,134,0;QP=20,0,80,0;PC=435;IC=42;DC=0;XC=1;AC=1;AF=0.25	GT	0/1
Hsc_scaff001	1598178	.	A	T	574	PASS	DP=102;TD=127;BQ=40;MQ=60;QD=5;BC=79,0,0,21;QP=79,0,0,21;PC=370;IC=0;DC=2;XC=2;AC=0;AF=0	GT:PS	0|1:1490564
Hsc_scaff001	1598178	.	A	AT	626	PASS	DP=101;TD=125;BQ=39;MQ=60;QD=6;BC=21,0,0,80;QP=21,0,0,79;PC=369;IC=47;DC=0;XC=1;AC=1;AF=0.47	GT	0/1
Hsc_scaff001	1672957	.	C	T	3813	PASS	DP=109;TD=112;BQ=38;MQ=59;QD=34;BC=0,59,0,50;QP=0,52,0,48;PC=343;IC=0;DC=0;XC=2;AC=1;AF=0.48	GT:PS	0|1:1490564
Hsc_scaff001	1672957	.	C	CA	366	PASS	DP=108;TD=110;BQ=39;MQ=59;QD=3;BC=79,2,0,27;QP=72,2,0,26;PC=344;IC=56;DC=0;XC=0;AC=1;AF=0.52	GT	0/1
Hsc_scaff001	1678887	.	G	T	862	PASS	DP=48;TD=61;BQ=39;MQ=54;QD=17;BC=0,0,42,6;QP=0,0,87,13;PC=287;IC=0;DC=0;XC=0;AC=0;AF=0	GT:PS	0|1:1490564
Hsc_scaff001	1678887	.	G	GATT	1724	PASS	DP=48;TD=62;BQ=39;MQ=54;QD=35;BC=24,24,0,0;QP=52,48,0,0;PC=287;IC=17;DC=0;XC=0;AC=1;AF=0.36	GT	0/1
Hsc_scaff001	1734285	.	G	C	495	PASS	DP=51;TD=136;BQ=22;MQ=45;QD=9;BC=0,5,43,2;QP=0,12,86,2;PC=299;IC=0;DC=1;XC=1;AC=0;AF=0	GT:PS	1|0:1490564
Hsc_scaff001	1734285	.	GA	G	.	PASS	DP=51;TD=135;BQ=19;MQ=45;QD=7;BC=27,12,1,0;QP=62,36,2,0;PC=293;IC=0;DC=11;XC=7;AC=1;AF=0.29	GT	0/1
Hsc_scaff001	1904146	.	C	A	243	PASS	DP=103;TD=128;BQ=39;MQ=59;QD=2;BC=26,77,0,0;QP=23,77,0,0;PC=342;IC=0;DC=0;XC=3;AC=0;AF=0	GT:PS	0|1:1490564
Hsc_scaff001	1904146	.	C	CAG	3642	PASS	DP=103;TD=130;BQ=40;MQ=59;QD=35;BC=32,0,26,45;QP=32,0,24,44;PC=341;IC=31;DC=0;XC=6;AC=1;AF=0.31	GT	0/1
Hsc_scaff001	1906455	.	T	A	2561	PASS	DP=105;TD=117;BQ=39;MQ=57;QD=24;BC=47,0,0,58;QP=41,0,0,59;PC=367;IC=0;DC=0;XC=0;AC=1;AF=0.41	GT:PS	0|1:1490564
Hsc_scaff001	1906494	.	G	T	1760	PASS	DP=104;TD=124;BQ=39;MQ=55;QD=16;BC=0,0,62,42;QP=0,0,64,36;PC=368;IC=0;DC=0;XC=0;AC=1;AF=0.36	GT:PS	0|1:1490564
Hsc_scaff001	2126293	.	A	G	2430	PASS	DP=125;TD=142;BQ=39;MQ=59;QD=19;BC=109,0,16,0;QP=87,0,13,0;PC=421;IC=0;DC=0;XC=1;AC=0;AF=0	GT:PS	0|1:1490564
Hsc_scaff001	2126293	.	A	AAT	1478	PASS	DP=125;TD=142;BQ=40;MQ=59;QD=13;BC=16,0,0,93;QP=15,0,0,85;PC=420;IC=56;DC=16;XC=1;AC=1;AF=0.51	GT	0/1
Hsc_scaff001	2299622	.	A	G	496	PASS	DP=66;TD=90;BQ=40;MQ=54;QD=7;BC=45,0,20,0;QP=70,0,30,0;PC=398;IC=0;DC=1;XC=14;AC=1;AF=0.3	GT:PS	1|0:1490564
Hsc_scaff001	2299622	.	A	AAG	1853	PASS	DP=80;TD=90;BQ=38;MQ=51;QD=23;BC=7,0,73,0;QP=10,0,90,0;PC=396;IC=20;DC=0;XC=0;AC=1;AF=0.28	GT	0/1
Hsc_scaff001	2403169	.	C	T	617	PASS	DP=138;TD=148;BQ=40;MQ=60;QD=6;BC=0,79,0,19;QP=0,81,0,19;PC=461;IC=0;DC=40;XC=7;AC=0;AF=0	GT:PS	1|0:1490564
Hsc_scaff001	2403169	.	CA	C	.	PASS	DP=138;TD=148;BQ=39;MQ=60;QD=4;BC=40,1,0,19;QP=68,2,0,30;PC=461;IC=0;DC=78;XC=2;AC=1;AF=0.57	GT	0/1
Hsc_scaff001	2538315	.	C	T	1094	PASS	DP=102;TD=106;BQ=37;MQ=59;QD=10;BC=0,84,0,18;QP=0,82,0,18;PC=448;IC=0;DC=0;XC=2;AC=0;AF=0	GT:PS	0|1:1490564
Hsc_scaff001	2538315	.	CT	C	.	PASS	DP=100;TD=101;BQ=38;MQ=59;QD=3;BC=0,16,0,49;QP=0,22,0,78;PC=448;IC=0;DC=35;XC=0;AC=1;AF=0.35	GT	0/1
Hsc_scaff001	2560337	.	A	G	269	PASS	DP=123;TD=136;BQ=38;MQ=55;QD=2;BC=89,0,34,0;QP=76,0,24,0;PC=489;IC=0;DC=0;XC=7;AC=0;AF=0	GT:PS	0|1:1490564
Hsc_scaff001	2560337	.	AG	A	.	PASS	DP=121;TD=135;BQ=37;MQ=55;QD=12;BC=0,0,43,35;QP=0,0,62,38;PC=490;IC=2;DC=43;XC=3;AC=1;AF=0.39	GT	0/1
Hsc_scaff001	2583530	.	G	T	1744	PASS	DP=105;TD=113;BQ=38;MQ=52;QD=16;BC=0,0,91,14;QP=0,0,86,14;PC=467;IC=1;DC=0;XC=1;AC=0;AF=0	GT:PS	0|1:1490564
Hsc_scaff001	2583530	.	G	GT	1955	PASS	DP=106;TD=116;BQ=37;MQ=52;QD=18;BC=47,0,59,0;QP=37,0,63,0;PC=464;IC=60;DC=0;XC=6;AC=1;AF=0.57	GT	0/1
Hsc_scaff001	2590754	.	T	A	1668	PASS	DP=83;TD=110;BQ=38;MQ=60;QD=20;BC=9,1,0,73;QP=12,0,0,88;PC=438;IC=0;DC=0;XC=0;AC=0;AF=0	GT:PS	1|0:1490564
Hsc_scaff001	2590754	.	TTA	T	.	PASS	DP=84;TD=111;BQ=37;MQ=60;QD=2;BC=0,10,0,37;QP=0,22,0,78;PC=437;IC=0;DC=37;XC=0;AC=1;AF=0.44	GT	0/1
Hsc_scaff001	2611039	.	A	T	2713	PASS	DP=74;TD=117;BQ=38;MQ=54;QD=36;BC=41,0,0,33;QP=51,0,0,49;PC=430;IC=0;DC=0;XC=0;AC=1;AF=0.49	GT:PS	1|0:1490564
Hsc_scaff001	2611039	.	AT	A	.	PASS	DP=74;TD=116;BQ=41;MQ=54;QD=6;BC=7,0,0,34;QP=17,0,0,83;PC=430;IC=0;DC=33;XC=9;AC=1;AF=0.45	GT	0/1
Hsc_scaff001	2632326	.	T	G	1368	PASS	DP=64;TD=86;BQ=26;MQ=53;QD=22;BC=4,1,23,34;QP=8,0,40,51;PC=436;IC=0;DC=2;XC=3;AC=1;AF=0.44	GT:PS	0|1:1490564
Hsc_scaff001	2632326	.	TG	T	.	PASS	DP=67;TD=87;BQ=27;MQ=52;QD=2;BC=7,0,36,0;QP=21,0,79,0;PC=436;IC=1;DC=24;XC=2;AC=1;AF=0.41	GT	0/1
Hsc_scaff001	2650635	.	G	T	132	PASS	DP=103;TD=128;BQ=27;MQ=51;QD=1;BC=0,9,70,23;QP=0,8,72,20;PC=486;IC=5;DC=1;XC=4;AC=1;AF=0.22	GT:PS	0|1:1490564
Hsc_scaff001	2650635	.	GCC	G	.	PASS	DP=103;TD=126;BQ=24;MQ=51;QD=0;BC=0,47,10,3;QP=0,75,21,4;PC=486;IC=0;DC=43;XC=2;AC=1;AF=0.49	GT	0/1
Hsc_scaff001	2752069	.	T	G	613	PASS	DP=45;TD=84;BQ=27;MQ=56;QD=13;BC=0,1,8,36;QP=0,2,11,87;PC=450;IC=4;DC=0;XC=5;AC=0;AF=0	GT:PS	0|1:1490564
Hsc_scaff001	2752069	.	T	TG	858	PASS	DP=56;TD=90;BQ=34;MQ=56;QD=15;BC=0,0,48,8;QP=0,0,86,14;PC=450;IC=26;DC=0;XC=0;AC=1;AF=0.49	GT	0/1
Hsc_scaff001	2752084	.	A	G	456	PASS	DP=46;TD=86;BQ=30;MQ=55;QD=10;BC=28,0,15,0;QP=66,0,34,0;PC=451;IC=0;DC=3;XC=2;AC=1;AF=0.34	GT:PS	0|1:1490564
Hsc_scaff001	2752084	.	AG	A	.	PASS	DP=52;TD=90;BQ=26;MQ=55;QD=1;BC=8,1,16,0;QP=20,2,78,0;PC=451;IC=0;DC=27;XC=4;AC=1;AF=0.52	GT	0/1
Hsc_scaff001	2799907	.	T	G	2947	PASS	DP=81;TD=83;BQ=39;MQ=60;QD=36;BC=10,0,38,33;QP=12,0,47,40;PC=449;IC=0;DC=0;XC=0;AC=1;AF=0.54	GT:PS	1|0:1490564
Hsc_scaff001	2799907	.	TA	T	.	PASS	DP=82;TD=84;BQ=40;MQ=60;QD=5;BC=40,0,0,10;QP=80,0,0,20;PC=449;IC=0;DC=32;XC=1;AC=1;AF=0.39	GT	0/1
Hsc_scaff001	3164707	.	T	C	98	PASS	DP=50;TD=68;BQ=29;MQ=48;QD=1;BC=1,9,0,40;QP=1,23,0,76;PC=474;IC=8;DC=0;XC=5;AC=0;AF=0	GT:PS	0|1:3063754
Hsc_scaff001	3164707	.	TC	T	.	PASS	DP=52;TD=69;BQ=34;MQ=49;QD=12;BC=0,36,0,6;QP=0,87,0,13;PC=474;IC=5;DC=10;XC=4;AC=1;AF=0.23	GT	0/1
Hsc_scaff001	3192525	.	T	C	533	PASS	DP=37;TD=58;BQ=24;MQ=56;QD=14;BC=0,2,4,31;QP=0,6,5,89;PC=466;IC=2;DC=0;XC=2;AC=0;AF=0	GT:PS	0|1:3063754
Hsc_scaff001	3192525	.	TC	T	.	PASS	DP=39;TD=58;BQ=32;MQ=55;QD=0;BC=0,21,0,8;QP=0,76,0,24;PC=466;IC=4;DC=10;XC=1;AC=1;AF=0.27	GT	0/1
Hsc_scaff001	3218165	.	T	C	432	PASS	DP=65;TD=70;BQ=27;MQ=50;QD=6;BC=1,13,0,51;QP=1,18,0,81;PC=484;IC=3;DC=0;XC=3;AC=0;AF=0	GT:PS	0|1:3063754
Hsc_scaff001	3218165	.	TCC	T	.	PASS	DP=69;TD=71;BQ=29;MQ=50;QD=10;BC=0,44,0,7;QP=0,88,0,12;PC=484;IC=12;DC=18;XC=0;AC=1;AF=0.3	GT	0/1
Hsc_scaff001	3259638	.	T	C	543	PASS	DP=87;TD=98;BQ=35;MQ=48;QD=6;BC=0,19,0,68;QP=0,21,0,79;PC=497;IC=0;DC=0;XC=3;AC=0;AF=0	GT:PS	0|1:3063754
Hsc_scaff001	3259638	.	T	TC	859	PASS	DP=89;TD=98;BQ=39;MQ=48;QD=10;BC=0,65,0,17;QP=0,82,0,18;PC=498;IC=18;DC=7;XC=5;AC=1;AF=0.23	GT	0/1
Hsc_scaff001	3284965	.	A	G	3823	PASS	DP=130;TD=133;BQ=37;MQ=59;QD=29;BC=73,0,57,0;QP=55,0,45,0;PC=522;IC=0;DC=0;XC=0;AC=1;AF=0.45	GT:PS	0|1:3063754
Hsc_scaff001	3284965	.	A	AG	1793	PASS	DP=128;TD=131;BQ=39;MQ=59;QD=14;BC=45,0,83,0;QP=34,0,66,0;PC=522;IC=31;DC=0;XC=0;AC=1;AF=0.25	GT	0/1
Hsc_scaff001	3311214	.	C	A	924	PASS	DP=74;TD=105;BQ=38;MQ=59;QD=12;BC=12,62,0,0;QP=17,83,0,0;PC=480;IC=0;DC=0;XC=16;AC=0;AF=0	GT:PS	0|1:3063754
Hsc_scaff001	3311214	.	C	CT	1781	PASS	DP=74;TD=105;BQ=40;MQ=59;QD=24;BC=0,0,7,67;QP=0,0,10,90;PC=480;IC=29;DC=0;XC=0;AC=1;AF=0.39	GT	0/1
Hsc_scaff001	3319530	.	G	A	209	PASS	DP=74;TD=77;BQ=38;MQ=59;QD=2;BC=20,0,54,0;QP=27,0,73,0;PC=455;IC=0;DC=0;XC=0;AC=1;AF=0.27	GT:PS	0|1:3063754
Hsc_scaff001	3319530	.	GTT	G	.	PASS	DP=77;TD=80;BQ=39;MQ=59;QD=16;BC=0,0,22,34;QP=0,0,39,61;PC=455;IC=0;DC=21;XC=0;AC=1;AF=0.27	GT	0/1
Hsc_scaff001	3327858	.	G	C	637	PASS	DP=70;TD=102;BQ=28;MQ=51;QD=9;BC=1,15,53,0;QP=1,33,66,0;PC=485;IC=1;DC=1;XC=8;AC=1;AF=0.33	GT:PS	0|1:3063754
Hsc_scaff001	3327858	.	GCC	G	.	PASS	DP=75;TD=101;BQ=28;MQ=50;QD=12;BC=0,50,8,0;QP=0,89,11,0;PC=485;IC=0;DC=17;XC=3;AC=1;AF=0.27	GT	0/1
Hsc_scaff001	3367201	.	A	G	419	PASS	DP=43;TD=73;BQ=22;MQ=53;QD=11;BC=35,0,3,0;QP=89,0,11,0;PC=449;IC=0;DC=5;XC=4;AC=0;AF=0	GT:PS	0|1:3063754
Hsc_scaff001	3367201	.	AAGGGGGAAGG	A	.	PASS	DP=38;TD=68;BQ=22;MQ=53;QD=3;BC=20,1,7,0;QP=69,2,28,0;PC=449;IC=0;DC=10;XC=0;AC=1;AF=0.3	GT	0/1
Hsc_scaff001	3472199	.	A	C	932	PASS	DP=54;TD=97;BQ=39;MQ=54;QD=17;BC=37,17,0,0;QP=64,36,0,0;PC=427;IC=0;DC=0;XC=19;AC=1;AF=0.36	GT:PS	1|0:3063754
Hsc_scaff001	3472199	.	A	AG	880	PASS	DP=54;TD=97;BQ=40;MQ=54;QD=16;BC=0,0,37,17;QP=0,0,65,35;PC=425;IC=35;DC=0;XC=1;AC=1;AF=0.65	GT	0/1
Hsc_scaff001	3494345	.	T	C	103	PASS	DP=61;TD=74;BQ=34;MQ=51;QD=1;BC=0,12,0,49;QP=0,24,0,76;PC=430;IC=2;DC=0;XC=0;AC=0;AF=0	GT:PS	0|1:3063754
Hsc_scaff001	3494345	.	TC	T	.	PASS	DP=55;TD=74;BQ=35;MQ=52;QD=21;BC=0,17,0,17;QP=0,50,0,50;PC=430;IC=0;DC=21;XC=6;AC=1;AF=0.38	GT	0/1
Hsc_scaff001	3549372	.	A	G	1996	PASS	DP=126;TD=134;BQ=39;MQ=60;QD=15;BC=82,0,44,0;QP=65,0,35,0;PC=485;IC=0;DC=0;XC=3;AC=1;AF=0.35	GT:PS	1|0:3063754
Hsc_scaff001	3549372	.	AGG	A	.	PASS	DP=127;TD=137;BQ=39;MQ=60;QD=3;BC=0,22,56,0;QP=0,28,72,0;PC=486;IC=11;DC=49;XC=5;AC=1;AF=0.39	GT	0/1
Hsc_scaff001	3555165	.	T	C	465	PASS	DP=31;TD=46;BQ=26;MQ=42;QD=15;BC=0,4,0,27;QP=0,11,0,89;PC=408;IC=0;DC=0;XC=3;AC=0;AF=0	GT:PS	1|0:3063754
Hsc_scaff001	3555165	.	TCCCCCCC	T	.	PASS	DP=34;TD=46;BQ=23;MQ=42;QD=9;BC=0,22,0,2;QP=0,89,0,11;PC=408;IC=8;DC=10;XC=1;AC=1;AF=0.42	GT	0/1
Hsc_scaff001	3557269	.	G	A	368	PASS	DP=109;TD=117;BQ=35;MQ=60;QD=3;BC=27,0,82,0;QP=23,0,77,0;PC=473;IC=1;DC=0;XC=1;AC=0;AF=0	GT:PS	0|1:3063754
Hsc_scaff001	3557269	.	GT	G	.	PASS	DP=108;TD=116;BQ=29;MQ=60;QD=5;BC=0,6,2,41;QP=0,14,2,84;PC=473;IC=1;DC=59;XC=6;AC=1;AF=0.55	GT	0/1
Hsc_scaff001	3558831	.	G	A	753	PASS	DP=57;TD=91;BQ=37;MQ=55;QD=13;BC=8,0,49,0;QP=16,0,84,0;PC=417;IC=0;DC=0;XC=13;AC=0;AF=0	GT:PS	1|0:3063754
Hsc_scaff001	3558831	.	G	GCGCGATCAGCGACCGCGACAAATGAATC	1100	PASS	DP=69;TD=91;BQ=38;MQ=52;QD=15;BC=0,61,8,0;QP=0,86,14,0;PC=421;IC=6;DC=0;XC=9;AC=1;AF=0.1	GT	0/1
Hsc_scaff001	3808833	.	C	A	826	PASS	DP=91;TD=113;BQ=39;MQ=60;QD=9;BC=28,63,0,0;QP=31,69,0,0;PC=455;IC=0;DC=0;XC=0;AC=1;AF=0.31	GT:PS	1|0:3063754
Hsc_scaff001	3808833	.	C	CACT	715	PASS	DP=92;TD=114;BQ=40;MQ=60;QD=7;BC=64,28,0,0;QP=70,30,0,0;PC=456;IC=23;DC=0;XC=1;AC=1;AF=0.25	GT	0/1
Hsc_scaff001	3901204	.	C	G	480	PASS	DP=59;TD=85;BQ=34;MQ=53;QD=10;BC=0,39,8,0;QP=0,84,16,0;PC=437;IC=0;DC=12;XC=1;AC=0;AF=0	GT:PS	1|0:3063754
Hsc_scaff001	3901204	.	CGGGGGGGG	C	.	PASS	DP=48;TD=61;BQ=36;MQ=52;QD=9;BC=0,6,28,0;QP=0,16,84,0;PC=437;IC=1;DC=14;XC=3;AC=1;AF=0.33	GT	0/1
Hsc_scaff001	3919626	.	T	G	702	PASS	DP=44;TD=60;BQ=22;MQ=46;QD=17;BC=0,0,18,23;QP=0,0,54,46;PC=426;IC=1;DC=3;XC=4;AC=1;AF=0.54	GT:PS	1|0:3063754
Hsc_scaff001	3919626	.	TG	T	.	PASS	DP=50;TD=67;BQ=24;MQ=47;QD=2;BC=0,0,31,7;QP=0,0,78,22;PC=426;IC=2;DC=12;XC=0;AC=1;AF=0.25	GT	0/1
Hsc_scaff001	3946320	.	A	C	1155	PASS	DP=481;TD=670;BQ=36;MQ=40;QD=4;BC=72,160,1,0;QP=32,68,0,0;PC=1141;IC=0;DC=248;XC=50;AC=1;AF=0.68	GT:PS	0|1:3063754
Hsc_scaff001	3946320	.	AACCACCC	A	.	PASS	DP=218;TD=415;BQ=26;MQ=43;QD=0;BC=134,35,1,0;QP=76,24,0,0;PC=1132;IC=1;DC=48;XC=15;AC=1;AF=0.29	GT	0/1
Hsc_scaff001	3966714	.	C	A	1429	PASS	DP=72;TD=79;BQ=40;MQ=60;QD=19;BC=8,63,0,1;QP=12,87,0,1;PC=423;IC=0;DC=0;XC=0;AC=0;AF=0	GT:PS	1|0:3063754
Hsc_scaff001	3966714	.	C	CT	2333	PASS	DP=72;TD=81;BQ=39;MQ=60;QD=32;BC=33,0,0,39;QP=46,0,0,54;PC=421;IC=63;DC=0;XC=3;AC=2;AF=0.88	GT	1/1
Hsc_scaff001	3996806	.	A	C	365	PASS	DP=57;TD=149;BQ=38;MQ=50;QD=6;BC=47,10,0,0;QP=79,21,0,0;PC=407;IC=17;DC=0;XC=8;AC=0;AF=0	GT:PS	1|0:3990616
Hsc_scaff001	3996806	.	AT	A	.	PASS	DP=56;TD=138;BQ=46;MQ=50;QD=0;BC=10,0,0,29;QP=25,0,0,75;PC=407;IC=0;DC=17;XC=2;AC=1;AF=0.3	GT	0/1
Hsc_scaff001	4000792	.	A	T	1061	PASS	DP=79;TD=96;BQ=40;MQ=60;QD=13;BC=53,0,0,26;QP=67,0,0,33;PC=456;IC=0;DC=0;XC=3;AC=1;AF=0.33	GT:PS	1|0:3990616
Hsc_scaff001	4000792	.	A	AT	1342	PASS	DP=79;TD=93;BQ=40;MQ=60;QD=17;BC=11,0,0,67;QP=14,0,0,86;PC=456;IC=29;DC=1;XC=0;AC=1;AF=0.37	GT	0/1
Hsc_scaff001	4002699	.	T	A	384	PASS	DP=105;TD=109;BQ=38;MQ=59;QD=3;BC=29,0,0,75;QP=27,0,0,73;PC=466;IC=0;DC=1;XC=1;AC=1;AF=0.27	GT:PS	0|1:3990616
Hsc_scaff001	4002699	.	TATA	T	.	PASS	DP=104;TD=108;BQ=39;MQ=59;QD=15;BC=42,1,0,26;QP=60,0,0,39;PC=466;IC=0;DC=35;XC=1;AC=1;AF=0.34	GT	0/1
Hsc_scaff001	4011983	.	C	T	3245	PASS	DP=152;TD=156;BQ=39;MQ=60;QD=21;BC=0,135,0,16;QP=0,89,0,11;PC=509;IC=0;DC=1;XC=2;AC=0;AF=0	GT:PS	1|0:3990616
Hsc_scaff001	4011983	.	CG	C	.	PASS	DP=151;TD=154;BQ=39;MQ=60;QD=11;BC=17,0,98,0;QP=15,0,85,0;PC=509;IC=0;DC=36;XC=1;AC=1;AF=0.24	GT	0/1
Hsc_scaff001	4037783	.	A	G	764	PASS	DP=115;TD=130;BQ=39;MQ=60;QD=6;BC=92,0,23,0;QP=79,0,21,0;PC=484;IC=1;DC=0;XC=2;AC=0;AF=0	GT	0/1
Hsc_scaff001	4037783	.	A	AAG	4017	PASS	DP=112;TD=129;BQ=40;MQ=60;QD=35;BC=58,0,54,0;QP=52,0,48,0;PC=483;IC=49;DC=0;XC=2;AC=1;AF=0.44	GT	0/1
Hsc_scaff001	4049717	.	C	T	740	PASS	DP=87;TD=105;BQ=39;MQ=57;QD=8;BC=0,71,0,16;QP=0,80,0,20;PC=437;IC=0;DC=0;XC=0;AC=0;AF=0	GT:PS	1|0:3990616
Hsc_scaff001	4049717	.	C	CA	207	PASS	DP=91;TD=109;BQ=39;MQ=57;QD=2;BC=67,0,0,24;QP=74,0,0,26;PC=437;IC=25;DC=0;XC=0;AC=1;AF=0.27	GT	0/1
Hsc_scaff001	4057195	.	A	G	1121	PASS	DP=109;TD=143;BQ=39;MQ=60;QD=10;BC=75,0,34,0;QP=68,0,32,0;PC=468;IC=0;DC=0;XC=0;AC=1;AF=0.32	GT:PS	1|0:3990616
Hsc_scaff001	4057195	.	AT	A	.	PASS	DP=107;TD=140;BQ=38;MQ=60;QD=5;BC=0,34,0,17;QP=0,67,0,33;PC=468;IC=0;DC=56;XC=22;AC=1;AF=0.52	GT	0/1
Hsc_scaff001	4108303	.	C	T	1281	PASS	DP=74;TD=114;BQ=38;MQ=57;QD=17;BC=1,63,0,10;QP=1,86,0,12;PC=408;IC=1;DC=0;XC=0;AC=0;AF=0	GT:PS	1|0:3990616
Hsc_scaff001	4108303	.	C	CA	1437	PASS	DP=74;TD=114;BQ=40;MQ=57;QD=22;BC=36,0,27,0;QP=58,0,42,0;PC=408;IC=18;DC=11;XC=7;AC=1;AF=0.29	GT	0/1
Hsc_scaff001	4121083	.	T	G	886	PASS	DP=62;TD=84;BQ=38;MQ=49;QD=14;BC=5,0,14,43;QP=11,0,26,63;PC=402;IC=0;DC=0;XC=7;AC=1;AF=0.3	GT:PS	0|1:3990616
Hsc_scaff001	4121083	.	T	TG	1579	PASS	DP=66;TD=81;BQ=39;MQ=49;QD=23;BC=0,61,0,5;QP=0,90,0,10;PC=405;IC=43;DC=0;XC=2;AC=1;AF=0.65	GT	0/1
Hsc_scaff001	4126415	.	G	T	150	PASS	DP=96;TD=137;BQ=39;MQ=59;QD=2;BC=7,0,47,13;QP=10,0,70,19;PC=415;IC=0;DC=29;XC=4;AC=1;AF=0.22	GT	0/1
Hsc_scaff001	4126415	.	G	GT	3123	PASS	DP=97;TD=135;BQ=40;MQ=59;QD=34;BC=48,0,0,43;QP=52,0,0,48;PC=415;IC=41;DC=6;XC=7;AC=1;AF=0.45	GT	0/1
Hsc_scaff001	4128033	.	T	G	856	PASS	DP=64;TD=79;BQ=35;MQ=59;QD=14;BC=0,0,7,51;QP=0,0,13,87;PC=440;IC=0;DC=6;XC=3;AC=0;AF=0	GT:PS	0|1:3990616
Hsc_scaff001	4128033	.	TAG	T	.	PASS	DP=96;TD=110;BQ=34;MQ=57;QD=8;BC=60,0,11,1;QP=83,0,15,2;PC=441;IC=7;DC=24;XC=4;AC=1;AF=0.26	GT	0/1
Hsc_scaff001	4128877	.	T	A	1899	PASS	DP=105;TD=110;BQ=39;MQ=56;QD=18;BC=12,0,0,90;QP=13,0,0,87;PC=444;IC=0;DC=3;XC=1;AC=0;AF=0	GT:PS	0|1:3990616
Hsc_scaff001	4128877	.	TG	T	.	PASS	DP=105;TD=108;BQ=40;MQ=56;QD=4;BC=3,0,29,12;QP=5,0,67,27;PC=445;IC=0;DC=61;XC=1;AC=1;AF=0.58	GT	0/1
Hsc_scaff001	4129031	.	T	A	2108	PASS	DP=88;TD=137;BQ=39;MQ=57;QD=23;BC=38,0,0,50;QP=40,0,0,60;PC=427;IC=0;DC=0;XC=4;AC=1;AF=0.4	GT:PS	0|1:3990616
Hsc_scaff001	4129031	.	TA	T	.	PASS	DP=88;TD=134;BQ=36;MQ=57;QD=3;BC=39,0,0,9;QP=80,0,0,20;PC=427;IC=0;DC=40;XC=3;AC=1;AF=0.48	GT	0/1
Hsc_scaff001	4132107	.	G	T	2185	PASS	DP=113;TD=118;BQ=38;MQ=59;QD=19;BC=0,0,100,13;QP=0,0,88,12;PC=453;IC=0;DC=0;XC=0;AC=0;AF=0	GT:PS	0|1:3990616
Hsc_scaff001	4132107	.	GC	G	.	PASS	DP=110;TD=115;BQ=37;MQ=59;QD=13;BC=0,43,0,25;QP=0,61,0,39;PC=453;IC=0;DC=42;XC=0;AC=1;AF=0.38	GT	0/1
Hsc_scaff001	4132605	.	G	A	1674	PASS	DP=45;TD=69;BQ=39;MQ=37;QD=37;BC=24,0,21,0;QP=49,0,51,0;PC=378;IC=0;DC=0;XC=0;AC=1;AF=0.49	GT:PS	1|0:3990616
Hsc_scaff001	4132605	.	G	GTA	1642	PASS	DP=44;TD=69;BQ=40;MQ=38;QD=37;BC=27,0,0,17;QP=48,0,0,52;PC=378;IC=17;DC=0;XC=3;AC=1;AF=0.5	GT	0/1
Hsc_scaff001	4159343	.	G	A	129	PASS	DP=107;TD=123;BQ=39;MQ=52;QD=1;BC=28,0,79,0;QP=26,0,74,0;PC=444;IC=0;DC=0;XC=1;AC=1;AF=0.26	GT:PS	0|1:3990616
Hsc_scaff001	4159343	.	G	GT	1335	PASS	DP=106;TD=122;BQ=38;MQ=52;QD=12;BC=74,0,0,32;QP=67,0,0,33;PC=444;IC=32;DC=0;XC=4;AC=1;AF=0.33	GT	0/1
Hsc_scaff001	4169833	.	C	G	867	PASS	DP=70;TD=99;BQ=42;MQ=50;QD=14;BC=0,24,36,1;QP=0,35,65,0;PC=415;IC=0;DC=9;XC=15;AC=1;AF=0.65	GT:PS	1|0:3990616
Hsc_scaff001	4169833	.	CT	C	.	PASS	DP=74;TD=96;BQ=39;MQ=48;QD=14;BC=0,0,9,42;QP=0,0,11,89;PC=417;IC=0;DC=23;XC=3;AC=1;AF=0.31	GT	0/1
Hsc_scaff001	4172678	.	C	T	2129	PASS	DP=90;TD=111;BQ=38;MQ=59;QD=23;BC=0,53,0,36;QP=0,59,0,41;PC=437;IC=0;DC=1;XC=1;AC=1;AF=0.41	GT:PS	0|1:3990616
Hsc_scaff001	4172678	.	CA	C	.	PASS	DP=90;TD=109;BQ=39;MQ=59;QD=2;BC=33,0,0,13;QP=72,0,0,28;PC=437;IC=0;DC=44;XC=2;AC=1;AF=0.49	GT	0/1
Hsc_scaff001	4179906	.	C	T	2605	PASS	DP=120;TD=127;BQ=38;MQ=55;QD=21;BC=0,105,1,14;QP=0,89,0,10;PC=467;IC=0;DC=0;XC=0;AC=0;AF=0	GT:PS	0|1:3990616
Hsc_scaff001	4179906	.	CT	C	.	PASS	DP=120;TD=123;BQ=38;MQ=55;QD=5;BC=0,14,0,51;QP=0,18,0,82;PC=467;IC=0;DC=55;XC=0;AC=1;AF=0.47	GT	0/1
Hsc_scaff001	4193121	.	T	C	669	PASS	DP=40;TD=84;BQ=40;MQ=60;QD=17;BC=0,5,0,33;QP=0,13,0,87;PC=390;IC=0;DC=2;XC=0;AC=0;AF=0	GT:PS	0|1:3990616
Hsc_scaff001	4193121	.	TG	T	.	PASS	DP=39;TD=87;BQ=41;MQ=60;QD=2;BC=0,2,4,0;QP=0,33,67,0;PC=388;IC=0;DC=33;XC=4;AC=2;AF=0.85	GT	1/1
Hsc_scaff001	4193406	.	G	A	1790	PASS	DP=101;TD=129;BQ=39;MQ=48;QD=19;BC=35,0,57,0;QP=39,0,61,0;PC=441;IC=0;DC=9;XC=12;AC=1;AF=0.39	GT:PS	1|0:3990616
Hsc_scaff001	4193406	.	GT	G	.	PASS	DP=92;TD=122;BQ=35;MQ=49;QD=17;BC=4,0,31,28;QP=6,0,55,38;PC=441;IC=0;DC=29;XC=4;AC=1;AF=0.36	GT	0/1
Hsc_scaff001	4196529	.	A	G	185	PASS	DP=61;TD=73;BQ=38;MQ=60;QD=3;BC=46,1,14,0;QP=77,1,23,0;PC=440;IC=0;DC=0;XC=0;AC=0;AF=0	GT:PS	1|0:3990616
Hsc_scaff001	4196529	.	ATCG	A	.	PASS	DP=95;TD=105;BQ=37;MQ=60;QD=17;BC=0,0,35,29;QP=0,0,57,43;PC=440;IC=0;DC=31;XC=0;AC=1;AF=0.33	GT	0/1
Hsc_scaff001	4196952	.	T	C	1049	PASS	DP=65;TD=108;BQ=41;MQ=59;QD=16;BC=0,10,0,55;QP=0,15,0,85;PC=413;IC=0;DC=0;XC=10;AC=0;AF=0	GT:PS	0|1:3990616
Hsc_scaff001	4196952	.	T	TTGAA	1423	PASS	DP=73;TD=107;BQ=40;MQ=59;QD=19;BC=0,10,0,63;QP=0,13,0,87;PC=420;IC=35;DC=0;XC=1;AC=1;AF=0.49	GT	0/1
Hsc_scaff001	4197855	.	A	T	963	PASS	DP=79;TD=92;BQ=38;MQ=58;QD=12;BC=66,0,0,13;QP=83,0,0,17;PC=438;IC=14;DC=0;XC=1;AC=0;AF=0	GT:PS	0|1:3990616
Hsc_scaff001	4197855	.	ATTCAT	A	.	PASS	DP=81;TD=94;BQ=39;MQ=58;QD=5;BC=13,0,0,52;QP=20,0,0,80;PC=438;IC=0;DC=16;XC=0;AC=1;AF=0.2	GT	0/1
Hsc_scaff001	4201585	.	A	T	428	PASS	DP=44;TD=46;BQ=39;MQ=53;QD=9;BC=31,0,1,12;QP=69,0,1,31;PC=448;IC=0;DC=0;XC=0;AC=1;AF=0.31	GT:PS	0|1:3990616
Hsc_scaff001	4201585	.	AATG	A	.	PASS	DP=44;TD=46;BQ=40;MQ=53;QD=19;BC=18,0,0,12;QP=57,0,0,43;PC=445;IC=0;DC=14;XC=0;AC=1;AF=0.32	GT	0/1
Hsc_scaff001	4203500	.	G	A	1673	PASS	DP=94;TD=135;BQ=39;MQ=58;QD=17;BC=14,0,80,0;QP=14,0,86,0;PC=453;IC=0;DC=0;XC=1;AC=0;AF=0	GT:PS	1|0:3990616
Hsc_scaff001	4203500	.	GGGCGGT	G	.	PASS	DP=93;TD=134;BQ=39;MQ=58;QD=9;BC=14,0,58,0;QP=17,0,83,0;PC=453;IC=0;DC=21;XC=2;AC=1;AF=0.23	GT	0/1
Hsc_scaff001	4207051	.	G	C	2041	PASS	DP=97;TD=109;BQ=39;MQ=58;QD=21;BC=0,11,86,0;QP=0,11,89,0;PC=441;IC=0;DC=0;XC=3;AC=0;AF=0	GT:PS	0|1:3990616
Hsc_scaff001	4207051	.	GGA	G	.	PASS	DP=98;TD=109;BQ=38;MQ=58;QD=4;BC=11,0,45,0;QP=19,0,81,0;PC=442;IC=0;DC=42;XC=2;AC=1;AF=0.43	GT	0/1
Hsc_scaff001	4211424	.	A	T	645	PASS	DP=67;TD=85;BQ=39;MQ=60;QD=9;BC=55,0,0,12;QP=81,0,0,19;PC=405;IC=0;DC=0;XC=1;AC=0;AF=0	GT:PS	1|0:3990616
Hsc_scaff001	4211424	.	A	AT	388	PASS	DP=66;TD=83;BQ=40;MQ=60;QD=8;BC=0,0,8,37;QP=0,0,17,83;PC=405;IC=23;DC=21;XC=0;AC=1;AF=0.51	GT	0/1
Hsc_scaff001	4217110	.	C	G	82	PASS	DP=72;TD=133;BQ=40;MQ=57;QD=1;BC=0,54,16,2;QP=0,75,23,2;PC=451;IC=0;DC=0;XC=3;AC=0;AF=0	GT:PS	0|1:3990616
Hsc_scaff001	4217110	.	C	CTA	1292	PASS	DP=72;TD=132;BQ=40;MQ=57;QD=17;BC=26,0,0,46;QP=36,0,0,64;PC=451;IC=30;DC=0;XC=38;AC=1;AF=0.42	GT	0/1
Hsc_scaff001	4228743	.	A	C	1271	PASS	DP=90;TD=98;BQ=40;MQ=59;QD=14;BC=60,30,0,0;QP=66,34,0,0;PC=452;IC=0;DC=0;XC=0;AC=1;AF=0.34	GT:PS	0|1:3990616
Hsc_scaff001	4228743	.	A	AT	570	PASS	DP=88;TD=100;BQ=39;MQ=60;QD=6;BC=68,0,19,1;QP=79,0,21,0;PC=449;IC=19;DC=0;XC=4;AC=1;AF=0.22	GT	0/1
Hsc_scaff001	4233851	.	G	C	4229	PASS	DP=112;TD=156;BQ=38;MQ=58;QD=37;BC=0,56,56,0;QP=0,50,50,0;PC=476;IC=0;DC=0;XC=2;AC=1;AF=0.5	GT:PS	0|1:3990616
Hsc_scaff001	4233851	.	GA	G	.	PASS	DP=113;TD=132;BQ=40;MQ=58;QD=3;BC=44,0,13,0;QP=80,0,20,0;PC=473;IC=0;DC=56;XC=8;AC=1;AF=0.5	GT	0/1
Hsc_scaff001	4234634	.	A	G	1112	PASS	DP=88;TD=174;BQ=37;MQ=54;QD=12;BC=69,0,19,0;QP=84,0,16,0;PC=426;IC=0;DC=0;XC=3;AC=0;AF=0	GT:PS	0|1:3990616
Hsc_scaff001	4234634	.	AG	A	.	PASS	DP=87;TD=158;BQ=36;MQ=54;QD=5;BC=22,0,34,0;QP=32,0,68,0;PC=426;IC=0;DC=31;XC=1;AC=1;AF=0.37	GT	0/1
Hsc_scaff001	4234790	.	A	T	1544	PASS	DP=72;TD=139;BQ=38;MQ=50;QD=21;BC=60,0,0,12;QP=89,0,0,11;PC=435;IC=0;DC=0;XC=1;AC=0;AF=0	GT:PS	1|0:3990616
Hsc_scaff001	4234790	.	AAT	A	.	PASS	DP=75;TD=137;BQ=38;MQ=50;QD=1;BC=40,1,0,18;QP=74,1,0,26;PC=433;IC=0;DC=16;XC=2;AC=1;AF=0.23	GT	0/1
Hsc_scaff001	4247059	.	G	C	1924	PASS	DP=109;TD=132;BQ=38;MQ=56;QD=20;BC=0,35,57,0;QP=0,41,59,0;PC=474;IC=0;DC=17;XC=0;AC=1;AF=0.41	GT:PS	1|0:3990616
Hsc_scaff001	4247059	.	G	GCA	1718	PASS	DP=107;TD=133;BQ=38;MQ=56;QD=16;BC=14,1,0,92;QP=14,0,0,85;PC=473;IC=32;DC=0;XC=2;AC=1;AF=0.3	GT	0/1
Hsc_scaff001	4254609	.	A	T	321	PASS	DP=91;TD=111;BQ=36;MQ=59;QD=3;BC=66,0,1,24;QP=72,0,0,27;PC=439;IC=0;DC=0;XC=0;AC=1;AF=0.27	GT:PS	0|1:3990616
Hsc_scaff001	4254609	.	A	ACTG	305	PASS	DP=90;TD=110;BQ=36;MQ=59;QD=3;BC=0,22,0,68;QP=0,23,0,77;PC=439;IC=21;DC=0;XC=3;AC=1;AF=0.23	GT	0/1
Hsc_scaff001	4271211	.	C	G	512	PASS	DP=36;TD=56;BQ=40;MQ=58;QD=14;BC=0,30,6,0;QP=0,84,16,0;PC=419;IC=0;DC=0;XC=2;AC=0;AF=0	GT:PS	1|0:3990616
Hsc_scaff001	4271211	.	C	CG	403	PASS	DP=34;TD=55;BQ=40;MQ=58;QD=12;BC=6,0,27,0;QP=17,0,83,0;PC=419;IC=15;DC=1;XC=1;AC=1;AF=0.45	GT	0/1
Hsc_scaff001	4271946	.	G	T	1198	PASS	DP=39;TD=57;BQ=41;MQ=54;QD=30;BC=0,0,18,21;QP=0,0,44,56;PC=393;IC=16;DC=0;XC=3;AC=1;AF=0.56	GT:PS	0|1:3990616
Hsc_scaff001	4271946	.	G	GT	827	PASS	DP=50;TD=66;BQ=41;MQ=47;QD=16;BC=0,0,14,36;QP=0,0,15,85;PC=392;IC=18;DC=0;XC=0;AC=1;AF=0.4	GT	0/1
Hsc_scaff001	4300662	.	G	T	2732	PASS	DP=125;TD=132;BQ=39;MQ=50;QD=21;BC=0,0,99,26;QP=0,0,89,11;PC=475;IC=20;DC=0;XC=1;AC=0;AF=0	GT:PS	0|1:3990616
Hsc_scaff001	4300662	.	GA	G	.	PASS	DP=125;TD=129;BQ=37;MQ=50;QD=18;BC=47,0,49,0;QP=42,0,58,0;PC=476;IC=0;DC=29;XC=0;AC=1;AF=0.27	GT	0/1
Hsc_scaff001	4319481	.	C	T	2696	PASS	DP=189;TD=191;BQ=40;MQ=57;QD=14;BC=0,156,0,33;QP=0,84,0,16;PC=543;IC=0;DC=0;XC=0;AC=0;AF=0	GT:PS	0|1:3990616
Hsc_scaff001	4319481	.	C	CCA	5195	PASS	DP=191;TD=196;BQ=40;MQ=57;QD=27;BC=109,82,0,0;QP=58,42,0,0;PC=543;IC=80;DC=0;XC=4;AC=1;AF=0.42	GT	0/1
Hsc_scaff001	4321524	.	T	A	604	PASS	DP=96;TD=135;BQ=38;MQ=56;QD=6;BC=18,0,1,77;QP=20,0,1,79;PC=452;IC=0;DC=0;XC=17;AC=0;AF=0	GT:PS	1|0:3990616
Hsc_scaff001	4321524	.	T	TGA	603	PASS	DP=106;TD=130;BQ=39;MQ=55;QD=6;BC=71,0,28,0;QP=71,0,29,0;PC=452;IC=27;DC=7;XC=7;AC=1;AF=0.27	GT	0/1
Hsc_scaff001	4331022	.	A	T	1062	PASS	DP=61;TD=106;BQ=38;MQ=58;QD=17;BC=51,0,0,10;QP=87,0,0,13;PC=414;IC=0;DC=0;XC=0;AC=0;AF=0	GT:PS	1|0:3990616
Hsc_scaff001	4331022	.	A	ATTTTAAAGAATAAAT	786	PASS	DP=57;TD=105;BQ=38;MQ=58;QD=13;BC=36,0,0,21;QP=66,0,0,34;PC=411;IC=11;DC=0;XC=24;AC=1;AF=0.2	GT	0/1
Hsc_scaff001	4354619	.	G	A	649	PASS	DP=69;TD=112;BQ=40;MQ=58;QD=9;BC=13,0,56,0;QP=19,0,81,0;PC=420;IC=0;DC=0;XC=0;AC=0;AF=0	GT:PS	1|0:3990616
Hsc_scaff001	4354619	.	G	GAATATGAAA	815	PASS	DP=69;TD=112;BQ=39;MQ=58;QD=11;BC=0,0,12,57;QP=0,0,17,83;PC=418;IC=12;DC=0;XC=1;AC=1;AF=0.18	GT	0/1
Hsc_scaff001	4354831	.	T	C	2999	PASS	DP=140;TD=358;BQ=35;MQ=39;QD=21;BC=4,13,0,123;QP=4,7,0,90;PC=462;IC=0;DC=0;XC=26;AC=0;AF=0	GT:PS	1|0:3990616
Hsc_scaff001	4354831	.	T	TG	1604	PASS	DP=125;TD=355;BQ=33;MQ=39;QD=12;BC=17,104,0,4;QP=14,84,0,2;PC=454;IC=23;DC=0;XC=34;AC=1;AF=0.22	GT	0/1
Hsc_scaff001	4361504	.	C	T	43	PASS	DP=82;TD=89;BQ=39;MQ=59;QD=0;BC=0,60,1,21;QP=0,75,0,24;PC=411;IC=0;DC=0;XC=0;AC=0;AF=0	GT	0/1
Hsc_scaff001	4361504	.	C	CTCT	114	PASS	DP=85;TD=92;BQ=39;MQ=59;QD=1;BC=0,22,0,63;QP=0,26,0,74;PC=411;IC=29;DC=0;XC=0;AC=1;AF=0.34	GT	0/1
Hsc_scaff001	4368650	.	T	A	1154	PASS	DP=68;TD=132;BQ=40;MQ=50;QD=16;BC=24,4,0,40;QP=33,4,0,63;PC=420;IC=0;DC=0;XC=0;AC=1;AF=0.34	GT:PS	1|0:3990616
Hsc_scaff001	4368650	.	TC	T	.	PASS	DP=69;TD=106;BQ=38;MQ=50;QD=20;BC=24,29,0,1;QP=42,58,0,1;PC=418;IC=0;DC=15;XC=3;AC=1;AF=0.22	GT	0/1
Hsc_scaff001	4391793	.	T	A	1847	PASS	DP=87;TD=92;BQ=39;MQ=59;QD=21;BC=32,1,0,54;QP=38,0,0,61;PC=415;IC=0;DC=0;XC=0;AC=1;AF=0.38	GT:PS	1|0:3990616
Hsc_scaff001	4391793	.	T	TA	1690	PASS	DP=87;TD=92;BQ=39;MQ=59;QD=19;BC=76,0,0,11;QP=87,0,0,13;PC=414;IC=34;DC=0;XC=0;AC=1;AF=0.4	GT	0/1
Hsc_scaff001	4430169	.	A	T	9640	PASS	DP=322;TD=609;BQ=38;MQ=59;QD=29;BC=176,0,0,146;QP=55,0,0,45;PC=717;IC=0;DC=0;XC=4;AC=1;AF=0.45	GT:PS	0|1:3990616
Hsc_scaff001	4430169	.	A	ATT	2995	PASS	DP=321;TD=617;BQ=38;MQ=59;QD=9;BC=4,99,0,218;QP=1,30,0,69;PC=717;IC=75;DC=0;XC=9;AC=1;AF=0.23	GT	0/1
Hsc_scaff001	4743526	.	A	G	2301	PASS	DP=107;TD=119;BQ=39;MQ=58;QD=21;BC=96,0,11,0;QP=89,0,11,0;PC=352;IC=11;DC=0;XC=3;AC=0;AF=0	GT:PS	0|1:4599112
Hsc_scaff001	4743526	.	A	AT	2316	PASS	DP=107;TD=119;BQ=39;MQ=58;QD=21;BC=0,0,11,96;QP=0,0,11,89;PC=351;IC=59;DC=0;XC=0;AC=1;AF=0.56	GT	0/1
Hsc_scaff001	4756873	.	A	G	679	PASS	DP=66;TD=89;BQ=27;MQ=51;QD=10;BC=58,0,8,0;QP=84,0,16,0;PC=359;IC=0;DC=0;XC=8;AC=0;AF=0	GT:PS	0|1:4599112
Hsc_scaff001	4756873	.	AG	A	.	PASS	DP=80;TD=108;BQ=27;MQ=54;QD=1;BC=26,0,17,0;QP=73,0,27,0;PC=359;IC=0;DC=37;XC=20;AC=1;AF=0.48	GT	0/1
Hsc_scaff001	4779474	.	A	G	1322	PASS	DP=73;TD=112;BQ=36;MQ=52;QD=18;BC=65,0,8,0;QP=87,0,13,0;PC=313;IC=0;DC=0;XC=1;AC=0;AF=0	GT:PS	0|1:4599112
Hsc_scaff001	4779474	.	AG	A	.	PASS	DP=74;TD=110;BQ=37;MQ=52;QD=7;BC=8,0,43,0;QP=17,0,83,0;PC=313;IC=0;DC=23;XC=20;AC=1;AF=0.33	GT	0/1
Hsc_scaff001	4779837	.	G	C	534	PASS	DP=37;TD=67;BQ=27;MQ=55;QD=14;BC=0,4,31,2;QP=0,10,88,2;PC=304;IC=0;DC=0;XC=9;AC=0;AF=0	GT:PS	0|1:4599112
Hsc_scaff001	4779837	.	GCCCCCCCCC	G	.	PASS	DP=49;TD=70;BQ=23;MQ=54;QD=3;BC=0,25,1,9;QP=0,70,2,29;PC=304;IC=0;DC=14;XC=0;AC=1;AF=0.32	GT	0/1
Hsc_scaff001	4788478	.	T	C	587	PASS	DP=53;TD=77;BQ=29;MQ=55;QD=11;BC=0,7,0,46;QP=0,15,0,85;PC=286;IC=3;DC=0;XC=9;AC=0;AF=0	GT	0/1
Hsc_scaff001	4788478	.	TC	T	.	PASS	DP=57;TD=75;BQ=31;MQ=53;QD=10;BC=0,32,1,3;QP=0,88,1,11;PC=286;IC=5;DC=21;XC=3;AC=1;AF=0.41	GT	0/1
Hsc_scaff001	4788546	.	C	G	1025	PASS	DP=53;TD=71;BQ=38;MQ=48;QD=19;BC=0,48,5,0;QP=0,88,12,0;PC=288;IC=0;DC=0;XC=3;AC=0;AF=0	GT:PS	0|1:4599112
Hsc_scaff001	4788546	.	CTCTG	C	.	PASS	DP=56;TD=72;BQ=30;MQ=46;QD=8;BC=0,0,4,35;QP=0,0,15,85;PC=289;IC=3;DC=17;XC=0;AC=1;AF=0.39	GT	0/1
Hsc_scaff001	4813921	.	T	G	845	PASS	DP=105;TD=112;BQ=35;MQ=58;QD=8;BC=0,6,29,70;QP=0,4,27,68;PC=325;IC=2;DC=0;XC=1;AC=1;AF=0.29	GT:PS	1|0:4599112
Hsc_scaff001	4813921	.	TCC	T	.	PASS	DP=105;TD=112;BQ=35;MQ=58;QD=7;BC=0,66,13,0;QP=0,82,18,0;PC=325;IC=14;DC=26;XC=3;AC=1;AF=0.25	GT	0/1
Hsc_scaff001	4814464	.	A	T	10	PASS	DP=85;TD=99;BQ=39;MQ=60;QD=0;BC=62,0,0,23;QP=75,0,0,25;PC=320;IC=0;DC=0;XC=0;AC=0;AF=0	GT:PS	1|0:4599112
Hsc_scaff001	4814464	.	AC	A	.	PASS	DP=84;TD=98;BQ=40;MQ=60;QD=20;BC=23,23,0,0;QP=49,51,0,0;PC=322;IC=0;DC=38;XC=7;AC=1;AF=0.45	GT	0/1
Hsc_scaff001	4832454	.	T	C	266	PASS	DP=78;TD=107;BQ=22;MQ=51;QD=3;BC=0,17,1,52;QP=0,20,1,80;PC=327;IC=0;DC=8;XC=2;AC=0;AF=0	GT:PS	1|0:4599112
Hsc_scaff001	4832454	.	TTCCC	T	.	PASS	DP=69;TD=98;BQ=20;MQ=52;QD=7;BC=0,20,0,35;QP=0,37,0,63;PC=327;IC=3;DC=14;XC=11;AC=1;AF=0.24	GT	0/1
Hsc_scaff001	4913050	.	T	G	2024	PASS	DP=57;TD=93;BQ=39;MQ=58;QD=35;BC=0,0,31,26;QP=0,0,52,48;PC=298;IC=0;DC=0;XC=30;AC=1;AF=0.52	GT:PS	0|1:4599112
Hsc_scaff001	4913050	.	T	TA	2228	PASS	DP=59;TD=96;BQ=40;MQ=59;QD=37;BC=28,0,31,0;QP=49,0,51,0;PC=298;IC=26;DC=0;XC=2;AC=1;AF=0.44	GT	0/1
Hsc_scaff001	4914857	.	C	A	1830	PASS	DP=111;TD=115;BQ=40;MQ=60;QD=16;BC=16,95,0,0;QP=15,85,0,0;PC=341;IC=0;DC=0;XC=0;AC=0;AF=0	GT:PS	0|1:4599112
Hsc_scaff001	4914857	.	CA	C	.	PASS	DP=109;TD=113;BQ=40;MQ=60;QD=1;BC=54,16,0,0;QP=77,23,0,0;PC=343;IC=0;DC=39;XC=3;AC=1;AF=0.36	GT	0/1
Hsc_scaff001	4982705	.	T	C	1467	PASS	DP=111;TD=118;BQ=32;MQ=59;QD=13;BC=0,17,0,93;QP=0,14,0,86;PC=319;IC=0;DC=1;XC=3;AC=0;AF=0	GT:PS	0|1:4599112
Hsc_scaff001	4982705	.	TC	T	.	PASS	DP=112;TD=118;BQ=31;MQ=59;QD=9;BC=0,21,0,22;QP=0,45,0,55;PC=318;IC=0;DC=69;XC=2;AC=1;AF=0.63	GT	0/1
Hsc_scaff001	5058238	.	A	T	1110	PASS	DP=100;TD=118;BQ=39;MQ=59;QD=11;BC=82,0,0,18;QP=82,0,0,18;PC=284;IC=0;DC=0;XC=1;AC=0;AF=0	GT:PS	1|0:4599112
Hsc_scaff001	5058238	.	A	AAAAAAAATT	666	PASS	DP=96;TD=120;BQ=38;MQ=59;QD=6;BC=1,77,0,18;QP=1,79,0,20;PC=281;IC=18;DC=0;XC=8;AC=1;AF=0.19	GT	0/1
Hsc_scaff001	5130528	.	C	A	73	PASS	DP=57;TD=65;BQ=29;MQ=56;QD=1;BC=14,41,2,0;QP=25,74,1,0;PC=221;IC=0;DC=0;XC=1;AC=1;AF=0.26	GT:PS	1|0:4599112
Hsc_scaff001	5130528	.	CG	C	.	PASS	DP=57;TD=65;BQ=30;MQ=56;QD=5;BC=0,2,25,14;QP=0,2,68,30;PC=221;IC=0;DC=16;XC=0;AC=1;AF=0.3	GT	0/1
Hsc_scaff001	5192138	.	G	A	2048	PASS	DP=67;TD=110;BQ=35;MQ=60;QD=30;BC=32,0,35,0;QP=47,0,53,0;PC=233;IC=1;DC=0;XC=7;AC=1;AF=0.47	GT:PS	1|0:4599112
Hsc_scaff001	5192138	.	GAGGA	G	.	PASS	DP=67;TD=111;BQ=36;MQ=60;QD=6;BC=36,0,7,0;QP=82,0,18,0;PC=233;IC=1;DC=24;XC=1;AC=1;AF=0.36	GT	0/1
Hsc_scaff001	5194998	.	C	G	230	PASS	DP=52;TD=97;BQ=37;MQ=60;QD=8;BC=0,24,4,0;QP=0,85,15,0;PC=207;IC=0;DC=24;XC=0;AC=0;AF=0	GT:PS	1|0:4599112
Hsc_scaff001	5194998	.	CG	C	.	PASS	DP=45;TD=80;BQ=39;MQ=60;QD=28;BC=0,0,16,17;QP=0,0,50,50;PC=205;IC=1;DC=12;XC=0;AC=1;AF=0.27	GT	0/1
Hsc_scaff001	5206127	.	A	G	965	PASS	DP=60;TD=98;BQ=34;MQ=55;QD=16;BC=52,0,7,1;QP=87,0,13,0;PC=225;IC=0;DC=0;XC=9;AC=0;AF=0	GT:PS	0|1:4599112
Hsc_scaff001	5206127	.	AGG	A	.	PASS	DP=65;TD=95;BQ=31;MQ=53;QD=9;BC=13,0,18,0;QP=41,0,59,0;PC=227;IC=0;DC=34;XC=5;AC=1;AF=0.56	GT	0/1
Hsc_scaff001	5265881	.	A	C	162	PASS	DP=32;TD=57;BQ=29;MQ=54;QD=6;BC=22,3,0,0;QP=82,18,0,0;PC=196;IC=0;DC=7;XC=5;AC=0;AF=0	GT:PS	0|1:4599112
Hsc_scaff001	5265881	.	AC	A	.	PASS	DP=35;TD=57;BQ=28;MQ=54;QD=1;BC=0,11,0,4;QP=0,73,0,27;PC=196;IC=0;DC=20;XC=0;AC=1;AF=0.57	GT	0/1
Hsc_scaff001	5425910	.	G	C	1246	PASS	DP=62;TD=81;BQ=35;MQ=54;QD=20;BC=0,8,49,4;QP=0,9,89,2;PC=217;IC=0;DC=1;XC=12;AC=0;AF=0	GT:PS	1|0:4599112
Hsc_scaff001	5425910	.	GT	G	.	PASS	DP=63;TD=81;BQ=33;MQ=54;QD=10;BC=0,1,6,42;QP=0,0,14,85;PC=217;IC=0;DC=14;XC=1;AC=1;AF=0.24	GT	0/1
Hsc_scaff001	5480934	.	A	T	630	PASS	DP=80;TD=103;BQ=38;MQ=60;QD=11;BC=34,0,1,21;QP=64,0,1,35;PC=212;IC=0;DC=24;XC=4;AC=1;AF=0.35	GT:PS	0|1:4599112
Hsc_scaff001	5480934	.	A	AAT	1148	PASS	DP=57;TD=85;BQ=38;MQ=60;QD=20;BC=0,0,34,23;QP=0,0,62,38;PC=208;IC=33;DC=0;XC=10;AC=1;AF=0.58	GT	0/1
Hsc_scaff001	5552125	.	A	G	735	PASS	DP=98;TD=104;BQ=39;MQ=60;QD=7;BC=69,0,29,0;QP=70,0,30,0;PC=220;IC=0;DC=0;XC=2;AC=1;AF=0.3	GT:PS	0|1:4599112
Hsc_scaff001	5552125	.	ACAGAAGC	A	.	PASS	DP=99;TD=107;BQ=39;MQ=60;QD=17;BC=0,40,0,28;QP=0,59,0,41;PC=220;IC=0;DC=31;XC=6;AC=1;AF=0.31	GT	0/1
Hsc_scaff001	5571968	.	C	T	8	PASS	DP=67;TD=72;BQ=38;MQ=57;QD=0;BC=0,48,0,14;QP=0,75,0,25;PC=231;IC=0;DC=5;XC=1;AC=0;AF=0	GT:PS	1|0:4599112
Hsc_scaff001	5571968	.	C	CCT	593	PASS	DP=58;TD=66;BQ=32;MQ=57;QD=13;BC=0,4,0,40;QP=0,11,0,89;PC=231;IC=18;DC=14;XC=4;AC=1;AF=0.41	GT	0/1
Hsc_scaff001	5593781	.	C	T	753	PASS	DP=78;TD=106;BQ=38;MQ=52;QD=9;BC=0,57,0,21;QP=0,69,0,31;PC=193;IC=0;DC=0;XC=12;AC=1;AF=0.31	GT:PS	1|0:4599112
Hsc_scaff001	5593781	.	CT	C	.	PASS	DP=78;TD=99;BQ=42;MQ=52;QD=15;BC=15,9,0,31;QP=28,14,0,58;PC=195;IC=0;DC=23;XC=2;AC=1;AF=0.29	GT	0/1
Hsc_scaff001	5962772	.	T	G	586	PASS	DP=96;TD=103;BQ=40;MQ=59;QD=6;BC=0,0,20,76;QP=0,0,21,79;PC=121;IC=0;DC=0;XC=0;AC=0;AF=0	GT:PS	0|1:5927983
Hsc_scaff001	5962772	.	T	TG	1305	PASS	DP=98;TD=105;BQ=39;MQ=59;QD=13;BC=66,0,0,32;QP=67,0,0,33;PC=121;IC=24;DC=0;XC=1;AC=1;AF=0.24	GT	0/1
Hsc_scaff001	5963848	.	A	C	1640	PASS	DP=107;TD=118;BQ=38;MQ=54;QD=15;BC=68,38,1,0;QP=65,35,0,0;PC=131;IC=1;DC=0;XC=2;AC=1;AF=0.35	GT:PS	1|0:5927983
Hsc_scaff001	5963848	.	A	AT	260	PASS	DP=106;TD=120;BQ=38;MQ=54;QD=2;BC=25,80,0,0;QP=23,77,0,0;PC=128;IC=25;DC=1;XC=10;AC=1;AF=0.24	GT	0/1
Hsc_scaff001	5964443	.	G	T	1996	PASS	DP=127;TD=134;BQ=37;MQ=58;QD=15;BC=0,0,107,20;QP=0,0,86,14;PC=148;IC=19;DC=0;XC=2;AC=0;AF=0	GT:PS	0|1:5927983
Hsc_scaff001	5964443	.	GT	G	.	PASS	DP=125;TD=132;BQ=36;MQ=57;QD=4;BC=1,0,18,72;QP=0,0,21,79;PC=148;IC=0;DC=34;XC=1;AC=1;AF=0.28	GT	0/1
Hsc_scaff002	20115	.	A	T	862	PASS	DP=58;TD=79;BQ=39;MQ=46;QD=14;BC=50,0,0,8;QP=85,0,0,15;PC=72;IC=0;DC=0;XC=3;AC=0;AF=0	GT:PS	0|1:8401
Hsc_scaff002	20115	.	A	AT	904	PASS	DP=58;TD=78;BQ=40;MQ=46;QD=15;BC=8,0,0,50;QP=15,0,0,85;PC=72;IC=34;DC=0;XC=0;AC=1;AF=0.59	GT	0/1
Hsc_scaff002	134765	.	A	T	2280	PASS	DP=130;TD=162;BQ=39;MQ=52;QD=17;BC=82,1,0,47;QP=64,0,0,36;PC=161;IC=0;DC=0;XC=5;AC=1;AF=0.36	GT:PS	0|1:128903
Hsc_scaff002	134765	.	A	AAAAT	1736	PASS	DP=126;TD=164;BQ=39;MQ=53;QD=13;BC=77,0,27,21;QP=61,0,20,19;PC=161;IC=77;DC=1;XC=22;AC=1;AF=0.62	GT	0/1
Hsc_scaff002	143568	.	A	T	996	PASS	DP=47;TD=75;BQ=39;MQ=57;QD=21;BC=41,0,0,6;QP=88,0,0,12;PC=65;IC=0;DC=0;XC=0;AC=0;AF=0	GT:PS	1|0:128903
Hsc_scaff002	143568	.	A	AT	319	PASS	DP=46;TD=76;BQ=36;MQ=58;QD=6;BC=8,0,0,38;QP=20,0,0,80;PC=65;IC=20;DC=0;XC=4;AC=1;AF=0.44	GT	0/1
Hsc_scaff002	234196	.	A	C	5194	PASS	DP=131;TD=209;BQ=40;MQ=48;QD=39;BC=62,69,0,0;QP=50,50,0,0;PC=181;IC=0;DC=0;XC=27;AC=1;AF=0.5	GT:PS	0|1:155266
Hsc_scaff002	234196	.	A	AAT	5248	PASS	DP=147;TD=203;BQ=40;MQ=47;QD=35;BC=62,1,0,84;QP=47,0,0,52;PC=184;IC=62;DC=0;XC=15;AC=1;AF=0.46	GT	0/1
Hsc_scaff002	237556	.	A	T	1145	PASS	DP=153;TD=163;BQ=39;MQ=60;QD=7;BC=123,0,0,30;QP=80,0,0,20;PC=192;IC=0;DC=0;XC=0;AC=0;AF=0	GT:PS	1|0:155266
Hsc_scaff002	237556	.	AT	A	.	PASS	DP=152;TD=162;BQ=39;MQ=60;QD=4;BC=27,0,0,92;QP=22,0,0,78;PC=194;IC=0;DC=33;XC=7;AC=1;AF=0.22	GT	0/1
Hsc_scaff002	365335	.	G	T	471	PASS	DP=191;TD=206;BQ=35;MQ=59;QD=2;BC=2,0,138,51;QP=0,0,73,26;PC=252;IC=0;DC=0;XC=6;AC=1;AF=0.27	GT:PS	0|1:155266
Hsc_scaff002	365335	.	G	GAA	27	PASS	DP=194;TD=204;BQ=39;MQ=59;QD=0;BC=143,0,0,51;QP=75,0,0,25;PC=253;IC=61;DC=0;XC=5;AC=1;AF=0.31	GT	0/1
Hsc_scaff002	470179	.	G	T	831	PASS	DP=33;TD=64;BQ=34;MQ=55;QD=25;BC=0,0,17,16;QP=0,0,44,56;PC=93;IC=0;DC=0;XC=12;AC=1;AF=0.56	GT:PS	0|1:423059
Hsc_scaff002	470179	.	G	GA	1016	PASS	DP=44;TD=66;BQ=36;MQ=52;QD=23;BC=29,0,15,0;QP=59,0,41,0;PC=106;IC=13;DC=0;XC=2;AC=1;AF=0.3	GT	0/1
Hsc_scaff002	489608	.	G	C	33	PASS	DP=35;TD=62;BQ=29;MQ=38;QD=0;BC=0,15,20,0;QP=0,26,74,0;PC=109;IC=1;DC=0;XC=5;AC=1;AF=0.26	GT:PS	0|1:423059
Hsc_scaff002	489608	.	GC	G	.	PASS	DP=38;TD=64;BQ=26;MQ=39;QD=1;BC=4,26,0,0;QP=23,77,0,0;PC=108;IC=0;DC=8;XC=5;AC=1;AF=0.3	GT	0/1
Hsc_scaff002	624522	.	A	C	4039	PASS	DP=108;TD=163;BQ=38;MQ=48;QD=37;BC=63,44,1,0;QP=50,50,0,0;PC=150;IC=0;DC=0;XC=1;AC=1;AF=0.5	GT:PS	0|1:615297
Hsc_scaff002	624522	.	A	AT	3815	PASS	DP=108;TD=161;BQ=38;MQ=48;QD=35;BC=44,0,0,64;QP=48,0,0,52;PC=150;IC=25;DC=0;XC=3;AC=1;AF=0.28	GT	0/1
Hsc_scaff002	767153	.	C	A	1804	PASS	DP=48;TD=62;BQ=39;MQ=59;QD=37;BC=24,24,0,0;QP=51,49,0,0;PC=105;IC=0;DC=0;XC=0;AC=1;AF=0.51	GT:PS	1|0:677233
Hsc_scaff002	767153	.	C	CT	1820	PASS	DP=50;TD=64;BQ=40;MQ=59;QD=36;BC=0,26,0,24;QP=0,52,0,48;PC=105;IC=22;DC=0;XC=1;AC=1;AF=0.44	GT	0/1
Hsc_scaff002	769883	.	A	T	1105	PASS	DP=60;TD=84;BQ=39;MQ=54;QD=18;BC=50,0,0,10;QP=87,0,0,13;PC=111;IC=7;DC=0;XC=2;AC=0;AF=0	GT:PS	1|0:677233
Hsc_scaff002	769883	.	A	AT	1087	PASS	DP=59;TD=83;BQ=37;MQ=54;QD=18;BC=37,1,0,21;QP=62,1,0,37;PC=111;IC=12;DC=0;XC=3;AC=1;AF=0.22	GT	0/1
Hsc_scaff002	961573	.	C	T	2974	PASS	DP=137;TD=175;BQ=40;MQ=39;QD=21;BC=0,118,0,19;QP=0,89,0,11;PC=185;IC=0;DC=0;XC=0;AC=0;AF=0	GT:PS	0|1:677233
Hsc_scaff002	961573	.	CTGGCA	C	.	PASS	DP=137;TD=166;BQ=42;MQ=38;QD=7;BC=18,0,0,60;QP=18,0,0,82;PC=185;IC=0;DC=59;XC=0;AC=1;AF=0.43	GT	0/1
Hsc_scaff002	992216	.	G	A	3924	PASS	DP=117;TD=131;BQ=38;MQ=60;QD=33;BC=55,0,62,0;QP=47,0,53,0;PC=181;IC=0;DC=0;XC=4;AC=1;AF=0.47	GT:PS	0|1:677233
Hsc_scaff002	992216	.	G	GAT	1121	PASS	DP=115;TD=130;BQ=38;MQ=60;QD=9;BC=0,0,37,78;QP=0,0,31,69;PC=182;IC=38;DC=0;XC=6;AC=1;AF=0.33	GT	0/1
Hsc_scaff002	992217	.	T	G	1121	PASS	DP=115;TD=130;BQ=38;MQ=60;QD=9;BC=0,0,37,78;QP=0,0,31,69;PC=182;IC=38;DC=0;XC=6;AC=1;AF=0.31	GT:PS	0|1:677233
Hsc_scaff002	992217	.	T	TTG	1049	PASS	DP=117;TD=127;BQ=38;MQ=60;QD=8;BC=0,23,94,0;QP=0,19,81,0;PC=183;IC=57;DC=0;XC=0;AC=1;AF=0.49	GT	0/1
Hsc_scaff002	1025266	.	C	T	219	PASS	DP=96;TD=100;BQ=39;MQ=60;QD=2;BC=0,74,0,22;QP=0,76,0,24;PC=176;IC=0;DC=0;XC=2;AC=0;AF=0	GT:PS	1|0:677233
Hsc_scaff002	1025266	.	CTGTTAGAA	C	.	PASS	DP=98;TD=102;BQ=39;MQ=60;QD=17;BC=9,0,0,70;QP=11,0,0,89;PC=175;IC=0;DC=19;XC=0;AC=1;AF=0.19	GT	0/1
Hsc_scaff002	1092647	.	A	G	2031	PASS	DP=111;TD=113;BQ=39;MQ=60;QD=18;BC=96,0,15,0;QP=87,0,13,0;PC=174;IC=0;DC=0;XC=0;AC=0;AF=0	GT:PS	1|0:677233
Hsc_scaff002	1092647	.	A	AT	1984	PASS	DP=111;TD=113;BQ=39;MQ=60;QD=17;BC=0,15,0,96;QP=0,14,0,86;PC=174;IC=37;DC=0;XC=0;AC=1;AF=0.33	GT	0/1
Hsc_scaff002	1161771	.	C	T	891	PASS	DP=91;TD=101;BQ=41;MQ=58;QD=9;BC=0,27,0,64;QP=0,31,0,69;PC=174;IC=0;DC=0;XC=2;AC=1;AF=0.69	GT:PS	0|1:677233
Hsc_scaff002	1161771	.	CT	C	.	PASS	DP=91;TD=99;BQ=40;MQ=58;QD=18;BC=0,29,0,35;QP=0,41,0,59;PC=176;IC=0;DC=27;XC=0;AC=1;AF=0.31	GT	0/1
Hsc_scaff002	1260562	.	G	A	895	PASS	DP=84;TD=84;BQ=40;MQ=60;QD=10;BC=15,0,69,0;QP=18,0,82,0;PC=172;IC=0;DC=0;XC=0;AC=0;AF=0	GT:PS	1|0:677233
Hsc_scaff002	1260562	.	GT	G	.	PASS	DP=86;TD=86;BQ=38;MQ=60;QD=1;BC=0,0,15,49;QP=0,0,24,76;PC=171;IC=0;DC=22;XC=0;AC=1;AF=0.26	GT	0/1
Hsc_scaff002	1307659	.	G	A	731	PASS	DP=104;TD=136;BQ=39;MQ=59;QD=7;BC=21,0,83,0;QP=20,0,80,0;PC=192;IC=0;DC=0;XC=11;AC=0;AF=0	GT:PS	1|0:677233
Hsc_scaff002	1307659	.	G	GTAAATTTTATTGAAATGAATTGAC	841	PASS	DP=108;TD=129;BQ=39;MQ=57;QD=7;BC=0,21,0,87;QP=0,20,0,80;PC=197;IC=12;DC=0;XC=0;AC=1;AF=0.12	GT	0/1
Hsc_scaff002	1330946	.	G	C	341	PASS	DP=34;TD=55;BQ=38;MQ=49;QD=10;BC=0,10,24,0;QP=0,32,68,0;PC=112;IC=0;DC=0;XC=10;AC=1;AF=0.32	GT:PS	0|1:677233
Hsc_scaff002	1330946	.	GCA	G	.	PASS	DP=35;TD=56;BQ=33;MQ=48;QD=10;BC=10,6,5,0;QP=61,2,37,0;PC=112;IC=0;DC=14;XC=4;AC=1;AF=0.5	GT	0/1
Hsc_scaff002	1342174	.	A	G	713	PASS	DP=85;TD=101;BQ=35;MQ=58;QD=9;BC=63,0,11,0;QP=83,0,17,0;PC=172;IC=0;DC=11;XC=14;AC=0;AF=0	GT:PS	1|0:677233
Hsc_scaff002	1342174	.	AG	A	.	PASS	DP=80;TD=103;BQ=38;MQ=59;QD=9;BC=0,0,10,11;QP=0,0,49,51;PC=169;IC=0;DC=59;XC=7;AC=2;AF=0.74	GT	1/1
Hsc_scaff002	1361247	.	T	A	221	PASS	DP=98;TD=118;BQ=39;MQ=56;QD=2;BC=25,0,0,73;QP=26,0,0,74;PC=192;IC=25;DC=0;XC=3;AC=1;AF=0.26	GT:PS	1|0:677233
Hsc_scaff002	1361247	.	T	TA	3828	PASS	DP=98;TD=118;BQ=40;MQ=56;QD=39;BC=45,0,0,53;QP=49,0,0,51;PC=191;IC=20;DC=0;XC=5;AC=1;AF=0.22	GT	0/1
Hsc_scaff002	1390261	.	C	T	4357	PASS	DP=112;TD=128;BQ=39;MQ=60;QD=38;BC=1,56,0,55;QP=1,50,0,49;PC=190;IC=1;DC=0;XC=1;AC=1;AF=0.5	GT:PS	0|1:677233
Hsc_scaff002	1390261	.	C	CAAACA	955	PASS	DP=113;TD=132;BQ=40;MQ=60;QD=8;BC=34,0,0,79;QP=30,0,0,70;PC=186;IC=49;DC=0;XC=6;AC=1;AF=0.43	GT	0/1
Hsc_scaff002	1435684	.	C	T	1129	PASS	DP=106;TD=112;BQ=39;MQ=60;QD=10;BC=0,85,0,21;QP=0,82,0,18;PC=187;IC=0;DC=0;XC=1;AC=0;AF=0	GT:PS	1|0:677233
Hsc_scaff002	1588759	.	A	T	1724	PASS	DP=70;TD=129;BQ=38;MQ=59;QD=24;BC=41,1,1,27;QP=59,0,1,40;PC=166;IC=0;DC=0;XC=0;AC=1;AF=0.41	GT:PS	0|1:677233
Hsc_scaff002	1588759	.	A	AT	763	PASS	DP=71;TD=130;BQ=39;MQ=59;QD=10;BC=13,1,0,57;QP=18,0,0,82;PC=166;IC=26;DC=0;XC=1;AC=1;AF=0.37	GT	0/1
Hsc_scaff002	1589144	.	A	T	20	PASS	DP=57;TD=101;BQ=39;MQ=44;QD=0;BC=42,0,0,15;QP=75,0,0,25;PC=153;IC=0;DC=0;XC=1;AC=1;AF=0.25	GT:PS	1|0:677233
Hsc_scaff002	1589144	.	AT	A	.	PASS	DP=58;TD=105;BQ=40;MQ=44;QD=1;BC=15,0,0,29;QP=26,0,0,74;PC=153;IC=0;DC=14;XC=3;AC=1;AF=0.24	GT	0/1
Hsc_scaff002	1589563	.	C	T	1939	PASS	DP=73;TD=113;BQ=39;MQ=58;QD=26;BC=0,42,0,31;QP=0,58,0,42;PC=157;IC=0;DC=0;XC=1;AC=1;AF=0.42	GT:PS	0|1:677233
Hsc_scaff002	1589563	.	CT	C	.	PASS	DP=73;TD=114;BQ=41;MQ=58;QD=7;BC=0,31,0,15;QP=0,67,0,33;PC=157;IC=0;DC=27;XC=1;AC=1;AF=0.37	GT	0/1
Hsc_scaff002	1679839	.	T	A	1215	PASS	DP=61;TD=92;BQ=32;MQ=53;QD=19;BC=4,0,0,57;QP=10,0,0,90;PC=149;IC=0;DC=0;XC=11;AC=0;AF=0	GT:PS	0|1:677233
Hsc_scaff002	1679839	.	TC	T	.	PASS	DP=63;TD=88;BQ=31;MQ=52;QD=8;BC=0,37,0,4;QP=0,85,0,15;PC=149;IC=1;DC=22;XC=3;AC=1;AF=0.38	GT	0/1
Hsc_scaff002	1680919	.	C	A	1430	PASS	DP=80;TD=91;BQ=37;MQ=58;QD=17;BC=9,68,3,0;QP=12,87,2,0;PC=163;IC=0;DC=0;XC=0;AC=0;AF=0	GT:PS	0|1:677233
Hsc_scaff002	1680919	.	C	CG	1633	PASS	DP=80;TD=91;BQ=39;MQ=58;QD=20;BC=9,0,71,0;QP=12,0,88,0;PC=164;IC=46;DC=0;XC=1;AC=1;AF=0.59	GT	0/1
Hsc_scaff002	1701980	.	A	G	1144	PASS	DP=135;TD=183;BQ=38;MQ=59;QD=8;BC=108,1,26,0;QP=81,0,19,0;PC=269;IC=0;DC=0;XC=1;AC=0;AF=0	GT:PS	1|0:677233
Hsc_scaff002	1701980	.	A	ATC	2064	PASS	DP=137;TD=185;BQ=39;MQ=59;QD=15;BC=0,89,0,48;QP=0,65,0,35;PC=269;IC=46;DC=0;XC=39;AC=1;AF=0.34	GT	0/1
Hsc_scaff002	1715916	.	G	A	882	PASS	DP=46;TD=76;BQ=39;MQ=60;QD=19;BC=6,0,40,0;QP=13,0,87,0;PC=133;IC=6;DC=0;XC=0;AC=0;AF=0	GT:PS	0|1:677233
Hsc_scaff002	1715916	.	G	GA	1837	PASS	DP=46;TD=76;BQ=40;MQ=60;QD=39;BC=23,0,0,23;QP=50,0,0,50;PC=134;IC=17;DC=0;XC=4;AC=1;AF=0.37	GT	0/1
Hsc_scaff002	1724835	.	A	G	1815	PASS	DP=115;TD=142;BQ=40;MQ=58;QD=15;BC=98,1,16,0;QP=85,1,14,0;PC=203;IC=15;DC=0;XC=14;AC=0;AF=0	GT:PS	0|1:677233
Hsc_scaff002	1724835	.	A	AAATG	3467	PASS	DP=117;TD=142;BQ=40;MQ=58;QD=29;BC=51,0,66,0;QP=44,0,56,0;PC=204;IC=47;DC=0;XC=1;AC=1;AF=0.41	GT	0/1
Hsc_scaff002	1731274	.	A	T	600	PASS	DP=108;TD=110;BQ=39;MQ=60;QD=5;BC=77,0,0,31;QP=71,0,0,29;PC=197;IC=0;DC=0;XC=1;AC=1;AF=0.29	GT:PS	0|1:677233
Hsc_scaff002	1731274	.	A	AC	3897	PASS	DP=108;TD=110;BQ=40;MQ=60;QD=36;BC=51,57,0,0;QP=48,52,0,0;PC=197;IC=24;DC=0;XC=1;AC=1;AF=0.22	GT	0/1
Hsc_scaff002	1777941	.	C	T	1915	PASS	DP=96;TD=111;BQ=39;MQ=58;QD=19;BC=0,81,0,15;QP=0,88,0,12;PC=188;IC=0;DC=0;XC=3;AC=0;AF=0	GT:PS	0|1:677233
Hsc_scaff002	1777941	.	C	CA	3231	PASS	DP=96;TD=111;BQ=38;MQ=58;QD=33;BC=49,0,0,47;QP=53,0,0,47;PC=188;IC=47;DC=0;XC=0;AC=1;AF=0.51	GT	0/1
Hsc_scaff002	1782283	.	T	G	561	PASS	DP=59;TD=96;BQ=39;MQ=59;QD=9;BC=0,0,11,48;QP=0,0,19,81;PC=152;IC=0;DC=0;XC=1;AC=0;AF=0	GT	0/1
Hsc_scaff002	1782283	.	TA	T	.	PASS	DP=62;TD=99;BQ=40;MQ=59;QD=3;BC=37,0,11,0;QP=77,0,23,0;PC=152;IC=0;DC=14;XC=0;AC=1;AF=0.23	GT	0/1
Hsc_scaff002	1852900	.	C	A	1860	PASS	DP=97;TD=111;BQ=37;MQ=60;QD=19;BC=12,85,0,0;QP=12,88,0,0;PC=180;IC=0;DC=0;XC=5;AC=0;AF=0	GT:PS	1|0:677233
Hsc_scaff002	1852900	.	C	CTT	2594	PASS	DP=99;TD=108;BQ=37;MQ=60;QD=26;BC=42,0,0,57;QP=43,0,0,57;PC=182;IC=41;DC=0;XC=1;AC=1;AF=0.41	GT	0/1
Hsc_scaff002	1855025	.	C	T	1931	PASS	DP=82;TD=100;BQ=40;MQ=60;QD=23;BC=0,50,0,32;QP=0,60,0,40;PC=179;IC=0;DC=0;XC=0;AC=1;AF=0.4	GT:PS	0|1:677233
Hsc_scaff002	1855025	.	C	CT	1987	PASS	DP=81;TD=99;BQ=40;MQ=60;QD=24;BC=0,32,0,49;QP=0,40,0,60;PC=180;IC=49;DC=0;XC=9;AC=1;AF=0.6	GT	0/1
Hsc_scaff002	1855948	.	C	T	140	PASS	DP=53;TD=61;BQ=31;MQ=52;QD=3;BC=0,31,0,12;QP=0,72,0,28;PC=159;IC=0;DC=10;XC=4;AC=1;AF=0.28	GT:PS	1|0:677233
Hsc_scaff002	1855948	.	C	CT	376	PASS	DP=41;TD=51;BQ=33;MQ=50;QD=10;BC=0,6,0,31;QP=0,16,0,84;PC=159;IC=10;DC=4;XC=2;AC=1;AF=0.27	GT	0/1
Hsc_scaff002	1872295	.	A	T	396	PASS	DP=67;TD=90;BQ=32;MQ=54;QD=5;BC=48,0,3,16;QP=70,0,3,27;PC=173;IC=1;DC=0;XC=10;AC=1;AF=0.28	GT:PS	1|0:677233
Hsc_scaff002	1872295	.	AGGGG	A	.	PASS	DP=70;TD=84;BQ=36;MQ=53;QD=5;BC=9,0,43,0;QP=20,0,80,0;PC=171;IC=5;DC=18;XC=3;AC=1;AF=0.29	GT	0/1
Hsc_scaff002	1892857	.	T	G	1675	PASS	DP=71;TD=74;BQ=40;MQ=59;QD=23;BC=0,0,8,63;QP=0,0,10,90;PC=172;IC=0;DC=0;XC=1;AC=0;AF=0	GT:PS	0|1:677233
Hsc_scaff002	1892857	.	TA	T	.	PASS	DP=71;TD=74;BQ=39;MQ=59;QD=10;BC=40,8,0,0;QP=85,15,0,0;PC=172;IC=0;DC=23;XC=1;AC=1;AF=0.33	GT	0/1
Hsc_scaff002	1937162	.	C	A	734	PASS	DP=85;TD=90;BQ=39;MQ=60;QD=8;BC=27,58,0,0;QP=31,69,0,0;PC=185;IC=0;DC=0;XC=1;AC=1;AF=0.31	GT:PS	1|0:677233
Hsc_scaff002	1937162	.	C	CA	2950	PASS	DP=104;TD=109;BQ=40;MQ=60;QD=28;BC=59,45,0,0;QP=57,43,0,0;PC=185;IC=54;DC=0;XC=1;AC=1;AF=0.52	GT	0/1
Hsc_scaff002	1950024	.	T	G	313	PASS	DP=52;TD=93;BQ=35;MQ=55;QD=6;BC=0,0,10,40;QP=0,0,20,80;PC=186;IC=1;DC=2;XC=15;AC=0;AF=0	GT:PS	1|0:677233
Hsc_scaff002	1950024	.	TG	T	.	PASS	DP=61;TD=87;BQ=33;MQ=50;QD=4;BC=0,0,30,8;QP=0,0,70,30;PC=185;IC=1;DC=23;XC=0;AC=1;AF=0.42	GT	0/1
Hsc_scaff002	1960271	.	T	G	456	PASS	DP=98;TD=113;BQ=39;MQ=59;QD=4;BC=0,0,27,71;QP=0,0,28,72;PC=198;IC=0;DC=0;XC=1;AC=1;AF=0.28	GT:PS	1|0:677233
Hsc_scaff002	1960271	.	TG	T	.	PASS	DP=102;TD=116;BQ=38;MQ=59;QD=16;BC=0,0,40,28;QP=0,0,59,41;PC=197;IC=0;DC=34;XC=1;AC=1;AF=0.34	GT	0/1
Hsc_scaff002	1960272	.	G	T	1128	PASS	DP=102;TD=116;BQ=38;MQ=59;QD=16;BC=0,0,40,28;QP=0,0,59,41;PC=197;IC=0;DC=34;XC=1;AC=1;AF=0.41	GT:PS	1|0:677233
Hsc_scaff002	1960272	.	GT	G	.	PASS	DP=103;TD=116;BQ=39;MQ=59;QD=18;BC=0,35,0,28;QP=0,56,0,44;PC=197;IC=0;DC=40;XC=10;AC=1;AF=0.39	GT	0/1
Hsc_scaff002	1970529	.	A	T	1756	PASS	DP=81;TD=128;BQ=40;MQ=60;QD=21;BC=72,0,0,9;QP=89,0,0,11;PC=187;IC=0;DC=0;XC=14;AC=0;AF=0	GT	0/1
Hsc_scaff002	1970529	.	A	AT	1830	PASS	DP=81;TD=128;BQ=39;MQ=60;QD=22;BC=46,0,14,21;QP=56,0,18,26;PC=187;IC=20;DC=0;XC=0;AC=1;AF=0.25	GT	0/1
Hsc_scaff002	1987358	.	G	A	299	PASS	DP=39;TD=150;BQ=38;MQ=49;QD=7;BC=6,0,33,0;QP=20,0,80,0;PC=142;IC=0;DC=0;XC=7;AC=0;AF=0	GT:PS	1|0:677233
Hsc_scaff002	1987358	.	G	GGGA	1422	PASS	DP=42;TD=152;BQ=36;MQ=46;QD=33;BC=26,0,16,0;QP=48,0,52,0;PC=145;IC=10;DC=0;XC=9;AC=1;AF=0.28	GT	0/1
Hsc_scaff002	2009261	.	C	T	224	PASS	DP=79;TD=94;BQ=40;MQ=60;QD=2;BC=0,58,0,21;QP=0,73,0,27;PC=177;IC=0;DC=0;XC=0;AC=1;AF=0.27	GT:PS	1|0:677233
Hsc_scaff002	2009261	.	C	CT	3068	PASS	DP=79;TD=94;BQ=39;MQ=60;QD=38;BC=40,0,0,39;QP=50,0,0,50;PC=177;IC=18;DC=0;XC=7;AC=1;AF=0.23	GT	0/1
Hsc_scaff002	2011519	.	T	A	1372	PASS	DP=99;TD=101;BQ=40;MQ=60;QD=13;BC=16,0,0,83;QP=16,0,0,84;PC=189;IC=0;DC=0;XC=0;AC=0;AF=0	GT:PS	0|1:677233
Hsc_scaff002	2020759	.	G	A	2428	PASS	DP=67;TD=109;BQ=38;MQ=55;QD=36;BC=34,0,33,0;QP=51,0,49,0;PC=174;IC=0;DC=0;XC=5;AC=1;AF=0.51	GT:PS	1|0:677233
Hsc_scaff002	2020759	.	G	GGT	2112	PASS	DP=69;TD=106;BQ=39;MQ=55;QD=30;BC=32,0,0,37;QP=45,0,0,55;PC=174;IC=33;DC=0;XC=9;AC=1;AF=0.48	GT	0/1
Hsc_scaff002	2024311	.	G	T	734	PASS	DP=62;TD=99;BQ=40;MQ=59;QD=11;BC=0,0,42,20;QP=0,0,68,32;PC=151;IC=0;DC=0;XC=0;AC=1;AF=0.32	GT:PS	0|1:677233
Hsc_scaff002	2024311	.	G	GA	728	PASS	DP=62;TD=99;BQ=40;MQ=59;QD=11;BC=41,0,21,0;QP=68,0,32,0;PC=151;IC=25;DC=0;XC=0;AC=1;AF=0.41	GT	0/1
Hsc_scaff002	2031141	.	G	A	146	PASS	DP=57;TD=122;BQ=39;MQ=59;QD=2;BC=13,0,44,0;QP=23,0,77,0;PC=174;IC=0;DC=0;XC=1;AC=0;AF=0	GT:PS	0|1:677233
Hsc_scaff002	2031141	.	GGA	G	.	PASS	DP=57;TD=117;BQ=39;MQ=59;QD=11;BC=0,0,25,13;QP=0,0,64,36;PC=174;IC=0;DC=19;XC=3;AC=1;AF=0.34	GT	0/1
Hsc_scaff002	2032488	.	A	C	3229	PASS	DP=91;TD=104;BQ=38;MQ=59;QD=35;BC=44,47,0,0;QP=48,52,0,0;PC=178;IC=0;DC=0;XC=2;AC=1;AF=0.52	GT	0/1
Hsc_scaff002	2032488	.	AG	A	.	PASS	DP=92;TD=104;BQ=38;MQ=59;QD=7;BC=24,0,48,0;QP=31,0,69,0;PC=179;IC=0;DC=20;XC=1;AC=1;AF=0.22	GT	0/1
Hsc_scaff002	2092379	.	G	T	2525	PASS	DP=124;TD=130;BQ=39;MQ=60;QD=20;BC=0,0,78,46;QP=0,0,62,38;PC=221;IC=5;DC=0;XC=6;AC=1;AF=0.38	GT	0/1
Hsc_scaff002	2092379	.	G	GT	1337	PASS	DP=121;TD=121;BQ=39;MQ=60;QD=11;BC=0,0,39,82;QP=0,0,32,68;PC=226;IC=77;DC=0;XC=0;AC=1;AF=0.64	GT	0/1
Hsc_scaff002	2094989	.	G	C	1058	PASS	DP=114;TD=116;BQ=38;MQ=60;QD=9;BC=1,35,77,1;QP=1,30,69,0;PC=213;IC=0;DC=0;XC=1;AC=1;AF=0.31	GT:PS	1|0:677233
Hsc_scaff002	2094989	.	GC	G	.	PASS	DP=114;TD=116;BQ=38;MQ=60;QD=17;BC=0,37,0,52;QP=0,39,0,61;PC=212;IC=0;DC=25;XC=2;AC=1;AF=0.22	GT	0/1
Hsc_scaff002	2112716	.	A	G	790	PASS	DP=120;TD=134;BQ=39;MQ=59;QD=6;BC=37,0,83,0;QP=29,0,71,0;PC=214;IC=0;DC=0;XC=0;AC=1;AF=0.71	GT:PS	1|0:677233
Hsc_scaff002	2112716	.	A	AT	895	PASS	DP=121;TD=135;BQ=40;MQ=59;QD=7;BC=25,0,96,0;QP=20,0,80,0;PC=214;IC=37;DC=0;XC=8;AC=1;AF=0.31	GT	0/1
Hsc_scaff002	2130837	.	A	T	679	PASS	DP=99;TD=106;BQ=38;MQ=60;QD=6;BC=78,0,1,20;QP=79,0,1,20;PC=188;IC=1;DC=0;XC=0;AC=0;AF=0	GT:PS	1|0:677233
Hsc_scaff002	2130837	.	A	AT	1338	PASS	DP=98;TD=105;BQ=39;MQ=60;QD=13;BC=0,0,32,66;QP=0,0,34,66;PC=187;IC=41;DC=0;XC=5;AC=1;AF=0.42	GT	0/1
Hsc_scaff002	2201695	.	A	C	955	PASS	DP=78;TD=103;BQ=27;MQ=53;QD=13;BC=58,10,2,3;QP=87,10,1,2;PC=192;IC=1;DC=5;XC=10;AC=0;AF=0	GT:PS	0|1:677233
Hsc_scaff002	2201695	.	AC	A	.	PASS	DP=84;TD=101;BQ=26;MQ=52;QD=0;BC=1,47,0,9;QP=1,76,0,24;PC=192;IC=2;DC=27;XC=2;AC=1;AF=0.36	GT	0/1
Hsc_scaff002	2262050	.	T	A	1643	PASS	DP=88;TD=104;BQ=34;MQ=56;QD=18;BC=8,2,1,77;QP=11,0,0,89;PC=189;IC=6;DC=0;XC=7;AC=0;AF=0	GT:PS	1|0:2251531
Hsc_scaff002	2262050	.	T	TA	655	PASS	DP=93;TD=103;BQ=38;MQ=56;QD=7;BC=73,20,0,0;QP=80,20,0,0;PC=188;IC=43;DC=0;XC=0;AC=1;AF=0.5	GT	0/1
Hsc_scaff002	2321837	.	T	G	257	PASS	DP=70;TD=88;BQ=37;MQ=58;QD=3;BC=0,0,15,55;QP=0,0,23,77;PC=163;IC=0;DC=0;XC=1;AC=0;AF=0	GT:PS	0|1:2251531
Hsc_scaff002	2321837	.	TAAG	T	.	PASS	DP=72;TD=89;BQ=39;MQ=57;QD=2;BC=40,0,0,15;QP=72,0,0,28;PC=165;IC=0;DC=17;XC=0;AC=1;AF=0.25	GT	0/1
Hsc_scaff002	2341963	.	G	A	1715	PASS	DP=109;TD=110;BQ=39;MQ=60;QD=15;BC=16,0,93,0;QP=15,0,85,0;PC=205;IC=0;DC=0;XC=0;AC=0;AF=0	GT:PS	1|0:2251531
Hsc_scaff002	2352706	.	C	G	1251	PASS	DP=61;TD=95;BQ=40;MQ=59;QD=20;BC=0,54,7,0;QP=0,88,12,0;PC=158;IC=0;DC=0;XC=1;AC=0;AF=0	GT:PS	1|0:2251531
Hsc_scaff002	2352706	.	C	CTT	1954	PASS	DP=61;TD=99;BQ=40;MQ=59;QD=32;BC=32,23,0,6;QP=52,37,0,10;PC=155;IC=22;DC=0;XC=6;AC=1;AF=0.37	GT	0/1
Hsc_scaff002	2356230	.	T	C	2465	PASS	DP=101;TD=101;BQ=39;MQ=59;QD=24;BC=0,39,0,62;QP=0,41,0,59;PC=196;IC=0;DC=0;XC=0;AC=1;AF=0.41	GT:PS	0|1:2251531
Hsc_scaff002	2356230	.	TA	T	.	PASS	DP=100;TD=101;BQ=40;MQ=59;QD=20;BC=39,0,30,1;QP=56,0,42,1;PC=195;IC=0;DC=30;XC=1;AC=1;AF=0.3	GT	0/1
Hsc_scaff002	2375562	.	T	C	1375	PASS	DP=123;TD=123;BQ=40;MQ=60;QD=11;BC=0,40,0,83;QP=0,32,0,68;PC=213;IC=0;DC=0;XC=0;AC=1;AF=0.32	GT:PS	1|0:2251531
Hsc_scaff002	2399989	.	G	C	301	PASS	DP=63;TD=89;BQ=34;MQ=54;QD=4;BC=1,15,47,0;QP=2,27,71,0;PC=172;IC=0;DC=0;XC=0;AC=1;AF=0.28	GT:PS	1|0:2251531
Hsc_scaff002	2399989	.	G	GA	985	PASS	DP=61;TD=87;BQ=35;MQ=55;QD=19;BC=31,0,20,0;QP=59,0,41,0;PC=172;IC=21;DC=10;XC=0;AC=1;AF=0.41	GT	0/1
Hsc_scaff002	2456787	.	C	G	310	PASS	DP=90;TD=129;BQ=39;MQ=60;QD=3;BC=0,70,20,0;QP=0,77,23,0;PC=213;IC=0;DC=0;XC=10;AC=0;AF=0	GT:PS	1|0:2251531
Hsc_scaff002	2456787	.	C	CCTT	2372	PASS	DP=100;TD=131;BQ=39;MQ=57;QD=23;BC=61,0,0,39;QP=60,0,0,40;PC=217;IC=37;DC=0;XC=13;AC=1;AF=0.38	GT	0/1
Hsc_scaff002	2477325	.	C	T	2840	PASS	DP=100;TD=112;BQ=40;MQ=60;QD=28;BC=0,43,0,57;QP=0,43,0,57;PC=216;IC=0;DC=0;XC=10;AC=1;AF=0.57	GT:PS	0|1:2251531
Hsc_scaff002	2477325	.	C	CA	3844	PASS	DP=102;TD=114;BQ=40;MQ=60;QD=37;BC=45,51,0,6;QP=45,49,0,6;PC=216;IC=43;DC=0;XC=0;AC=1;AF=0.42	GT	0/1
Hsc_scaff002	2477727	.	G	A	1689	PASS	DP=120;TD=127;BQ=39;MQ=59;QD=14;BC=19,0,100,1;QP=16,0,84,0;PC=227;IC=0;DC=0;XC=0;AC=0;AF=0	GT:PS	0|1:2251531
Hsc_scaff002	2477727	.	GC	G	.	PASS	DP=121;TD=128;BQ=40;MQ=59;QD=0;BC=21,60,0,0;QP=26,74,0,0;PC=227;IC=0;DC=40;XC=6;AC=1;AF=0.33	GT	0/1
Hsc_scaff002	2585707	.	A	G	365	PASS	DP=57;TD=76;BQ=23;MQ=52;QD=6;BC=46,0,7,1;QP=82,0,17,1;PC=173;IC=0;DC=3;XC=2;AC=0;AF=0	GT:PS	1|0:2251531
Hsc_scaff002	2585707	.	AC	A	.	PASS	DP=54;TD=72;BQ=23;MQ=52;QD=2;BC=5,28,2,0;QP=19,78,3,0;PC=171;IC=0;DC=19;XC=2;AC=1;AF=0.41	GT	0/1
Hsc_scaff002	2590913	.	T	C	228	PASS	DP=63;TD=100;BQ=37;MQ=52;QD=3;BC=0,12,0,51;QP=0,23,0,77;PC=174;IC=0;DC=0;XC=7;AC=0;AF=0	GT:PS	0|1:2251531
Hsc_scaff002	2590913	.	TC	T	.	PASS	DP=58;TD=95;BQ=32;MQ=51;QD=7;BC=0,25,1,5;QP=0,86,0,13;PC=174;IC=3;DC=27;XC=8;AC=1;AF=0.5	GT	0/1
Hsc_scaff002	2596488	.	A	G	914	PASS	DP=81;TD=99;BQ=37;MQ=60;QD=11;BC=68,0,13,0;QP=83,0,17,0;PC=168;IC=0;DC=0;XC=0;AC=0;AF=0	GT:PS	0|1:2251531
Hsc_scaff002	2596488	.	AC	A	.	PASS	DP=81;TD=101;BQ=39;MQ=60;QD=0;BC=13,38,0,0;QP=24,76,0,0;PC=168;IC=0;DC=30;XC=2;AC=1;AF=0.37	GT	0/1
Hsc_scaff002	2664400	.	G	A	604	PASS	DP=89;TD=143;BQ=36;MQ=55;QD=6;BC=27,0,62,0;QP=30,0,70,0;PC=192;IC=0;DC=0;XC=3;AC=1;AF=0.3	GT:PS	1|0:2251531
Hsc_scaff002	2664400	.	GCTCTAATTA	G	.	PASS	DP=89;TD=142;BQ=37;MQ=54;QD=22;BC=0,27,0,27;QP=0,50,0,50;PC=190;IC=0;DC=35;XC=8;AC=1;AF=0.39	GT	0/1
Hsc_scaff002	2664515	.	T	C	363	PASS	DP=34;TD=71;BQ=27;MQ=59;QD=10;BC=0,6,0,28;QP=0,15,0,85;PC=170;IC=0;DC=0;XC=1;AC=0;AF=0	GT:PS	0|1:2251531
Hsc_scaff002	2664515	.	TC	T	.	PASS	DP=33;TD=70;BQ=34;MQ=59;QD=14;BC=0,21,0,3;QP=0,89,0,11;PC=169;IC=0;DC=9;XC=19;AC=1;AF=0.27	GT	0/1
Hsc_scaff002	2691939	.	G	T	1792	PASS	DP=88;TD=100;BQ=38;MQ=57;QD=20;BC=0,0,77,11;QP=0,0,88,12;PC=184;IC=0;DC=0;XC=2;AC=0;AF=0	GT:PS	1|0:2251531
Hsc_scaff002	2691939	.	GA	G	.	PASS	DP=91;TD=101;BQ=38;MQ=57;QD=10;BC=29,0,18,0;QP=61,0,39,0;PC=183;IC=0;DC=44;XC=5;AC=1;AF=0.51	GT	0/1
Hsc_scaff002	2883708	.	A	C	467	PASS	DP=31;TD=53;BQ=28;MQ=37;QD=15;BC=26,3,1,0;QP=89,10,1,0;PC=133;IC=0;DC=1;XC=3;AC=0;AF=0	GT:PS	1|0:2251531
Hsc_scaff002	2883708	.	ACCCCCC	A	.	PASS	DP=31;TD=49;BQ=26;MQ=37;QD=6;BC=2,13,0,4;QP=5,84,0,10;PC=133;IC=0;DC=12;XC=2;AC=1;AF=0.41	GT	0/1
Hsc_scaff002	2921512	.	A	G	770	PASS	DP=67;TD=97;BQ=36;MQ=51;QD=11;BC=45,0,22,0;QP=67,0,33,0;PC=189;IC=0;DC=0;XC=0;AC=1;AF=0.33	GT:PS	1|0:2251531
Hsc_scaff002	2921512	.	AG	A	.	PASS	DP=67;TD=97;BQ=33;MQ=51;QD=22;BC=0,0,23,23;QP=0,0,50,50;PC=189;IC=0;DC=21;XC=1;AC=1;AF=0.35	GT	0/1
Hsc_scaff002	3042992	.	T	C	1723	PASS	DP=81;TD=88;BQ=38;MQ=60;QD=21;BC=0,10,0,71;QP=0,11,0,89;PC=185;IC=0;DC=0;XC=0;AC=0;AF=0	GT:PS	0|1:2251531
Hsc_scaff002	3042992	.	T	TAAA	530	PASS	DP=82;TD=89;BQ=39;MQ=60;QD=6;BC=0,17,65,0;QP=0,21,79,0;PC=185;IC=17;DC=0;XC=6;AC=1;AF=0.21	GT	0/1
Hsc_scaff002	3073855	.	G	A	798	PASS	DP=115;TD=116;BQ=40;MQ=60;QD=6;BC=23,0,92,0;QP=21,0,79,0;PC=222;IC=0;DC=0;XC=0;AC=0;AF=0	GT:PS	0|1:2251531
Hsc_scaff002	3073855	.	GT	G	.	PASS	DP=113;TD=114;BQ=39;MQ=60;QD=2;BC=18,0,0,47;QP=28,0,0,72;PC=221;IC=0;DC=48;XC=1;AC=1;AF=0.42	GT	0/1
Hsc_scaff002	3145630	.	A	G	1387	PASS	DP=66;TD=107;BQ=39;MQ=58;QD=21;BC=56,1,9,0;QP=89,0,11,0;PC=162;IC=0;DC=0;XC=1;AC=0;AF=0	GT:PS	0|1:2251531
Hsc_scaff002	3145630	.	AGG	A	.	PASS	DP=65;TD=109;BQ=39;MQ=58;QD=7;BC=0,0,37,11;QP=0,0,81,19;PC=162;IC=0;DC=17;XC=4;AC=1;AF=0.27	GT	0/1
Hsc_scaff002	3149246	.	A	C	2547	PASS	DP=115;TD=145;BQ=39;MQ=59;QD=22;BC=101,13,0,0;QP=89,11,0,0;PC=211;IC=29;DC=1;XC=0;AC=0;AF=0	GT:PS	0|1:2251531
Hsc_scaff002	3149246	.	AG	A	.	PASS	DP=116;TD=146;BQ=39;MQ=59;QD=13;BC=12,0,75,0;QP=13,0,87,0;PC=210;IC=0;DC=29;XC=0;AC=1;AF=0.25	GT	0/1
Hsc_scaff002	3237260	.	T	A	844	PASS	DP=121;TD=192;BQ=40;MQ=57;QD=6;BC=35,0,0,86;QP=29,0,0,71;PC=257;IC=0;DC=0;XC=10;AC=1;AF=0.29	GT:PS	0|1:2251531
Hsc_scaff002	3237260	.	T	TATTTTTTGATTTATA	855	PASS	DP=111;TD=191;BQ=40;MQ=57;QD=7;BC=36,0,0,75;QP=30,0,0,70;PC=250;IC=36;DC=0;XC=59;AC=1;AF=0.32	GT	0/1
Hsc_scaff002	3256107	.	A	G	1834	PASS	DP=117;TD=129;BQ=39;MQ=59;QD=15;BC=100,0,17,0;QP=85,0,15,0;PC=220;IC=1;DC=0;XC=3;AC=0;AF=0	GT	0/1
Hsc_scaff002	3256107	.	A	AAG	1741	PASS	DP=114;TD=131;BQ=40;MQ=59;QD=15;BC=17,0,97,0;QP=15,0,85,0;PC=215;IC=41;DC=0;XC=6;AC=1;AF=0.36	GT	0/1
Hsc_scaff002	3296817	.	A	T	567	PASS	DP=91;TD=115;BQ=39;MQ=58;QD=6;BC=73,0,0,18;QP=79,0,0,21;PC=181;IC=0;DC=0;XC=1;AC=0;AF=0	GT:PS	0|1:2251531
Hsc_scaff002	3296817	.	A	AT	2018	PASS	DP=92;TD=115;BQ=39;MQ=58;QD=21;BC=9,1,0,82;QP=11,0,0,89;PC=181;IC=45;DC=0;XC=2;AC=1;AF=0.51	GT	0/1
Hsc_scaff002	3327307	.	G	A	1618	PASS	DP=108;TD=134;BQ=39;MQ=54;QD=14;BC=33,0,75,0;QP=34,0,66,0;PC=192;IC=0;DC=0;XC=0;AC=1;AF=0.34	GT:PS	1|0:2251531
Hsc_scaff002	3327307	.	G	GTTTC	502	PASS	DP=103;TD=136;BQ=38;MQ=55;QD=4;BC=0,73,30,0;QP=0,78,22,0;PC=187;IC=30;DC=0;XC=20;AC=1;AF=0.29	GT	0/1
Hsc_scaff002	3372015	.	G	A	1248	PASS	DP=74;TD=93;BQ=40;MQ=59;QD=16;BC=11,0,63,0;QP=14,0,86,0;PC=170;IC=0;DC=0;XC=3;AC=0;AF=0	GT:PS	0|1:2251531
Hsc_scaff002	3372015	.	G	GTTA	1249	PASS	DP=76;TD=92;BQ=39;MQ=59;QD=16;BC=0,11,0,65;QP=0,14,0,86;PC=172;IC=25;DC=0;XC=0;AC=1;AF=0.33	GT	0/1
Hsc_scaff002	3375291	.	C	G	1374	PASS	DP=80;TD=109;BQ=39;MQ=57;QD=17;BC=0,68,12,0;QP=0,86,14,0;PC=190;IC=0;DC=0;XC=3;AC=0;AF=0	GT:PS	0|1:2251531
Hsc_scaff002	3375291	.	CATT	C	.	PASS	DP=80;TD=105;BQ=39;MQ=57;QD=6;BC=44,0,0,13;QP=81,0,0,19;PC=190;IC=0;DC=23;XC=0;AC=1;AF=0.29	GT	0/1
Hsc_scaff002	3378811	.	A	T	601	PASS	DP=60;TD=98;BQ=40;MQ=54;QD=10;BC=39,0,0,21;QP=69,0,0,31;PC=185;IC=0;DC=0;XC=5;AC=1;AF=0.31	GT:PS	0|1:2251531
Hsc_scaff002	3378811	.	AT	A	.	PASS	DP=61;TD=99;BQ=40;MQ=54;QD=17;BC=21,0,0,26;QP=39,0,0,61;PC=184;IC=0;DC=14;XC=6;AC=1;AF=0.23	GT	0/1
Hsc_scaff002	3400886	.	A	T	1693	PASS	DP=135;TD=135;BQ=39;MQ=59;QD=12;BC=111,0,0,24;QP=83,0,0,17;PC=217;IC=0;DC=0;XC=0;AC=0;AF=0	GT:PS	0|1:2251531
Hsc_scaff002	3400886	.	A	AAACT	2835	PASS	DP=137;TD=138;BQ=39;MQ=59;QD=20;BC=0,121,0,16;QP=0,88,0,12;PC=216;IC=32;DC=0;XC=1;AC=1;AF=0.23	GT	0/1
Hsc_scaff002	3409029	.	G	A	2511	PASS	DP=92;TD=143;BQ=39;MQ=55;QD=27;BC=37,0,55,0;QP=42,0,58,0;PC=190;IC=0;DC=0;XC=28;AC=1;AF=0.42	GT:PS	0|1:2251531
Hsc_scaff002	3409029	.	G	GT	1753	PASS	DP=119;TD=143;BQ=39;MQ=52;QD=14;BC=37,0,0,82;QP=35,0,0,65;PC=202;IC=55;DC=0;XC=5;AC=1;AF=0.49	GT	0/1
Hsc_scaff002	3419041	.	A	G	1705	PASS	DP=79;TD=91;BQ=38;MQ=57;QD=21;BC=68,0,11,0;QP=89,0,11,0;PC=163;IC=0;DC=0;XC=1;AC=0;AF=0	GT:PS	0|1:2251531
Hsc_scaff002	3419041	.	AG	A	.	PASS	DP=80;TD=92;BQ=38;MQ=57;QD=9;BC=11,0,45,0;QP=16,0,84,0;PC=162;IC=0;DC=24;XC=1;AC=1;AF=0.31	GT	0/1
Hsc_scaff002	3431682	.	A	G	691	PASS	DP=48;TD=79;BQ=39;MQ=37;QD=14;BC=38,0,10,0;QP=84,0,16,0;PC=120;IC=0;DC=0;XC=0;AC=0;AF=0	GT:PS	0|1:2251531
Hsc_scaff002	3431682	.	AATAG	A	.	PASS	DP=48;TD=77;BQ=41;MQ=37;QD=6;BC=27,0,10,0;QP=80,0,20,0;PC=119;IC=0;DC=11;XC=0;AC=1;AF=0.23	GT	0/1
Hsc_scaff002	3752178	.	A	C	1169	PASS	DP=87;TD=92;BQ=27;MQ=56;QD=13;BC=76,8,0,0;QP=88,12,0,0;PC=198;IC=4;DC=3;XC=0;AC=0;AF=0	GT:PS	1|0:3726552
Hsc_scaff002	3752178	.	AC	A	.	PASS	DP=86;TD=95;BQ=31;MQ=56;QD=9;BC=9,58,0,0;QP=15,85,0,0;PC=198;IC=15;DC=19;XC=4;AC=1;AF=0.24	GT	0/1
Hsc_scaff002	3758373	.	A	C	3113	PASS	DP=161;TD=232;BQ=38;MQ=56;QD=19;BC=142,17,0,2;QP=87,12,0,1;PC=298;IC=0;DC=0;XC=18;AC=0;AF=0	GT:PS	1|0:3726552
Hsc_scaff002	3758373	.	A	AT	2173	PASS	DP=159;TD=233;BQ=39;MQ=57;QD=13;BC=59,0,0,100;QP=34,0,0,66;PC=296;IC=99;DC=0;XC=5;AC=1;AF=0.66	GT	0/1
Hsc_scaff002	3758504	.	G	C	1139	PASS	DP=132;TD=183;BQ=39;MQ=52;QD=8;BC=1,35,96,0;QP=0,19,80,0;PC=244;IC=0;DC=0;XC=4;AC=0;AF=0	GT:PS	1|0:3726552
Hsc_scaff002	3758504	.	G	GCC	887	PASS	DP=128;TD=178;BQ=39;MQ=52;QD=6;BC=35,0,0,93;QP=29,0,0,71;PC=244;IC=32;DC=0;XC=5;AC=1;AF=0.25	GT	0/1
Hsc_scaff002	3872577	.	C	T	2409	PASS	DP=134;TD=188;BQ=38;MQ=52;QD=17;BC=1,91,0,42;QP=1,63,0,36;PC=240;IC=1;DC=0;XC=12;AC=1;AF=0.37	GT:PS	1|0:3726552
Hsc_scaff002	3872577	.	C	CA	2388	PASS	DP=144;TD=190;BQ=39;MQ=49;QD=16;BC=101,43,0,0;QP=64,36,0,0;PC=245;IC=56;DC=0;XC=0;AC=1;AF=0.47	GT	0/1
Hsc_scaff002	3872665	.	G	T	1703	PASS	DP=108;TD=166;BQ=37;MQ=60;QD=15;BC=2,0,91,15;QP=2,0,85,13;PC=197;IC=1;DC=0;XC=2;AC=0;AF=0	GT:PS	1|0:3726552
Hsc_scaff002	3872665	.	G	GA	2029	PASS	DP=109;TD=162;BQ=38;MQ=60;QD=18;BC=93,0,15,0;QP=88,0,12,0;PC=197;IC=73;DC=1;XC=0;AC=2;AF=0.68	GT	1/1
Hsc_scaff002	3894493	.	A	C	5284	PASS	DP=137;TD=150;BQ=40;MQ=60;QD=38;BC=64,60,0,13;QP=46,44,0,10;PC=238;IC=0;DC=0;XC=9;AC=1;AF=0.49	GT:PS	1|0:3726552
Hsc_scaff002	3894493	.	A	AT	3852	PASS	DP=143;TD=148;BQ=39;MQ=60;QD=26;BC=62,0,81,0;QP=42,0,58,0;PC=242;IC=64;DC=0;XC=1;AC=1;AF=0.45	GT	0/1
Hsc_scaff002	3920962	.	A	G	1452	PASS	DP=51;TD=77;BQ=38;MQ=55;QD=28;BC=21,0,30,0;QP=44,0,56,0;PC=168;IC=2;DC=0;XC=1;AC=1;AF=0.56	GT:PS	1|0:3726552
Hsc_scaff002	3920962	.	AGGAGGGGGGG	A	.	PASS	DP=49;TD=77;BQ=38;MQ=55;QD=11;BC=4,0,30,0;QP=14,0,86,0;PC=167;IC=0;DC=15;XC=3;AC=1;AF=0.31	GT	0/1
Hsc_scaff002	3953990	.	C	T	1340	PASS	DP=81;TD=88;BQ=39;MQ=59;QD=16;BC=0,69,0,12;QP=0,86,0,14;PC=164;IC=0;DC=0;XC=1;AC=0;AF=0	GT:PS	0|1:3726552
Hsc_scaff002	3953990	.	C	CT	207	PASS	DP=79;TD=85;BQ=39;MQ=59;QD=3;BC=0,13,0,46;QP=0,22,0,78;PC=164;IC=33;DC=20;XC=1;AC=1;AF=0.56	GT	0/1
Hsc_scaff002	4045058	.	A	T	404	PASS	DP=120;TD=125;BQ=40;MQ=60;QD=3;BC=93,0,0,27;QP=77,0,0,23;PC=211;IC=32;DC=0;XC=1;AC=0;AF=0	GT:PS	1|0:3726552
Hsc_scaff002	4045058	.	A	AG	436	PASS	DP=121;TD=126;BQ=39;MQ=60;QD=3;BC=94,0,27,0;QP=77,0,23,0;PC=211;IC=55;DC=0;XC=0;AC=1;AF=0.45	GT	0/1
Hsc_scaff002	4140869	.	A	C	1888	PASS	DP=80;TD=101;BQ=36;MQ=59;QD=27;BC=33,34,0,1;QP=47,52,0,0;PC=151;IC=0;DC=12;XC=1;AC=1;AF=0.53	GT:PS	0|1:3726552
Hsc_scaff002	4140869	.	A	AATT	1669	PASS	DP=82;TD=103;BQ=36;MQ=59;QD=20;BC=8,0,1,73;QP=11,0,0,89;PC=152;IC=24;DC=0;XC=5;AC=1;AF=0.29	GT	0/1
Hsc_scaff002	4141214	.	C	A	1380	PASS	DP=81;TD=87;BQ=39;MQ=60;QD=17;BC=12,69,0,0;QP=14,86,0,0;PC=144;IC=0;DC=0;XC=6;AC=0;AF=0	GT	0/1
Hsc_scaff002	4141214	.	CTT	C	.	PASS	DP=82;TD=88;BQ=40;MQ=60;QD=0;BC=0,0,12,36;QP=0,0,24,76;PC=144;IC=0;DC=34;XC=0;AC=1;AF=0.41	GT	0/1
Hsc_scaff002	4221187	.	G	C	1804	PASS	DP=48;TD=96;BQ=39;MQ=59;QD=37;BC=0,24,24,0;QP=0,49,51,0;PC=118;IC=0;DC=0;XC=0;AC=1;AF=0.49	GT:PS	1|0:3726552
Hsc_scaff002	4221187	.	G	GA	1689	PASS	DP=48;TD=95;BQ=37;MQ=59;QD=35;BC=24,0,24,0;QP=51,0,49,0;PC=120;IC=24;DC=0;XC=0;AC=1;AF=0.5	GT	0/1
Hsc_scaff002	4252706	.	G	A	188	PASS	DP=110;TD=137;BQ=38;MQ=59;QD=1;BC=22,5,83,0;QP=21,4,75,0;PC=176;IC=21;DC=0;XC=10;AC=0;AF=0	GT:PS	0|1:3726552
Hsc_scaff002	4252706	.	GA	G	.	PASS	DP=117;TD=136;BQ=38;MQ=59;QD=1;BC=35,10,0,0;QP=78,22,0,0;PC=182;IC=0;DC=72;XC=0;AC=1;AF=0.63	GT	0/1
Hsc_scaff002	4278974	.	A	T	904	PASS	DP=62;TD=119;BQ=40;MQ=60;QD=14;BC=41,0,0,21;QP=66,0,0,34;PC=131;IC=0;DC=0;XC=5;AC=1;AF=0.34	GT:PS	1|0:3726552
Hsc_scaff002	4278974	.	A	AC	872	PASS	DP=62;TD=115;BQ=40;MQ=60;QD=14;BC=41,0,0,21;QP=66,0,0,34;PC=132;IC=41;DC=0;XC=1;AC=1;AF=0.66	GT	0/1
Hsc_scaff002	4330372	.	A	G	420	PASS	DP=52;TD=64;BQ=35;MQ=55;QD=8;BC=42,0,10,0;QP=81,0,19,0;PC=111;IC=1;DC=0;XC=3;AC=0;AF=0	GT:PS	0|1:3726552
Hsc_scaff002	4330372	.	AG	A	.	PASS	DP=55;TD=66;BQ=34;MQ=55;QD=11;BC=2,0,33,5;QP=4,0,85,10;PC=111;IC=5;DC=15;XC=2;AC=1;AF=0.29	GT	0/1
Hsc_scaff002	4650368	.	T	G	2170	PASS	DP=160;TD=204;BQ=38;MQ=52;QD=13;BC=0,0,53,107;QP=0,0,34,66;PC=198;IC=0;DC=0;XC=0;AC=1;AF=0.34	GT:PS	1|0:4617491
Hsc_scaff002	4650368	.	T	TG	2511	PASS	DP=158;TD=204;BQ=38;MQ=52;QD=15;BC=0,136,0,22;QP=0,85,0,15;PC=199;IC=37;DC=0;XC=9;AC=1;AF=0.23	GT	0/1
Hsc_scaff002	4757544	.	T	A	129	PASS	DP=62;TD=71;BQ=37;MQ=59;QD=2;BC=15,0,0,47;QP=26,0,0,74;PC=69;IC=0;DC=0;XC=0;AC=1;AF=0.26	GT:PS	0|1:4617491
Hsc_scaff002	4757544	.	T	TA	19	PASS	DP=62;TD=71;BQ=37;MQ=59;QD=0;BC=15,0,47,0;QP=25,0,75,0;PC=69;IC=15;DC=0;XC=0;AC=1;AF=0.24	GT	0/1
Hsc_scaff003	25493	.	G	A	1342	PASS	DP=75;TD=89;BQ=37;MQ=57;QD=17;BC=10,0,65,0;QP=13,0,87,0;PC=109;IC=18;DC=0;XC=7;AC=0;AF=0	GT:PS	1|0:71
Hsc_scaff003	25493	.	GTT	G	.	PASS	DP=75;TD=94;BQ=37;MQ=57;QD=27;BC=1,0,25,31;QP=2,0,48,50;PC=109;IC=0;DC=18;XC=7;AC=1;AF=0.24	GT	0/1
Hsc_scaff003	34873	.	C	G	3825	PASS	DP=108;TD=121;BQ=40;MQ=59;QD=35;BC=2,55,51,0;QP=2,52,46,0;PC=123;IC=0;DC=0;XC=0;AC=1;AF=0.47	GT:PS	0|1:71
Hsc_scaff003	34873	.	CG	C	.	PASS	DP=110;TD=124;BQ=40;MQ=59;QD=11;BC=0,26,53,1;QP=0,34,65,1;PC=122;IC=1;DC=30;XC=1;AC=1;AF=0.28	GT	0/1
Hsc_scaff003	34875	.	C	T	416	PASS	DP=112;TD=126;BQ=40;MQ=58;QD=3;BC=0,87,0,25;QP=0,77,0,23;PC=122;IC=0;DC=0;XC=8;AC=0;AF=0	GT:PS	1|0:71
Hsc_scaff003	34875	.	C	CTTT	3812	PASS	DP=118;TD=124;BQ=39;MQ=58;QD=32;BC=57,0,0,61;QP=46,0,0,54;PC=124;IC=32;DC=0;XC=1;AC=1;AF=0.28	GT	0/1
Hsc_scaff003	82310	.	A	G	1096	PASS	DP=34;TD=42;BQ=34;MQ=52;QD=32;BC=17,0,17,0;QP=49,0,51,0;PC=110;IC=0;DC=0;XC=3;AC=1;AF=0.51	GT:PS	0|1:71
Hsc_scaff003	82310	.	AGGG	A	.	PASS	DP=69;TD=74;BQ=36;MQ=54;QD=4;BC=16,0,39,0;QP=29,0,71,0;PC=110;IC=0;DC=14;XC=2;AC=1;AF=0.21	GT	0/1
Hsc_scaff003	84459	.	G	T	2251	PASS	DP=107;TD=112;BQ=38;MQ=55;QD=23;BC=0,0,44,53;QP=0,0,42,58;PC=135;IC=0;DC=10;XC=1;AC=1;AF=0.58	GT:PS	1|0:71
Hsc_scaff003	84459	.	GT	G	.	PASS	DP=108;TD=113;BQ=41;MQ=55;QD=9;BC=10,0,0,53;QP=16,0,0,84;PC=135;IC=0;DC=45;XC=0;AC=1;AF=0.42	GT	0/1
Hsc_scaff003	84805	.	T	C	1160	PASS	DP=66;TD=108;BQ=39;MQ=59;QD=19;BC=0,24,0,37;QP=0,38,0,62;PC=106;IC=0;DC=5;XC=3;AC=1;AF=0.38	GT:PS	0|1:71
Hsc_scaff003	84805	.	T	TA	14	PASS	DP=64;TD=104;BQ=39;MQ=58;QD=0;BC=47,17,0,0;QP=75,25,0,0;PC=107;IC=37;DC=0;XC=7;AC=1;AF=0.59	GT	0/1
Hsc_scaff003	85193	.	T	A	541	PASS	DP=100;TD=102;BQ=39;MQ=60;QD=5;BC=21,0,0,79;QP=22,0,0,78;PC=131;IC=0;DC=0;XC=0;AC=0;AF=0	GT:PS	1|0:71
Hsc_scaff003	85193	.	TA	T	.	PASS	DP=100;TD=102;BQ=39;MQ=60;QD=7;BC=14,21,0,0;QP=38,62,0,0;PC=131;IC=0;DC=65;XC=2;AC=1;AF=0.65	GT	0/1
Hsc_scaff003	90604	.	T	A	1249	PASS	DP=98;TD=115;BQ=40;MQ=60;QD=12;BC=16,0,0,82;QP=17,0,0,83;PC=124;IC=1;DC=0;XC=0;AC=0;AF=0	GT:PS	0|1:71
Hsc_scaff003	90604	.	TAC	T	.	PASS	DP=96;TD=120;BQ=40;MQ=60;QD=17;BC=40,0,0,28;QP=60,0,0,40;PC=123;IC=24;DC=28;XC=7;AC=1;AF=0.29	GT	0/1
Hsc_scaff003	90605	.	A	T	1164	PASS	DP=96;TD=120;BQ=40;MQ=60;QD=17;BC=40,0,0,28;QP=60,0,0,40;PC=123;IC=24;DC=28;XC=7;AC=1;AF=0.4	GT:PS	0|1:71
Hsc_scaff003	90605	.	AC	A	.	PASS	DP=68;TD=92;BQ=39;MQ=60;QD=12;BC=16,28,0,0;QP=37,63,0,0;PC=121;IC=0;DC=24;XC=11;AC=1;AF=0.35	GT	0/1
Hsc_scaff003	93796	.	G	T	754	PASS	DP=100;TD=110;BQ=39;MQ=59;QD=7;BC=0,0,71,29;QP=0,0,70,30;PC=130;IC=0;DC=0;XC=1;AC=1;AF=0.3	GT:PS	1|0:71
Hsc_scaff003	93796	.	GA	G	.	PASS	DP=100;TD=110;BQ=40;MQ=59;QD=6;BC=15,0,0,29;QP=35,0,0,65;PC=130;IC=0;DC=56;XC=3;AC=1;AF=0.56	GT	0/1
Hsc_scaff003	166064	.	G	C	497	PASS	DP=33;TD=43;BQ=28;MQ=53;QD=15;BC=0,15,17,0;QP=0,39,61,0;PC=78;IC=2;DC=1;XC=5;AC=1;AF=0.39	GT:PS	0|1:71
Hsc_scaff003	166064	.	GCC	G	.	PASS	DP=41;TD=47;BQ=27;MQ=53;QD=3;BC=0,20,0,5;QP=0,80,0,20;PC=78;IC=0;DC=16;XC=1;AC=1;AF=0.44	GT	0/1
Hsc_scaff003	190925	.	C	A	34	PASS	DP=114;TD=131;BQ=39;MQ=57;QD=0;BC=28,86,0,0;QP=25,75,0,0;PC=148;IC=0;DC=0;XC=1;AC=1;AF=0.25	GT:PS	0|1:71
Hsc_scaff003	190925	.	CA	C	.	PASS	DP=113;TD=128;BQ=37;MQ=57;QD=1;BC=37,0,0,18;QP=73,0,0,27;PC=148;IC=0;DC=58;XC=1;AC=1;AF=0.54	GT	0/1
Hsc_scaff003	195036	.	T	C	182	PASS	DP=90;TD=93;BQ=40;MQ=59;QD=2;BC=0,22,0,68;QP=0,24,0,76;PC=121;IC=0;DC=0;XC=1;AC=0;AF=0	GT:PS	0|1:71
Hsc_scaff003	195036	.	T	TA	119	PASS	DP=93;TD=96;BQ=40;MQ=59;QD=1;BC=66,0,22,0;QP=76,0,24,0;PC=121;IC=31;DC=5;XC=2;AC=1;AF=0.35	GT	0/1
Hsc_scaff003	233828	.	T	C	500	PASS	DP=35;TD=71;BQ=34;MQ=58;QD=14;BC=0,4,0,30;QP=0,14,0,86;PC=99;IC=0;DC=1;XC=7;AC=0;AF=0	GT:PS	1|0:71
Hsc_scaff003	233828	.	TC	T	.	PASS	DP=40;TD=77;BQ=36;MQ=58;QD=5;BC=0,21,0,5;QP=0,81,0,19;PC=100;IC=13;DC=14;XC=1;AC=1;AF=0.36	GT	0/1
Hsc_scaff003	255149	.	C	A	1500	PASS	DP=106;TD=125;BQ=39;MQ=56;QD=14;BC=16,90,0,0;QP=16,84,0,0;PC=154;IC=0;DC=0;XC=2;AC=0;AF=0	GT:PS	1|0:71
Hsc_scaff003	255149	.	C	CCCCCA	1144	PASS	DP=106;TD=125;BQ=39;MQ=56;QD=10;BC=24,1,0,81;QP=18,0,0,82;PC=153;IC=24;DC=0;XC=9;AC=1;AF=0.23	GT	0/1
Hsc_scaff003	258104	.	T	C	1127	PASS	DP=94;TD=115;BQ=35;MQ=56;QD=12;BC=0,16,0,75;QP=0,16,0,84;PC=144;IC=0;DC=3;XC=3;AC=0;AF=0	GT:PS	0|1:71
Hsc_scaff003	258104	.	TC	T	.	PASS	DP=90;TD=109;BQ=34;MQ=55;QD=2;BC=1,41,2,13;QP=1,72,1,26;PC=144;IC=5;DC=33;XC=1;AC=1;AF=0.39	GT	0/1
Hsc_scaff003	454800	.	A	G	1257	PASS	DP=96;TD=105;BQ=29;MQ=54;QD=13;BC=81,0,15,0;QP=86,0,14,0;PC=125;IC=0;DC=0;XC=4;AC=0;AF=0	GT	0/1
Hsc_scaff003	454800	.	AGGGG	A	.	PASS	DP=101;TD=107;BQ=31;MQ=54;QD=6;BC=7,0,46,0;QP=14,0,86,0;PC=125;IC=0;DC=48;XC=0;AC=1;AF=0.53	GT	0/1
Hsc_scaff003	579659	.	A	G	825	PASS	DP=75;TD=82;BQ=32;MQ=55;QD=14;BC=52,0,6,0;QP=89,0,11,0;PC=107;IC=0;DC=17;XC=0;AC=0;AF=0	GT:PS	0|1:71
Hsc_scaff003	579659	.	A	AAG	718	PASS	DP=61;TD=69;BQ=38;MQ=53;QD=13;BC=10,0,45,0;QP=15,0,85,0;PC=107;IC=15;DC=6;XC=1;AC=1;AF=0.27	GT	0/1
Hsc_scaff003	645079	.	A	C	280	PASS	DP=33;TD=61;BQ=21;MQ=49;QD=8;BC=20,11,1,1;QP=64,32,2,2;PC=94;IC=0;DC=0;XC=11;AC=1;AF=0.34	GT:PS	0|1:71
Hsc_scaff003	645079	.	ACCCCCCC	A	.	PASS	DP=45;TD=61;BQ=23;MQ=49;QD=0;BC=0,27,1,8;QP=0,76,2,22;PC=95;IC=1;DC=9;XC=0;AC=1;AF=0.24	GT	0/1
Hsc_scaff003	648753	.	T	C	1170	PASS	DP=105;TD=127;BQ=39;MQ=60;QD=12;BC=12,24,0,57;QP=13,25,0,63;PC=136;IC=11;DC=12;XC=2;AC=1;AF=0.28	GT:PS	0|1:71
Hsc_scaff003	648753	.	T	TA	2232	PASS	DP=105;TD=125;BQ=39;MQ=60;QD=21;BC=93,12,0,0;QP=89,11,0,0;PC=137;IC=55;DC=0;XC=0;AC=1;AF=0.53	GT	0/1
Hsc_scaff003	666243	.	G	A	715	PASS	DP=90;TD=110;BQ=38;MQ=59;QD=7;BC=18,0,72,0;QP=20,0,80,0;PC=130;IC=0;DC=0;XC=2;AC=0;AF=0	GT:PS	0|1:71
Hsc_scaff003	666243	.	G	GT	569	PASS	DP=91;TD=110;BQ=37;MQ=59;QD=6;BC=0,18,0,73;QP=0,21,0,79;PC=131;IC=63;DC=0;XC=1;AC=2;AF=0.7	GT	1/1
Hsc_scaff003	696372	.	C	T	1394	PASS	DP=128;TD=139;BQ=38;MQ=58;QD=12;BC=0,75,0,39;QP=0,66,0,34;PC=167;IC=1;DC=14;XC=0;AC=1;AF=0.34	GT:PS	1|0:691793
Hsc_scaff003	696372	.	C	CCT	1650	PASS	DP=110;TD=131;BQ=40;MQ=59;QD=15;BC=71,1,0,38;QP=65,0,0,34;PC=160;IC=71;DC=0;XC=10;AC=1;AF=0.65	GT	0/1
Hsc_scaff003	711885	.	T	C	430	PASS	DP=153;TD=191;BQ=38;MQ=58;QD=2;BC=0,41,0,112;QP=0,27,0,73;PC=202;IC=0;DC=0;XC=3;AC=1;AF=0.27	GT:PS	0|1:691793
Hsc_scaff003	711885	.	TAG	T	.	PASS	DP=153;TD=190;BQ=39;MQ=58;QD=11;BC=79,0,0,41;QP=65,0,0,35;PC=202;IC=0;DC=33;XC=0;AC=1;AF=0.22	GT	0/1
Hsc_scaff003	816890	.	T	A	2275	PASS	DP=101;TD=109;BQ=39;MQ=58;QD=22;BC=11,0,0,90;QP=11,0,0,89;PC=140;IC=0;DC=0;XC=0;AC=0;AF=0	GT:PS	1|0:691793
Hsc_scaff003	816890	.	TTA	T	.	PASS	DP=100;TD=107;BQ=39;MQ=58;QD=13;BC=10,0,0,68;QP=14,0,0,86;PC=139;IC=0;DC=22;XC=0;AC=1;AF=0.23	GT	0/1
Hsc_scaff003	822734	.	G	T	3308	PASS	DP=113;TD=142;BQ=39;MQ=57;QD=29;BC=0,0,66,47;QP=0,0,56,44;PC=161;IC=0;DC=0;XC=6;AC=1;AF=0.44	GT:PS	0|1:691793
Hsc_scaff003	822734	.	GA	G	.	PASS	DP=113;TD=145;BQ=38;MQ=57;QD=5;BC=47,1,0,14;QP=81,2,0,17;PC=158;IC=0;DC=51;XC=7;AC=1;AF=0.46	GT	0/1
Hsc_scaff003	822915	.	C	T	582	PASS	DP=55;TD=113;BQ=37;MQ=54;QD=10;BC=1,45,0,9;QP=2,82,0,17;PC=123;IC=0;DC=0;XC=13;AC=0;AF=0	GT:PS	1|0:691793
Hsc_scaff003	822915	.	C	CT	1570	PASS	DP=63;TD=112;BQ=37;MQ=50;QD=24;BC=1,30,0,32;QP=0,58,0,42;PC=128;IC=15;DC=0;XC=3;AC=1;AF=0.24	GT	0/1
Hsc_scaff003	848059	.	A	C	63	PASS	DP=52;TD=92;BQ=39;MQ=8;QD=1;BC=47,5,0,0;QP=76,24,0,0;PC=102;IC=0;DC=0;XC=0;AC=0;AF=0	GT:PS	1|0:691793
Hsc_scaff003	859621	.	C	T	1847	PASS	DP=122;TD=169;BQ=38;MQ=43;QD=15;BC=1,98,0,23;QP=0,85,0,15;PC=175;IC=0;DC=0;XC=1;AC=0;AF=0	GT:PS	1|0:691793
Hsc_scaff003	859621	.	C	CT	2002	PASS	DP=122;TD=168;BQ=39;MQ=43;QD=16;BC=23,0,99,0;QP=14,0,86,0;PC=176;IC=38;DC=0;XC=1;AC=1;AF=0.31	GT	0/1
Hsc_scaff003	904281	.	A	T	881	PASS	DP=84;TD=104;BQ=39;MQ=59;QD=10;BC=68,0,0,16;QP=82,0,0,18;PC=151;IC=0;DC=0;XC=0;AC=0;AF=0	GT:PS	1|0:691793
Hsc_scaff003	904281	.	A	AT	1349	PASS	DP=86;TD=106;BQ=38;MQ=59;QD=15;BC=13,0,0,73;QP=15,0,0,85;PC=152;IC=20;DC=0;XC=0;AC=1;AF=0.24	GT	0/1
Hsc_scaff003	917128	.	C	T	674	PASS	DP=117;TD=216;BQ=29;MQ=48;QD=5;BC=0,88,1,28;QP=0,80,0,20;PC=226;IC=0;DC=0;XC=8;AC=0;AF=0	GT:PS	1|0:691793
Hsc_scaff003	917128	.	C	CCT	2543	PASS	DP=121;TD=213;BQ=35;MQ=47;QD=21;BC=0,108,0,13;QP=0,90,0,10;PC=229;IC=22;DC=0;XC=4;AC=1;AF=0.23	GT	0/1
Hsc_scaff003	937965	.	AT	A	.	PASS	DP=214;TD=230;BQ=40;MQ=59;QD=16;BC=17,0,0,139;QP=11,0,0,89;PC=333;IC=0;DC=58;XC=5;AC=1;AF=0.27	GT:PS	1|0:691793
Hsc_scaff003	937966	.	T	A	2555	PASS	DP=214;TD=230;BQ=40;MQ=59;QD=16;BC=17,0,0,139;QP=11,0,0,89;PC=333;IC=0;DC=58;XC=5;AC=0;AF=0	GT:PS	1|0:691793
Hsc_scaff003	937969	.	G	A	5652	PASS	DP=223;TD=250;BQ=39;MQ=59;QD=25;BC=91,0,132,0;QP=41,0,59,0;PC=332;IC=0;DC=0;XC=3;AC=1;AF=0.41	GT:PS	1|0:691793
Hsc_scaff003	966939	.	A	T	1452	PASS	DP=116;TD=116;BQ=39;MQ=60;QD=12;BC=97,0,0,19;QP=83,0,0,17;PC=199;IC=0;DC=0;XC=0;AC=0;AF=0	GT:PS	0|1:691793
Hsc_scaff003	966939	.	A	AT	1044	PASS	DP=114;TD=115;BQ=39;MQ=60;QD=9;BC=22,0,0,92;QP=19,0,0,81;PC=198;IC=29;DC=0;XC=1;AC=1;AF=0.25	GT	0/1
Hsc_scaff003	1090376	.	A	T	2411	PASS	DP=86;TD=110;BQ=40;MQ=52;QD=28;BC=46,0,0,40;QP=58,0,0,42;PC=131;IC=0;DC=0;XC=7;AC=1;AF=0.42	GT:PS	0|1:1017884
Hsc_scaff003	1090376	.	AT	A	.	PASS	DP=85;TD=111;BQ=38;MQ=52;QD=18;BC=39,0,0,24;QP=58,0,0,42;PC=131;IC=0;DC=22;XC=2;AC=1;AF=0.3	GT	0/1
Hsc_scaff003	1096756	.	A	T	1636	PASS	DP=165;TD=174;BQ=39;MQ=59;QD=11;BC=116,0,0,21;QP=84,0,0,16;PC=215;IC=0;DC=28;XC=1;AC=0;AF=0	GT:PS	0|1:1017884
Hsc_scaff003	1096756	.	A	AT	2907	PASS	DP=139;TD=147;BQ=39;MQ=58;QD=20;BC=15,0,0,124;QP=12,0,0,88;PC=215;IC=85;DC=0;XC=0;AC=1;AF=0.61	GT	0/1
Hsc_scaff003	1099562	.	T	A	1270	PASS	DP=135;TD=137;BQ=39;MQ=59;QD=9;BC=26,0,1,108;QP=19,0,0,81;PC=174;IC=0;DC=0;XC=0;AC=0;AF=0	GT:PS	0|1:1017884
Hsc_scaff003	1099562	.	TA	T	.	PASS	DP=133;TD=140;BQ=39;MQ=60;QD=2;BC=23,0,0,61;QP=27,0,0,73;PC=173;IC=5;DC=49;XC=5;AC=1;AF=0.37	GT	0/1
Hsc_scaff003	1124782	.	C	T	6123	PASS	DP=279;TD=697;BQ=39;MQ=36;QD=21;BC=0,252,1,26;QP=0,89,0,11;PC=595;IC=2;DC=0;XC=14;AC=0;AF=0	GT:PS	0|1:1121625
Hsc_scaff003	1124782	.	C	CA	9572	PASS	DP=281;TD=694;BQ=38;MQ=36;QD=34;BC=148,2,1,130;QP=52,0,0,47;PC=595;IC=127;DC=0;XC=32;AC=1;AF=0.45	GT	0/1
Hsc_scaff003	1190656	.	T	A	971	PASS	DP=32;TD=37;BQ=39;MQ=60;QD=30;BC=14,0,0,18;QP=44,0,0,56;PC=60;IC=0;DC=0;XC=1;AC=1;AF=0.44	GT:PS	0|1:1189600
Hsc_scaff003	1190656	.	T	TA	1018	PASS	DP=32;TD=37;BQ=39;MQ=60;QD=31;BC=18,0,0,14;QP=55,0,0,45;PC=60;IC=9;DC=0;XC=0;AC=1;AF=0.28	GT	0/1
Hsc_scaff003	1208325	.	C	T	511	PASS	DP=126;TD=271;BQ=39;MQ=59;QD=4;BC=0,97,0,29;QP=0,78,0,22;PC=212;IC=0;DC=0;XC=3;AC=0;AF=0	GT:PS	1|0:1200197
Hsc_scaff003	1208325	.	C	CACT	1624	PASS	DP=126;TD=269;BQ=37;MQ=59;QD=12;BC=25,23,77,1;QP=20,18,62,0;PC=212;IC=50;DC=0;XC=25;AC=1;AF=0.4	GT	0/1
Hsc_scaff003	1347922	.	A	G	944	PASS	DP=130;TD=132;BQ=40;MQ=59;QD=7;BC=103,0,27,0;QP=80,0,20,0;PC=208;IC=0;DC=0;XC=1;AC=0;AF=0	GT:PS	1|0:1333621
Hsc_scaff003	1347922	.	AG	A	.	PASS	DP=130;TD=134;BQ=39;MQ=59;QD=2;BC=22,0,56,0;QP=28,0,72,0;PC=207;IC=0;DC=52;XC=3;AC=1;AF=0.4	GT	0/1
Hsc_scaff003	1457264	.	A	T	2357	PASS	DP=99;TD=136;BQ=39;MQ=56;QD=23;BC=90,0,0,9;QP=90,0,0,10;PC=187;IC=0;DC=0;XC=0;AC=0;AF=0	GT:PS	0|1:1456413
Hsc_scaff003	1457264	.	A	ATT	2359	PASS	DP=98;TD=139;BQ=39;MQ=56;QD=24;BC=89,0,0,9;QP=90,0,0,10;PC=185;IC=50;DC=0;XC=6;AC=1;AF=0.55	GT	0/1
Hsc_scaff003	1461783	.	G	C	4	PASS	DP=95;TD=110;BQ=37;MQ=46;QD=0;BC=0,27,68,0;QP=0,25,75,0;PC=172;IC=0;DC=0;XC=0;AC=1;AF=0.25	GT:PS	1|0:1456413
Hsc_scaff003	1461783	.	G	GA	661	PASS	DP=94;TD=109;BQ=38;MQ=45;QD=7;BC=1,0,15,78;QP=0,0,20,80;PC=172;IC=43;DC=0;XC=0;AC=1;AF=0.46	GT	0/1
Hsc_scaff003	1463119	.	A	C	1049	PASS	DP=116;TD=178;BQ=40;MQ=53;QD=9;BC=92,24,0,0;QP=81,19,0,0;PC=188;IC=0;DC=0;XC=0;AC=0;AF=0	GT	0/1
Hsc_scaff003	1463119	.	AG	A	.	PASS	DP=116;TD=144;BQ=41;MQ=53;QD=20;BC=0,38,47,3;QP=0,41,58,1;PC=188;IC=0;DC=28;XC=0;AC=1;AF=0.24	GT	0/1
Hsc_scaff003	1473660	.	G	T	2381	PASS	DP=119;TD=135;BQ=38;MQ=57;QD=20;BC=0,0,101,18;QP=0,0,88,12;PC=211;IC=0;DC=0;XC=0;AC=0;AF=0	GT:PS	1|0:1456413
Hsc_scaff003	1473660	.	G	GA	823	PASS	DP=121;TD=138;BQ=38;MQ=57;QD=6;BC=0,26,0,95;QP=0,21,0,79;PC=211;IC=26;DC=0;XC=1;AC=1;AF=0.23	GT	0/1
Hsc_scaff003	1491196	.	G	A	1963	PASS	DP=56;TD=63;BQ=39;MQ=56;QD=35;BC=28,0,28,0;QP=53,0,47,0;PC=189;IC=0;DC=0;XC=0;AC=1;AF=0.53	GT:PS	1|0:1456413
Hsc_scaff003	1491196	.	GA	G	.	PASS	DP=83;TD=90;BQ=38;MQ=58;QD=19;BC=35,0,26,0;QP=57,0,43,0;PC=189;IC=0;DC=22;XC=1;AC=1;AF=0.28	GT	0/1
Hsc_scaff003	1524420	.	A	G	1630	PASS	DP=111;TD=139;BQ=39;MQ=58;QD=14;BC=92,0,19,0;QP=84,0,16,0;PC=249;IC=0;DC=0;XC=0;AC=0;AF=0	GT:PS	1|0:1456413
Hsc_scaff003	1524420	.	A	AT	4254	PASS	DP=111;TD=140;BQ=39;MQ=58;QD=38;BC=44,47,1,19;QP=41,43,1,15;PC=248;IC=44;DC=0;XC=1;AC=1;AF=0.4	GT	0/1
Hsc_scaff003	1544632	.	G	A	363	PASS	DP=85;TD=101;BQ=37;MQ=59;QD=4;BC=18,1,66,0;QP=22,1,78,0;PC=163;IC=0;DC=0;XC=1;AC=0;AF=0	GT:PS	1|0:1456413
Hsc_scaff003	1544632	.	G	GC	420	PASS	DP=83;TD=99;BQ=37;MQ=59;QD=5;BC=0,65,0,18;QP=0,78,0,22;PC=166;IC=27;DC=0;XC=0;AC=1;AF=0.33	GT	0/1
Hsc_scaff003	1551130	.	T	A	321	PASS	DP=65;TD=102;BQ=40;MQ=43;QD=4;BC=25,1,0,39;QP=28,0,0,72;PC=175;IC=0;DC=0;XC=0;AC=1;AF=0.28	GT:PS	1|0:1456413
Hsc_scaff003	1551130	.	T	TAA	477	PASS	DP=67;TD=105;BQ=38;MQ=44;QD=7;BC=52,0,15,0;QP=70,0,30,0;PC=174;IC=24;DC=0;XC=5;AC=1;AF=0.38	GT	0/1
Hsc_scaff003	1580198	.	G	C	1904	PASS	DP=92;TD=96;BQ=37;MQ=59;QD=20;BC=0,10,81,0;QP=0,11,89,0;PC=158;IC=0;DC=1;XC=0;AC=0;AF=0	GT:PS	1|0:1456413
Hsc_scaff003	1580198	.	GT	G	.	PASS	DP=93;TD=97;BQ=36;MQ=59;QD=10;BC=0,2,10,59;QP=0,1,14,85;PC=158;IC=0;DC=22;XC=2;AC=1;AF=0.24	GT	0/1
Hsc_scaff003	1586040	.	T	A	185	PASS	DP=65;TD=84;BQ=40;MQ=60;QD=2;BC=17,0,0,47;QP=27,0,0,73;PC=145;IC=0;DC=1;XC=4;AC=1;AF=0.27	GT:PS	1|0:1456413
Hsc_scaff003	1586040	.	T	TAA	1364	PASS	DP=70;TD=86;BQ=39;MQ=60;QD=22;BC=36,0,0,25;QP=59,0,0,41;PC=149;IC=13;DC=9;XC=1;AC=1;AF=0.21	GT	0/1
Hsc_scaff003	1590805	.	T	A	2225	PASS	DP=79;TD=87;BQ=38;MQ=60;QD=28;BC=35,0,0,44;QP=44,0,0,56;PC=149;IC=0;DC=0;XC=1;AC=1;AF=0.44	GT:PS	1|0:1456413
Hsc_scaff003	1590805	.	TG	T	.	PASS	DP=78;TD=82;BQ=39;MQ=60;QD=6;BC=7,0,34,0;QP=17,0,83,0;PC=149;IC=0;DC=37;XC=0;AC=1;AF=0.47	GT	0/1
Hsc_scaff003	1591172	.	T	A	5234	PASS	DP=135;TD=157;BQ=40;MQ=59;QD=38;BC=68,0,0,67;QP=51,0,0,49;PC=220;IC=0;DC=0;XC=1;AC=1;AF=0.51	GT:PS	0|1:1456413
Hsc_scaff003	1591172	.	T	TA	1803	PASS	DP=133;TD=154;BQ=39;MQ=59;QD=13;BC=111,0,0,22;QP=84,0,0,16;PC=218;IC=41;DC=0;XC=0;AC=1;AF=0.32	GT	0/1
Hsc_scaff003	1613407	.	C	A	736	PASS	DP=35;TD=60;BQ=35;MQ=59;QD=21;BC=3,32,0,0;QP=10,90,0,0;PC=103;IC=0;DC=0;XC=1;AC=0;AF=0	GT:PS	0|1:1456413
Hsc_scaff003	1613407	.	CA	C	.	PASS	DP=35;TD=60;BQ=36;MQ=59;QD=6;BC=17,3,0,0;QP=83,17,0,0;PC=104;IC=0;DC=15;XC=1;AC=1;AF=0.43	GT	0/1
Hsc_scaff003	1779175	.	T	A	259	PASS	DP=75;TD=106;BQ=39;MQ=59;QD=3;BC=17,0,0,57;QP=23,0,0,77;PC=160;IC=0;DC=1;XC=0;AC=0;AF=0	GT:PS	0|1:1456413
Hsc_scaff003	1779175	.	T	TA	1425	PASS	DP=76;TD=107;BQ=39;MQ=59;QD=18;BC=47,0,0,29;QP=63,0,0,37;PC=160;IC=28;DC=0;XC=1;AC=1;AF=0.37	GT	0/1
Hsc_scaff003	1789519	.	C	A	1096	PASS	DP=83;TD=98;BQ=37;MQ=57;QD=13;BC=26,57,0,0;QP=34,66,0,0;PC=174;IC=0;DC=0;XC=4;AC=1;AF=0.34	GT:PS	0|1:1456413
Hsc_scaff003	1789519	.	C	CCAA	664	PASS	DP=80;TD=102;BQ=36;MQ=58;QD=9;BC=56,11,0,0;QP=83,17,0,0;PC=173;IC=16;DC=13;XC=10;AC=1;AF=0.24	GT	0/1
Hsc_scaff003	1791392	.	A	T	501	PASS	DP=86;TD=104;BQ=39;MQ=59;QD=5;BC=61,0,0,25;QP=71,0,0,29;PC=164;IC=25;DC=0;XC=2;AC=1;AF=0.29	GT:PS	0|1:1456413
Hsc_scaff003	1791392	.	A	AT	1616	PASS	DP=83;TD=104;BQ=38;MQ=59;QD=19;BC=31,0,0,52;QP=38,0,0,62;PC=160;IC=30;DC=0;XC=12;AC=1;AF=0.36	GT	0/1
Hsc_scaff003	1811212	.	G	T	2314	PASS	DP=130;TD=139;BQ=37;MQ=50;QD=19;BC=0,0,106,11;QP=0,0,90,10;PC=192;IC=0;DC=13;XC=7;AC=0;AF=0	GT:PS	0|1:1456413
Hsc_scaff003	1811212	.	GAA	G	.	PASS	DP=116;TD=124;BQ=38;MQ=49;QD=12;BC=75,0,0,12;QP=86,0,0,14;PC=191;IC=0;DC=29;XC=2;AC=1;AF=0.25	GT	0/1
Hsc_scaff003	1811233	.	A	T	845	PASS	DP=105;TD=142;BQ=39;MQ=50;QD=8;BC=86,0,0,19;QP=80,0,0,20;PC=181;IC=8;DC=0;XC=1;AC=0;AF=0	GT:PS	1|0:1456413
Hsc_scaff003	1811233	.	A	ATT	2852	PASS	DP=104;TD=142;BQ=39;MQ=50;QD=27;BC=62,0,0,42;QP=57,0,0,43;PC=180;IC=21;DC=0;XC=5;AC=1;AF=0.21	GT	0/1
Hsc_scaff003	1811279	.	G	T	1899	PASS	DP=57;TD=123;BQ=40;MQ=53;QD=33;BC=0,0,33,24;QP=0,0,54,46;PC=146;IC=0;DC=0;XC=10;AC=1;AF=0.46	GT:PS	1|0:1456413
Hsc_scaff003	1811279	.	GAT	G	.	PASS	DP=48;TD=128;BQ=41;MQ=54;QD=22;BC=17,0,15,0;QP=55,0,45,0;PC=139;IC=0;DC=16;XC=16;AC=1;AF=0.33	GT	0/1
Hsc_scaff003	1819397	.	T	A	1680	PASS	DP=102;TD=120;BQ=41;MQ=60;QD=16;BC=15,0,0,87;QP=15,0,0,85;PC=178;IC=0;DC=0;XC=4;AC=0;AF=0	GT:PS	0|1:1456413
Hsc_scaff003	1819397	.	T	TA	1475	PASS	DP=101;TD=115;BQ=40;MQ=60;QD=14;BC=85,16,0,0;QP=84,16,0,0;PC=180;IC=30;DC=0;XC=0;AC=1;AF=0.3	GT	0/1
Hsc_scaff003	1909250	.	C	T	2817	PASS	DP=123;TD=124;BQ=38;MQ=60;QD=22;BC=0,111,0,12;QP=0,90,0,10;PC=210;IC=0;DC=0;XC=1;AC=0;AF=0	GT:PS	0|1:1456413
Hsc_scaff003	1909259	.	G	A	1038	PASS	DP=116;TD=117;BQ=39;MQ=60;QD=8;BC=36,1,79,0;QP=31,0,69,0;PC=211;IC=0;DC=0;XC=0;AC=1;AF=0.31	GT:PS	1|0:1456413
Hsc_scaff003	1910430	.	A	G	745	PASS	DP=107;TD=108;BQ=39;MQ=53;QD=6;BC=84,0,23,0;QP=79,0,21,0;PC=188;IC=0;DC=0;XC=1;AC=0;AF=0	GT:PS	0|1:1456413
Hsc_scaff003	1910430	.	ATGACTGTG	A	.	PASS	DP=97;TD=107;BQ=39;MQ=55;QD=6;BC=23,0,1,40;QP=31,0,1,68;PC=183;IC=0;DC=33;XC=10;AC=1;AF=0.34	GT	0/1
Hsc_scaff003	1917989	.	A	T	1968	PASS	DP=54;TD=164;BQ=38;MQ=45;QD=36;BC=33,0,1,20;QP=50,0,3,47;PC=139;IC=0;DC=0;XC=9;AC=1;AF=0.48	GT:PS	1|0:1456413
Hsc_scaff003	1917989	.	ATT	A	.	PASS	DP=56;TD=163;BQ=42;MQ=45;QD=13;BC=18,0,0,23;QP=36,0,0,64;PC=142;IC=0;DC=15;XC=5;AC=1;AF=0.27	GT	0/1
Hsc_scaff003	1923646	.	T	A	406	PASS	DP=76;TD=100;BQ=40;MQ=59;QD=5;BC=16,0,0,60;QP=22,0,0,78;PC=165;IC=0;DC=0;XC=2;AC=0;AF=0	GT:PS	0|1:1456413
Hsc_scaff003	1923646	.	T	TA	2450	PASS	DP=73;TD=97;BQ=40;MQ=59;QD=33;BC=33,0,0,40;QP=46,0,0,54;PC=166;IC=16;DC=0;XC=0;AC=1;AF=0.22	GT	0/1
Hsc_scaff003	1923933	.	A	T	3761	PASS	DP=112;TD=144;BQ=40;MQ=42;QD=33;BC=68,0,0,44;QP=46,0,0,54;PC=193;IC=0;DC=0;XC=2;AC=1;AF=0.54	GT:PS	0|1:1456413
Hsc_scaff003	1923933	.	A	AT	1909	PASS	DP=109;TD=140;BQ=40;MQ=43;QD=17;BC=28,0,0,81;QP=36,0,0,64;PC=194;IC=29;DC=0;XC=4;AC=1;AF=0.37	GT	0/1
Hsc_scaff003	1924625	.	T	A	497	PASS	DP=73;TD=85;BQ=39;MQ=60;QD=6;BC=22,0,0,51;QP=29,0,0,71;PC=181;IC=0;DC=0;XC=2;AC=1;AF=0.29	GT	0/1
Hsc_scaff003	1924625	.	T	TA	422	PASS	DP=76;TD=87;BQ=38;MQ=60;QD=6;BC=54,0,0,13;QP=80,0,0,20;PC=182;IC=21;DC=9;XC=0;AC=1;AF=0.31	GT	0/1
Hsc_scaff003	1935739	.	C	G	50	PASS	DP=53;TD=83;BQ=34;MQ=59;QD=0;BC=0,41,12,0;QP=0,76,24,0;PC=180;IC=0;DC=0;XC=13;AC=0;AF=0	GT:PS	1|0:1456413
Hsc_scaff003	1935739	.	CGGGGG	C	.	PASS	DP=83;TD=102;BQ=37;MQ=51;QD=6;BC=15,0,48,0;QP=31,0,69,0;PC=183;IC=0;DC=20;XC=0;AC=1;AF=0.28	GT	0/1
Hsc_scaff003	2021883	.	A	C	161	PASS	DP=55;TD=100;BQ=34;MQ=45;QD=2;BC=45,10,0,0;QP=77,23,0,0;PC=149;IC=1;DC=0;XC=0;AC=0;AF=0	GT:PS	0|1:1456413
Hsc_scaff003	2021883	.	A	AC	116	PASS	DP=55;TD=100;BQ=33;MQ=45;QD=2;BC=2,13,38,1;QP=2,22,76,1;PC=150;IC=12;DC=1;XC=2;AC=1;AF=0.22	GT	0/1
Hsc_scaff003	2027938	.	C	A	1766	PASS	DP=60;TD=99;BQ=40;MQ=60;QD=29;BC=26,34,0,0;QP=43,57,0,0;PC=182;IC=0;DC=0;XC=5;AC=1;AF=0.43	GT:PS	0|1:1456413
Hsc_scaff003	2027938	.	C	CT	608	PASS	DP=88;TD=122;BQ=40;MQ=60;QD=6;BC=26,0,0,62;QP=29,0,0,71;PC=188;IC=34;DC=0;XC=0;AC=1;AF=0.39	GT	0/1
Hsc_scaff003	2040850	.	A	T	654	PASS	DP=84;TD=121;BQ=39;MQ=58;QD=7;BC=67,0,0,17;QP=80,0,0,20;PC=170;IC=0;DC=0;XC=0;AC=0;AF=0	GT:PS	1|0:1456413
Hsc_scaff003	2040850	.	A	AT	1667	PASS	DP=84;TD=123;BQ=40;MQ=58;QD=19;BC=0,10,0,74;QP=0,13,0,87;PC=171;IC=22;DC=0;XC=3;AC=1;AF=0.27	GT	0/1
Hsc_scaff003	2065960	.	C	T	2355	PASS	DP=118;TD=132;BQ=37;MQ=54;QD=19;BC=1,105,0,12;QP=0,89,0,11;PC=214;IC=0;DC=0;XC=3;AC=0;AF=0	GT:PS	1|0:1456413
Hsc_scaff003	2065960	.	CT	C	.	PASS	DP=116;TD=126;BQ=37;MQ=53;QD=15;BC=1,7,32,48;QP=0,7,34,59;PC=217;IC=0;DC=28;XC=0;AC=1;AF=0.24	GT	0/1
Hsc_scaff003	2097131	.	T	A	1362	PASS	DP=94;TD=121;BQ=39;MQ=59;QD=14;BC=31,0,0,63;QP=34,0,0,66;PC=189;IC=0;DC=0;XC=1;AC=1;AF=0.34	GT:PS	0|1:1456413
Hsc_scaff003	2097131	.	TTA	T	.	PASS	DP=96;TD=121;BQ=38;MQ=59;QD=24;BC=0,31,0,39;QP=0,47,0,53;PC=189;IC=0;DC=26;XC=0;AC=1;AF=0.27	GT	0/1
Hsc_scaff003	2105543	.	A	G	1227	PASS	DP=71;TD=88;BQ=40;MQ=60;QD=17;BC=61,0,10,0;QP=86,0,14,0;PC=178;IC=0;DC=0;XC=2;AC=0;AF=0	GT:PS	1|0:1456413
Hsc_scaff003	2105543	.	A	AG	1958	PASS	DP=66;TD=86;BQ=40;MQ=60;QD=29;BC=29,0,37,0;QP=43,0,57,0;PC=178;IC=30;DC=0;XC=3;AC=1;AF=0.45	GT	0/1
Hsc_scaff003	2106375	.	G	C	54	PASS	DP=104;TD=117;BQ=39;MQ=59;QD=0;BC=0,25,79,0;QP=0,25,75,0;PC=179;IC=0;DC=0;XC=3;AC=0;AF=0	GT:PS	1|0:1456413
Hsc_scaff003	2106375	.	GCTTTTGGCTC	G	.	PASS	DP=103;TD=117;BQ=40;MQ=59;QD=12;BC=0,44,0,25;QP=0,64,0,36;PC=179;IC=0;DC=34;XC=5;AC=1;AF=0.33	GT	0/1
Hsc_scaff003	2123087	.	T	C	3759	PASS	DP=103;TD=115;BQ=38;MQ=58;QD=36;BC=0,53,0,50;QP=0,51,0,49;PC=194;IC=0;DC=0;XC=0;AC=1;AF=0.51	GT:PS	0|1:1456413
Hsc_scaff003	2123087	.	T	TTTA	3134	PASS	DP=103;TD=122;BQ=39;MQ=59;QD=30;BC=37,54,0,12;QP=36,52,0,12;PC=192;IC=33;DC=0;XC=8;AC=1;AF=0.32	GT	0/1
Hsc_scaff003	2125608	.	A	T	2638	PASS	DP=115;TD=145;BQ=39;MQ=60;QD=22;BC=70,0,0,45;QP=60,0,0,40;PC=208;IC=0;DC=0;XC=23;AC=1;AF=0.4	GT:PS	1|0:1456413
Hsc_scaff003	2125608	.	AC	A	.	PASS	DP=116;TD=145;BQ=40;MQ=60;QD=1;BC=0,17,45,0;QP=0,27,73,0;PC=208;IC=0;DC=54;XC=0;AC=1;AF=0.47	GT	0/1
Hsc_scaff003	2144338	.	G	T	769	PASS	DP=83;TD=107;BQ=37;MQ=57;QD=12;BC=1,0,52,8;QP=2,0,86,12;PC=159;IC=8;DC=22;XC=9;AC=0;AF=0	GT:PS	1|0:1456413
Hsc_scaff003	2144338	.	GT	G	.	PASS	DP=82;TD=106;BQ=39;MQ=57;QD=19;BC=21,0,0,22;QP=51,0,0,49;PC=160;IC=0;DC=39;XC=2;AC=1;AF=0.49	GT	0/1
Hsc_scaff003	2144939	.	T	C	1303	PASS	DP=50;TD=83;BQ=36;MQ=55;QD=27;BC=0,22,0,26;QP=0,45,0,55;PC=139;IC=0;DC=2;XC=3;AC=1;AF=0.45	GT:PS	0|1:1456413
Hsc_scaff003	2144939	.	T	TC	847	PASS	DP=53;TD=83;BQ=36;MQ=54;QD=15;BC=0,31,0,22;QP=0,64,0,36;PC=141;IC=26;DC=0;XC=2;AC=1;AF=0.53	GT	0/1
Hsc_scaff003	2173906	.	T	C	643	PASS	DP=67;TD=116;BQ=38;MQ=51;QD=9;BC=0,15,0,52;QP=0,19,0,81;PC=142;IC=0;DC=0;XC=1;AC=0;AF=0	GT:PS	0|1:1456413
Hsc_scaff003	2173906	.	TG	T	.	PASS	DP=67;TD=104;BQ=39;MQ=51;QD=9;BC=0,0,18,15;QP=0,0,62,38;PC=141;IC=0;DC=34;XC=5;AC=1;AF=0.51	GT	0/1
Hsc_scaff003	2183928	.	C	A	1479	PASS	DP=52;TD=68;BQ=37;MQ=59;QD=28;BC=29,23,0,0;QP=56,44,0,0;PC=152;IC=0;DC=0;XC=0;AC=1;AF=0.56	GT:PS	1|0:1456413
Hsc_scaff003	2183928	.	CCA	C	.	PASS	DP=50;TD=69;BQ=38;MQ=59;QD=9;BC=0,29,0,5;QP=0,84,0,16;PC=150;IC=0;DC=16;XC=3;AC=1;AF=0.32	GT	0/1
Hsc_scaff003	2217968	.	G	A	2162	PASS	DP=214;TD=239;BQ=39;MQ=53;QD=10;BC=80,0,134,0;QP=32,0,68,0;PC=317;IC=2;DC=0;XC=1;AC=1;AF=0.32	GT:PS	1|0:1456413
Hsc_scaff003	2217968	.	GT	G	.	PASS	DP=214;TD=239;BQ=38;MQ=53;QD=18;BC=78,0,0,83;QP=41,0,0,59;PC=316;IC=0;DC=53;XC=2;AC=1;AF=0.28	GT	0/1
Hsc_scaff003	2273264	.	G	T	1062	PASS	DP=59;TD=95;BQ=35;MQ=49;QD=18;BC=0,0,53,6;QP=0,0,88,12;PC=158;IC=5;DC=0;XC=0;AC=0;AF=0	GT:PS	0|1:1456413
Hsc_scaff003	2273264	.	G	GTAATT	715	PASS	DP=59;TD=96;BQ=35;MQ=49;QD=12;BC=16,0,43,0;QP=34,0,66,0;PC=158;IC=10;DC=0;XC=0;AC=1;AF=0.2	GT	0/1
Hsc_scaff003	2332276	.	C	G	283	PASS	DP=39;TD=71;BQ=18;MQ=52;QD=7;BC=0,30,7,1;QP=0,85,13,2;PC=143;IC=1;DC=1;XC=0;AC=0;AF=0	GT:PS	1|0:1456413
Hsc_scaff003	2332276	.	CT	C	.	PASS	DP=40;TD=72;BQ=17;MQ=52;QD=0;BC=1,2,8,20;QP=2,5,20,73;PC=143;IC=0;DC=9;XC=3;AC=1;AF=0.23	GT	0/1
Hsc_scaff003	2409275	.	C	T	7	PASS	DP=45;TD=66;BQ=35;MQ=53;QD=0;BC=0,32,0,13;QP=0,75,0,25;PC=123;IC=0;DC=0;XC=0;AC=0;AF=0	GT:PS	1|0:1456413
Hsc_scaff003	2409275	.	CT	C	.	PASS	DP=41;TD=63;BQ=32;MQ=56;QD=11;BC=0,8,0,16;QP=0,40,0,60;PC=123;IC=0;DC=17;XC=7;AC=1;AF=0.44	GT	0/1
Hsc_scaff003	2453010	.	C	G	922	PASS	DP=104;TD=107;BQ=38;MQ=60;QD=8;BC=0,83,21,0;QP=0,81,19,0;PC=176;IC=0;DC=0;XC=2;AC=0;AF=0	GT:PS	0|1:1456413
Hsc_scaff003	2453010	.	C	CT	849	PASS	DP=102;TD=104;BQ=38;MQ=60;QD=8;BC=0,21,0,81;QP=0,20,0,80;PC=177;IC=81;DC=0;XC=1;AC=2;AF=0.8	GT	1/1
Hsc_scaff003	2527512	.	T	A	165	PASS	DP=82;TD=118;BQ=39;MQ=41;QD=2;BC=30,0,0,52;QP=26,0,0,74;PC=154;IC=0;DC=0;XC=1;AC=1;AF=0.26	GT:PS	1|0:1456413
Hsc_scaff003	2527512	.	T	TA	1183	PASS	DP=82;TD=119;BQ=39;MQ=41;QD=14;BC=62,0,20,0;QP=66,0,34,0;PC=155;IC=32;DC=0;XC=1;AC=1;AF=0.39	GT	0/1
Hsc_scaff003	2549322	.	C	G	1945	PASS	DP=91;TD=92;BQ=38;MQ=53;QD=21;BC=1,74,16,0;QP=0,89,11,0;PC=171;IC=0;DC=0;XC=0;AC=0;AF=0	GT:PS	0|1:1456413
Hsc_scaff003	2584858	.	A	G	1531	PASS	DP=96;TD=105;BQ=26;MQ=54;QD=15;BC=82,5,5,4;QP=89,4,6,2;PC=171;IC=0;DC=0;XC=2;AC=0;AF=0	GT:PS	1|0:1456413
Hsc_scaff003	2584858	.	ACCC	A	.	PASS	DP=96;TD=106;BQ=29;MQ=54;QD=1;BC=0,39,0,15;QP=0,78,0,22;PC=171;IC=9;DC=42;XC=2;AC=1;AF=0.48	GT	0/1
Hsc_scaff003	2596696	.	A	T	1654	PASS	DP=71;TD=79;BQ=39;MQ=58;QD=23;BC=64,0,0,7;QP=90,0,0,10;PC=150;IC=0;DC=0;XC=4;AC=0;AF=0	GT:PS	1|0:1456413
Hsc_scaff003	2596696	.	A	ATTTT	1228	PASS	DP=72;TD=76;BQ=39;MQ=58;QD=17;BC=26,0,0,46;QP=36,0,0,64;PC=150;IC=34;DC=0;XC=0;AC=1;AF=0.49	GT	0/1
Hsc_scaff003	2597342	.	A	G	1349	PASS	DP=71;TD=77;BQ=36;MQ=56;QD=19;BC=45,0,24,0;QP=61,0,39,0;PC=160;IC=0;DC=2;XC=3;AC=1;AF=0.39	GT:PS	1|0:1456413
Hsc_scaff003	2597342	.	AGG	A	.	PASS	DP=71;TD=73;BQ=35;MQ=55;QD=13;BC=7,0,49,0;QP=12,0,88,0;PC=162;IC=8;DC=15;XC=0;AC=1;AF=0.22	GT	0/1
Hsc_scaff003	2627851	.	C	T	801	PASS	DP=85;TD=94;BQ=38;MQ=58;QD=9;BC=0,68,0,17;QP=0,81,0,19;PC=165;IC=0;DC=0;XC=5;AC=0;AF=0	GT:PS	0|1:1456413
Hsc_scaff003	2627851	.	CT	C	.	PASS	DP=89;TD=93;BQ=36;MQ=57;QD=8;BC=4,0,0,32;QP=11,0,0,89;PC=166;IC=4;DC=53;XC=1;AC=1;AF=0.62	GT	0/1
Hsc_scaff003	2631032	.	C	A	2829	PASS	DP=82;TD=104;BQ=39;MQ=59;QD=34;BC=37,28,0,17;QP=46,34,0,21;PC=160;IC=0;DC=0;XC=11;AC=1;AF=0.57	GT:PS	0|1:1456413
Hsc_scaff003	2631032	.	C	CTT	2346	PASS	DP=87;TD=101;BQ=39;MQ=59;QD=26;BC=0,37,0,50;QP=0,42,0,58;PC=165;IC=28;DC=0;XC=3;AC=1;AF=0.32	GT	0/1
Hsc_scaff003	2670238	.	C	A	165	PASS	DP=55;TD=99;BQ=40;MQ=57;QD=3;BC=12,43,0,0;QP=23,77,0,0;PC=139;IC=0;DC=0;XC=1;AC=0;AF=0	GT:PS	0|1:1456413
Hsc_scaff003	2670238	.	C	CG	72	PASS	DP=53;TD=96;BQ=40;MQ=57;QD=1;BC=0,0,41,12;QP=0,0,76,24;PC=139;IC=18;DC=0;XC=3;AC=1;AF=0.36	GT	0/1
Hsc_scaff003	2677806	.	A	T	2382	PASS	DP=105;TD=182;BQ=38;MQ=48;QD=22;BC=69,0,0,36;QP=60,0,0,40;PC=207;IC=0;DC=0;XC=4;AC=1;AF=0.4	GT:PS	1|0:1456413
Hsc_scaff003	2677806	.	A	AT	914	PASS	DP=105;TD=184;BQ=38;MQ=48;QD=8;BC=0,0,71,34;QP=0,0,81,19;PC=207;IC=34;DC=0;XC=62;AC=1;AF=0.32	GT	0/1
Hsc_scaff003	2705747	.	C	A	107	PASS	DP=107;TD=125;BQ=38;MQ=60;QD=1;BC=25,82,0,0;QP=24,76,0,0;PC=191;IC=1;DC=0;XC=1;AC=0;AF=0	GT:PS	0|1:1456413
Hsc_scaff003	2705747	.	C	CA	348	PASS	DP=108;TD=125;BQ=39;MQ=60;QD=3;BC=0,83,0,25;QP=0,77,0,23;PC=191;IC=41;DC=0;XC=0;AC=1;AF=0.38	GT	0/1
Hsc_scaff003	2765679	.	G	A	712	PASS	DP=63;TD=117;BQ=39;MQ=57;QD=11;BC=12,0,51,0;QP=18,0,82,0;PC=147;IC=0;DC=0;XC=2;AC=0;AF=0	GT:PS	1|0:1456413
Hsc_scaff003	2765679	.	GC	G	.	PASS	DP=60;TD=113;BQ=38;MQ=58;QD=7;BC=0,29,0,13;QP=0,68,0,32;PC=145;IC=0;DC=18;XC=5;AC=1;AF=0.31	GT	0/1
Hsc_scaff003	2817573	.	T	C	1801	PASS	DP=99;TD=136;BQ=39;MQ=48;QD=18;BC=0,21,0,78;QP=0,13,0,87;PC=164;IC=0;DC=0;XC=2;AC=0;AF=0	GT:PS	0|1:1456413
Hsc_scaff003	2817573	.	T	TC	2919	PASS	DP=98;TD=134;BQ=39;MQ=48;QD=30;BC=0,0,36,61;QP=0,0,45,55;PC=166;IC=40;DC=1;XC=5;AC=1;AF=0.41	GT	0/1
Hsc_scaff003	2834435	.	A	T	870	PASS	DP=74;TD=94;BQ=39;MQ=60;QD=11;BC=50,0,0,24;QP=67,0,0,33;PC=168;IC=22;DC=0;XC=0;AC=1;AF=0.33	GT:PS	0|1:1456413
Hsc_scaff003	2834435	.	A	AAC	2212	PASS	DP=75;TD=97;BQ=38;MQ=60;QD=29;BC=0,33,0,42;QP=0,44,0,56;PC=167;IC=18;DC=0;XC=7;AC=1;AF=0.24	GT	0/1
Hsc_scaff003	2907194	.	A	G	3936	PASS	DP=119;TD=133;BQ=39;MQ=59;QD=33;BC=55,0,64,0;QP=46,0,54,0;PC=200;IC=0;DC=0;XC=4;AC=1;AF=0.54	GT:PS	0|1:1456413
Hsc_scaff003	2907194	.	AG	A	.	PASS	DP=120;TD=134;BQ=38;MQ=59;QD=0;BC=22,0,64,0;QP=25,0,75,0;PC=201;IC=0;DC=34;XC=2;AC=1;AF=0.29	GT	0/1
Hsc_scaff003	2913602	.	C	T	1789	PASS	DP=112;TD=118;BQ=39;MQ=56;QD=15;BC=0,96,0,16;QP=0,85,0,15;PC=181;IC=0;DC=0;XC=1;AC=0;AF=0	GT:PS	0|1:1456413
Hsc_scaff003	2913602	.	CA	C	.	PASS	DP=112;TD=118;BQ=38;MQ=56;QD=8;BC=72,0,0,16;QP=82,0,0,18;PC=180;IC=0;DC=24;XC=4;AC=1;AF=0.22	GT	0/1
Hsc_scaff003	2913603	.	A	T	720	PASS	DP=112;TD=118;BQ=38;MQ=56;QD=8;BC=72,0,0,16;QP=82,0,0,18;PC=180;IC=0;DC=24;XC=4;AC=0;AF=0	GT	0/1
Hsc_scaff003	2913603	.	A	ATT	1779	PASS	DP=112;TD=114;BQ=39;MQ=56;QD=18;BC=11,0,0,85;QP=11,0,0,89;PC=181;IC=21;DC=16;XC=0;AC=1;AF=0.22	GT	0/1
Hsc_scaff003	2924631	.	A	T	1671	PASS	DP=78;TD=146;BQ=39;MQ=52;QD=21;BC=68,0,0,10;QP=89,0,0,11;PC=135;IC=0;DC=0;XC=1;AC=0;AF=0	GT:PS	0|1:1456413
Hsc_scaff003	2924631	.	ACAATCCGTCAGTGGC	A	.	PASS	DP=78;TD=144;BQ=38;MQ=52;QD=6;BC=1,46,0,13;QP=1,80,0,19;PC=135;IC=0;DC=18;XC=1;AC=1;AF=0.24	GT	0/1
Hsc_scaff003	2931561	.	A	C	554	PASS	DP=40;TD=67;BQ=37;MQ=51;QD=13;BC=31,9,0,0;QP=84,16,0,0;PC=104;IC=1;DC=0;XC=2;AC=0;AF=0	GT:PS	0|1:1456413
Hsc_scaff003	2931561	.	A	ACTCTAATTTTT	63	PASS	DP=40;TD=67;BQ=36;MQ=51;QD=1;BC=31,0,0,9;QP=76,0,0,24;PC=104;IC=9;DC=0;XC=14;AC=1;AF=0.23	GT	0/1
Hsc_scaff003	2961908	.	C	T	2399	PASS	DP=103;TD=112;BQ=38;MQ=55;QD=23;BC=10,60,0,33;QP=11,57,0,32;PC=160;IC=0;DC=0;XC=0;AC=1;AF=0.36	GT:PS	0|1:1456413
Hsc_scaff003	2961908	.	C	CA	2773	PASS	DP=104;TD=113;BQ=39;MQ=55;QD=26;BC=61,43,0,0;QP=58,42,0,0;PC=160;IC=23;DC=0;XC=5;AC=1;AF=0.22	GT	0/1
Hsc_scaff003	2965275	.	T	A	268	PASS	DP=58;TD=91;BQ=38;MQ=57;QD=4;BC=12,0,0,46;QP=22,0,0,78;PC=156;IC=9;DC=0;XC=5;AC=0;AF=0	GT:PS	0|1:1456413
Hsc_scaff003	2965275	.	T	TA	1171	PASS	DP=85;TD=115;BQ=39;MQ=58;QD=13;BC=56,29,0,0;QP=66,34,0,0;PC=160;IC=19;DC=0;XC=5;AC=1;AF=0.23	GT	0/1
Hsc_scaff003	3024363	.	C	G	1835	PASS	DP=47;TD=71;BQ=39;MQ=60;QD=39;BC=0,23,24,0;QP=0,50,50,0;PC=164;IC=24;DC=0;XC=6;AC=1;AF=0.5	GT:PS	0|1:1456413
Hsc_scaff003	3024363	.	C	CTG	1536	PASS	DP=101;TD=125;BQ=40;MQ=60;QD=15;BC=0,66,0,35;QP=0,65,0,35;PC=164;IC=23;DC=0;XC=14;AC=1;AF=0.23	GT	0/1
Hsc_scaff003	3025821	.	A	T	2977	PASS	DP=115;TD=230;BQ=38;MQ=50;QD=25;BC=58,0,0,57;QP=42,0,0,58;PC=181;IC=30;DC=0;XC=4;AC=1;AF=0.58	GT:PS	0|1:1456413
Hsc_scaff003	3025821	.	AT	A	.	PASS	DP=112;TD=193;BQ=42;MQ=52;QD=6;BC=17,0,0,58;QP=20,0,0,80;PC=179;IC=0;DC=37;XC=30;AC=1;AF=0.33	GT	0/1
Hsc_scaff003	3028966	.	A	G	60	PASS	DP=35;TD=71;BQ=33;MQ=54;QD=1;BC=27,0,8,0;QP=76,0,24,0;PC=134;IC=0;DC=0;XC=8;AC=0;AF=0	GT:PS	0|1:1456413
Hsc_scaff003	3028966	.	AG	A	.	PASS	DP=43;TD=71;BQ=26;MQ=52;QD=2;BC=6,0,21,0;QP=30,0,70,0;PC=134;IC=0;DC=16;XC=16;AC=1;AF=0.41	GT	0/1
Hsc_scaff003	3040350	.	G	A	2494	PASS	DP=88;TD=93;BQ=38;MQ=60;QD=28;BC=51,0,37,0;QP=56,0,44,0;PC=165;IC=0;DC=0;XC=3;AC=1;AF=0.56	GT:PS	1|0:1456413
Hsc_scaff003	3040350	.	G	GTT	2021	PASS	DP=85;TD=88;BQ=38;MQ=60;QD=23;BC=0,50,0,35;QP=0,59,0,41;PC=165;IC=36;DC=0;XC=3;AC=1;AF=0.42	GT	0/1
Hsc_scaff003	3087135	.	C	A	79	PASS	DP=62;TD=80;BQ=36;MQ=59;QD=1;BC=13,49,0,0;QP=24,76,0,0;PC=133;IC=0;DC=0;XC=3;AC=0;AF=0	GT:PS	0|1:1456413
Hsc_scaff003	3087135	.	CAA	C	.	PASS	DP=65;TD=81;BQ=39;MQ=59;QD=0;BC=38,13,0,0;QP=74,26,0,0;PC=134;IC=0;DC=14;XC=0;AC=1;AF=0.22	GT	0/1
Hsc_scaff003	3091125	.	A	T	78	PASS	DP=61;TD=86;BQ=38;MQ=57;QD=1;BC=46,0,0,15;QP=74,0,0,26;PC=112;IC=13;DC=0;XC=3;AC=1;AF=0.26	GT:PS	1|0:1456413
Hsc_scaff003	3091125	.	A	AT	894	PASS	DP=64;TD=88;BQ=38;MQ=56;QD=13;BC=20,0,0,44;QP=34,0,0,66;PC=113;IC=18;DC=0;XC=0;AC=1;AF=0.3	GT	0/1
Hsc_scaff003	3100472	.	A	G	891	PASS	DP=64;TD=76;BQ=35;MQ=57;QD=14;BC=53,0,10,0;QP=85,0,15,0;PC=133;IC=0;DC=1;XC=3;AC=0;AF=0	GT:PS	0|1:1456413
Hsc_scaff003	3100472	.	AG	A	.	PASS	DP=66;TD=74;BQ=33;MQ=56;QD=9;BC=0,4,29,0;QP=0,10,90,0;PC=134;IC=0;DC=33;XC=3;AC=1;AF=0.53	GT	0/1
Hsc_scaff003	3119191	.	A	G	72	PASS	DP=101;TD=114;BQ=39;MQ=59;QD=0;BC=75,0,26,0;QP=75,0,25,0;PC=163;IC=0;DC=0;XC=2;AC=1;AF=0.25	GT:PS	0|1:1456413
Hsc_scaff003	3119191	.	AG	A	.	PASS	DP=100;TD=112;BQ=39;MQ=59;QD=13;BC=7,0,53,0;QP=10,0,90,0;PC=164;IC=0;DC=40;XC=8;AC=1;AF=0.4	GT	0/1
Hsc_scaff003	3121344	.	G	C	3728	PASS	DP=98;TD=113;BQ=39;MQ=60;QD=38;BC=1,47,50,0;QP=0,49,50,0;PC=159;IC=0;DC=0;XC=0;AC=1;AF=0.5	GT:PS	0|1:1456413
Hsc_scaff003	3121344	.	GGGTACAC	G	.	PASS	DP=98;TD=113;BQ=39;MQ=60;QD=10;BC=6,0,45,0;QP=12,0,88,0;PC=159;IC=0;DC=47;XC=1;AC=1;AF=0.48	GT	0/1
Hsc_scaff003	3136013	.	C	T	742	PASS	DP=67;TD=87;BQ=39;MQ=58;QD=11;BC=0,21,0,44;QP=0,33,0,67;PC=139;IC=0;DC=2;XC=2;AC=1;AF=0.67	GT:PS	0|1:1456413
Hsc_scaff003	3136013	.	C	CA	560	PASS	DP=65;TD=85;BQ=37;MQ=58;QD=8;BC=21,0,0,44;QP=31,0,0,69;PC=139;IC=21;DC=0;XC=3;AC=1;AF=0.32	GT	0/1
Hsc_scaff003	3218357	.	G	C	160	PASS	DP=120;TD=155;BQ=39;MQ=60;QD=1;BC=0,28,92,0;QP=0,24,76,0;PC=197;IC=28;DC=0;XC=24;AC=0;AF=0	GT:PS	1|0:1456413
Hsc_scaff003	3218357	.	G	GTCATCCCAGCAC	1822	PASS	DP=126;TD=152;BQ=39;MQ=60;QD=14;BC=1,106,0,19;QP=0,84,0,15;PC=204;IC=24;DC=0;XC=4;AC=1;AF=0.19	GT	0/1
Hsc_scaff003	3249126	.	G	T	1458	PASS	DP=88;TD=115;BQ=40;MQ=59;QD=16;BC=0,0,73,14;QP=0,0,86,14;PC=168;IC=0;DC=1;XC=0;AC=0;AF=0	GT:PS	1|0:1456413
Hsc_scaff003	3249126	.	GA	G	.	PASS	DP=90;TD=120;BQ=39;MQ=59;QD=15;BC=58,1,0,8;QP=88,0,0,11;PC=164;IC=0;DC=23;XC=2;AC=1;AF=0.26	GT	0/1
Hsc_scaff003	3310874	.	T	A	1648	PASS	DP=99;TD=114;BQ=40;MQ=57;QD=16;BC=19,0,0,80;QP=15,0,0,85;PC=164;IC=0;DC=0;XC=2;AC=0;AF=0	GT:PS	0|1:3306083
Hsc_scaff003	3310874	.	T	TTACAA	1756	PASS	DP=100;TD=113;BQ=39;MQ=57;QD=17;BC=19,0,0,81;QP=14,0,0,86;PC=166;IC=21;DC=0;XC=0;AC=1;AF=0.22	GT	0/1
Hsc_scaff003	3325846	.	G	T	14	PASS	DP=72;TD=89;BQ=38;MQ=52;QD=0;BC=0,0,54,18;QP=0,0,75,25;PC=148;IC=0;DC=0;XC=0;AC=0;AF=0	GT:PS	0|1:3306083
Hsc_scaff003	3325846	.	GAAATATGAAAAATACAGTGATGTTAATTTAAAATCTAAAACCAA	G	.	PASS	DP=72;TD=89;BQ=40;MQ=53;QD=3;BC=51,0,17,0;QP=73,0,27,0;PC=148;IC=0;DC=4;XC=0;AC=1;AF=0.06	GT	0/1
Hsc_scaff003	3330982	.	A	T	1281	PASS	DP=75;TD=80;BQ=39;MQ=60;QD=17;BC=65,0,0,10;QP=86,0,0,14;PC=151;IC=0;DC=0;XC=0;AC=0;AF=0	GT	0/1
Hsc_scaff003	3330982	.	AT	A	.	PASS	DP=75;TD=80;BQ=40;MQ=60;QD=10;BC=5,0,0,35;QP=12,0,0,88;PC=151;IC=0;DC=35;XC=0;AC=1;AF=0.47	GT	0/1
Hsc_scaff003	3368968	.	T	A	1311	PASS	DP=54;TD=113;BQ=41;MQ=31;QD=24;BC=6,0,0,48;QP=10,0,0,90;PC=127;IC=0;DC=0;XC=7;AC=0;AF=0	GT:PS	1|0:3306083
Hsc_scaff003	3368968	.	T	TA	1056	PASS	DP=54;TD=113;BQ=40;MQ=31;QD=19;BC=26,0,0,28;QP=37,0,0,63;PC=127;IC=20;DC=0;XC=11;AC=1;AF=0.37	GT	0/1
Hsc_scaff003	3378988	.	A	G	710	PASS	DP=68;TD=159;BQ=39;MQ=54;QD=10;BC=57,0,11,0;QP=82,0,18,0;PC=115;IC=0;DC=0;XC=4;AC=0;AF=0	GT:PS	1|0:3306083
Hsc_scaff003	3378988	.	AC	A	.	PASS	DP=68;TD=129;BQ=41;MQ=54;QD=16;BC=15,15,2,0;QP=42,52,7,0;PC=115;IC=0;DC=36;XC=1;AC=1;AF=0.53	GT	0/1
Hsc_scaff003	3409879	.	C	T	1911	PASS	DP=112;TD=275;BQ=39;MQ=40;QD=17;BC=0,98,6,7;QP=0,85,5,10;PC=152;IC=0;DC=1;XC=1;AC=0;AF=0	GT:PS	0|1:3306083
Hsc_scaff003	3409879	.	CA	C	.	PASS	DP=111;TD=206;BQ=43;MQ=40;QD=7;BC=35,6,0,1;QP=87,12,0,1;PC=152;IC=0;DC=69;XC=0;AC=1;AF=0.62	GT	0/1
Hsc_scaff003	3411639	.	G	A	1023	PASS	DP=34;TD=39;BQ=38;MQ=57;QD=30;BC=17,0,17,0;QP=45,0,55,0;PC=73;IC=0;DC=0;XC=1;AC=1;AF=0.45	GT:PS	0|1:3306083
Hsc_scaff003	3411639	.	G	GA	70	PASS	DP=34;TD=38;BQ=38;MQ=57;QD=2;BC=8,0,26,0;QP=26,0,74,0;PC=77;IC=7;DC=0;XC=1;AC=1;AF=0.22	GT	0/1
Hsc_scaff003	3482713	.	A	G	1590	PASS	DP=78;TD=112;BQ=40;MQ=60;QD=20;BC=68,0,10,0;QP=88,0,12,0;PC=140;IC=0;DC=0;XC=1;AC=0;AF=0	GT	0/1
Hsc_scaff003	3482713	.	AT	A	.	PASS	DP=78;TD=111;BQ=39;MQ=60;QD=6;BC=10,0,0,41;QP=18,0,0,82;PC=140;IC=0;DC=27;XC=0;AC=1;AF=0.35	GT	0/1
Hsc_scaff003	3483478	.	A	T	3186	PASS	DP=121;TD=136;BQ=39;MQ=60;QD=26;BC=70,0,1,50;QP=58,0,0,42;PC=169;IC=0;DC=0;XC=2;AC=1;AF=0.42	GT:PS	1|0:3427205
Hsc_scaff003	3483478	.	A	AG	2476	PASS	DP=120;TD=135;BQ=39;MQ=60;QD=20;BC=74,0,46,0;QP=62,0,38,0;PC=168;IC=28;DC=0;XC=3;AC=1;AF=0.23	GT	0/1
Hsc_scaff003	3487321	.	T	G	818	PASS	DP=56;TD=107;BQ=37;MQ=60;QD=14;BC=0,0,20,36;QP=0,0,35,65;PC=132;IC=0;DC=0;XC=2;AC=1;AF=0.35	GT:PS	0|1:3427205
Hsc_scaff003	3487350	.	T	A	1207	PASS	DP=50;TD=98;BQ=40;MQ=54;QD=24;BC=18,0,0,32;QP=40,0,0,60;PC=129;IC=0;DC=0;XC=5;AC=1;AF=0.4	GT:PS	0|1:3427205
Hsc_scaff003	3487359	.	T	A	1276	PASS	DP=53;TD=95;BQ=41;MQ=54;QD=24;BC=7,0,0,46;QP=10,0,0,90;PC=129;IC=0;DC=0;XC=0;AC=0;AF=0	GT:PS	0|1:3427205
Hsc_scaff003	3487377	.	T	A	447	PASS	DP=57;TD=104;BQ=40;MQ=56;QD=7;BC=14,0,0,43;QP=20,0,0,80;PC=129;IC=0;DC=0;XC=1;AC=0;AF=0	GT:PS	0|1:3427205
Hsc_scaff003	3487383	.	C	G	135	PASS	DP=52;TD=102;BQ=38;MQ=58;QD=2;BC=0,39,13,0;QP=0,77,23,0;PC=133;IC=0;DC=0;XC=44;AC=0;AF=0	GT:PS	0|1:3427205
Hsc_scaff003	3487578	.	A	C	2468	PASS	DP=124;TD=127;BQ=39;MQ=60;QD=19;BC=108,16,0,0;QP=88,12,0,0;PC=171;IC=0;DC=0;XC=1;AC=0;AF=0	GT:PS	0|1:3427205
Hsc_scaff003	3490457	.	A	T	1822	PASS	DP=87;TD=138;BQ=40;MQ=59;QD=20;BC=76,0,0,11;QP=88,0,0,12;PC=160;IC=8;DC=0;XC=8;AC=0;AF=0	GT:PS	0|1:3427205
Hsc_scaff003	3490457	.	AC	A	.	PASS	DP=87;TD=139;BQ=39;MQ=59;QD=5;BC=8,47,0,4;QP=14,79,0,7;PC=160;IC=0;DC=28;XC=1;AC=1;AF=0.33	GT	0/1
Hsc_scaff003	3572106	.	A	G	616	PASS	DP=107;TD=131;BQ=39;MQ=59;QD=5;BC=74,0,33,0;QP=71,0,29,0;PC=143;IC=0;DC=0;XC=0;AC=1;AF=0.29	GT:PS	0|1:3427205
Hsc_scaff003	3572106	.	A	ATCAT	812	PASS	DP=105;TD=132;BQ=38;MQ=59;QD=7;BC=0,72,1,32;QP=0,70,0,30;PC=142;IC=22;DC=0;XC=3;AC=1;AF=0.21	GT	0/1
Hsc_scaff003	3574647	.	C	A	1710	PASS	DP=92;TD=123;BQ=37;MQ=59;QD=18;BC=10,81,0,0;QP=12,88,0,0;PC=126;IC=1;DC=1;XC=2;AC=0;AF=0	GT:PS	0|1:3427205
Hsc_scaff003	3574647	.	C	CAA	1247	PASS	DP=92;TD=122;BQ=39;MQ=59;QD=16;BC=67,0,9,0;QP=88,0,12,0;PC=127;IC=62;DC=16;XC=0;AC=2;AF=0.82	GT	1/1
Hsc_scaff003	3577856	.	A	G	3781	PASS	DP=129;TD=165;BQ=39;MQ=59;QD=29;BC=72,0,57,0;QP=56,0,44,0;PC=160;IC=12;DC=0;XC=1;AC=1;AF=0.44	GT:PS	1|0:3427205
Hsc_scaff003	3577856	.	A	AT	3728	PASS	DP=129;TD=165;BQ=39;MQ=59;QD=31;BC=0,0,57,60;QP=0,0,47,53;PC=159;IC=60;DC=12;XC=3;AC=1;AF=0.51	GT	0/1
Hsc_scaff003	3592706	.	A	C	1301	PASS	DP=97;TD=112;BQ=40;MQ=60;QD=19;BC=39,28,0,0;QP=57,43,0,0;PC=121;IC=0;DC=30;XC=5;AC=1;AF=0.43	GT:PS	0|1:3427205
Hsc_scaff003	3592706	.	A	AAC	2583	PASS	DP=69;TD=84;BQ=38;MQ=60;QD=37;BC=35,34,0,0;QP=50,50,0,0;PC=120;IC=39;DC=0;XC=8;AC=1;AF=0.57	GT	0/1
Hsc_scaff003	3623334	.	A	T	1755	PASS	DP=114;TD=129;BQ=39;MQ=59;QD=15;BC=75,1,0,38;QP=65,1,0,34;PC=157;IC=9;DC=0;XC=11;AC=1;AF=0.34	GT:PS	1|0:3427205
Hsc_scaff003	3623334	.	A	ACT	1838	PASS	DP=121;TD=125;BQ=39;MQ=59;QD=15;BC=0,41,0,80;QP=0,35,0,65;PC=162;IC=34;DC=0;XC=0;AC=1;AF=0.28	GT	0/1
Hsc_scaff003	3629252	.	C	T	3232	PASS	DP=132;TD=147;BQ=39;MQ=59;QD=24;BC=2,77,0,53;QP=1,59,0,40;PC=181;IC=0;DC=0;XC=0;AC=1;AF=0.41	GT:PS	0|1:3427205
Hsc_scaff003	3629252	.	C	CTT	2842	PASS	DP=138;TD=153;BQ=39;MQ=59;QD=21;BC=0,14,0,118;QP=0,11,0,89;PC=180;IC=32;DC=6;XC=0;AC=1;AF=0.24	GT	0/1
Hsc_scaff003	3639656	.	A	T	1072	PASS	DP=92;TD=97;BQ=38;MQ=58;QD=11;BC=76,0,0,16;QP=83,0,0,17;PC=123;IC=0;DC=0;XC=2;AC=0;AF=0	GT	0/1
Hsc_scaff003	3639656	.	AT	A	.	PASS	DP=95;TD=98;BQ=38;MQ=57;QD=7;BC=11,0,0,57;QP=18,0,0,82;PC=124;IC=0;DC=27;XC=0;AC=1;AF=0.3	GT	0/1
Hsc_scaff003	3646349	.	T	A	423	PASS	DP=83;TD=93;BQ=39;MQ=58;QD=6;BC=13,0,0,54;QP=20,0,0,80;PC=147;IC=7;DC=16;XC=2;AC=0;AF=0	GT:PS	0|1:3427205
Hsc_scaff003	3646349	.	TAAA	T	.	PASS	DP=100;TD=114;BQ=39;MQ=59;QD=1;BC=48,0,0,18;QP=74,0,0,26;PC=143;IC=0;DC=34;XC=5;AC=1;AF=0.34	GT	0/1
Hsc_scaff003	3647703	.	C	A	1475	PASS	DP=108;TD=160;BQ=34;MQ=41;QD=13;BC=8,88,0,12;QP=9,83,0,8;PC=179;IC=1;DC=0;XC=1;AC=0;AF=0	GT:PS	0|1:3427205
Hsc_scaff003	3647703	.	C	CT	1321	PASS	DP=107;TD=162;BQ=30;MQ=41;QD=15;BC=45,1,0,41;QP=40,0,0,60;PC=178;IC=30;DC=20;XC=10;AC=1;AF=0.39	GT	0/1
Hsc_scaff003	3647919	.	T	A	2358	PASS	DP=179;TD=356;BQ=38;MQ=37;QD=14;BC=27,0,8,132;QP=13,0,3,84;PC=225;IC=5;DC=12;XC=0;AC=0;AF=0	GT:PS	0|1:3427205
Hsc_scaff003	3647919	.	TAA	T	.	PASS	DP=164;TD=308;BQ=40;MQ=37;QD=4;BC=87,0,31,2;QP=79,0,21,0;PC=225;IC=2;DC=44;XC=1;AC=1;AF=0.27	GT	0/1
Hsc_scaff003	3677428	.	G	T	1423	PASS	DP=102;TD=106;BQ=36;MQ=59;QD=13;BC=0,0,86,16;QP=0,0,85,15;PC=144;IC=0;DC=0;XC=3;AC=0;AF=0	GT:PS	0|1:3427205
Hsc_scaff003	3677428	.	GTT	G	.	PASS	DP=101;TD=105;BQ=37;MQ=59;QD=2;BC=14,0,0,52;QP=22,0,0,78;PC=142;IC=0;DC=35;XC=0;AC=1;AF=0.35	GT	0/1
Hsc_scaff003	3770966	.	C	T	1532	PASS	DP=112;TD=127;BQ=40;MQ=60;QD=13;BC=0,94,0,18;QP=0,84,0,16;PC=127;IC=0;DC=0;XC=3;AC=0;AF=0	GT:PS	0|1:3708568
Hsc_scaff003	3770966	.	CA	C	.	PASS	DP=112;TD=127;BQ=39;MQ=60;QD=8;BC=32,18,0,0;QP=63,37,0,0;PC=127;IC=0;DC=62;XC=2;AC=1;AF=0.55	GT	0/1
Hsc_scaff004	280730	.	A	G	2926	PASS	DP=98;TD=101;BQ=38;MQ=59;QD=29;BC=54,0,44,0;QP=55,0,45,0;PC=131;IC=0;DC=0;XC=0;AC=1;AF=0.45	GT:PS	0|1:796
Hsc_scaff004	280730	.	A	AT	2974	PASS	DP=101;TD=104;BQ=38;MQ=59;QD=29;BC=44,1,0,56;QP=44,0,0,56;PC=129;IC=36;DC=0;XC=3;AC=1;AF=0.36	GT	0/1
Hsc_scaff004	284390	.	A	T	2158	PASS	DP=99;TD=106;BQ=39;MQ=60;QD=21;BC=87,1,0,11;QP=89,0,0,11;PC=138;IC=1;DC=0;XC=1;AC=0;AF=0	GT:PS	1|0:796
Hsc_scaff004	284390	.	A	ATT	2464	PASS	DP=101;TD=107;BQ=38;MQ=60;QD=24;BC=60,0,0,41;QP=59,0,0,41;PC=138;IC=28;DC=0;XC=3;AC=1;AF=0.28	GT	0/1
Hsc_scaff004	340769	.	A	C	1118	PASS	DP=77;TD=98;BQ=39;MQ=60;QD=14;BC=65,12,0,0;QP=84,16,0,0;PC=113;IC=0;DC=0;XC=8;AC=0;AF=0	GT:PS	0|1:796
Hsc_scaff004	340769	.	A	ATC	699	PASS	DP=81;TD=95;BQ=39;MQ=60;QD=8;BC=56,1,24,0;QP=69,1,30,0;PC=117;IC=18;DC=0;XC=10;AC=1;AF=0.22	GT	0/1
Hsc_scaff004	369062	.	G	A	431	PASS	DP=98;TD=117;BQ=38;MQ=54;QD=4;BC=24,0,73,0;QP=28,0,72,0;PC=151;IC=0;DC=1;XC=1;AC=1;AF=0.28	GT:PS	0|1:796
Hsc_scaff004	369062	.	GA	G	.	PASS	DP=85;TD=113;BQ=36;MQ=57;QD=0;BC=31,0,15,0;QP=74,0,26,0;PC=152;IC=0;DC=39;XC=14;AC=1;AF=0.48	GT	0/1
Hsc_scaff004	446306	.	A	G	1457	PASS	DP=112;TD=119;BQ=39;MQ=59;QD=14;BC=84,0,14,0;QP=86,0,14,0;PC=173;IC=0;DC=14;XC=5;AC=0;AF=0	GT:PS	0|1:395118
Hsc_scaff004	446306	.	A	AAG	60	PASS	DP=97;TD=107;BQ=39;MQ=59;QD=0;BC=71,0,26,0;QP=75,0,25,0;PC=173;IC=60;DC=0;XC=4;AC=1;AF=0.62	GT	0/1
Hsc_scaff004	691384	.	A	T	2179	PASS	DP=70;TD=108;BQ=40;MQ=47;QD=31;BC=34,0,0,36;QP=56,0,0,44;PC=129;IC=0;DC=0;XC=0;AC=1;AF=0.44	GT:PS	1|0:686513
Hsc_scaff004	691384	.	A	AT	2102	PASS	DP=70;TD=109;BQ=40;MQ=47;QD=30;BC=0,0,36,34;QP=0,0,44,56;PC=129;IC=24;DC=0;XC=0;AC=1;AF=0.43	GT	0/1
Hsc_scaff004	702378	.	T	A	1608	PASS	DP=83;TD=85;BQ=36;MQ=59;QD=19;BC=12,0,0,71;QP=12,0,0,88;PC=142;IC=0;DC=0;XC=0;AC=0;AF=0	GT:PS	0|1:686513
Hsc_scaff004	702378	.	TTA	T	.	PASS	DP=84;TD=86;BQ=37;MQ=59;QD=8;BC=19,0,0,45;QP=33,0,0,67;PC=142;IC=0;DC=20;XC=1;AC=1;AF=0.24	GT	0/1
Hsc_scaff004	850528	.	A	T	1769	PASS	DP=63;TD=89;BQ=39;MQ=59;QD=28;BC=36,0,0,27;QP=57,0,0,43;PC=143;IC=0;DC=0;XC=1;AC=1;AF=0.43	GT:PS	1|0:803403
Hsc_scaff004	850528	.	AT	A	.	PASS	DP=57;TD=92;BQ=40;MQ=60;QD=21;BC=0,0,24,18;QP=0,0,56,44;PC=139;IC=14;DC=15;XC=27;AC=1;AF=0.26	GT	0/1
Hsc_scaff004	962577	.	A	T	2278	PASS	DP=98;TD=103;BQ=39;MQ=59;QD=23;BC=88,0,0,10;QP=90,0,0,10;PC=183;IC=0;DC=0;XC=1;AC=0;AF=0	GT:PS	1|0:803403
Hsc_scaff004	962577	.	AGGGAG	A	.	PASS	DP=94;TD=102;BQ=40;MQ=59;QD=9;BC=0,10,53,0;QP=0,16,84,0;PC=180;IC=0;DC=31;XC=5;AC=1;AF=0.33	GT	0/1
Hsc_scaff004	971380	.	A	C	152	PASS	DP=45;TD=80;BQ=28;MQ=53;QD=3;BC=33,5,0,2;QP=78,19,0,3;PC=151;IC=8;DC=5;XC=15;AC=0;AF=0	GT:PS	0|1:803403
Hsc_scaff004	971380	.	AC	A	.	PASS	DP=53;TD=78;BQ=27;MQ=50;QD=13;BC=0,37,4,1;QP=0,90,9,1;PC=150;IC=3;DC=11;XC=0;AC=1;AF=0.24	GT	0/1
Hsc_scaff004	980275	.	T	C	430	PASS	DP=34;TD=87;BQ=32;MQ=54;QD=12;BC=0,7,0,27;QP=0,15,0,85;PC=150;IC=0;DC=0;XC=2;AC=0;AF=0	GT:PS	0|1:803403
Hsc_scaff004	980275	.	T	TATCAA	164	PASS	DP=34;TD=88;BQ=29;MQ=54;QD=4;BC=0,25,2,7;QP=0,79,1,20;PC=149;IC=8;DC=0;XC=2;AC=1;AF=0.25	GT	0/1
Hsc_scaff004	980277	.	G	C	383	PASS	DP=34;TD=88;BQ=33;MQ=54;QD=11;BC=0,4,29,0;QP=0,16,84,0;PC=149;IC=0;DC=1;XC=2;AC=0;AF=0	GT:PS	0|1:803403
Hsc_scaff004	980277	.	GGCCCCC	G	.	PASS	DP=34;TD=86;BQ=33;MQ=52;QD=17;BC=0,10,11,0;QP=0,53,47,0;PC=149;IC=0;DC=13;XC=14;AC=1;AF=0.44	GT	0/1
Hsc_scaff004	996467	.	C	T	14865	PASS	DP=683;TD=876;BQ=34;MQ=45;QD=21;BC=67,385,0,231;QP=9,57,0,34;PC=615;IC=0;DC=0;XC=4;AC=1;AF=0.38	GT:PS	0|1:803403
Hsc_scaff004	996467	.	CT	C	.	PASS	DP=676;TD=858;BQ=36;MQ=44;QD=14;BC=10,60,0,451;QP=2,11,0,87;PC=611;IC=28;DC=155;XC=15;AC=1;AF=0.23	GT	0/1
Hsc_scaff004	1014410	.	G	C	671	PASS	DP=81;TD=110;BQ=38;MQ=60;QD=8;BC=0,55,26,0;QP=0,70,30,0;PC=155;IC=0;DC=0;XC=16;AC=1;AF=0.7	GT	0/1
Hsc_scaff004	1014410	.	G	GC	983	PASS	DP=83;TD=111;BQ=39;MQ=60;QD=11;BC=28,0,55,0;QP=33,0,67,0;PC=155;IC=27;DC=0;XC=0;AC=1;AF=0.33	GT	0/1
Hsc_scaff004	1025478	.	G	T	2987	PASS	DP=94;TD=135;BQ=40;MQ=59;QD=31;BC=0,0,41,53;QP=0,0,45,55;PC=184;IC=0;DC=0;XC=17;AC=1;AF=0.55	GT:PS	1|0:803403
Hsc_scaff004	1025478	.	G	GT	2919	PASS	DP=93;TD=135;BQ=40;MQ=59;QD=31;BC=0,0,53,40;QP=0,0,55,45;PC=183;IC=40;DC=0;XC=1;AC=1;AF=0.44	GT	0/1
Hsc_scaff004	1060066	.	A	T	981	PASS	DP=84;TD=90;BQ=39;MQ=57;QD=11;BC=66,0,0,18;QP=83,0,0,17;PC=164;IC=1;DC=0;XC=0;AC=0;AF=0	GT:PS	1|0:803403
Hsc_scaff004	1060066	.	ACACG	A	.	PASS	DP=83;TD=88;BQ=36;MQ=57;QD=14;BC=20,21,0,0;QP=45,55,0,0;PC=164;IC=3;DC=42;XC=1;AC=1;AF=0.53	GT	0/1
Hsc_scaff004	1072323	.	C	A	230	PASS	DP=108;TD=128;BQ=39;MQ=55;QD=2;BC=29,56,0,0;QP=27,73,0,0;PC=228;IC=25;DC=23;XC=7;AC=1;AF=0.27	GT:PS	0|1:803403
Hsc_scaff004	1072323	.	C	CA	331	PASS	DP=108;TD=124;BQ=39;MQ=55;QD=3;BC=85,0,0,23;QP=77,0,0,23;PC=232;IC=55;DC=0;XC=1;AC=1;AF=0.55	GT	0/1
Hsc_scaff004	1081353	.	A	C	170	PASS	DP=95;TD=116;BQ=39;MQ=60;QD=1;BC=73,22,0,0;QP=76,24,0,0;PC=222;IC=0;DC=0;XC=2;AC=0;AF=0	GT:PS	1|0:803403
Hsc_scaff004	1081353	.	A	ATTT	285	PASS	DP=94;TD=113;BQ=39;MQ=60;QD=3;BC=22,0,0,72;QP=23,0,0,77;PC=222;IC=24;DC=0;XC=10;AC=1;AF=0.26	GT	0/1
Hsc_scaff004	1096818	.	T	G	402	PASS	DP=72;TD=1129;BQ=40;MQ=51;QD=5;BC=1,0,15,56;QP=0,0,21,78;PC=190;IC=0;DC=0;XC=210;AC=0;AF=0	GT:PS	1|0:803403
Hsc_scaff004	1096818	.	TC	T	.	PASS	DP=184;TD=1066;BQ=30;MQ=28;QD=3;BC=0,137,0,13;QP=0,78,0,22;PC=332;IC=0;DC=34;XC=23;AC=1;AF=0.35	GT	0/1
Hsc_scaff004	1104889	.	T	G	686	PASS	DP=91;TD=107;BQ=37;MQ=60;QD=7;BC=0,0,18,73;QP=0,0,20,80;PC=211;IC=0;DC=0;XC=1;AC=0;AF=0	GT:PS	1|0:803403
Hsc_scaff004	1104889	.	T	TG	3243	PASS	DP=90;TD=106;BQ=39;MQ=60;QD=36;BC=40,32,18,0;QP=44,36,20,0;PC=210;IC=32;DC=0;XC=8;AC=1;AF=0.36	GT	0/1
Hsc_scaff004	1159952	.	A	G	1539	PASS	DP=122;TD=146;BQ=36;MQ=58;QD=12;BC=101,0,21,0;QP=84,0,16,0;PC=211;IC=0;DC=0;XC=0;AC=0;AF=0	GT:PS	0|1:803403
Hsc_scaff004	1159952	.	AG	A	.	PASS	DP=119;TD=142;BQ=38;MQ=58;QD=2;BC=21,0,53,0;QP=27,0,73,0;PC=211;IC=0;DC=45;XC=8;AC=1;AF=0.39	GT	0/1
Hsc_scaff004	1212115	.	A	T	1848	PASS	DP=85;TD=130;BQ=39;MQ=60;QD=21;BC=76,0,0,9;QP=89,0,0,11;PC=188;IC=0;DC=0;XC=0;AC=0;AF=0	GT:PS	0|1:803403
Hsc_scaff004	1212115	.	AT	A	.	PASS	DP=85;TD=130;BQ=37;MQ=60;QD=9;BC=10,0,0,46;QP=16,0,0,84;PC=188;IC=0;DC=29;XC=39;AC=1;AF=0.34	GT	0/1
Hsc_scaff004	1229509	.	G	A	3069	PASS	DP=134;TD=145;BQ=39;MQ=60;QD=22;BC=13,1,120,0;QP=10,1,89,0;PC=238;IC=0;DC=0;XC=6;AC=0;AF=0	GT:PS	0|1:803403
Hsc_scaff004	1229509	.	G	GC	2487	PASS	DP=132;TD=143;BQ=39;MQ=60;QD=18;BC=81,13,0,38;QP=60,10,0,29;PC=239;IC=37;DC=0;XC=7;AC=1;AF=0.28	GT	0/1
Hsc_scaff004	1289109	.	G	C	508	PASS	DP=75;TD=131;BQ=39;MQ=60;QD=6;BC=0,21,54,0;QP=0,29,71,0;PC=181;IC=0;DC=0;XC=2;AC=1;AF=0.29	GT:PS	1|0:803403
Hsc_scaff004	1289109	.	G	GA	782	PASS	DP=74;TD=129;BQ=39;MQ=60;QD=10;BC=24,0,50,0;QP=32,0,68,0;PC=179;IC=24;DC=0;XC=6;AC=1;AF=0.33	GT	0/1
Hsc_scaff004	1291608	.	G	T	1915	PASS	DP=91;TD=111;BQ=39;MQ=59;QD=21;BC=0,0,81,10;QP=0,0,88,12;PC=168;IC=0;DC=0;XC=1;AC=0;AF=0	GT	0/1
Hsc_scaff004	1291608	.	GT	G	.	PASS	DP=92;TD=112;BQ=39;MQ=59;QD=8;BC=10,0,0,53;QP=17,0,0,83;PC=168;IC=0;DC=29;XC=9;AC=1;AF=0.32	GT	0/1
Hsc_scaff004	1299912	.	A	G	971	PASS	DP=101;TD=106;BQ=40;MQ=58;QD=9;BC=31,0,70,0;QP=31,0,69,0;PC=181;IC=0;DC=0;XC=2;AC=1;AF=0.69	GT:PS	0|1:803403
Hsc_scaff004	1299912	.	AG	A	.	PASS	DP=102;TD=107;BQ=40;MQ=59;QD=12;BC=10,0,62,0;QP=14,0,86,0;PC=181;IC=0;DC=30;XC=2;AC=1;AF=0.3	GT	0/1
Hsc_scaff004	1300125	.	G	A	1146	PASS	DP=57;TD=100;BQ=38;MQ=47;QD=20;BC=4,1,50,1;QP=9,1,88,2;PC=137;IC=0;DC=1;XC=3;AC=0;AF=0	GT:PS	1|0:803403
Hsc_scaff004	1300125	.	GTA	G	.	PASS	DP=57;TD=97;BQ=44;MQ=47;QD=15;BC=0,0,4,33;QP=0,0,12,88;PC=137;IC=0;DC=20;XC=1;AC=1;AF=0.35	GT	0/1
Hsc_scaff004	1300126	.	T	G	557	PASS	DP=57;TD=97;BQ=44;MQ=47;QD=15;BC=0,0,4,33;QP=0,0,12,88;PC=137;IC=0;DC=20;XC=1;AC=0;AF=0	GT:PS	1|0:803403
Hsc_scaff004	1300126	.	TA	T	.	PASS	DP=37;TD=76;BQ=36;MQ=53;QD=1;BC=14,0,0,6;QP=73,0,0,27;PC=137;IC=0;DC=17;XC=3;AC=1;AF=0.48	GT	0/1
Hsc_scaff004	1310315	.	C	T	1852	PASS	DP=84;TD=86;BQ=39;MQ=60;QD=22;BC=0,74,0,10;QP=0,89,0,11;PC=159;IC=0;DC=0;XC=1;AC=0;AF=0	GT:PS	1|0:803403
Hsc_scaff004	1310315	.	CA	C	.	PASS	DP=83;TD=85;BQ=39;MQ=60;QD=7;BC=46,10,0,0;QP=82,18,0,0;PC=160;IC=0;DC=27;XC=0;AC=1;AF=0.33	GT	0/1
Hsc_scaff004	1322645	.	A	G	1871	PASS	DP=87;TD=95;BQ=39;MQ=60;QD=21;BC=77,0,10,0;QP=89,0,11,0;PC=161;IC=0;DC=0;XC=0;AC=0;AF=0	GT:PS	1|0:803403
Hsc_scaff004	1322645	.	A	AC	2714	PASS	DP=88;TD=96;BQ=40;MQ=60;QD=30;BC=49,0,39,0;QP=56,0,44,0;PC=161;IC=29;DC=0;XC=0;AC=1;AF=0.33	GT	0/1
Hsc_scaff004	1322727	.	C	G	2092	PASS	DP=87;TD=89;BQ=39;MQ=59;QD=24;BC=0,79,8,0;QP=0,90,10,0;PC=166;IC=0;DC=0;XC=0;AC=0;AF=0	GT:PS	1|0:803403
Hsc_scaff004	1322727	.	CG	C	.	PASS	DP=86;TD=88;BQ=40;MQ=59;QD=12;BC=8,0,52,0;QP=13,0,87,0;PC=168;IC=0;DC=26;XC=0;AC=1;AF=0.3	GT	0/1
Hsc_scaff004	1325495	.	T	C	1841	PASS	DP=86;TD=91;BQ=38;MQ=58;QD=21;BC=0,11,0,75;QP=0,11,0,89;PC=154;IC=0;DC=0;XC=0;AC=0;AF=0	GT	0/1
Hsc_scaff004	1325495	.	T	TG	2589	PASS	DP=90;TD=97;BQ=39;MQ=58;QD=28;BC=0,52,0,38;QP=0,57,0,43;PC=153;IC=37;DC=0;XC=2;AC=1;AF=0.42	GT	0/1
Hsc_scaff004	1334962	.	G	C	.	Del	DP=37;TD=79;BQ=43;MQ=46;QD=2;BC=0,13,24,0;QP=0,28,72,0;PC=162;IC=0;DC=41;XC=0;AC=1;AF=0.28	GT:PS	0|1:803403
Hsc_scaff004	1334962	.	GC	G	.	PASS	DP=79;TD=83;BQ=38;MQ=50;QD=5;BC=0,41,0,13;QP=0,80,0,20;PC=162;IC=0;DC=25;XC=0;AC=1;AF=0.37	GT	0/1
Hsc_scaff004	1346350	.	A	C	1106	PASS	DP=80;TD=96;BQ=39;MQ=60;QD=13;BC=53,27,0,0;QP=66,34,0,0;PC=164;IC=0;DC=0;XC=0;AC=1;AF=0.34	GT:PS	1|0:803403
Hsc_scaff004	1346350	.	AG	A	.	PASS	DP=81;TD=97;BQ=39;MQ=60;QD=25;BC=0,0,28,27;QP=0,0,51,49;PC=164;IC=0;DC=26;XC=0;AC=1;AF=0.32	GT	0/1
Hsc_scaff004	1360561	.	G	T	1080	PASS	DP=111;TD=134;BQ=39;MQ=60;QD=9;BC=0,14,73,24;QP=0,13,66,22;PC=196;IC=0;DC=0;XC=3;AC=1;AF=0.25	GT:PS	1|0:803403
Hsc_scaff004	1360561	.	GA	G	.	PASS	DP=111;TD=134;BQ=38;MQ=60;QD=8;BC=46,0,24,0;QP=66,0,34,0;PC=197;IC=0;DC=41;XC=0;AC=1;AF=0.37	GT	0/1
Hsc_scaff004	1376976	.	C	T	21	PASS	DP=87;TD=139;BQ=39;MQ=60;QD=0;BC=0,66,0,21;QP=0,75,0,25;PC=183;IC=0;DC=0;XC=2;AC=0;AF=0	GT:PS	0|1:803403
Hsc_scaff004	1376976	.	CT	C	.	PASS	DP=87;TD=137;BQ=39;MQ=60;QD=18;BC=21,1,0,25;QP=46,1,0,53;PC=183;IC=0;DC=40;XC=0;AC=1;AF=0.46	GT	0/1
Hsc_scaff004	1389155	.	A	G	256	PASS	DP=33;TD=52;BQ=32;MQ=57;QD=7;BC=12,0,21,0;QP=31,0,69,0;PC=113;IC=7;DC=0;XC=6;AC=1;AF=0.69	GT:PS	1|0:803403
Hsc_scaff004	1389155	.	A	AG	150	PASS	DP=37;TD=52;BQ=35;MQ=55;QD=4;BC=10,0,27,0;QP=28,0,72,0;PC=114;IC=11;DC=0;XC=1;AC=1;AF=0.3	GT	0/1
Hsc_scaff004	1402799	.	A	G	895	PASS	DP=102;TD=120;BQ=39;MQ=60;QD=8;BC=71,0,31,0;QP=69,0,31,0;PC=184;IC=0;DC=0;XC=2;AC=1;AF=0.31	GT:PS	1|0:803403
Hsc_scaff004	1402799	.	AG	A	.	PASS	DP=102;TD=121;BQ=39;MQ=60;QD=19;BC=31,0,40,0;QP=43,0,57,0;PC=182;IC=0;DC=31;XC=8;AC=1;AF=0.3	GT	0/1
Hsc_scaff004	1433076	.	G	T	1741	PASS	DP=74;TD=97;BQ=39;MQ=59;QD=23;BC=0,0,67,7;QP=0,0,90,10;PC=172;IC=0;DC=0;XC=5;AC=0;AF=0	GT:PS	1|0:803403
Hsc_scaff004	1433076	.	G	GTT	1595	PASS	DP=77;TD=95;BQ=40;MQ=59;QD=20;BC=0,10,0,67;QP=0,12,0,88;PC=177;IC=56;DC=0;XC=0;AC=2;AF=0.74	GT	1/1
Hsc_scaff004	1457979	.	C	T	3407	PASS	DP=208;TD=352;BQ=35;MQ=29;QD=16;BC=0,186,0,22;QP=0,87,0,13;PC=250;IC=0;DC=0;XC=1;AC=0;AF=0	GT:PS	1|0:803403
Hsc_scaff004	1457979	.	CT	C	.	PASS	DP=207;TD=306;BQ=39;MQ=29;QD=0;BC=0,10,0,25;QP=0,25,0,75;PC=249;IC=2;DC=172;XC=8;AC=2;AF=0.83	GT	1/1
Hsc_scaff004	1462134	.	T	C	1699	PASS	DP=105;TD=118;BQ=40;MQ=59;QD=16;BC=0,15,0,87;QP=0,14,0,86;PC=187;IC=0;DC=3;XC=0;AC=0;AF=0	GT:PS	1|0:803403
Hsc_scaff004	1462134	.	TC	T	.	PASS	DP=98;TD=113;BQ=39;MQ=59;QD=21;BC=15,32,0,19;QP=24,47,0,30;PC=189;IC=0;DC=32;XC=2;AC=1;AF=0.33	GT	0/1
Hsc_scaff004	1467325	.	G	C	253	PASS	DP=91;TD=95;BQ=38;MQ=59;QD=2;BC=0,26,65,0;QP=0,27,73,0;PC=194;IC=0;DC=0;XC=0;AC=1;AF=0.27	GT:PS	1|0:803403
Hsc_scaff004	1467325	.	G	GT	973	PASS	DP=87;TD=89;BQ=38;MQ=59;QD=15;BC=0,0,26,35;QP=0,0,40,60;PC=194;IC=38;DC=26;XC=2;AC=1;AF=0.62	GT	0/1
Hsc_scaff004	1481071	.	A	T	2074	PASS	DP=82;TD=90;BQ=39;MQ=60;QD=25;BC=49,0,0,33;QP=59,0,0,41;PC=186;IC=0;DC=0;XC=3;AC=1;AF=0.41	GT:PS	1|0:803403
Hsc_scaff004	1481071	.	A	AT	1960	PASS	DP=80;TD=88;BQ=39;MQ=60;QD=24;BC=31,0,0,49;QP=41,0,0,59;PC=188;IC=48;DC=0;XC=8;AC=1;AF=0.6	GT	0/1
Hsc_scaff004	1484290	.	C	A	2372	PASS	DP=90;TD=105;BQ=39;MQ=59;QD=30;BC=30,39,0,10;QP=38,50,0,12;PC=181;IC=30;DC=11;XC=6;AC=1;AF=0.43	GT:PS	0|1:803403
Hsc_scaff004	1484290	.	CA	C	.	PASS	DP=92;TD=102;BQ=39;MQ=59;QD=4;BC=48,0,4,10;QP=77,0,6,17;PC=185;IC=0;DC=30;XC=3;AC=1;AF=0.33	GT	0/1
Hsc_scaff004	1498781	.	C	A	1628	PASS	DP=96;TD=116;BQ=39;MQ=59;QD=16;BC=13,83,0,0;QP=14,86,0,0;PC=181;IC=0;DC=0;XC=0;AC=0;AF=0	GT:PS	1|0:803403
Hsc_scaff004	1498781	.	C	CTGAT	1916	PASS	DP=95;TD=115;BQ=39;MQ=59;QD=20;BC=0,59,0,36;QP=0,62,0,38;PC=181;IC=24;DC=0;XC=8;AC=1;AF=0.26	GT	0/1
Hsc_scaff004	1539223	.	T	C	77	PASS	DP=108;TD=120;BQ=39;MQ=60;QD=0;BC=0,27,0,81;QP=0,25,0,75;PC=193;IC=0;DC=0;XC=2;AC=1;AF=0.25	GT:PS	1|0:803403
Hsc_scaff004	1539223	.	T	TC	3769	PASS	DP=107;TD=121;BQ=40;MQ=60;QD=35;BC=50,0,0,57;QP=47,0,0,53;PC=193;IC=23;DC=0;XC=8;AC=1;AF=0.22	GT	0/1
Hsc_scaff004	1545567	.	T	C	2112	PASS	DP=105;TD=115;BQ=39;MQ=60;QD=20;BC=5,36,0,64;QP=4,35,0,61;PC=196;IC=0;DC=0;XC=2;AC=1;AF=0.36	GT:PS	1|0:803403
Hsc_scaff004	1545567	.	T	TTA	816	PASS	DP=105;TD=117;BQ=38;MQ=60;QD=8;BC=75,0,0,18;QP=81,0,0,19;PC=195;IC=24;DC=12;XC=6;AC=1;AF=0.26	GT	0/1
Hsc_scaff004	1545568	.	A	T	816	PASS	DP=105;TD=117;BQ=38;MQ=60;QD=8;BC=75,0,0,18;QP=81,0,0,19;PC=195;IC=24;DC=12;XC=6;AC=0;AF=0	GT:PS	1|0:803403
Hsc_scaff004	1545568	.	A	AT	1817	PASS	DP=102;TD=110;BQ=40;MQ=60;QD=17;BC=0,0,37,65;QP=0,0,36,64;PC=197;IC=26;DC=0;XC=2;AC=1;AF=0.25	GT	0/1
Hsc_scaff004	1568495	.	A	G	479	PASS	DP=36;TD=153;BQ=24;MQ=51;QD=14;BC=20,1,11,0;QP=57,2,41,0;PC=150;IC=0;DC=4;XC=7;AC=1;AF=0.42	GT:PS	1|0:803403
Hsc_scaff004	1568495	.	AG	A	.	PASS	DP=52;TD=164;BQ=23;MQ=52;QD=6;BC=11,0,30,1;QP=32,0,67,1;PC=150;IC=1;DC=10;XC=4;AC=1;AF=0.22	GT	0/1
Hsc_scaff004	1658114	.	G	C	57	PASS	DP=71;TD=100;BQ=40;MQ=57;QD=0;BC=0,12,51,8;QP=0,17,72,11;PC=175;IC=0;DC=0;XC=3;AC=1;AF=0.19	GT:PS	1|0:803403
Hsc_scaff004	1658114	.	G	GTTT	333	PASS	DP=71;TD=100;BQ=38;MQ=57;QD=5;BC=12,0,8,43;QP=20,0,12,68;PC=175;IC=17;DC=8;XC=4;AC=1;AF=0.27	GT	0/1
Hsc_scaff004	1663510	.	T	C	861	PASS	DP=61;TD=85;BQ=24;MQ=57;QD=14;BC=0,7,1,53;QP=0,10,0,89;PC=177;IC=0;DC=0;XC=8;AC=0;AF=0	GT:PS	1|0:803403
Hsc_scaff004	1663510	.	TCCC	T	.	PASS	DP=65;TD=84;BQ=27;MQ=56;QD=3;BC=5,26,0,0;QP=18,82,0,0;PC=176;IC=2;DC=34;XC=2;AC=1;AF=0.56	GT	0/1
Hsc_scaff004	1683567	.	C	T	1254	PASS	DP=93;TD=119;BQ=36;MQ=54;QD=19;BC=0,30,1,34;QP=0,43,2,55;PC=207;IC=1;DC=28;XC=8;AC=1;AF=0.56	GT:PS	1|0:803403
Hsc_scaff004	1683567	.	C	CG	569	PASS	DP=94;TD=119;BQ=38;MQ=53;QD=6;BC=0,0,66,28;QP=0,0,71,29;PC=205;IC=30;DC=0;XC=1;AC=1;AF=0.33	GT	0/1
Hsc_scaff004	1742252	.	A	G	1517	PASS	DP=117;TD=118;BQ=39;MQ=60;QD=12;BC=78,0,39,0;QP=67,0,33,0;PC=221;IC=0;DC=0;XC=1;AC=1;AF=0.33	GT:PS	1|0:803403
Hsc_scaff004	1742252	.	A	AGTAC	3196	PASS	DP=116;TD=119;BQ=40;MQ=60;QD=27;BC=0,67,49,0;QP=0,58,42,0;PC=221;IC=39;DC=0;XC=3;AC=1;AF=0.34	GT	0/1
Hsc_scaff004	1771882	.	G	A	423	PASS	DP=96;TD=103;BQ=38;MQ=58;QD=8;BC=6,0,42,0;QP=13,0,87,0;PC=183;IC=0;DC=48;XC=0;AC=0;AF=0	GT:PS	0|1:803403
Hsc_scaff004	1771882	.	G	GA	425	PASS	DP=50;TD=57;BQ=37;MQ=57;QD=8;BC=14,0,36,0;QP=31,0,69,0;PC=181;IC=14;DC=0;XC=3;AC=1;AF=0.3	GT	0/1
Hsc_scaff004	1854467	.	T	A	807	PASS	DP=113;TD=131;BQ=39;MQ=58;QD=9;BC=13,0,0,69;QP=16,0,0,84;PC=200;IC=0;DC=31;XC=1;AC=0;AF=0	GT:PS	0|1:803403
Hsc_scaff004	1854467	.	T	TTA	2448	PASS	DP=62;TD=105;BQ=40;MQ=60;QD=39;BC=31,0,0,31;QP=50,0,0,50;PC=186;IC=18;DC=0;XC=25;AC=1;AF=0.29	GT	0/1
Hsc_scaff004	1861307	.	G	A	1620	PASS	DP=108;TD=139;BQ=39;MQ=59;QD=15;BC=16,0,91,1;QP=15,0,84,0;PC=197;IC=16;DC=0;XC=11;AC=0;AF=0	GT:PS	1|0:803403
Hsc_scaff004	1861307	.	G	GT	1671	PASS	DP=109;TD=140;BQ=39;MQ=59;QD=15;BC=16,0,1,92;QP=15,0,0,85;PC=200;IC=45;DC=0;XC=2;AC=1;AF=0.41	GT	0/1
Hsc_scaff004	1885617	.	C	A	1030	PASS	DP=107;TD=119;BQ=39;MQ=60;QD=9;BC=20,87,0,0;QP=19,81,0,0;PC=187;IC=0;DC=0;XC=7;AC=0;AF=0	GT:PS	1|0:803403
Hsc_scaff004	1885617	.	C	CTGCAGGCA	1115	PASS	DP=105;TD=115;BQ=39;MQ=60;QD=10;BC=86,0,0,19;QP=82,0,0,18;PC=189;IC=62;DC=0;XC=5;AC=2;AF=0.59	GT	1/1
Hsc_scaff004	1922494	.	T	A	330	PASS	DP=79;TD=102;BQ=30;MQ=57;QD=4;BC=12,0,8,56;QP=19,0,13,68;PC=174;IC=2;DC=3;XC=9;AC=1;AF=0.22	GT:PS	1|0:803403
Hsc_scaff004	1922494	.	T	TG	1036	PASS	DP=87;TD=101;BQ=35;MQ=54;QD=13;BC=10,0,66,0;QP=14,0,86,0;PC=175;IC=31;DC=11;XC=5;AC=1;AF=0.41	GT	0/1
Hsc_scaff004	1949593	.	T	C	306	PASS	DP=58;TD=101;BQ=19;MQ=53;QD=5;BC=0,7,1,48;QP=0,16,1,82;PC=171;IC=0;DC=2;XC=0;AC=0;AF=0	GT:PS	1|0:803403
Hsc_scaff004	1949593	.	TTCCCC	T	.	PASS	DP=56;TD=99;BQ=21;MQ=54;QD=6;BC=0,10,2,33;QP=0,31,4,65;PC=171;IC=3;DC=11;XC=10;AC=1;AF=0.2	GT	0/1
Hsc_scaff004	1963880	.	A	T	1692	PASS	DP=88;TD=167;BQ=32;MQ=35;QD=19;BC=37,0,0,51;QP=40,0,0,60;PC=207;IC=0;DC=0;XC=12;AC=1;AF=0.6	GT:PS	1|0:803403
Hsc_scaff004	1963880	.	A	AT	135	PASS	DP=89;TD=162;BQ=33;MQ=34;QD=1;BC=0,0,18,71;QP=0,0,24,76;PC=210;IC=37;DC=0;XC=3;AC=1;AF=0.42	GT	0/1
Hsc_scaff004	1976975	.	A	C	118	PASS	DP=50;TD=182;BQ=22;MQ=31;QD=2;BC=31,5,0,6;QP=67,17,0,16;PC=150;IC=0;DC=8;XC=3;AC=1;AF=0.2	GT:PS	0|1:803403
Hsc_scaff004	1976975	.	ATTCT	A	.	PASS	DP=42;TD=179;BQ=22;MQ=29;QD=3;BC=1,4,0,32;QP=2,19,0,79;PC=150;IC=0;DC=5;XC=1;AC=1;AF=0.21	GT	0/1
Hsc_scaff004	1985979	.	T	A	1329	PASS	DP=58;TD=102;BQ=38;MQ=60;QD=22;BC=6,0,0,52;QP=10,0,0,90;PC=180;IC=5;DC=0;XC=1;AC=0;AF=0	GT	0/1
Hsc_scaff004	1985979	.	T	TA	742	PASS	DP=59;TD=103;BQ=40;MQ=60;QD=12;BC=49,0,0,10;QP=83,0,0,17;PC=180;IC=35;DC=0;XC=2;AC=1;AF=0.59	GT	0/1
Hsc_scaff004	2027648	.	G	C	383	PASS	DP=38;TD=64;BQ=39;MQ=50;QD=12;BC=0,5,26,0;QP=0,15,85,0;PC=169;IC=0;DC=7;XC=12;AC=0;AF=0	GT:PS	1|0:803403
Hsc_scaff004	2027648	.	GTC	G	.	PASS	DP=34;TD=60;BQ=40;MQ=50;QD=24;BC=0,11,0,16;QP=0,44,0,56;PC=169;IC=0;DC=7;XC=0;AC=1;AF=0.22	GT	0/1
Hsc_scaff004	2309559	.	A	T	930	PASS	DP=100;TD=121;BQ=39;MQ=60;QD=9;BC=69,0,1,30;QP=69,0,0,31;PC=185;IC=0;DC=0;XC=0;AC=1;AF=0.31	GT:PS	0|1:803403
Hsc_scaff004	2309559	.	A	AT	940	PASS	DP=100;TD=121;BQ=39;MQ=60;QD=9;BC=30,70,0,0;QP=31,69,0,0;PC=185;IC=33;DC=0;XC=13;AC=1;AF=0.33	GT	0/1
Hsc_scaff004	2343536	.	G	A	1457	PASS	DP=82;TD=94;BQ=33;MQ=50;QD=17;BC=11,0,70,0;QP=11,0,89,0;PC=161;IC=0;DC=1;XC=0;AC=0;AF=0	GT:PS	1|0:803403
Hsc_scaff004	2343536	.	G	GGGGA	813	PASS	DP=78;TD=94;BQ=27;MQ=50;QD=10;BC=63,1,14,0;QP=85,0,15,0;PC=161;IC=16;DC=0;XC=5;AC=1;AF=0.23	GT	0/1
Hsc_scaff004	2401178	.	A	C	474	PASS	DP=65;TD=85;BQ=23;MQ=49;QD=8;BC=47,9,1,1;QP=84,12,1,3;PC=149;IC=1;DC=7;XC=9;AC=0;AF=0	GT:PS	0|1:803403
Hsc_scaff004	2401178	.	A	ATT	1257	PASS	DP=68;TD=83;BQ=26;MQ=48;QD=20;BC=0,41,1,19;QP=0,53,1,46;PC=149;IC=17;DC=7;XC=4;AC=1;AF=0.28	GT	0/1
Hsc_scaff004	2715633	.	G	T	2238	PASS	DP=146;TD=161;BQ=35;MQ=58;QD=15;BC=1,1,125,18;QP=0,0,86,14;PC=312;IC=0;DC=1;XC=1;AC=0;AF=0	GT:PS	0|1:2696265
Hsc_scaff004	2715633	.	GAA	G	.	PASS	DP=163;TD=177;BQ=36;MQ=58;QD=3;BC=72,0,30,0;QP=72,0,28,0;PC=312;IC=32;DC=61;XC=0;AC=1;AF=0.38	GT	0/1
Hsc_scaff004	2762781	.	G	T	1096	PASS	DP=58;TD=223;BQ=39;MQ=35;QD=18;BC=0,0,35,23;QP=0,0,63,37;PC=119;IC=0;DC=0;XC=2;AC=1;AF=0.37	GT:PS	0|1:2696265
Hsc_scaff004	2762781	.	G	GC	407	PASS	DP=57;TD=223;BQ=37;MQ=35;QD=7;BC=10,0,47,0;QP=20,0,80,0;PC=119;IC=10;DC=0;XC=1;AC=1;AF=0.23	GT	0/1
Hsc_scaff004	2807300	.	T	C	2862	PASS	DP=86;TD=93;BQ=39;MQ=58;QD=33;BC=0,48,0,38;QP=0,54,0,46;PC=156;IC=0;DC=0;XC=1;AC=1;AF=0.54	GT:PS	0|1:2797950
Hsc_scaff004	2823261	.	G	A	1634	PASS	DP=89;TD=110;BQ=38;MQ=52;QD=18;BC=16,0,73,0;QP=13,0,87,0;PC=181;IC=0;DC=0;XC=0;AC=0;AF=0	GT:PS	1|0:2797950
Hsc_scaff004	2823261	.	G	GA	1184	PASS	DP=91;TD=113;BQ=39;MQ=51;QD=13;BC=27,0,63,1;QP=33,0,66,0;PC=180;IC=27;DC=0;XC=4;AC=1;AF=0.33	GT	0/1
Hsc_scaff004	2827189	.	T	G	728	PASS	DP=61;TD=87;BQ=38;MQ=52;QD=11;BC=0,0,10,51;QP=0,0,17,83;PC=154;IC=0;DC=0;XC=5;AC=0;AF=0	GT:PS	1|0:2797950
Hsc_scaff004	2827189	.	T	TTTGTA	1826	PASS	DP=59;TD=88;BQ=37;MQ=53;QD=30;BC=19,0,30,10;QP=33,0,49,18;PC=150;IC=27;DC=0;XC=9;AC=1;AF=0.48	GT	0/1
Hsc_scaff004	2827720	.	T	G	1396	PASS	DP=68;TD=141;BQ=39;MQ=60;QD=20;BC=8,0,19,41;QP=12,0,29,59;PC=164;IC=0;DC=0;XC=7;AC=1;AF=0.33	GT:PS	0|1:2797950
Hsc_scaff004	2827720	.	T	TTTG	2018	PASS	DP=68;TD=141;BQ=40;MQ=60;QD=31;BC=16,31,18,0;QP=25,47,28,0;PC=164;IC=22;DC=3;XC=3;AC=1;AF=0.34	GT	0/1
Hsc_scaff004	2855316	.	A	T	1016	PASS	DP=67;TD=123;BQ=39;MQ=56;QD=15;BC=57,0,0,10;QP=85,0,0,15;PC=154;IC=0;DC=0;XC=0;AC=0;AF=0	GT:PS	0|1:2797950
Hsc_scaff004	2855316	.	A	ATT	2483	PASS	DP=67;TD=123;BQ=39;MQ=56;QD=37;BC=0,32,0,35;QP=0,49,0,51;PC=155;IC=14;DC=0;XC=11;AC=1;AF=0.22	GT	0/1
Hsc_scaff004	2857514	.	C	A	669	PASS	DP=72;TD=92;BQ=39;MQ=56;QD=9;BC=20,47,0,4;QP=28,68,0,4;PC=168;IC=1;DC=1;XC=6;AC=1;AF=0.29	GT:PS	1|0:2797950
Hsc_scaff004	2857514	.	C	CT	688	PASS	DP=76;TD=90;BQ=38;MQ=55;QD=9;BC=14,0,0,62;QP=19,0,0,81;PC=171;IC=35;DC=0;XC=0;AC=1;AF=0.5	GT	0/1
Hsc_scaff004	2864217	.	C	T	1714	PASS	DP=69;TD=119;BQ=39;MQ=53;QD=24;BC=0,32,1,36;QP=0,40,1,59;PC=164;IC=0;DC=0;XC=3;AC=1;AF=0.6	GT:PS	0|1:2797950
Hsc_scaff004	2864217	.	CT	C	.	PASS	DP=72;TD=119;BQ=43;MQ=53;QD=8;BC=10,0,0,39;QP=18,0,0,82;PC=164;IC=0;DC=23;XC=1;AC=1;AF=0.32	GT	0/1
Hsc_scaff004	2864443	.	T	A	236	PASS	DP=55;TD=127;BQ=40;MQ=42;QD=4;BC=10,0,0,45;QP=22,0,0,78;PC=132;IC=0;DC=0;XC=2;AC=0;AF=0	GT:PS	0|1:2797950
Hsc_scaff004	2864443	.	TC	T	.	PASS	DP=54;TD=123;BQ=49;MQ=42;QD=3;BC=10,4,0,0;QP=67,33,0,0;PC=132;IC=0;DC=40;XC=3;AC=2;AF=0.74	GT	1/1
Hsc_scaff004	2865788	.	A	T	1576	PASS	DP=119;TD=152;BQ=40;MQ=55;QD=13;BC=101,0,0,18;QP=83,0,0,17;PC=209;IC=0;DC=0;XC=4;AC=0;AF=0	GT	0/1
Hsc_scaff004	2865788	.	A	AATT	1413	PASS	DP=121;TD=150;BQ=40;MQ=55;QD=11;BC=37,0,0,84;QP=32,0,0,68;PC=211;IC=57;DC=0;XC=7;AC=1;AF=0.51	GT	0/1
Hsc_scaff004	2867525	.	T	G	1744	PASS	DP=89;TD=104;BQ=38;MQ=50;QD=19;BC=0,0,20,69;QP=0,0,12,88;PC=173;IC=20;DC=0;XC=0;AC=0;AF=0	GT:PS	1|0:2797950
Hsc_scaff004	2867525	.	T	TG	2942	PASS	DP=89;TD=106;BQ=38;MQ=50;QD=33;BC=0,50,0,39;QP=0,47,0,53;PC=171;IC=30;DC=0;XC=5;AC=1;AF=0.36	GT	0/1
Hsc_scaff004	2873061	.	G	A	567	PASS	DP=85;TD=118;BQ=40;MQ=59;QD=6;BC=18,0,67,0;QP=21,0,79,0;PC=173;IC=2;DC=0;XC=1;AC=0;AF=0	GT:PS	0|1:2797950
Hsc_scaff004	2873061	.	GAGA	G	.	PASS	DP=85;TD=116;BQ=39;MQ=59;QD=4;BC=43,0,0,18;QP=71,0,0,29;PC=173;IC=0;DC=24;XC=6;AC=1;AF=0.28	GT	0/1
Hsc_scaff004	2875632	.	T	G	370	PASS	DP=85;TD=129;BQ=38;MQ=47;QD=4;BC=0,0,19,65;QP=0,0,28,72;PC=180;IC=0;DC=1;XC=5;AC=1;AF=0.28	GT:PS	1|0:2797950
Hsc_scaff004	2875632	.	T	TG	630	PASS	DP=84;TD=126;BQ=38;MQ=47;QD=7;BC=0,19,0,65;QP=0,30,0,70;PC=186;IC=28;DC=0;XC=3;AC=1;AF=0.42	GT	0/1
Hsc_scaff004	2885069	.	G	A	1046	PASS	DP=132;TD=136;BQ=40;MQ=60;QD=7;BC=39,0,93,0;QP=30,0,70,0;PC=214;IC=0;DC=0;XC=2;AC=1;AF=0.3	GT:PS	0|1:2797950
Hsc_scaff004	2885069	.	G	GTA	843	PASS	DP=130;TD=132;BQ=39;MQ=60;QD=6;BC=104,0,26,0;QP=79,0,21,0;PC=215;IC=34;DC=0;XC=0;AC=1;AF=0.26	GT	0/1
Hsc_scaff004	2888248	.	G	A	2773	PASS	DP=75;TD=114;BQ=38;MQ=59;QD=36;BC=38,0,37,0;QP=49,0,51,0;PC=145;IC=0;DC=0;XC=0;AC=1;AF=0.49	GT:PS	1|0:2797950
Hsc_scaff004	2888248	.	GAT	G	.	PASS	DP=75;TD=114;BQ=38;MQ=59;QD=7;BC=38,0,2,15;QP=67,0,4,29;PC=145;IC=15;DC=20;XC=3;AC=1;AF=0.27	GT	0/1
Hsc_scaff004	2896605	.	A	C	1261	PASS	DP=85;TD=95;BQ=39;MQ=57;QD=14;BC=71,14,0,0;QP=85,15,0,0;PC=166;IC=0;DC=0;XC=0;AC=0;AF=0	GT:PS	1|0:2797950
Hsc_scaff004	2896605	.	AGGCGGT	A	.	PASS	DP=85;TD=93;BQ=40;MQ=57;QD=8;BC=14,0,52,0;QP=18,0,82,0;PC=165;IC=0;DC=19;XC=0;AC=1;AF=0.22	GT	0/1
Hsc_scaff004	2897680	.	C	G	1787	PASS	DP=115;TD=148;BQ=38;MQ=39;QD=15;BC=2,97,15,1;QP=1,85,14,0;PC=227;IC=0;DC=0;XC=2;AC=0;AF=0	GT:PS	1|0:2797950
Hsc_scaff004	2897680	.	C	CG	2138	PASS	DP=106;TD=147;BQ=39;MQ=39;QD=20;BC=2,0,13,91;QP=0,0,12,88;PC=220;IC=61;DC=0;XC=12;AC=1;AF=0.58	GT	0/1
Hsc_scaff004	2903219	.	A	T	766	PASS	DP=35;TD=80;BQ=38;MQ=57;QD=21;BC=29,1,0,5;QP=89,1,0,10;PC=104;IC=0;DC=0;XC=39;AC=0;AF=0	GT:PS	1|0:2797950
Hsc_scaff004	2903219	.	A	AT	694	PASS	DP=35;TD=81;BQ=39;MQ=57;QD=19;BC=14,0,0,21;QP=38,0,0,62;PC=104;IC=20;DC=0;XC=1;AC=1;AF=0.6	GT	0/1
Hsc_scaff004	2903827	.	C	T	2234	PASS	DP=100;TD=119;BQ=40;MQ=57;QD=22;BC=6,87,0,7;QP=6,87,0,7;PC=179;IC=7;DC=0;XC=7;AC=0;AF=0	GT:PS	1|0:2797950
Hsc_scaff004	2903827	.	C	CG	509	PASS	DP=99;TD=119;BQ=39;MQ=58;QD=5;BC=27,0,0,72;QP=28,0,0,72;PC=179;IC=65;DC=0;XC=10;AC=1;AF=0.66	GT	0/1
Hsc_scaff004	2910456	.	A	T	966	PASS	DP=84;TD=93;BQ=37;MQ=57;QD=11;BC=70,0,0,14;QP=83,0,0,17;PC=169;IC=0;DC=0;XC=0;AC=0;AF=0	GT:PS	0|1:2797950
Hsc_scaff004	2910456	.	AATTTTTT	A	.	PASS	DP=74;TD=95;BQ=38;MQ=58;QD=10;BC=14,0,0,18;QP=41,0,0,59;PC=162;IC=0;DC=42;XC=14;AC=2;AF=0.59	GT	1/1
Hsc_scaff004	2940712	.	T	G	73	PASS	DP=50;TD=98;BQ=41;MQ=60;QD=1;BC=0,0,12,38;QP=0,0,24,76;PC=141;IC=0;DC=0;XC=2;AC=0;AF=0	GT:PS	1|0:2797950
Hsc_scaff004	2940712	.	T	TG	262	PASS	DP=50;TD=101;BQ=41;MQ=60;QD=5;BC=14,0,0,36;QP=28,0,0,72;PC=139;IC=24;DC=0;XC=4;AC=1;AF=0.48	GT	0/1
Hsc_scaff004	2943520	.	A	T	1090	PASS	DP=93;TD=100;BQ=38;MQ=55;QD=13;BC=71,0,0,11;QP=85,0,0,15;PC=178;IC=5;DC=11;XC=0;AC=0;AF=0	GT:PS	1|0:2797950
Hsc_scaff004	2943520	.	AT	A	.	PASS	DP=82;TD=92;BQ=39;MQ=56;QD=14;BC=9,0,0,50;QP=12,0,0,88;PC=177;IC=0;DC=23;XC=3;AC=1;AF=0.29	GT	0/1
Hsc_scaff004	2944073	.	A	T	779	PASS	DP=66;TD=100;BQ=39;MQ=56;QD=14;BC=34,0,0,19;QP=63,0,0,37;PC=153;IC=0;DC=13;XC=2;AC=1;AF=0.37	GT:PS	1|0:2797950
Hsc_scaff004	2944073	.	ATTTTTTT	A	.	PASS	DP=52;TD=88;BQ=37;MQ=54;QD=7;BC=6,0,0,32;QP=18,0,0,82;PC=151;IC=0;DC=14;XC=4;AC=1;AF=0.3	GT	0/1
Hsc_scaff004	2947038	.	C	G	2307	PASS	DP=84;TD=98;BQ=37;MQ=55;QD=27;BC=1,50,33,0;QP=0,56,43,0;PC=193;IC=0;DC=0;XC=3;AC=1;AF=0.44	GT:PS	0|1:2797950
Hsc_scaff004	2947038	.	CG	C	.	PASS	DP=85;TD=96;BQ=37;MQ=55;QD=4;BC=0,18,38,0;QP=0,30,70,0;PC=193;IC=1;DC=29;XC=0;AC=1;AF=0.34	GT	0/1
Hsc_scaff004	2967775	.	A	C	675	PASS	DP=97;TD=106;BQ=39;MQ=53;QD=6;BC=74,23,0,0;QP=79,21,0,0;PC=195;IC=0;DC=0;XC=1;AC=0;AF=0	GT:PS	0|1:2797950
Hsc_scaff004	2967775	.	AT	A	.	PASS	DP=95;TD=104;BQ=37;MQ=52;QD=12;BC=23,0,0,29;QP=41,0,0,59;PC=197;IC=0;DC=43;XC=1;AC=1;AF=0.49	GT	0/1
Hsc_scaff004	2967817	.	G	T	815	PASS	DP=67;TD=98;BQ=39;MQ=57;QD=12;BC=0,0,46,21;QP=0,0,67,33;PC=183;IC=0;DC=0;XC=0;AC=1;AF=0.33	GT:PS	0|1:2797950
Hsc_scaff004	2967817	.	GA	G	.	PASS	DP=67;TD=97;BQ=41;MQ=57;QD=4;BC=9,0,21,0;QP=31,0,69,0;PC=183;IC=9;DC=37;XC=3;AC=1;AF=0.55	GT	0/1
Hsc_scaff004	2969624	.	C	G	85	PASS	DP=49;TD=65;BQ=34;MQ=53;QD=1;BC=0,37,12,0;QP=0,76,24,0;PC=145;IC=0;DC=0;XC=6;AC=0;AF=0	GT:PS	0|1:2797950
Hsc_scaff004	2969624	.	CAGAGAGAG	C	.	PASS	DP=54;TD=65;BQ=35;MQ=51;QD=15;BC=41,0,4,0;QP=89,0,11,0;PC=146;IC=0;DC=9;XC=0;AC=1;AF=0.2	GT	0/1
Hsc_scaff004	2998499	.	A	T	3	PASS	DP=134;TD=166;BQ=39;MQ=57;QD=0;BC=102,0,0,32;QP=75,0,0,25;PC=258;IC=0;DC=0;XC=2;AC=1;AF=0.25	GT:PS	0|1:2797950
Hsc_scaff004	2998499	.	AT	A	.	PASS	DP=135;TD=165;BQ=37;MQ=57;QD=6;BC=19,0,0,78;QP=19,0,0,81;PC=258;IC=15;DC=38;XC=2;AC=1;AF=0.29	GT	0/1
Hsc_scaff004	3006273	.	T	G	1952	PASS	DP=93;TD=109;BQ=37;MQ=57;QD=20;BC=0,0,10,83;QP=0,0,11,89;PC=197;IC=1;DC=0;XC=2;AC=0;AF=0	GT:PS	1|0:2797950
Hsc_scaff004	3006273	.	T	TCG	236	PASS	DP=93;TD=107;BQ=38;MQ=57;QD=2;BC=68,0,25,0;QP=73,0,27,0;PC=197;IC=24;DC=0;XC=3;AC=1;AF=0.26	GT	0/1
Hsc_scaff004	3008107	.	G	T	160	PASS	DP=98;TD=126;BQ=39;MQ=59;QD=1;BC=0,0,74,24;QP=0,0,74,26;PC=185;IC=7;DC=0;XC=4;AC=1;AF=0.26	GT	0/1
Hsc_scaff004	3008107	.	G	GT	271	PASS	DP=97;TD=122;BQ=38;MQ=59;QD=2;BC=0,0,24,73;QP=0,0,27,73;PC=187;IC=65;DC=0;XC=0;AC=2;AF=0.67	GT	1/1
Hsc_scaff004	3065353	.	C	A	1208	PASS	DP=82;TD=124;BQ=39;MQ=41;QD=14;BC=14,63,0,5;QP=11,83,0,7;PC=164;IC=0;DC=0;XC=1;AC=0;AF=0	GT:PS	1|0:2797950
Hsc_scaff004	3065353	.	C	CT	1724	PASS	DP=80;TD=125;BQ=39;MQ=41;QD=21;BC=0,1,65,14;QP=0,1,88,11;PC=160;IC=29;DC=0;XC=4;AC=1;AF=0.36	GT	0/1
Hsc_scaff004	3073772	.	A	T	401	PASS	DP=41;TD=70;BQ=38;MQ=47;QD=9;BC=35,0,0,6;QP=81,0,0,19;PC=131;IC=0;DC=0;XC=0;AC=0;AF=0	GT:PS	0|1:2797950
Hsc_scaff004	3073772	.	A	AT	1391	PASS	DP=41;TD=70;BQ=38;MQ=47;QD=33;BC=20,0,0,21;QP=52,0,0,48;PC=130;IC=7;DC=0;XC=0;AC=1;AF=0.22	GT	0/1
Hsc_scaff004	3083936	.	T	G	1514	PASS	DP=92;TD=106;BQ=38;MQ=58;QD=16;BC=0,0,12,80;QP=0,0,14,86;PC=178;IC=0;DC=0;XC=0;AC=0;AF=0	GT:PS	0|1:2797950
Hsc_scaff004	3083936	.	TA	T	.	PASS	DP=92;TD=100;BQ=39;MQ=58;QD=8;BC=52,1,0,11;QP=82,0,0,17;PC=178;IC=0;DC=28;XC=2;AC=1;AF=0.3	GT	0/1
Hsc_scaff004	3090225	.	G	A	961	PASS	DP=64;TD=76;BQ=39;MQ=59;QD=15;BC=10,0,54,0;QP=15,0,85,0;PC=157;IC=0;DC=0;XC=0;AC=0;AF=0	GT:PS	0|1:2797950
Hsc_scaff004	3090225	.	GAAGGA	G	.	PASS	DP=65;TD=78;BQ=37;MQ=59;QD=7;BC=42,0,10,0;QP=81,0,19,0;PC=155;IC=0;DC=13;XC=1;AC=1;AF=0.2	GT	0/1
Hsc_scaff004	3094650	.	C	T	1216	PASS	DP=95;TD=133;BQ=38;MQ=59;QD=12;BC=0,80,0,15;QP=0,83,0,17;PC=184;IC=11;DC=0;XC=4;AC=0;AF=0	GT:PS	0|1:2797950
Hsc_scaff004	3094650	.	CATCA	C	.	PASS	DP=95;TD=133;BQ=37;MQ=59;QD=1;BC=51,0,0,15;QP=76,0,0,24;PC=184;IC=0;DC=29;XC=1;AC=1;AF=0.31	GT	0/1
Hsc_scaff004	3095086	.	A	G	936	PASS	DP=54;TD=63;BQ=38;MQ=57;QD=18;BC=32,0,20,0;QP=63,0,37,0;PC=168;IC=4;DC=2;XC=2;AC=1;AF=0.37	GT:PS	0|1:2797950
Hsc_scaff004	3095086	.	AGG	A	.	PASS	DP=52;TD=59;BQ=34;MQ=56;QD=0;BC=9,0,27,0;QP=25,0,75,0;PC=169;IC=3;DC=16;XC=1;AC=1;AF=0.33	GT	0/1
Hsc_scaff004	3098340	.	T	G	170	PASS	DP=89;TD=103;BQ=33;MQ=55;QD=1;BC=12,0,16,61;QP=15,0,15,70;PC=169;IC=11;DC=0;XC=12;AC=1;AF=0.18	GT:PS	0|1:2797950
Hsc_scaff004	3098340	.	TGG	T	.	PASS	DP=95;TD=98;BQ=35;MQ=55;QD=10;BC=10,0,60,0;QP=15,0,85,0;PC=169;IC=1;DC=25;XC=0;AC=1;AF=0.29	GT	0/1
Hsc_scaff004	3098852	.	G	T	974	PASS	DP=66;TD=85;BQ=31;MQ=57;QD=14;BC=0,0,59,7;QP=0,0,87,13;PC=144;IC=0;DC=0;XC=0;AC=0;AF=0	GT:PS	0|1:2797950
Hsc_scaff004	3098852	.	GC	G	.	PASS	DP=66;TD=85;BQ=36;MQ=57;QD=6;BC=0,39,7,0;QP=0,82,18,0;PC=144;IC=0;DC=20;XC=1;AC=1;AF=0.31	GT	0/1
Hsc_scaff004	3099931	.	C	A	623	PASS	DP=78;TD=121;BQ=36;MQ=56;QD=8;BC=14,61,0,1;QP=19,81,0,0;PC=151;IC=0;DC=2;XC=5;AC=0;AF=0	GT:PS	0|1:2797950
Hsc_scaff004	3099931	.	CT	C	.	PASS	DP=81;TD=117;BQ=34;MQ=56;QD=6;BC=1,1,2,22;QP=5,3,3,89;PC=152;IC=0;DC=55;XC=2;AC=2;AF=0.69	GT	1/1
Hsc_scaff004	3110545	.	A	C	503	PASS	DP=90;TD=102;BQ=39;MQ=58;QD=6;BC=57,23,0,1;QP=70,29,0,1;PC=185;IC=14;DC=9;XC=4;AC=1;AF=0.29	GT:PS	0|1:2797950
Hsc_scaff004	3110545	.	AAT	A	.	PASS	DP=89;TD=100;BQ=39;MQ=58;QD=14;BC=32,0,0,23;QP=60,0,0,40;PC=185;IC=0;DC=34;XC=0;AC=1;AF=0.39	GT	0/1
Hsc_scaff004	3123187	.	G	T	540	PASS	DP=30;TD=76;BQ=40;MQ=33;QD=18;BC=0,0,26,4;QP=0,0,86,14;PC=101;IC=0;DC=0;XC=5;AC=0;AF=0	GT:PS	1|0:2797950
Hsc_scaff004	3123187	.	G	GT	481	PASS	DP=33;TD=75;BQ=42;MQ=34;QD=17;BC=0,4,0,24;QP=0,13,0,87;PC=107;IC=14;DC=5;XC=1;AC=1;AF=0.5	GT	0/1
Hsc_scaff004	3123412	.	T	A	241	PASS	DP=67;TD=101;BQ=39;MQ=59;QD=3;BC=18,0,0,49;QP=27,0,0,73;PC=145;IC=0;DC=0;XC=3;AC=1;AF=0.27	GT:PS	0|1:2797950
Hsc_scaff004	3123412	.	T	TA	879	PASS	DP=68;TD=99;BQ=39;MQ=58;QD=12;BC=56,0,0,12;QP=83,0,0,17;PC=145;IC=25;DC=0;XC=0;AC=1;AF=0.37	GT	0/1
Hsc_scaff004	3489334	.	A	T	446	PASS	DP=84;TD=141;BQ=36;MQ=42;QD=5;BC=64,0,1,18;QP=71,0,0,29;PC=122;IC=0;DC=1;XC=1;AC=1;AF=0.29	GT:PS	1|0:3488509
Hsc_scaff004	3489334	.	AAT	A	.	PASS	DP=85;TD=115;BQ=40;MQ=42;QD=19;BC=34,1,19,0;QP=56,1,43,0;PC=120;IC=0;DC=31;XC=1;AC=1;AF=0.36	GT	0/1
Hsc_scaff004	3601974	.	A	T	971	PASS	DP=54;TD=64;BQ=40;MQ=54;QD=17;BC=43,0,0,11;QP=86,0,0,14;PC=94;IC=0;DC=0;XC=0;AC=0;AF=0	GT:PS	0|1:3591614
Hsc_scaff004	3601974	.	A	AT	1122	PASS	DP=54;TD=64;BQ=39;MQ=54;QD=20;BC=35,0,0,19;QP=62,0,0,38;PC=94;IC=17;DC=0;XC=0;AC=1;AF=0.35	GT	0/1
Hsc_scaff004	3626862	.	C	T	1995	PASS	DP=152;TD=172;BQ=39;MQ=47;QD=13;BC=0,99,0,53;QP=0,67,0,33;PC=197;IC=0;DC=0;XC=3;AC=1;AF=0.33	GT	0/1
Hsc_scaff004	3626862	.	CT	C	.	PASS	DP=153;TD=167;BQ=38;MQ=47;QD=25;BC=0,54,0,54;QP=0,51,0,49;PC=198;IC=34;DC=45;XC=5;AC=1;AF=0.33	GT	0/1
Hsc_scaff004	3895034	.	A	T	11038	PASS	DP=643;TD=875;BQ=39;MQ=19;QD=17;BC=464,1,0,178;QP=86,0,0,14;PC=756;IC=1;DC=0;XC=12;AC=0;AF=0	GT:PS	1|0:3873982
Hsc_scaff004	3895034	.	A	AT	13501	PASS	DP=627;TD=881;BQ=40;MQ=19;QD=21;BC=370,0,1,256;QP=61,0,0,39;PC=717;IC=211;DC=0;XC=37;AC=1;AF=0.43	GT	0/1
Hsc_scaff004	3998489	.	T	A	1503	PASS	DP=68;TD=71;BQ=40;MQ=59;QD=22;BC=26,0,0,42;QP=39,0,0,61;PC=87;IC=0;DC=0;XC=0;AC=1;AF=0.39	GT:PS	0|1:3873982
Hsc_scaff004	3998489	.	T	TA	438	PASS	DP=69;TD=72;BQ=39;MQ=59;QD=6;BC=49,0,0,20;QP=71,0,0,29;PC=86;IC=22;DC=0;XC=1;AC=1;AF=0.32	GT	0/1
Hsc_scaff005	19398	.	T	C	4076	PASS	DP=184;TD=199;BQ=38;MQ=57;QD=22;BC=0,15,7,162;QP=0,7,4,89;PC=215;IC=0;DC=0;XC=0;AC=0;AF=0	GT:PS	0|1:14070
Hsc_scaff005	19398	.	T	TCTCTCTCTCTCC	2158	PASS	DP=175;TD=207;BQ=38;MQ=58;QD=12;BC=0,33,0,142;QP=0,17,0,83;PC=210;IC=35;DC=0;XC=19;AC=1;AF=0.21	GT	0/1
Hsc_scaff005	163570	.	T	G	1833	PASS	DP=86;TD=138;BQ=39;MQ=58;QD=21;BC=0,0,10,76;QP=0,0,11,89;PC=122;IC=0;DC=0;XC=1;AC=0;AF=0	GT:PS	0|1:148921
Hsc_scaff005	163570	.	T	TG	1219	PASS	DP=86;TD=138;BQ=40;MQ=58;QD=14;BC=30,0,0,56;QP=34,0,0,66;PC=122;IC=20;DC=0;XC=9;AC=1;AF=0.23	GT	0/1
Hsc_scaff005	168425	.	G	T	571	PASS	DP=52;TD=95;BQ=39;MQ=55;QD=10;BC=0,0,44,8;QP=0,0,82,18;PC=99;IC=0;DC=0;XC=2;AC=0;AF=0	GT:PS	1|0:148921
Hsc_scaff005	168425	.	GA	G	.	PASS	DP=51;TD=95;BQ=36;MQ=55;QD=9;BC=17,0,8,0;QP=61,0,39,0;PC=99;IC=0;DC=26;XC=1;AC=1;AF=0.55	GT	0/1
Hsc_scaff005	200362	.	A	C	222	PASS	DP=56;TD=99;BQ=22;MQ=49;QD=5;BC=27,11,4,0;QP=65,28,7,0;PC=136;IC=4;DC=14;XC=2;AC=1;AF=0.3	GT:PS	1|0:148921
Hsc_scaff005	200362	.	ACC	A	.	PASS	DP=58;TD=100;BQ=27;MQ=49;QD=14;BC=1,33,12,0;QP=1,58,42,0;PC=136;IC=0;DC=12;XC=1;AC=1;AF=0.24	GT	0/1
Hsc_scaff005	205298	.	C	G	750	PASS	DP=74;TD=86;BQ=39;MQ=60;QD=11;BC=0,43,22,0;QP=0,67,33,0;PC=119;IC=0;DC=9;XC=0;AC=1;AF=0.33	GT	0/1
Hsc_scaff005	205298	.	CA	C	.	PASS	DP=75;TD=87;BQ=40;MQ=60;QD=3;BC=34,0,9,0;QP=79,0,21,0;PC=120;IC=7;DC=32;XC=1;AC=1;AF=0.43	GT	0/1
Hsc_scaff005	212984	.	A	C	1681	PASS	DP=89;TD=104;BQ=39;MQ=60;QD=18;BC=78,11,0,0;QP=87,13,0,0;PC=123;IC=0;DC=0;XC=0;AC=0;AF=0	GT:PS	1|0:148921
Hsc_scaff005	212984	.	AT	A	.	PASS	DP=90;TD=100;BQ=39;MQ=60;QD=11;BC=22,0,0,43;QP=35,0,0,65;PC=123;IC=0;DC=25;XC=2;AC=1;AF=0.28	GT	0/1
Hsc_scaff005	213904	.	G	T	208	PASS	DP=53;TD=87;BQ=39;MQ=60;QD=3;BC=0,0,41,12;QP=0,0,78,22;PC=121;IC=0;DC=0;XC=5;AC=0;AF=0	GT	0/1
Hsc_scaff005	213904	.	G	GAAT	1319	PASS	DP=69;TD=98;BQ=38;MQ=59;QD=19;BC=0,8,0,61;QP=0,12,0,88;PC=122;IC=16;DC=0;XC=4;AC=1;AF=0.23	GT	0/1
Hsc_scaff005	215824	.	A	G	1704	PASS	DP=94;TD=125;BQ=40;MQ=59;QD=18;BC=60,0,34,0;QP=64,0,36,0;PC=130;IC=0;DC=0;XC=0;AC=1;AF=0.36	GT:PS	1|0:148921
Hsc_scaff005	215824	.	A	AAT	2022	PASS	DP=84;TD=126;BQ=40;MQ=60;QD=24;BC=50,0,0,34;QP=60,0,0,40;PC=120;IC=50;DC=0;XC=27;AC=1;AF=0.6	GT	0/1
Hsc_scaff005	216307	.	G	A	459	PASS	DP=119;TD=136;BQ=39;MQ=60;QD=3;BC=27,0,92,0;QP=23,0,77,0;PC=155;IC=0;DC=0;XC=1;AC=0;AF=0	GT:PS	1|0:148921
Hsc_scaff005	216307	.	GA	G	.	PASS	DP=119;TD=134;BQ=40;MQ=60;QD=10;BC=50,0,27,0;QP=65,0,35,0;PC=155;IC=0;DC=42;XC=7;AC=1;AF=0.35	GT	0/1
Hsc_scaff005	265847	.	A	T	4000	PASS	DP=188;TD=280;BQ=39;MQ=51;QD=21;BC=169,0,0,19;QP=89,0,0,11;PC=252;IC=0;DC=0;XC=4;AC=0;AF=0	GT:PS	1|0:148921
Hsc_scaff005	265847	.	A	AC	6408	PASS	DP=187;TD=276;BQ=39;MQ=51;QD=34;BC=0,5,81,101;QP=0,2,45,53;PC=252;IC=84;DC=0;XC=30;AC=1;AF=0.45	GT	0/1
Hsc_scaff005	267916	.	T	G	3115	PASS	DP=139;TD=152;BQ=39;MQ=59;QD=22;BC=0,0,15,124;QP=0,0,11,89;PC=224;IC=0;DC=0;XC=0;AC=0;AF=0	GT	0/1
Hsc_scaff005	267916	.	T	TG	892	PASS	DP=180;TD=193;BQ=39;MQ=58;QD=4;BC=0,41,139,0;QP=0,22,78,0;PC=225;IC=118;DC=0;XC=2;AC=1;AF=0.66	GT	0/1
Hsc_scaff005	268765	.	A	T	859	PASS	DP=187;TD=246;BQ=40;MQ=59;QD=4;BC=145,0,0,42;QP=78,0,0,22;PC=227;IC=0;DC=0;XC=6;AC=0;AF=0	GT:PS	1|0:148921
Hsc_scaff005	268765	.	A	AT	6379	PASS	DP=187;TD=256;BQ=40;MQ=59;QD=36;BC=0,88,0,87;QP=0,51,0,49;PC=223;IC=46;DC=12;XC=14;AC=1;AF=0.26	GT	0/1
Hsc_scaff005	269067	.	T	A	4122	PASS	DP=154;TD=164;BQ=39;MQ=59;QD=26;BC=56,0,15,83;QP=35,0,10,55;PC=197;IC=0;DC=0;XC=2;AC=1;AF=0.38	GT:PS	1|0:148921
Hsc_scaff005	269067	.	T	TTTTTAA	3576	PASS	DP=156;TD=166;BQ=39;MQ=59;QD=22;BC=17,0,1,138;QP=10,0,0,90;PC=199;IC=39;DC=0;XC=4;AC=1;AF=0.25	GT	0/1
Hsc_scaff005	298692	.	G	C	1345	PASS	DP=79;TD=123;BQ=37;MQ=56;QD=17;BC=0,10,69,0;QP=0,13,87,0;PC=112;IC=0;DC=0;XC=4;AC=0;AF=0	GT:PS	1|0:148921
Hsc_scaff005	298692	.	G	GCT	1311	PASS	DP=79;TD=121;BQ=38;MQ=56;QD=16;BC=0,69,0,10;QP=0,86,0,14;PC=112;IC=41;DC=0;XC=3;AC=1;AF=0.55	GT	0/1
Hsc_scaff005	312581	.	C	A	1324	PASS	DP=71;TD=135;BQ=39;MQ=52;QD=18;BC=8,63,0,0;QP=13,87,0,0;PC=120;IC=0;DC=0;XC=6;AC=0;AF=0	GT:PS	0|1:148921
Hsc_scaff005	312581	.	C	CCAGCA	2270	PASS	DP=71;TD=135;BQ=40;MQ=52;QD=31;BC=29,0,42,0;QP=45,0,55,0;PC=122;IC=42;DC=0;XC=24;AC=1;AF=0.59	GT	0/1
Hsc_scaff005	324911	.	C	A	662	PASS	DP=63;TD=123;BQ=37;MQ=23;QD=10;BC=17,45,0,1;QP=17,82,0,1;PC=119;IC=0;DC=0;XC=3;AC=0;AF=0	GT:PS	0|1:148921
Hsc_scaff005	324911	.	C	CA	1039	PASS	DP=64;TD=120;BQ=39;MQ=22;QD=18;BC=44,11,1,0;QP=88,9,3,0;PC=121;IC=15;DC=8;XC=11;AC=1;AF=0.27	GT	0/1
Hsc_scaff005	360190	.	T	A	934	PASS	DP=86;TD=99;BQ=37;MQ=57;QD=10;BC=15,0,0,71;QP=18,0,0,82;PC=136;IC=0;DC=0;XC=0;AC=0;AF=0	GT:PS	0|1:148921
Hsc_scaff005	360190	.	T	TTA	1478	PASS	DP=89;TD=102;BQ=34;MQ=57;QD=16;BC=58,0,30,1;QP=63,0,37,0;PC=136;IC=21;DC=0;XC=7;AC=1;AF=0.24	GT	0/1
Hsc_scaff005	365561	.	T	A	1352	PASS	DP=100;TD=116;BQ=39;MQ=57;QD=13;BC=31,0,0,69;QP=34,0,0,66;PC=153;IC=0;DC=0;XC=2;AC=1;AF=0.34	GT:PS	0|1:148921
Hsc_scaff005	365561	.	T	TA	1104	PASS	DP=124;TD=140;BQ=39;MQ=57;QD=8;BC=100,24,0,0;QP=81,19,0,0;PC=153;IC=61;DC=0;XC=2;AC=1;AF=0.52	GT	0/1
Hsc_scaff005	447200	.	A	T	1152	PASS	DP=92;TD=101;BQ=39;MQ=60;QD=12;BC=77,0,0,15;QP=83,0,0,17;PC=183;IC=1;DC=0;XC=5;AC=0;AF=0	GT:PS	0|1:422619
Hsc_scaff005	447200	.	A	AATT	2017	PASS	DP=123;TD=131;BQ=40;MQ=60;QD=16;BC=18,0,0,105;QP=15,0,0,85;PC=183;IC=28;DC=0;XC=5;AC=1;AF=0.23	GT	0/1
Hsc_scaff005	465359	.	A	G	1656	PASS	DP=89;TD=123;BQ=38;MQ=48;QD=18;BC=65,0,24,0;QP=87,0,13,0;PC=147;IC=0;DC=0;XC=11;AC=0;AF=0	GT:PS	0|1:422619
Hsc_scaff005	465359	.	A	AAAT	669	PASS	DP=88;TD=124;BQ=40;MQ=48;QD=7;BC=0,63,2,23;QP=0,70,0,29;PC=147;IC=23;DC=0;XC=1;AC=1;AF=0.29	GT	0/1
Hsc_scaff005	481338	.	C	A	3308	PASS	DP=100;TD=115;BQ=39;MQ=59;QD=33;BC=45,55,0,0;QP=46,54,0,0;PC=183;IC=0;DC=0;XC=0;AC=1;AF=0.46	GT:PS	0|1:422619
Hsc_scaff005	481338	.	C	CA	3084	PASS	DP=100;TD=115;BQ=39;MQ=59;QD=30;BC=55,0,0,45;QP=55,0,0,45;PC=181;IC=26;DC=0;XC=5;AC=1;AF=0.26	GT	0/1
Hsc_scaff005	488043	.	A	T	937	PASS	DP=42;TD=92;BQ=40;MQ=56;QD=22;BC=37,0,0,5;QP=89,0,0,11;PC=117;IC=0;DC=0;XC=1;AC=0;AF=0	GT	0/1
Hsc_scaff005	488043	.	A	AT	1649	PASS	DP=42;TD=92;BQ=39;MQ=56;QD=39;BC=22,1,19,0;QP=50,1,50,0;PC=117;IC=18;DC=0;XC=0;AC=1;AF=0.43	GT	0/1
Hsc_scaff005	495432	.	A	G	1549	PASS	DP=82;TD=103;BQ=37;MQ=59;QD=18;BC=72,0,9,1;QP=88,0,12,0;PC=163;IC=1;DC=0;XC=0;AC=0;AF=0	GT:PS	0|1:422619
Hsc_scaff005	495432	.	AT	A	.	PASS	DP=89;TD=108;BQ=37;MQ=59;QD=5;BC=0,10,0,47;QP=0,19,0,81;PC=164;IC=18;DC=32;XC=1;AC=1;AF=0.36	GT	0/1
Hsc_scaff005	516134	.	T	G	4182	PASS	DP=126;TD=143;BQ=39;MQ=59;QD=33;BC=32,0,39,55;QP=25,0,30,45;PC=184;IC=50;DC=0;XC=1;AC=1;AF=0.4	GT:PS	1|0:422619
Hsc_scaff005	516134	.	TAA	T	.	PASS	DP=125;TD=143;BQ=39;MQ=59;QD=20;BC=36,0,0,40;QP=47,0,0,53;PC=184;IC=0;DC=49;XC=4;AC=1;AF=0.4	GT	0/1
Hsc_scaff005	539021	.	T	G	559	PASS	DP=70;TD=81;BQ=34;MQ=54;QD=9;BC=0,0,9,50;QP=0,0,17,83;PC=146;IC=0;DC=11;XC=2;AC=0;AF=0	GT:PS	0|1:422619
Hsc_scaff005	539021	.	TGGG	T	.	PASS	DP=60;TD=70;BQ=35;MQ=54;QD=6;BC=0,0,38,10;QP=0,0,81,19;PC=146;IC=1;DC=12;XC=0;AC=1;AF=0.21	GT	0/1
Hsc_scaff005	540366	.	C	A	2052	PASS	DP=124;TD=145;BQ=38;MQ=59;QD=16;BC=18,106,0,0;QP=14,86,0,0;PC=191;IC=0;DC=0;XC=1;AC=0;AF=0	GT:PS	1|0:422619
Hsc_scaff005	540366	.	C	CAA	2068	PASS	DP=118;TD=150;BQ=40;MQ=59;QD=17;BC=18,0,0,100;QP=14,0,0,86;PC=185;IC=65;DC=0;XC=11;AC=1;AF=0.55	GT	0/1
Hsc_scaff005	544543	.	G	A	2088	PASS	DP=67;TD=87;BQ=39;MQ=57;QD=32;BC=31,0,34,0;QP=46,0,54,0;PC=129;IC=8;DC=2;XC=7;AC=1;AF=0.46	GT	0/1
Hsc_scaff005	544543	.	G	GT	1103	PASS	DP=67;TD=84;BQ=39;MQ=57;QD=16;BC=25,0,0,42;QP=36,0,0,64;PC=132;IC=33;DC=0;XC=2;AC=1;AF=0.52	GT	0/1
Hsc_scaff005	563299	.	G	A	469	PASS	DP=111;TD=148;BQ=37;MQ=58;QD=4;BC=31,0,80,0;QP=28,0,72,0;PC=178;IC=0;DC=0;XC=0;AC=1;AF=0.28	GT:PS	1|0:422619
Hsc_scaff005	563299	.	G	GGACGCGTGAA	172	PASS	DP=104;TD=148;BQ=38;MQ=58;QD=1;BC=80,24,0,0;QP=76,24,0,0;PC=176;IC=24;DC=0;XC=19;AC=1;AF=0.23	GT	0/1
Hsc_scaff005	563691	.	A	T	1566	PASS	DP=104;TD=173;BQ=38;MQ=56;QD=15;BC=68,0,0,35;QP=65,0,0,35;PC=177;IC=2;DC=1;XC=2;AC=1;AF=0.35	GT:PS	1|0:422619
Hsc_scaff005	563691	.	AAAAT	A	.	PASS	DP=103;TD=172;BQ=36;MQ=56;QD=1;BC=57,0,0,20;QP=73,0,0,27;PC=177;IC=0;DC=26;XC=0;AC=1;AF=0.27	GT	0/1
Hsc_scaff005	581336	.	T	A	1246	PASS	DP=78;TD=86;BQ=39;MQ=56;QD=15;BC=25,0,0,53;QP=35,0,0,65;PC=161;IC=0;DC=0;XC=3;AC=1;AF=0.35	GT:PS	1|0:422619
Hsc_scaff005	581336	.	TA	T	.	PASS	DP=73;TD=82;BQ=41;MQ=56;QD=7;BC=40,0,0,8;QP=82,0,0,18;PC=159;IC=0;DC=25;XC=4;AC=1;AF=0.34	GT	0/1
Hsc_scaff005	585666	.	A	T	106	PASS	DP=74;TD=132;BQ=40;MQ=58;QD=1;BC=42,0,0,15;QP=73,0,0,27;PC=156;IC=1;DC=17;XC=0;AC=1;AF=0.27	GT:PS	1|0:422619
Hsc_scaff005	585666	.	A	AT	22	PASS	DP=57;TD=116;BQ=39;MQ=59;QD=0;BC=0,0,14,43;QP=0,0,25,75;PC=155;IC=40;DC=0;XC=1;AC=2;AF=0.71	GT	1/1
Hsc_scaff005	592336	.	T	A	1174	PASS	DP=126;TD=131;BQ=39;MQ=56;QD=9;BC=40,0,1,85;QP=31,0,0,69;PC=183;IC=0;DC=0;XC=2;AC=1;AF=0.31	GT:PS	1|0:422619
Hsc_scaff005	592336	.	T	TA	1279	PASS	DP=127;TD=130;BQ=39;MQ=56;QD=10;BC=89,0,38,0;QP=68,0,32,0;PC=185;IC=44;DC=0;XC=0;AC=1;AF=0.36	GT	0/1
Hsc_scaff005	633441	.	T	A	474	PASS	DP=112;TD=129;BQ=40;MQ=59;QD=4;BC=32,0,0,80;QP=28,0,0,72;PC=177;IC=0;DC=0;XC=0;AC=1;AF=0.28	GT:PS	0|1:422619
Hsc_scaff005	633441	.	TA	T	.	PASS	DP=101;TD=136;BQ=39;MQ=60;QD=4;BC=33,0,0,14;QP=69,0,0,31;PC=166;IC=0;DC=54;XC=19;AC=1;AF=0.53	GT	0/1
Hsc_scaff005	636165	.	A	T	433	PASS	DP=62;TD=104;BQ=39;MQ=60;QD=6;BC=50,0,0,12;QP=80,0,0,20;PC=110;IC=0;DC=0;XC=7;AC=0;AF=0	GT:PS	0|1:422619
Hsc_scaff005	636165	.	AATT	A	.	PASS	DP=63;TD=99;BQ=38;MQ=60;QD=9;BC=25,0,0,13;QP=65,0,0,35;PC=110;IC=0;DC=25;XC=0;AC=1;AF=0.4	GT	0/1
Hsc_scaff005	653653	.	G	A	297	PASS	DP=45;TD=77;BQ=34;MQ=58;QD=6;BC=8,0,37,0;QP=20,0,80,0;PC=109;IC=0;DC=0;XC=2;AC=0;AF=0	GT:PS	1|0:422619
Hsc_scaff005	653653	.	GAA	G	.	PASS	DP=45;TD=77;BQ=34;MQ=59;QD=12;BC=30,0,5,0;QP=87,0,13,0;PC=109;IC=1;DC=10;XC=2;AC=1;AF=0.23	GT	0/1
Hsc_scaff005	660872	.	T	A	234	PASS	DP=65;TD=105;BQ=39;MQ=58;QD=3;BC=15,2,0,48;QP=25,3,0,72;PC=137;IC=0;DC=0;XC=1;AC=1;AF=0.26	GT:PS	0|1:422619
Hsc_scaff005	660872	.	T	TA	584	PASS	DP=56;TD=106;BQ=39;MQ=60;QD=10;BC=17,0,0,39;QP=32,0,0,68;PC=132;IC=20;DC=0;XC=14;AC=1;AF=0.36	GT	0/1
Hsc_scaff005	693789	.	C	T	607	PASS	DP=76;TD=81;BQ=35;MQ=34;QD=7;BC=7,61,1,7;QP=7,79,1,13;PC=137;IC=5;DC=0;XC=2;AC=0;AF=0	GT:PS	0|1:422619
Hsc_scaff005	693789	.	C	CA	1632	PASS	DP=78;TD=82;BQ=38;MQ=34;QD=20;BC=70,0,8,0;QP=89,0,11,0;PC=137;IC=51;DC=0;XC=0;AC=1;AF=0.65	GT	0/1
Hsc_scaff005	793268	.	T	A	160	PASS	DP=105;TD=175;BQ=39;MQ=44;QD=1;BC=18,0,10,77;QP=18,0,11,71;PC=186;IC=0;DC=0;XC=3;AC=1;AF=0.2	GT:PS	0|1:788034
Hsc_scaff005	793268	.	T	TTG	699	PASS	DP=108;TD=173;BQ=39;MQ=44;QD=6;BC=59,0,0,46;QP=71,0,0,29;PC=186;IC=28;DC=3;XC=6;AC=1;AF=0.27	GT	0/1
Hsc_scaff005	876771	.	A	T	841	PASS	DP=90;TD=132;BQ=40;MQ=54;QD=9;BC=73,0,0,17;QP=81,0,0,19;PC=213;IC=0;DC=0;XC=6;AC=0;AF=0	GT:PS	1|0:854258
Hsc_scaff005	876771	.	A	AAAACT	3005	PASS	DP=90;TD=136;BQ=40;MQ=55;QD=33;BC=48,0,0,42;QP=54,0,0,46;PC=210;IC=20;DC=0;XC=5;AC=1;AF=0.22	GT	0/1
Hsc_scaff005	880002	.	C	G	1270	PASS	DP=95;TD=101;BQ=39;MQ=59;QD=13;BC=0,77,15,0;QP=0,84,16,0;PC=206;IC=0;DC=3;XC=3;AC=0;AF=0	GT:PS	1|0:854258
Hsc_scaff005	880002	.	CG	C	.	PASS	DP=97;TD=105;BQ=39;MQ=59;QD=3;BC=0,15,46,3;QP=0,25,70,5;PC=206;IC=0;DC=33;XC=6;AC=1;AF=0.34	GT	0/1
Hsc_scaff005	907467	.	G	A	1106	PASS	DP=126;TD=199;BQ=38;MQ=55;QD=8;BC=43,0,83,0;QP=31,0,69,0;PC=245;IC=0;DC=0;XC=2;AC=1;AF=0.31	GT:PS	1|0:854258
Hsc_scaff005	907467	.	G	GAAA	1471	PASS	DP=128;TD=200;BQ=38;MQ=55;QD=11;BC=0,100,0,28;QP=0,82,0,18;PC=245;IC=35;DC=0;XC=5;AC=1;AF=0.29	GT	0/1
Hsc_scaff005	907713	.	G	T	990	PASS	DP=78;TD=106;BQ=37;MQ=57;QD=14;BC=0,0,59,9;QP=0,0,86,14;PC=185;IC=0;DC=10;XC=7;AC=0;AF=0	GT:PS	1|0:854258
Hsc_scaff005	907713	.	G	GA	1360	PASS	DP=68;TD=96;BQ=39;MQ=56;QD=20;BC=59,0,1,8;QP=88,0,0,12;PC=185;IC=19;DC=0;XC=0;AC=1;AF=0.28	GT	0/1
Hsc_scaff005	1038672	.	T	A	1419	PASS	DP=103;TD=116;BQ=39;MQ=60;QD=13;BC=16,0,0,87;QP=16,0,0,84;PC=194;IC=14;DC=0;XC=5;AC=0;AF=0	GT:PS	0|1:997792
Hsc_scaff005	1038672	.	TAA	T	.	PASS	DP=103;TD=113;BQ=40;MQ=60;QD=20;BC=33,0,0,47;QP=42,0,0,58;PC=192;IC=15;DC=23;XC=3;AC=1;AF=0.22	GT	0/1
Hsc_scaff005	1086314	.	G	A	71	PASS	DP=77;TD=80;BQ=37;MQ=59;QD=0;BC=18,0,58,0;QP=24,0,76,0;PC=179;IC=0;DC=1;XC=2;AC=0;AF=0	GT:PS	1|0:997792
Hsc_scaff005	1086314	.	G	GGAA	1347	PASS	DP=89;TD=91;BQ=37;MQ=59;QD=21;BC=34,0,28,0;QP=54,0,46,0;PC=181;IC=30;DC=27;XC=0;AC=1;AF=0.48	GT	0/1
Hsc_scaff005	1109925	.	G	T	392	PASS	DP=115;TD=121;BQ=37;MQ=59;QD=3;BC=0,0,91,24;QP=0,0,77,23;PC=206;IC=0;DC=0;XC=3;AC=0;AF=0	GT:PS	1|0:997792
Hsc_scaff005	1109925	.	G	GAA	724	PASS	DP=116;TD=119;BQ=39;MQ=59;QD=6;BC=91,0,0,25;QP=79,0,0,21;PC=208;IC=53;DC=0;XC=1;AC=1;AF=0.46	GT	0/1
Hsc_scaff005	1452427	.	T	G	1896	PASS	DP=91;TD=104;BQ=40;MQ=45;QD=20;BC=0,0,11,80;QP=0,0,12,88;PC=191;IC=0;DC=0;XC=0;AC=0;AF=0	GT:PS	0|1:997792
Hsc_scaff005	1452427	.	T	TA	1326	PASS	DP=91;TD=106;BQ=42;MQ=45;QD=16;BC=68,0,0,11;QP=87,0,0,13;PC=191;IC=21;DC=12;XC=0;AC=1;AF=0.27	GT	0/1
Hsc_scaff005	1520991	.	C	G	2197	PASS	DP=131;TD=140;BQ=38;MQ=60;QD=16;BC=0,112,19,0;QP=0,86,14,0;PC=236;IC=0;DC=0;XC=7;AC=0;AF=0	GT:PS	0|1:1473778
Hsc_scaff005	1520991	.	C	CG	2615	PASS	DP=136;TD=141;BQ=38;MQ=60;QD=19;BC=84,0,7,45;QP=61,0,4,34;PC=236;IC=45;DC=0;XC=3;AC=1;AF=0.33	GT	0/1
Hsc_scaff005	1537338	.	A	G	1166	PASS	DP=72;TD=92;BQ=39;MQ=58;QD=21;BC=31,1,23,0;QP=57,1,42,0;PC=181;IC=0;DC=17;XC=1;AC=1;AF=0.43	GT:PS	0|1:1473778
Hsc_scaff005	1537338	.	AGT	A	.	PASS	DP=71;TD=91;BQ=38;MQ=58;QD=15;BC=0,0,19,22;QP=0,0,42,58;PC=181;IC=0;DC=30;XC=3;AC=1;AF=0.43	GT	0/1
Hsc_scaff005	1555904	.	A	G	934	PASS	DP=87;TD=92;BQ=40;MQ=53;QD=10;BC=54,0,33,0;QP=68,0,32,0;PC=214;IC=0;DC=0;XC=0;AC=1;AF=0.32	GT:PS	0|1:1473778
Hsc_scaff005	1555904	.	AG	A	.	PASS	DP=88;TD=94;BQ=38;MQ=53;QD=22;BC=28,0,33,0;QP=53,0,47,0;PC=212;IC=0;DC=27;XC=2;AC=1;AF=0.32	GT	0/1
Hsc_scaff005	1570358	.	C	T	688	PASS	DP=60;TD=86;BQ=40;MQ=56;QD=11;BC=0,49,0,11;QP=0,82,0,18;PC=184;IC=0;DC=0;XC=9;AC=0;AF=0	GT:PS	1|0:1473778
Hsc_scaff005	1570358	.	C	CT	279	PASS	DP=65;TD=86;BQ=39;MQ=56;QD=4;BC=0,18,0,46;QP=0,28,0,72;PC=187;IC=24;DC=1;XC=5;AC=1;AF=0.38	GT	0/1
Hsc_scaff005	1586187	.	C	T	378	PASS	DP=73;TD=167;BQ=38;MQ=51;QD=5;BC=0,54,0,19;QP=0,78,0,22;PC=208;IC=0;DC=0;XC=3;AC=0;AF=0	GT:PS	0|1:1473778
Hsc_scaff005	1586187	.	CA	C	.	PASS	DP=73;TD=161;BQ=38;MQ=51;QD=4;BC=37,19,0,0;QP=71,29,0,0;PC=208;IC=0;DC=17;XC=1;AC=1;AF=0.25	GT	0/1
Hsc_scaff005	1623215	.	C	A	386	PASS	DP=56;TD=81;BQ=39;MQ=55;QD=6;BC=11,45,0,0;QP=21,79,0,0;PC=158;IC=0;DC=0;XC=0;AC=0;AF=0	GT:PS	0|1:1473778
Hsc_scaff005	1623215	.	CA	C	.	PASS	DP=55;TD=79;BQ=37;MQ=54;QD=5;BC=31,11,0,0;QP=70,30,0,0;PC=158;IC=0;DC=13;XC=0;AC=1;AF=0.26	GT	0/1
Hsc_scaff005	1651466	.	T	A	4909	PASS	DP=271;TD=354;BQ=39;MQ=54;QD=18;BC=38,0,0,233;QP=13,0,0,87;PC=432;IC=26;DC=0;XC=2;AC=0;AF=0	GT:PS	1|0:1473778
Hsc_scaff005	1651466	.	T	TAA	3968	PASS	DP=273;TD=357;BQ=39;MQ=54;QD=14;BC=106,0,1,166;QP=34,0,0,66;PC=432;IC=63;DC=0;XC=25;AC=1;AF=0.23	GT	0/1
Hsc_scaff005	1686831	.	G	A	2658	PASS	DP=105;TD=130;BQ=40;MQ=60;QD=25;BC=31,0,59,15;QP=30,0,56,14;PC=214;IC=0;DC=0;XC=1;AC=1;AF=0.35	GT:PS	1|0:1473778
Hsc_scaff005	1686831	.	GTTA	G	.	PASS	DP=104;TD=129;BQ=40;MQ=60;QD=8;BC=23,0,0,49;QP=32,0,0,68;PC=214;IC=0;DC=32;XC=1;AC=1;AF=0.31	GT	0/1
Hsc_scaff005	1696144	.	G	T	943	PASS	DP=40;TD=82;BQ=39;MQ=59;QD=23;BC=0,0,36,4;QP=0,0,90,10;PC=182;IC=0;DC=0;XC=1;AC=0;AF=0	GT:PS	0|1:1473778
Hsc_scaff005	1696144	.	GATATAACTAAAATTAAATACTAAAC	G	.	PASS	DP=52;TD=96;BQ=38;MQ=56;QD=11;BC=29,0,0,4;QP=87,0,0,13;PC=182;IC=0;DC=19;XC=2;AC=2;AF=0.39	GT	1/1
Hsc_scaff005	1744990	.	T	A	524	PASS	DP=104;TD=118;BQ=40;MQ=44;QD=5;BC=43,0,0,61;QP=28,0,0,72;PC=225;IC=0;DC=0;XC=0;AC=1;AF=0.28	GT:PS	0|1:1473778
Hsc_scaff005	1744990	.	TA	T	.	PASS	DP=104;TD=118;BQ=37;MQ=44;QD=15;BC=35,8,0,35;QP=60,5,0,35;PC=225;IC=0;DC=26;XC=4;AC=1;AF=0.29	GT	0/1
Hsc_scaff005	1745751	.	A	C	2625	PASS	DP=87;TD=159;BQ=39;MQ=59;QD=30;BC=39,48,0,0;QP=44,56,0,0;PC=213;IC=0;DC=0;XC=3;AC=1;AF=0.56	GT:PS	1|0:1473778
Hsc_scaff005	1745751	.	A	AAT	2684	PASS	DP=87;TD=158;BQ=38;MQ=59;QD=30;BC=0,0,48,39;QP=0,0,55,45;PC=212;IC=39;DC=0;XC=1;AC=1;AF=0.45	GT	0/1
Hsc_scaff005	1891485	.	T	G	420	PASS	DP=96;TD=113;BQ=40;MQ=60;QD=4;BC=0,0,27,69;QP=0,0,28,72;PC=225;IC=0;DC=0;XC=7;AC=1;AF=0.28	GT:PS	1|0:1473778
Hsc_scaff005	1891485	.	T	TA	388	PASS	DP=98;TD=115;BQ=39;MQ=60;QD=3;BC=71,0,27,0;QP=72,0,28,0;PC=225;IC=30;DC=0;XC=0;AC=1;AF=0.31	GT	0/1
Hsc_scaff005	1939826	.	G	A	284	PASS	DP=120;TD=139;BQ=40;MQ=60;QD=2;BC=31,1,88,0;QP=26,0,73,0;PC=242;IC=0;DC=0;XC=0;AC=1;AF=0.26	GT:PS	1|0:1473778
Hsc_scaff005	1965768	.	T	C	700	PASS	DP=66;TD=114;BQ=40;MQ=60;QD=10;BC=0,12,0,54;QP=0,18,0,82;PC=196;IC=0;DC=0;XC=7;AC=0;AF=0	GT:PS	1|0:1473778
Hsc_scaff005	1965768	.	T	TATC	910	PASS	DP=72;TD=113;BQ=40;MQ=59;QD=12;BC=12,0,60,0;QP=17,0,83,0;PC=201;IC=20;DC=0;XC=17;AC=1;AF=0.28	GT	0/1
Hsc_scaff005	1995139	.	A	T	878	PASS	DP=52;TD=128;BQ=39;MQ=32;QD=16;BC=43,0,0,9;QP=86,0,0,14;PC=149;IC=8;DC=0;XC=1;AC=0;AF=0	GT:PS	0|1:1473778
Hsc_scaff005	1995139	.	A	AT	873	PASS	DP=50;TD=128;BQ=39;MQ=33;QD=17;BC=8,0,0,42;QP=14,0,0,86;PC=150;IC=30;DC=0;XC=3;AC=2;AF=0.69	GT	1/1
Hsc_scaff005	1999764	.	A	T	1014	PASS	DP=83;TD=117;BQ=39;MQ=57;QD=12;BC=58,0,0,25;QP=67,0,0,33;PC=197;IC=0;DC=0;XC=5;AC=1;AF=0.33	GT:PS	0|1:1998417
Hsc_scaff005	1999764	.	AT	A	.	PASS	DP=86;TD=118;BQ=38;MQ=57;QD=7;BC=20,0,0,45;QP=32,0,0,68;PC=199;IC=6;DC=21;XC=1;AC=1;AF=0.26	GT	0/1
Hsc_scaff005	2003621	.	G	C	3362	PASS	DP=242;TD=662;BQ=25;MQ=24;QD=14;BC=5,116,115,2;QP=1,60,38,0;PC=693;IC=0;DC=4;XC=37;AC=1;AF=0.61	GT:PS	0|1:1998417
Hsc_scaff005	2045325	.	A	C	639	PASS	DP=63;TD=108;BQ=31;MQ=56;QD=10;BC=50,10,1,0;QP=84,16,1,0;PC=187;IC=0;DC=2;XC=1;AC=0;AF=0	GT:PS	0|1:1998417
Hsc_scaff005	2045325	.	AT	A	.	PASS	DP=60;TD=97;BQ=29;MQ=56;QD=9;BC=0,26,0,19;QP=0,65,0,35;PC=187;IC=3;DC=15;XC=6;AC=1;AF=0.26	GT	0/1
Hsc_scaff005	2053809	.	C	T	1373	PASS	DP=55;TD=78;BQ=40;MQ=59;QD=24;BC=0,32,0,23;QP=0,59,0,41;PC=167;IC=0;DC=0;XC=2;AC=1;AF=0.41	GT:PS	1|0:1998417
Hsc_scaff005	2053809	.	CA	C	.	PASS	DP=56;TD=79;BQ=39;MQ=59;QD=17;BC=16,0,0,24;QP=41,0,0,59;PC=167;IC=0;DC=16;XC=2;AC=1;AF=0.29	GT	0/1
Hsc_scaff005	2092567	.	C	A	9406	PASS	DP=543;TD=668;BQ=42;MQ=6;QD=20;BC=51,408,1,1;QP=11,89,0,0;PC=1220;IC=3;DC=82;XC=11;AC=0;AF=0	GT:PS	1|0:1998417
Hsc_scaff005	2092567	.	C	CA	5853	PASS	DP=463;TD=592;BQ=35;MQ=7;QD=12;BC=361,33,0,69;QP=66,1,0,33;PC=1233;IC=101;DC=0;XC=10;AC=1;AF=0.33	GT	0/1
Hsc_scaff005	2129843	.	A	G	2177	PASS	DP=92;TD=101;BQ=39;MQ=58;QD=23;BC=36,0,56,0;QP=40,0,60,0;PC=219;IC=0;DC=0;XC=2;AC=1;AF=0.6	GT:PS	1|0:1998417
Hsc_scaff005	2170198	.	C	T	419	PASS	DP=57;TD=74;BQ=38;MQ=52;QD=7;BC=0,40,0,17;QP=0,80,0,20;PC=207;IC=0;DC=0;XC=3;AC=0;AF=0	GT:PS	1|0:1998417
Hsc_scaff005	2170198	.	C	CT	554	PASS	DP=58;TD=74;BQ=39;MQ=52;QD=9;BC=0,17,0,41;QP=0,19,0,81;PC=207;IC=39;DC=0;XC=1;AC=2;AF=0.77	GT	1/1
Hsc_scaff005	2273300	.	T	A	1931	PASS	DP=121;TD=132;BQ=40;MQ=60;QD=15;BC=42,0,0,79;QP=35,0,0,65;PC=244;IC=0;DC=0;XC=3;AC=1;AF=0.35	GT:PS	1|0:1998417
Hsc_scaff005	2273300	.	T	TA	447	PASS	DP=120;TD=128;BQ=40;MQ=60;QD=3;BC=93,0,27,0;QP=77,0,23,0;PC=246;IC=52;DC=0;XC=1;AC=1;AF=0.43	GT	0/1
Hsc_scaff005	2273915	.	A	T	405	PASS	DP=93;TD=109;BQ=39;MQ=59;QD=4;BC=67,0,0,26;QP=72,0,0,28;PC=230;IC=12;DC=0;XC=7;AC=1;AF=0.28	GT:PS	1|0:1998417
Hsc_scaff005	2273915	.	A	AT	351	PASS	DP=97;TD=110;BQ=38;MQ=58;QD=5;BC=0,0,13,54;QP=0,0,20,80;PC=228;IC=36;DC=30;XC=4;AC=1;AF=0.54	GT	0/1
Hsc_scaff005	2366275	.	T	A	1239	PASS	DP=71;TD=92;BQ=34;MQ=54;QD=17;BC=6,0,1,63;QP=11,0,1,88;PC=203;IC=0;DC=1;XC=4;AC=0;AF=0	GT:PS	1|0:1998417
Hsc_scaff005	2366275	.	TGGGG	T	.	PASS	DP=74;TD=91;BQ=31;MQ=52;QD=3;BC=0,0,37,6;QP=0,0,80,20;PC=203;IC=0;DC=31;XC=0;AC=1;AF=0.47	GT	0/1
Hsc_scaff005	2374635	.	G	T	2523	PASS	DP=129;TD=135;BQ=38;MQ=59;QD=19;BC=0,0,112,16;QP=0,0,88,12;PC=239;IC=0;DC=1;XC=1;AC=0;AF=0	GT:PS	1|0:1998417
Hsc_scaff005	2374635	.	GA	G	.	PASS	DP=129;TD=135;BQ=39;MQ=59;QD=3;BC=56,1,0,16;QP=79,1,0,21;PC=238;IC=25;DC=56;XC=1;AC=1;AF=0.44	GT	0/1
Hsc_scaff005	2408999	.	G	A	677	PASS	DP=37;TD=59;BQ=37;MQ=55;QD=18;BC=6,0,31,0;QP=13,0,87,0;PC=176;IC=1;DC=0;XC=0;AC=0;AF=0	GT:PS	0|1:1998417
Hsc_scaff005	2408999	.	G	GA	762	PASS	DP=37;TD=59;BQ=34;MQ=55;QD=20;BC=4,0,2,31;QP=7,0,4,89;PC=176;IC=28;DC=0;XC=0;AC=2;AF=0.78	GT	1/1
Hsc_scaff005	2461730	.	C	G	1865	PASS	DP=109;TD=113;BQ=38;MQ=56;QD=17;BC=0,69,39,1;QP=0,64,36,0;PC=204;IC=0;DC=0;XC=0;AC=1;AF=0.36	GT:PS	0|1:1998417
Hsc_scaff005	2461730	.	CG	C	.	PASS	DP=109;TD=113;BQ=37;MQ=55;QD=17;BC=0,39,29,1;QP=0,56,44,0;PC=204;IC=0;DC=40;XC=1;AC=1;AF=0.37	GT	0/1
Hsc_scaff005	2464591	.	A	G	739	PASS	DP=92;TD=116;BQ=34;MQ=56;QD=8;BC=73,0,19,0;QP=81,0,19,0;PC=200;IC=0;DC=0;XC=4;AC=0;AF=0	GT:PS	1|0:1998417
Hsc_scaff005	2464591	.	AC	A	.	PASS	DP=92;TD=116;BQ=38;MQ=56;QD=2;BC=19,51,0,0;QP=23,77,0,0;PC=199;IC=0;DC=22;XC=2;AC=1;AF=0.24	GT	0/1
Hsc_scaff005	2502078	.	A	G	616	PASS	DP=100;TD=117;BQ=39;MQ=60;QD=6;BC=71,0,29,0;QP=71,0,29,0;PC=214;IC=30;DC=0;XC=13;AC=1;AF=0.29	GT:PS	1|0:1998417
Hsc_scaff005	2502078	.	A	AG	1813	PASS	DP=99;TD=112;BQ=39;MQ=60;QD=18;BC=86,0,12,0;QP=87,0,13,0;PC=212;IC=35;DC=1;XC=3;AC=1;AF=0.36	GT	0/1
Hsc_scaff005	2536668	.	T	A	2082	PASS	DP=62;TD=101;BQ=39;MQ=55;QD=33;BC=27,0,0,35;QP=47,0,0,53;PC=139;IC=0;DC=0;XC=0;AC=1;AF=0.47	GT:PS	0|1:2530679
Hsc_scaff005	2536668	.	T	TA	1066	PASS	DP=59;TD=98;BQ=40;MQ=55;QD=18;BC=50,0,0,9;QP=86,0,0,14;PC=139;IC=26;DC=0;XC=28;AC=1;AF=0.45	GT	0/1
Hsc_scaff005	2579864	.	A	G	520	PASS	DP=38;TD=42;BQ=39;MQ=49;QD=13;BC=23,0,15,0;QP=66,0,34,0;PC=122;IC=9;DC=0;XC=0;AC=1;AF=0.34	GT:PS	1|0:2530679
Hsc_scaff005	2579864	.	A	AT	494	PASS	DP=40;TD=44;BQ=40;MQ=50;QD=15;BC=15,0,0,17;QP=37,0,0,63;PC=122;IC=12;DC=8;XC=2;AC=1;AF=0.38	GT	0/1
Hsc_scaff005	2657678	.	T	A	622	PASS	DP=38;TD=78;BQ=34;MQ=52;QD=16;BC=14,0,0,24;QP=37,0,0,63;PC=125;IC=0;DC=0;XC=3;AC=1;AF=0.37	GT:PS	0|1:2617804
Hsc_scaff005	2657678	.	TGG	T	.	PASS	DP=40;TD=65;BQ=34;MQ=50;QD=13;BC=0,0,11,15;QP=0,0,40,60;PC=125;IC=0;DC=14;XC=10;AC=1;AF=0.4	GT	0/1
Hsc_scaff005	2895682	.	C	A	2893	PASS	DP=113;TD=132;BQ=39;MQ=59;QD=26;BC=46,64,0,0;QP=42,58,0,0;PC=196;IC=0;DC=3;XC=3;AC=1;AF=0.42	GT:PS	0|1:2811839
Hsc_scaff005	2895682	.	C	CT	2883	PASS	DP=112;TD=129;BQ=40;MQ=59;QD=25;BC=0,46,0,66;QP=0,41,0,59;PC=196;IC=39;DC=0;XC=1;AC=1;AF=0.35	GT	0/1
Hsc_scaff005	2896057	.	T	G	1273	PASS	DP=119;TD=123;BQ=39;MQ=60;QD=10;BC=0,0,22,97;QP=0,0,18,82;PC=189;IC=0;DC=0;XC=0;AC=0;AF=0	GT:PS	0|1:2811839
Hsc_scaff005	2896057	.	T	TA	360	PASS	DP=118;TD=123;BQ=39;MQ=60;QD=3;BC=28,90,0,0;QP=23,77,0,0;PC=188;IC=32;DC=0;XC=2;AC=1;AF=0.27	GT	0/1
Hsc_scaff005	2932780	.	A	T	1589	PASS	DP=102;TD=126;BQ=37;MQ=57;QD=15;BC=87,1,0,14;QP=86,0,0,14;PC=171;IC=0;DC=0;XC=0;AC=0;AF=0	GT:PS	0|1:2811839
Hsc_scaff005	2932780	.	AATTT	A	.	PASS	DP=104;TD=128;BQ=34;MQ=57;QD=2;BC=63,0,0,17;QP=78,0,0,22;PC=171;IC=0;DC=24;XC=3;AC=1;AF=0.23	GT	0/1
Hsc_scaff005	2960137	.	A	G	630	PASS	DP=35;TD=54;BQ=35;MQ=52;QD=19;BC=21,0,12,0;QP=60,0,40,0;PC=114;IC=0;DC=2;XC=3;AC=1;AF=0.4	GT:PS	0|1:2811839
Hsc_scaff005	2960137	.	AGG	A	.	PASS	DP=37;TD=54;BQ=35;MQ=51;QD=8;BC=2,0,18,0;QP=14,0,86,0;PC=114;IC=0;DC=17;XC=1;AC=1;AF=0.5	GT	0/1
Hsc_scaff005	2960477	.	G	T	1403	PASS	DP=82;TD=97;BQ=39;MQ=60;QD=17;BC=0,0,71,11;QP=0,0,86,14;PC=161;IC=0;DC=0;XC=0;AC=0;AF=0	GT:PS	0|1:2811839
Hsc_scaff005	2960477	.	GT	G	.	PASS	DP=82;TD=97;BQ=39;MQ=60;QD=1;BC=0,0,11,38;QP=0,0,23,77;PC=161;IC=0;DC=33;XC=2;AC=1;AF=0.4	GT	0/1
Hsc_scaff005	3066866	.	C	A	2503	PASS	DP=77;TD=103;BQ=38;MQ=54;QD=32;BC=33,44,0,0;QP=46,54,0,0;PC=154;IC=0;DC=0;XC=1;AC=1;AF=0.46	GT:PS	0|1:2811839
Hsc_scaff005	3066866	.	CA	C	.	PASS	DP=69;TD=106;BQ=39;MQ=57;QD=3;BC=33,9,0,0;QP=79,21,0,0;PC=147;IC=0;DC=27;XC=14;AC=1;AF=0.39	GT	0/1
Hsc_scaff005	3087316	.	A	G	1112	PASS	DP=97;TD=109;BQ=35;MQ=56;QD=12;BC=76,0,12,0;QP=85,0,15,0;PC=191;IC=0;DC=9;XC=4;AC=0;AF=0	GT:PS	1|0:2811839
Hsc_scaff005	3087316	.	AG	A	.	PASS	DP=89;TD=102;BQ=37;MQ=56;QD=15;BC=8,0,60,0;QP=11,0,89,0;PC=191;IC=5;DC=21;XC=4;AC=1;AF=0.25	GT	0/1
Hsc_scaff005	3134270	.	A	T	1300	PASS	DP=49;TD=55;BQ=40;MQ=59;QD=26;BC=29,0,0,20;QP=58,0,0,42;PC=176;IC=0;DC=0;XC=0;AC=1;AF=0.42	GT:PS	1|0:2811839
Hsc_scaff005	3134270	.	A	AAAT	998	PASS	DP=43;TD=51;BQ=38;MQ=59;QD=23;BC=4,0,0,39;QP=10,0,0,90;PC=173;IC=25;DC=0;XC=3;AC=1;AF=0.59	GT	0/1
Hsc_scaff005	3183806	.	T	A	677	PASS	DP=92;TD=139;BQ=38;MQ=51;QD=7;BC=30,0,0,62;QP=30,0,0,70;PC=182;IC=0;DC=0;XC=0;AC=1;AF=0.3	GT	0/1
Hsc_scaff005	3183806	.	T	TTA	1197	PASS	DP=90;TD=137;BQ=39;MQ=51;QD=13;BC=55,0,0,35;QP=67,0,0,33;PC=181;IC=24;DC=0;XC=1;AC=1;AF=0.27	GT	0/1
Hsc_scaff005	3184547	.	A	G	1148	PASS	DP=50;TD=104;BQ=39;MQ=60;QD=22;BC=45,0,5,0;QP=90,0,10,0;PC=150;IC=5;DC=0;XC=2;AC=0;AF=0	GT	0/1
Hsc_scaff005	3184547	.	A	ATT	1316	PASS	DP=51;TD=104;BQ=40;MQ=60;QD=25;BC=21,0,0,30;QP=41,0,0,59;PC=150;IC=24;DC=0;XC=14;AC=1;AF=0.47	GT	0/1
Hsc_scaff005	3209704	.	A	T	725	PASS	DP=92;TD=139;BQ=39;MQ=55;QD=7;BC=73,0,0,19;QP=80,0,0,20;PC=177;IC=0;DC=0;XC=31;AC=0;AF=0	GT:PS	1|0:2811839
Hsc_scaff005	3209704	.	A	AATTAGATTTTTAAAAATTTTTCTAAGTAAT	3193	PASS	DP=101;TD=139;BQ=40;MQ=50;QD=31;BC=38,0,0,63;QP=45,0,0,55;PC=181;IC=17;DC=0;XC=22;AC=1;AF=0.19	GT	0/1
Hsc_scaff005	3246588	.	A	G	316	PASS	DP=31;TD=79;BQ=37;MQ=46;QD=10;BC=25,0,6,0;QP=82,0,18,0;PC=118;IC=12;DC=0;XC=1;AC=0;AF=0	GT:PS	0|1:2811839
Hsc_scaff005	3246588	.	A	AGGAG	343	PASS	DP=31;TD=78;BQ=34;MQ=46;QD=11;BC=27,0,4,0;QP=83,0,17,0;PC=118;IC=8;DC=0;XC=0;AC=1;AF=0.26	GT	0/1
Hsc_scaff005	3311809	.	G	A	727	PASS	DP=91;TD=107;BQ=38;MQ=59;QD=7;BC=11,3,68,9;QP=11,2,77,9;PC=156;IC=12;DC=0;XC=8;AC=0;AF=0	GT:PS	0|1:2811839
Hsc_scaff005	3311809	.	G	GT	2014	PASS	DP=96;TD=104;BQ=39;MQ=58;QD=20;BC=0,11,0,85;QP=0,12,0,88;PC=160;IC=64;DC=0;XC=2;AC=2;AF=0.68	GT	1/1
Hsc_scaff005	3367824	.	A	T	2572	PASS	DP=83;TD=86;BQ=37;MQ=58;QD=30;BC=40,0,0,43;QP=46,0,0,54;PC=158;IC=8;DC=0;XC=0;AC=1;AF=0.54	GT	0/1
Hsc_scaff005	3367824	.	A	AAT	205	PASS	DP=78;TD=84;BQ=38;MQ=59;QD=2;BC=19,0,1,58;QP=23,0,0,77;PC=157;IC=16;DC=0;XC=3;AC=1;AF=0.21	GT	0/1
Hsc_scaff005	3468604	.	T	A	7622	PASS	DP=320;TD=441;BQ=39;MQ=56;QD=23;BC=38,0,0,282;QP=10,0,0,90;PC=403;IC=14;DC=0;XC=1;AC=0;AF=0	GT:PS	1|0:3447672
Hsc_scaff005	3468604	.	T	TA	11099	PASS	DP=317;TD=441;BQ=40;MQ=56;QD=35;BC=154,0,0,163;QP=47,0,0,53;PC=399;IC=66;DC=0;XC=24;AC=1;AF=0.22	GT	0/1
Hsc_scaff005	3491499	.	A	G	650	PASS	DP=62;TD=99;BQ=38;MQ=59;QD=10;BC=43,0,19,0;QP=68,0,32,0;PC=104;IC=0;DC=0;XC=0;AC=1;AF=0.32	GT:PS	1|0:3447672
Hsc_scaff005	3491499	.	A	AG	1866	PASS	DP=61;TD=98;BQ=38;MQ=59;QD=30;BC=0,0,33,28;QP=0,0,55,45;PC=102;IC=34;DC=0;XC=5;AC=1;AF=0.57	GT	0/1
Hsc_scaff005	3495466	.	C	T	1499	PASS	DP=98;TD=107;BQ=38;MQ=60;QD=15;BC=0,84,0,14;QP=0,85,0,15;PC=137;IC=0;DC=0;XC=0;AC=0;AF=0	GT:PS	1|0:3447672
Hsc_scaff005	3495466	.	C	CA	952	PASS	DP=98;TD=107;BQ=39;MQ=60;QD=9;BC=30,68,0,0;QP=31,69,0,0;PC=137;IC=28;DC=0;XC=0;AC=1;AF=0.29	GT	0/1
Hsc_scaff005	3523855	.	C	T	651	PASS	DP=107;TD=119;BQ=39;MQ=53;QD=6;BC=0,85,0,22;QP=0,79,0,21;PC=143;IC=0;DC=0;XC=0;AC=0;AF=0	GT	0/1
Hsc_scaff005	3523855	.	C	CTT	485	PASS	DP=105;TD=119;BQ=39;MQ=53;QD=4;BC=0,0,83,22;QP=0,0,78,22;PC=144;IC=48;DC=0;XC=2;AC=1;AF=0.46	GT	0/1
Hsc_scaff005	3523856	.	G	T	485	PASS	DP=105;TD=119;BQ=39;MQ=53;QD=4;BC=0,0,83,22;QP=0,0,78,22;PC=144;IC=48;DC=0;XC=2;AC=0;AF=0	GT:PS	1|0:3447672
Hsc_scaff005	3523856	.	GCCGA	G	.	PASS	DP=105;TD=115;BQ=43;MQ=53;QD=11;BC=0,34,0,22;QP=0,62,0,38;PC=144;IC=0;DC=49;XC=1;AC=1;AF=0.47	GT	0/1
Hsc_scaff005	3557746	.	G	T	874	PASS	DP=112;TD=125;BQ=39;MQ=59;QD=7;BC=0,0,79,33;QP=0,0,70,30;PC=147;IC=0;DC=0;XC=7;AC=1;AF=0.3	GT:PS	0|1:3447672
Hsc_scaff005	3557746	.	G	GT	1168	PASS	DP=120;TD=126;BQ=38;MQ=59;QD=9;BC=22,0,0,98;QP=19,0,0,81;PC=153;IC=32;DC=0;XC=0;AC=1;AF=0.27	GT	0/1
Hsc_scaff005	3601905	.	T	G	1299	PASS	DP=112;TD=115;BQ=39;MQ=60;QD=11;BC=0,0,37,75;QP=0,0,32,68;PC=146;IC=0;DC=0;XC=1;AC=1;AF=0.32	GT:PS	1|0:3447672
Hsc_scaff005	3685263	.	C	A	146	PASS	DP=109;TD=154;BQ=39;MQ=56;QD=1;BC=28,81,0,0;QP=26,74,0,0;PC=128;IC=0;DC=0;XC=2;AC=1;AF=0.26	GT:PS	1|0:3447672
Hsc_scaff005	3685263	.	C	CT	1864	PASS	DP=109;TD=150;BQ=40;MQ=56;QD=17;BC=73,0,0,36;QP=64,0,0,36;PC=128;IC=36;DC=0;XC=1;AC=1;AF=0.35	GT	0/1
Hsc_scaff006	58697	.	T	A	1720	PASS	DP=45;TD=47;BQ=40;MQ=57;QD=38;BC=22,0,0,23;QP=51,0,0,49;PC=114;IC=0;DC=0;XC=0;AC=1;AF=0.51	GT:PS	0|1:44175
Hsc_scaff006	58697	.	T	TA	666	PASS	DP=46;TD=48;BQ=40;MQ=57;QD=14;BC=39,0,0,7;QP=84,0,0,16;PC=114;IC=21;DC=0;XC=0;AC=1;AF=0.48	GT	0/1
Hsc_scaff006	234950	.	T	G	547	PASS	DP=37;TD=74;BQ=37;MQ=39;QD=14;BC=1,1,17,18;QP=3,2,32,64;PC=138;IC=0;DC=0;XC=11;AC=1;AF=0.33	GT:PS	0|1:109669
Hsc_scaff006	234950	.	T	TTC	726	PASS	DP=33;TD=66;BQ=39;MQ=37;QD=22;BC=0,15,15,3;QP=0,60,35,5;PC=138;IC=18;DC=0;XC=5;AC=2;AF=0.77	GT	1/1
Hsc_scaff006	321256	.	T	C	1846	PASS	DP=108;TD=138;BQ=38;MQ=56;QD=17;BC=0,15,0,93;QP=0,14,0,86;PC=201;IC=24;DC=0;XC=8;AC=0;AF=0	GT:PS	0|1:109669
Hsc_scaff006	321256	.	TCCAAAAATTGGAAAATGGGACAG	T	.	PASS	DP=108;TD=138;BQ=39;MQ=56;QD=19;BC=0,52,0,32;QP=0,59,0,41;PC=201;IC=0;DC=24;XC=1;AC=1;AF=0.24	GT	0/1
Hsc_scaff006	420455	.	A	T	912	PASS	DP=84;TD=144;BQ=39;MQ=53;QD=10;BC=70,0,0,14;QP=82,0,0,18;PC=171;IC=0;DC=0;XC=0;AC=0;AF=0	GT:PS	0|1:420186
Hsc_scaff006	420455	.	A	ATT	2048	PASS	DP=83;TD=145;BQ=39;MQ=53;QD=24;BC=31,0,0,52;QP=41,0,0,59;PC=170;IC=38;DC=0;XC=7;AC=1;AF=0.46	GT	0/1
Hsc_scaff006	465347	.	A	T	1576	PASS	DP=77;TD=84;BQ=40;MQ=53;QD=20;BC=67,0,0,10;QP=88,0,0,12;PC=158;IC=10;DC=0;XC=0;AC=0;AF=0	GT:PS	0|1:420186
Hsc_scaff006	465347	.	A	AT	934	PASS	DP=72;TD=76;BQ=40;MQ=53;QD=16;BC=7,0,0,49;QP=12,0,0,88;PC=158;IC=38;DC=16;XC=0;AC=2;AF=0.68	GT	1/1
Hsc_scaff006	533567	.	A	T	1355	PASS	DP=37;TD=114;BQ=39;MQ=60;QD=36;BC=19,0,0,18;QP=52,0,0,48;PC=146;IC=0;DC=0;XC=17;AC=1;AF=0.48	GT:PS	1|0:532137
Hsc_scaff006	533567	.	A	AT	520	PASS	DP=45;TD=107;BQ=39;MQ=57;QD=11;BC=8,0,0,37;QP=18,0,0,82;PC=149;IC=11;DC=0;XC=2;AC=1;AF=0.26	GT	0/1
Hsc_scaff006	576767	.	A	G	48	PASS	DP=109;TD=133;BQ=31;MQ=23;QD=0;BC=82,0,20,0;QP=75,0,25,0;PC=249;IC=0;DC=7;XC=4;AC=0;AF=0	GT:PS	1|0:573825
Hsc_scaff006	576767	.	AG	A	.	PASS	DP=111;TD=132;BQ=29;MQ=24;QD=8;BC=15,2,17,0;QP=47,0,52,0;PC=249;IC=0;DC=77;XC=1;AC=2;AF=0.69	GT	1/1
Hsc_scaff006	587982	.	A	T	7171	PASS	DP=302;TD=335;BQ=38;MQ=57;QD=23;BC=273,0,1,28;QP=90,0,0,10;PC=424;IC=0;DC=0;XC=1;AC=0;AF=0	GT:PS	1|0:573825
Hsc_scaff006	587982	.	AG	A	.	PASS	DP=299;TD=328;BQ=37;MQ=57;QD=4;BC=28,0,131,1;QP=19,0,81,0;PC=423;IC=0;DC=139;XC=6;AC=1;AF=0.47	GT	0/1
Hsc_scaff006	606727	.	T	A	1866	PASS	DP=119;TD=148;BQ=40;MQ=59;QD=15;BC=41,0,0,78;QP=35,0,0,65;PC=217;IC=0;DC=0;XC=10;AC=1;AF=0.35	GT:PS	0|1:573825
Hsc_scaff006	606727	.	T	TTATTAATATTGA	2076	PASS	DP=126;TD=150;BQ=40;MQ=59;QD=16;BC=82,0,0,44;QP=65,0,0,35;PC=218;IC=33;DC=0;XC=8;AC=1;AF=0.26	GT	0/1
Hsc_scaff006	611879	.	A	T	1469	PASS	DP=63;TD=97;BQ=39;MQ=59;QD=23;BC=37,0,0,26;QP=60,0,0,40;PC=161;IC=0;DC=0;XC=2;AC=1;AF=0.4	GT:PS	0|1:573825
Hsc_scaff006	611879	.	A	AT	1573	PASS	DP=63;TD=99;BQ=39;MQ=59;QD=24;BC=26,0,0,37;QP=41,0,0,59;PC=161;IC=36;DC=0;XC=3;AC=1;AF=0.58	GT	0/1
Hsc_scaff006	637914	.	A	T	3295	PASS	DP=129;TD=132;BQ=39;MQ=59;QD=25;BC=76,0,0,53;QP=58,0,0,42;PC=211;IC=0;DC=0;XC=2;AC=1;AF=0.42	GT:PS	1|0:573825
Hsc_scaff006	637914	.	A	AAAAAAAAT	392	PASS	DP=127;TD=134;BQ=38;MQ=59;QD=3;BC=28,2,0,97;QP=23,1,0,77;PC=211;IC=26;DC=0;XC=6;AC=1;AF=0.21	GT	0/1
Hsc_scaff006	637922	.	C	T	1251	PASS	DP=120;TD=127;BQ=39;MQ=59;QD=11;BC=0,75,0,35;QP=0,67,0,33;PC=213;IC=0;DC=10;XC=1;AC=1;AF=0.33	GT:PS	0|1:573825
Hsc_scaff006	637922	.	CT	C	.	PASS	DP=120;TD=127;BQ=39;MQ=59;QD=22;BC=0,52,0,40;QP=0,56,0,44;PC=212;IC=0;DC=28;XC=1;AC=1;AF=0.23	GT	0/1
Hsc_scaff006	653426	.	T	G	3052	PASS	DP=90;TD=137;BQ=39;MQ=60;QD=33;BC=0,0,42,48;QP=0,0,47,53;PC=182;IC=0;DC=0;XC=5;AC=1;AF=0.47	GT:PS	0|1:573825
Hsc_scaff006	653426	.	T	TA	743	PASS	DP=92;TD=138;BQ=39;MQ=60;QD=8;BC=0,28,0,64;QP=0,30,0,70;PC=181;IC=21;DC=0;XC=12;AC=1;AF=0.23	GT	0/1
Hsc_scaff006	765692	.	A	C	1862	PASS	DP=106;TD=117;BQ=38;MQ=60;QD=17;BC=68,38,0,0;QP=63,37,0,0;PC=206;IC=0;DC=0;XC=4;AC=1;AF=0.37	GT:PS	0|1:573825
Hsc_scaff006	765692	.	A	AT	2208	PASS	DP=107;TD=114;BQ=37;MQ=59;QD=20;BC=39,67,0,1;QP=39,61,0,0;PC=209;IC=28;DC=0;XC=2;AC=1;AF=0.26	GT	0/1
Hsc_scaff006	803885	.	A	G	1912	PASS	DP=106;TD=112;BQ=39;MQ=56;QD=18;BC=61,0,45,0;QP=63,0,37,0;PC=168;IC=0;DC=0;XC=4;AC=1;AF=0.37	GT:PS	0|1:573825
Hsc_scaff006	803885	.	AT	A	.	PASS	DP=105;TD=111;BQ=37;MQ=56;QD=26;BC=44,0,0,34;QP=51,0,0,49;PC=170;IC=0;DC=27;XC=2;AC=1;AF=0.27	GT	0/1
Hsc_scaff006	847049	.	C	T	795	PASS	DP=105;TD=107;BQ=40;MQ=60;QD=7;BC=0,74,0,31;QP=0,70,0,30;PC=181;IC=0;DC=0;XC=0;AC=1;AF=0.3	GT:PS	0|1:573825
Hsc_scaff006	847049	.	C	CA	1478	PASS	DP=104;TD=107;BQ=40;MQ=60;QD=21;BC=38,0,0,31;QP=55,0,0,45;PC=178;IC=38;DC=35;XC=2;AC=1;AF=0.55	GT	0/1
Hsc_scaff006	853163	.	T	A	1278	PASS	DP=109;TD=124;BQ=39;MQ=60;QD=11;BC=35,0,0,74;QP=32,0,0,68;PC=177;IC=0;DC=0;XC=2;AC=1;AF=0.32	GT:PS	0|1:573825
Hsc_scaff006	853163	.	TATTTAA	T	.	PASS	DP=108;TD=124;BQ=39;MQ=60;QD=17;BC=28,0,0,34;QP=44,0,0,56;PC=177;IC=0;DC=46;XC=7;AC=1;AF=0.43	GT	0/1
Hsc_scaff006	904743	.	T	A	3671	PASS	DP=105;TD=120;BQ=36;MQ=59;QD=34;BC=32,0,32,41;QP=34,0,29,37;PC=178;IC=31;DC=0;XC=4;AC=1;AF=0.47	GT	0/1
Hsc_scaff006	904743	.	T	TA	418	PASS	DP=105;TD=118;BQ=38;MQ=59;QD=3;BC=73,0,32,0;QP=72,0,28,0;PC=179;IC=40;DC=0;XC=7;AC=1;AF=0.38	GT	0/1
Hsc_scaff006	936556	.	C	G	1496	PASS	DP=125;TD=140;BQ=39;MQ=60;QD=11;BC=0,85,40,0;QP=0,67,33,0;PC=187;IC=0;DC=0;XC=0;AC=1;AF=0.33	GT:PS	1|0:573825
Hsc_scaff006	936556	.	C	CA	1913	PASS	DP=128;TD=143;BQ=38;MQ=60;QD=20;BC=52,39,0,1;QP=56,44,0,0;PC=187;IC=50;DC=36;XC=5;AC=1;AF=0.54	GT	0/1
Hsc_scaff006	950178	.	A	C	489	PASS	DP=123;TD=135;BQ=38;MQ=59;QD=3;BC=88,34,1,0;QP=72,27,0,0;PC=193;IC=0;DC=0;XC=0;AC=1;AF=0.28	GT:PS	0|1:573825
Hsc_scaff006	950178	.	A	ATTT	445	PASS	DP=122;TD=134;BQ=39;MQ=59;QD=3;BC=96,0,0,26;QP=77,0,0,23;PC=193;IC=25;DC=0;XC=9;AC=1;AF=0.21	GT	0/1
Hsc_scaff006	970055	.	A	C	119	PASS	DP=53;TD=73;BQ=26;MQ=51;QD=2;BC=43,9,1,0;QP=77,22,1,0;PC=142;IC=5;DC=0;XC=7;AC=0;AF=0	GT:PS	0|1:573825
Hsc_scaff006	970055	.	A	ACC	312	PASS	DP=66;TD=81;BQ=29;MQ=53;QD=5;BC=14,41,1,0;QP=19,80,1,0;PC=142;IC=12;DC=10;XC=1;AC=1;AF=0.21	GT	0/1
Hsc_scaff006	980667	.	T	C	1121	PASS	DP=72;TD=84;BQ=26;MQ=54;QD=15;BC=0,8,1,63;QP=0,9,0,90;PC=136;IC=3;DC=0;XC=5;AC=0;AF=0	GT:PS	0|1:573825
Hsc_scaff006	980667	.	T	TC	479	PASS	DP=76;TD=84;BQ=31;MQ=53;QD=6;BC=0,50,0,26;QP=0,70,0,30;PC=136;IC=15;DC=0;XC=2;AC=1;AF=0.22	GT	0/1
Hsc_scaff006	1006013	.	A	T	1312	PASS	DP=58;TD=79;BQ=32;MQ=57;QD=23;BC=27,4,0,26;QP=39,6,0,55;PC=162;IC=27;DC=1;XC=8;AC=1;AF=0.59	GT:PS	0|1:573825
Hsc_scaff006	1006013	.	AT	A	.	PASS	DP=78;TD=99;BQ=34;MQ=58;QD=16;BC=22,2,0,36;QP=40,1,0,59;PC=162;IC=4;DC=18;XC=4;AC=1;AF=0.23	GT	0/1
Hsc_scaff006	1068794	.	G	A	1768	PASS	DP=62;TD=70;BQ=30;MQ=52;QD=28;BC=29,0,32,0;QP=50,0,50,0;PC=137;IC=0;DC=1;XC=2;AC=1;AF=0.5	GT:PS	0|1:573825
Hsc_scaff006	1068794	.	G	GA	674	PASS	DP=63;TD=72;BQ=29;MQ=52;QD=11;BC=52,0,9,0;QP=85,0,15,0;PC=137;IC=13;DC=2;XC=4;AC=1;AF=0.22	GT	0/1
Hsc_scaff006	1180695	.	G	A	370	PASS	DP=83;TD=88;BQ=33;MQ=55;QD=4;BC=17,0,63,3;QP=20,0,78,3;PC=173;IC=2;DC=0;XC=2;AC=0;AF=0	GT:PS	0|1:573825
Hsc_scaff006	1180695	.	GCC	G	.	PASS	DP=82;TD=87;BQ=31;MQ=55;QD=1;BC=10,34,1,0;QP=22,77,1,0;PC=173;IC=10;DC=37;XC=2;AC=1;AF=0.49	GT	0/1
Hsc_scaff006	1196308	.	A	T	1548	PASS	DP=95;TD=148;BQ=39;MQ=55;QD=16;BC=79,0,0,16;QP=85,0,0,15;PC=176;IC=0;DC=0;XC=4;AC=0;AF=0	GT:PS	1|0:573825
Hsc_scaff006	1196308	.	A	AT	377	PASS	DP=97;TD=148;BQ=39;MQ=55;QD=3;BC=20,0,0,77;QP=23,0,0,77;PC=177;IC=59;DC=0;XC=0;AC=1;AF=0.63	GT	0/1
Hsc_scaff006	1203207	.	T	A	2098	PASS	DP=86;TD=104;BQ=40;MQ=59;QD=24;BC=8,0,0,78;QP=10,0,0,90;PC=190;IC=0;DC=0;XC=3;AC=0;AF=0	GT	0/1
Hsc_scaff006	1203207	.	T	TA	2128	PASS	DP=87;TD=104;BQ=40;MQ=59;QD=24;BC=79,0,0,8;QP=90,0,0,10;PC=191;IC=76;DC=0;XC=2;AC=2;AF=0.89	GT	1/1
Hsc_scaff006	1259241	.	A	T	317	PASS	DP=65;TD=113;BQ=38;MQ=56;QD=4;BC=52,0,0,13;QP=78,0,0,22;PC=162;IC=0;DC=0;XC=0;AC=0;AF=0	GT:PS	0|1:573825
Hsc_scaff006	1259241	.	AT	A	.	PASS	DP=67;TD=116;BQ=39;MQ=55;QD=3;BC=38,0,0,14;QP=72,0,0,28;PC=162;IC=0;DC=15;XC=0;AC=1;AF=0.23	GT	0/1
Hsc_scaff006	1284560	.	A	G	184	PASS	DP=36;TD=45;BQ=34;MQ=60;QD=5;BC=28,0,6,0;QP=79,0,21,0;PC=125;IC=3;DC=2;XC=0;AC=0;AF=0	GT:PS	1|0:573825
Hsc_scaff006	1284560	.	AG	A	.	PASS	DP=32;TD=41;BQ=32;MQ=60;QD=5;BC=3,0,7,0;QP=38,0,62,0;PC=124;IC=0;DC=22;XC=0;AC=2;AF=0.69	GT	1/1
Hsc_scaff006	1302581	.	T	A	1215	PASS	DP=192;TD=435;BQ=41;MQ=45;QD=6;BC=45,0,1,136;QP=21,0,0,79;PC=296;IC=0;DC=10;XC=5;AC=0;AF=0	GT:PS	1|0:573825
Hsc_scaff006	1302581	.	TA	T	.	PASS	DP=185;TD=433;BQ=37;MQ=46;QD=2;BC=109,1,0,42;QP=73,0,0,27;PC=299;IC=27;DC=33;XC=1;AC=1;AF=0.23	GT	0/1
Hsc_scaff006	1313161	.	A	T	616	PASS	DP=119;TD=147;BQ=38;MQ=59;QD=5;BC=93,0,0,26;QP=78,0,0,22;PC=230;IC=0;DC=0;XC=0;AC=0;AF=0	GT:PS	1|0:573825
Hsc_scaff006	1313161	.	AT	A	.	PASS	DP=114;TD=148;BQ=39;MQ=59;QD=18;BC=35,0,0,52;QP=41,0,0,59;PC=227;IC=0;DC=27;XC=6;AC=1;AF=0.24	GT	0/1
Hsc_scaff006	1406585	.	C	T	1174	PASS	DP=63;TD=110;BQ=38;MQ=45;QD=18;BC=0,57,0,6;QP=0,87,0,13;PC=165;IC=0;DC=0;XC=1;AC=0;AF=0	GT:PS	0|1:573825
Hsc_scaff006	1406585	.	CA	C	.	PASS	DP=63;TD=111;BQ=47;MQ=45;QD=14;BC=37,6,0,0;QP=86,14,0,0;PC=165;IC=0;DC=20;XC=1;AC=1;AF=0.32	GT	0/1
Hsc_scaff006	1426807	.	T	C	869	PASS	DP=50;TD=74;BQ=33;MQ=54;QD=18;BC=2,6,0,40;QP=1,10,0,89;PC=165;IC=4;DC=2;XC=9;AC=0;AF=0	GT:PS	1|0:573825
Hsc_scaff006	1426807	.	TCCCC	T	.	PASS	DP=54;TD=69;BQ=32;MQ=51;QD=8;BC=0,31,0,4;QP=0,86,0,14;PC=164;IC=4;DC=19;XC=3;AC=1;AF=0.41	GT	0/1
Hsc_scaff006	1561373	.	C	A	1624	PASS	DP=122;TD=126;BQ=37;MQ=60;QD=13;BC=20,102,0,0;QP=16,84,0,0;PC=198;IC=0;DC=0;XC=3;AC=0;AF=0	GT:PS	0|1:573825
Hsc_scaff006	1561373	.	CA	C	.	PASS	DP=121;TD=125;BQ=38;MQ=60;QD=4;BC=39,19,0,0;QP=68,32,0,0;PC=197;IC=0;DC=63;XC=0;AC=1;AF=0.52	GT	0/1
Hsc_scaff006	1588009	.	A	G	1955	PASS	DP=85;TD=155;BQ=39;MQ=31;QD=23;BC=72,0,13,0;QP=90,0,10,0;PC=150;IC=0;DC=0;XC=0;AC=0;AF=0	GT:PS	0|1:1582167
Hsc_scaff006	1588009	.	AC	A	.	PASS	DP=86;TD=125;BQ=40;MQ=31;QD=10;BC=3,49,0,8;QP=2,84,0,14;PC=150;IC=0;DC=26;XC=2;AC=1;AF=0.3	GT	0/1
Hsc_scaff006	1592294	.	A	T	325	PASS	DP=39;TD=130;BQ=38;MQ=58;QD=8;BC=32,0,0,7;QP=80,0,0,20;PC=111;IC=0;DC=0;XC=1;AC=0;AF=0	GT:PS	0|1:1582167
Hsc_scaff006	1592294	.	A	AG	1454	PASS	DP=38;TD=129;BQ=39;MQ=58;QD=38;BC=20,0,0,18;QP=50,0,0,50;PC=111;IC=11;DC=0;XC=1;AC=1;AF=0.29	GT	0/1
Hsc_scaff006	1595676	.	A	G	5114	PASS	DP=222;TD=284;BQ=38;MQ=53;QD=23;BC=133,1,87,0;QP=60,0,40,0;PC=313;IC=0;DC=1;XC=16;AC=1;AF=0.4	GT:PS	1|0:1582167
Hsc_scaff006	1595676	.	AT	A	.	PASS	DP=222;TD=269;BQ=39;MQ=53;QD=22;BC=87,0,2,68;QP=54,0,0,46;PC=313;IC=0;DC=65;XC=8;AC=1;AF=0.29	GT	0/1
Hsc_scaff006	1624653	.	A	T	1738	PASS	DP=93;TD=120;BQ=39;MQ=57;QD=18;BC=82,0,0,11;QP=87,0,0,13;PC=156;IC=0;DC=0;XC=0;AC=0;AF=0	GT:PS	0|1:1616286
Hsc_scaff006	1624653	.	AG	A	.	PASS	DP=93;TD=120;BQ=41;MQ=57;QD=22;BC=22,11,35,0;QP=31,17,52,0;PC=156;IC=0;DC=25;XC=0;AC=1;AF=0.27	GT	0/1
Hsc_scaff006	1631650	.	G	C	2353	PASS	DP=91;TD=116;BQ=38;MQ=56;QD=27;BC=0,41,44,0;QP=0,45,55,0;PC=166;IC=0;DC=6;XC=10;AC=1;AF=0.45	GT:PS	0|1:1616286
Hsc_scaff006	1631650	.	GA	G	.	PASS	DP=92;TD=117;BQ=36;MQ=56;QD=8;BC=42,6,0,0;QP=86,14,0,0;PC=165;IC=0;DC=44;XC=0;AC=1;AF=0.51	GT	0/1
Hsc_scaff006	1631910	.	C	T	18	PASS	DP=32;TD=80;BQ=32;MQ=58;QD=0;BC=0,24,0,8;QP=0,75,0,25;PC=138;IC=7;DC=0;XC=1;AC=1;AF=0.25	GT:PS	0|1:1616286
Hsc_scaff006	1631910	.	C	CT	1352	PASS	DP=54;TD=101;BQ=37;MQ=59;QD=27;BC=0,21,0,29;QP=0,45,0,55;PC=139;IC=21;DC=4;XC=0;AC=1;AF=0.42	GT	0/1
Hsc_scaff006	1632315	.	A	T	2225	PASS	DP=70;TD=101;BQ=38;MQ=51;QD=31;BC=39,0,0,31;QP=54,0,0,46;PC=144;IC=0;DC=0;XC=11;AC=1;AF=0.46	GT:PS	0|1:1616286
Hsc_scaff006	1632315	.	A	ATTTT	319	PASS	DP=80;TD=101;BQ=39;MQ=51;QD=3;BC=15,0,0,65;QP=22,0,0,78;PC=153;IC=14;DC=0;XC=0;AC=1;AF=0.2	GT	0/1
Hsc_scaff006	1637313	.	A	G	1339	PASS	DP=73;TD=97;BQ=37;MQ=45;QD=18;BC=62,0,11,0;QP=87,0,13,0;PC=158;IC=0;DC=0;XC=1;AC=0;AF=0	GT:PS	0|1:1616286
Hsc_scaff006	1637313	.	A	AG	1207	PASS	DP=72;TD=95;BQ=37;MQ=45;QD=16;BC=9,0,0,63;QP=14,0,0,86;PC=159;IC=26;DC=0;XC=0;AC=1;AF=0.36	GT	0/1
Hsc_scaff006	1646317	.	G	A	812	PASS	DP=60;TD=92;BQ=24;MQ=55;QD=13;BC=9,1,48,1;QP=8,2,89,2;PC=128;IC=2;DC=1;XC=13;AC=0;AF=0	GT:PS	0|1:1616286
Hsc_scaff006	1646317	.	GC	G	.	PASS	DP=59;TD=87;BQ=18;MQ=55;QD=4;BC=1,23,3,1;QP=3,88,7,3;PC=128;IC=0;DC=31;XC=5;AC=1;AF=0.56	GT	0/1
Hsc_scaff006	1852168	.	A	G	1107	PASS	DP=55;TD=71;BQ=40;MQ=60;QD=20;BC=48,0,7,0;QP=88,0,12,0;PC=129;IC=7;DC=0;XC=1;AC=0;AF=0	GT:PS	0|1:1829614
Hsc_scaff006	1852168	.	A	AG	1458	PASS	DP=55;TD=73;BQ=39;MQ=60;QD=26;BC=31,24,0,0;QP=58,42,0,0;PC=128;IC=17;DC=0;XC=2;AC=1;AF=0.31	GT	0/1
Hsc_scaff006	1859813	.	A	C	820	PASS	DP=41;TD=50;BQ=40;MQ=56;QD=20;BC=36,5,0,0;QP=87,13,0,0;PC=109;IC=0;DC=0;XC=0;AC=0;AF=0	GT:PS	1|0:1829614
Hsc_scaff006	1859813	.	AGAATT	A	.	PASS	DP=41;TD=48;BQ=42;MQ=56;QD=12;BC=15,0,9,0;QP=63,0,37,0;PC=109;IC=0;DC=17;XC=0;AC=1;AF=0.41	GT	0/1
Hsc_scaff006	1901209	.	T	C	294	PASS	DP=124;TD=152;BQ=38;MQ=56;QD=2;BC=0,30,0,92;QP=0,23,0,77;PC=204;IC=0;DC=2;XC=1;AC=0;AF=0	GT:PS	1|0:1876664
Hsc_scaff006	1901209	.	TC	T	.	PASS	DP=117;TD=142;BQ=35;MQ=57;QD=12;BC=30,55,0,3;QP=33,63,0,4;PC=203;IC=0;DC=29;XC=9;AC=1;AF=0.25	GT	0/1
Hsc_scaff006	1926866	.	A	C	998	PASS	DP=112;TD=113;BQ=38;MQ=60;QD=8;BC=91,21,0,0;QP=81,19,0,0;PC=201;IC=0;DC=0;XC=1;AC=0;AF=0	GT:PS	1|0:1876664
Hsc_scaff006	1926866	.	AACCATC	A	.	PASS	DP=113;TD=115;BQ=39;MQ=60;QD=0;BC=60,0,0,21;QP=75,0,0,25;PC=199;IC=0;DC=32;XC=2;AC=1;AF=0.28	GT	0/1
Hsc_scaff006	1934019	.	T	A	2204	PASS	DP=95;TD=109;BQ=39;MQ=59;QD=23;BC=9,0,0,86;QP=10,0,0,90;PC=176;IC=8;DC=0;XC=3;AC=0;AF=0	GT:PS	0|1:1876664
Hsc_scaff006	1934019	.	TA	T	.	PASS	DP=93;TD=104;BQ=39;MQ=59;QD=9;BC=45,0,1,8;QP=85,0,2,14;PC=177;IC=15;DC=39;XC=0;AC=1;AF=0.42	GT	0/1
Hsc_scaff006	1936834	.	A	T	556	PASS	DP=54;TD=127;BQ=40;MQ=60;QD=10;BC=44,0,0,10;QP=81,0,0,19;PC=135;IC=10;DC=0;XC=0;AC=0;AF=0	GT:PS	1|0:1876664
Hsc_scaff006	1936834	.	A	AT	1264	PASS	DP=54;TD=127;BQ=40;MQ=60;QD=23;BC=22,0,0,32;QP=40,0,0,60;PC=135;IC=18;DC=0;XC=8;AC=1;AF=0.33	GT	0/1
Hsc_scaff006	2051180	.	T	A	513	PASS	DP=98;TD=131;BQ=40;MQ=41;QD=5;BC=35,0,0,61;QP=22,0,0,78;PC=173;IC=0;DC=2;XC=1;AC=0;AF=0	GT:PS	1|0:1876664
Hsc_scaff006	2051180	.	T	TAA	2951	PASS	DP=96;TD=128;BQ=39;MQ=40;QD=30;BC=59,36,0,1;QP=44,55,0,1;PC=174;IC=23;DC=0;XC=3;AC=1;AF=0.24	GT	0/1
Hsc_scaff006	2095657	.	A	T	1323	PASS	DP=61;TD=71;BQ=37;MQ=60;QD=24;BC=32,0,0,22;QP=56,0,0,44;PC=181;IC=0;DC=7;XC=5;AC=1;AF=0.44	GT:PS	0|1:1876664
Hsc_scaff006	2095657	.	AG	A	.	PASS	DP=91;TD=101;BQ=37;MQ=59;QD=1;BC=15,0,42,0;QP=23,0,77,0;PC=181;IC=0;DC=34;XC=1;AC=1;AF=0.38	GT	0/1
Hsc_scaff006	2103608	.	A	T	2674	PASS	DP=119;TD=125;BQ=39;MQ=59;QD=22;BC=107,0,0,12;QP=89,0,0,11;PC=215;IC=0;DC=0;XC=2;AC=0;AF=0	GT:PS	0|1:1876664
Hsc_scaff006	2103608	.	A	AT	4025	PASS	DP=119;TD=129;BQ=39;MQ=59;QD=33;BC=56,0,0,63;QP=47,0,0,53;PC=214;IC=27;DC=0;XC=6;AC=1;AF=0.23	GT	0/1
Hsc_scaff006	2103881	.	T	A	1749	PASS	DP=115;TD=117;BQ=40;MQ=60;QD=15;BC=18,0,0,97;QP=15,0,0,85;PC=201;IC=0;DC=0;XC=0;AC=0;AF=0	GT:PS	1|0:1876664
Hsc_scaff006	2103881	.	T	TA	496	PASS	DP=115;TD=119;BQ=38;MQ=60;QD=4;BC=90,0,0,25;QP=78,0,0,22;PC=200;IC=27;DC=0;XC=2;AC=1;AF=0.24	GT	0/1
Hsc_scaff006	2105927	.	G	T	2644	PASS	DP=138;TD=149;BQ=39;MQ=58;QD=19;BC=0,0,116,21;QP=0,0,88,12;PC=218;IC=0;DC=1;XC=1;AC=0;AF=0	GT:PS	0|1:1876664
Hsc_scaff006	2105927	.	G	GT	1500	PASS	DP=140;TD=150;BQ=38;MQ=58;QD=12;BC=0,0,21,95;QP=0,0,15,85;PC=218;IC=51;DC=24;XC=3;AC=1;AF=0.44	GT	0/1
Hsc_scaff006	2107259	.	G	A	464	PASS	DP=85;TD=276;BQ=38;MQ=59;QD=5;BC=24,1,59,0;QP=28,0,71,0;PC=243;IC=0;DC=1;XC=5;AC=1;AF=0.28	GT:PS	0|1:1876664
Hsc_scaff006	2107259	.	G	GT	2680	PASS	DP=80;TD=266;BQ=39;MQ=59;QD=36;BC=37,0,0,37;QP=50,0,0,50;PC=242;IC=37;DC=6;XC=55;AC=1;AF=0.5	GT	0/1
Hsc_scaff006	2111002	.	C	A	2000	PASS	DP=88;TD=97;BQ=38;MQ=58;QD=22;BC=52,36,0,0;QP=60,40,0,0;PC=192;IC=0;DC=0;XC=0;AC=1;AF=0.6	GT:PS	1|0:1876664
Hsc_scaff006	2111002	.	C	CTCA	2478	PASS	DP=88;TD=100;BQ=38;MQ=58;QD=28;BC=49,0,0,38;QP=56,0,0,44;PC=189;IC=34;DC=1;XC=6;AC=1;AF=0.39	GT	0/1
Hsc_scaff006	2112155	.	A	G	303	PASS	DP=110;TD=146;BQ=39;MQ=55;QD=7;BC=36,0,5,0;QP=88,0,12,0;PC=241;IC=0;DC=69;XC=4;AC=0;AF=0	GT:PS	1|0:1876664
Hsc_scaff006	2112155	.	A	AT	2603	PASS	DP=82;TD=116;BQ=39;MQ=53;QD=32;BC=0,0,41,40;QP=0,0,46,54;PC=241;IC=26;DC=1;XC=2;AC=1;AF=0.36	GT	0/1
Hsc_scaff006	2119612	.	A	T	663	PASS	DP=119;TD=127;BQ=39;MQ=60;QD=5;BC=84,7,0,28;QP=70,6,0,24;PC=206;IC=33;DC=0;XC=4;AC=1;AF=0.26	GT:PS	0|1:1876664
Hsc_scaff006	2119612	.	AT	A	.	PASS	DP=121;TD=125;BQ=39;MQ=60;QD=12;BC=31,1,0,55;QP=36,0,0,64;PC=205;IC=10;DC=34;XC=0;AC=1;AF=0.28	GT	0/1
Hsc_scaff006	2121526	.	C	G	1838	PASS	DP=161;TD=252;BQ=40;MQ=52;QD=12;BC=0,123,23,0;QP=0,84,16,0;PC=267;IC=0;DC=15;XC=4;AC=0;AF=0	GT:PS	0|1:1876664
Hsc_scaff006	2121526	.	CA	C	.	PASS	DP=160;TD=243;BQ=39;MQ=52;QD=9;BC=62,0,11,1;QP=89,0,11,0;PC=267;IC=0;DC=86;XC=7;AC=1;AF=0.54	GT	0/1
Hsc_scaff006	2152231	.	C	T	987	PASS	DP=53;TD=73;BQ=39;MQ=29;QD=18;BC=0,42,0,11;QP=0,87,0,13;PC=137;IC=17;DC=0;XC=2;AC=0;AF=0	GT:PS	1|0:1876664
Hsc_scaff006	2152231	.	CCT	C	.	PASS	DP=53;TD=67;BQ=44;MQ=29;QD=10;BC=0,25,11,0;QP=0,84,16,0;PC=136;IC=0;DC=17;XC=2;AC=1;AF=0.32	GT	0/1
Hsc_scaff006	2231886	.	G	T	5700	PASS	DP=252;TD=386;BQ=40;MQ=54;QD=22;BC=0,0,228,24;QP=0,0,89,11;PC=514;IC=0;DC=0;XC=23;AC=0;AF=0	GT:PS	1|0:1876664
Hsc_scaff006	2231886	.	GT	G	.	PASS	DP=336;TD=452;BQ=39;MQ=49;QD=9;BC=42,0,0,201;QP=16,0,0,84;PC=520;IC=0;DC=93;XC=4;AC=1;AF=0.3	GT	0/1
Hsc_scaff006	2233303	.	T	A	4691	PASS	DP=213;TD=587;BQ=38;MQ=55;QD=22;BC=23,0,0,190;QP=11,0,0,89;PC=444;IC=0;DC=0;XC=4;AC=0;AF=0	GT:PS	1|0:1876664
Hsc_scaff006	2233303	.	TA	T	.	PASS	DP=213;TD=576;BQ=42;MQ=55;QD=1;BC=70,0,0,23;QP=77,0,0,23;PC=444;IC=0;DC=120;XC=6;AC=1;AF=0.56	GT	0/1
Hsc_scaff006	2234392	.	C	T	6492	PASS	DP=503;TD=882;BQ=39;MQ=57;QD=12;BC=0,411,1,91;QP=0,83,0,17;PC=787;IC=14;DC=0;XC=13;AC=0;AF=0	GT:PS	1|0:1876664
Hsc_scaff006	2234392	.	C	CT	18476	PASS	DP=497;TD=892;BQ=39;MQ=57;QD=37;BC=212,13,93,179;QP=43,3,17,37;PC=779;IC=179;DC=0;XC=27;AC=1;AF=0.37	GT	0/1
Hsc_scaff006	2234850	.	G	T	108	PASS	DP=381;TD=737;BQ=39;MQ=60;QD=0;BC=0,0,285,96;QP=0,0,75,25;PC=778;IC=0;DC=0;XC=17;AC=1;AF=0.25	GT:PS	1|0:1876664
Hsc_scaff006	2234850	.	GT	G	.	PASS	DP=475;TD=819;BQ=39;MQ=60;QD=0;BC=0,0,87,266;QP=0,0,25,75;PC=782;IC=17;DC=122;XC=30;AC=1;AF=0.26	GT	0/1
Hsc_scaff006	2236167	.	T	A	7726	PASS	DP=543;TD=663;BQ=40;MQ=60;QD=16;BC=61,0,0,409;QP=13,0,0,87;PC=857;IC=52;DC=73;XC=10;AC=0;AF=0	GT:PS	1|0:1876664
Hsc_scaff006	2236167	.	TA	T	.	PASS	DP=463;TD=583;BQ=39;MQ=60;QD=15;BC=112,3,0,156;QP=42,0,0,58;PC=857;IC=10;DC=192;XC=8;AC=1;AF=0.42	GT	0/1
Hsc_scaff006	2241289	.	T	C	8866	PASS	DP=636;TD=817;BQ=39;MQ=58;QD=13;BC=72,160,0,403;QP=12,25,0,63;PC=893;IC=0;DC=1;XC=31;AC=1;AF=0.28	GT:PS	1|0:1876664
Hsc_scaff006	2241289	.	TAA	T	.	PASS	DP=659;TD=810;BQ=39;MQ=57;QD=1;BC=306,108,0,0;QP=74,26,0,0;PC=902;IC=1;DC=245;XC=6;AC=1;AF=0.37	GT	0/1
Hsc_scaff006	2261447	.	A	T	1410	PASS	DP=88;TD=103;BQ=39;MQ=59;QD=16;BC=75,0,1,12;QP=85,0,1,14;PC=155;IC=0;DC=0;XC=5;AC=0;AF=0	GT:PS	0|1:2248385
Hsc_scaff006	2261447	.	A	AATTTTT	1870	PASS	DP=91;TD=101;BQ=40;MQ=59;QD=20;BC=12,0,0,79;QP=12,0,0,88;PC=157;IC=24;DC=0;XC=0;AC=1;AF=0.27	GT	0/1
Hsc_scaff006	2293124	.	A	T	915	PASS	DP=52;TD=83;BQ=39;MQ=55;QD=17;BC=43,0,0,9;QP=86,0,0,14;PC=121;IC=0;DC=0;XC=0;AC=0;AF=0	GT:PS	1|0:2248385
Hsc_scaff006	2293124	.	A	AT	1008	PASS	DP=52;TD=83;BQ=39;MQ=55;QD=19;BC=29,23,0,0;QP=63,37,0,0;PC=121;IC=14;DC=0;XC=2;AC=1;AF=0.27	GT	0/1
Hsc_scaff006	2333232	.	A	T	941	PASS	DP=118;TD=133;BQ=37;MQ=58;QD=7;BC=93,0,0,25;QP=80,0,0,20;PC=209;IC=0;DC=0;XC=0;AC=0;AF=0	GT:PS	1|0:2248385
Hsc_scaff006	2333232	.	AT	A	.	PASS	DP=123;TD=139;BQ=39;MQ=58;QD=1;BC=24,0,0,64;QP=24,0,0,76;PC=209;IC=2;DC=35;XC=2;AC=1;AF=0.29	GT	0/1
Hsc_scaff006	2349508	.	A	G	2003	PASS	DP=182;TD=188;BQ=38;MQ=57;QD=11;BC=128,1,53,0;QP=68,0,32,0;PC=279;IC=0;DC=0;XC=0;AC=1;AF=0.32	GT:PS	0|1:2248385
Hsc_scaff006	2354689	.	T	A	2304	PASS	DP=101;TD=117;BQ=39;MQ=60;QD=22;BC=12,0,0,89;QP=10,0,0,90;PC=178;IC=0;DC=0;XC=0;AC=0;AF=0	GT:PS	1|0:2248385
Hsc_scaff006	2354689	.	T	TA	3060	PASS	DP=100;TD=117;BQ=40;MQ=60;QD=30;BC=56,0,0,44;QP=56,0,0,44;PC=178;IC=46;DC=0;XC=7;AC=1;AF=0.46	GT	0/1
Hsc_scaff006	2493112	.	T	A	297	PASS	DP=83;TD=108;BQ=37;MQ=59;QD=3;BC=23,0,0,60;QP=27,0,0,73;PC=152;IC=0;DC=0;XC=2;AC=1;AF=0.27	GT:PS	1|0:2248385
Hsc_scaff006	2493112	.	T	TC	1715	PASS	DP=83;TD=108;BQ=36;MQ=59;QD=20;BC=24,10,49,0;QP=32,10,58,0;PC=152;IC=24;DC=0;XC=1;AC=1;AF=0.29	GT	0/1
Hsc_scaff006	2504766	.	C	A	1410	PASS	DP=101;TD=118;BQ=38;MQ=55;QD=13;BC=17,84,0,0;QP=16,84,0,0;PC=160;IC=0;DC=0;XC=1;AC=0;AF=0	GT:PS	0|1:2248385
Hsc_scaff006	2504766	.	C	CA	2527	PASS	DP=101;TD=118;BQ=39;MQ=55;QD=25;BC=45,56,0,0;QP=41,59,0,0;PC=160;IC=26;DC=0;XC=0;AC=1;AF=0.26	GT	0/1
Hsc_scaff006	2566250	.	G	T	284	PASS	DP=59;TD=101;BQ=39;MQ=58;QD=4;BC=0,0,47,12;QP=0,0,78,22;PC=122;IC=0;DC=0;XC=1;AC=0;AF=0	GT:PS	1|0:2248385
Hsc_scaff006	2566250	.	G	GA	816	PASS	DP=59;TD=102;BQ=40;MQ=58;QD=13;BC=19,0,0,40;QP=34,0,0,66;PC=122;IC=19;DC=0;XC=2;AC=1;AF=0.33	GT	0/1
Hsc_scaff006	2588795	.	C	T	1433	PASS	DP=92;TD=112;BQ=40;MQ=57;QD=15;BC=16,54,0,22;QP=16,61,0,23;PC=141;IC=22;DC=0;XC=7;AC=1;AF=0.27	GT:PS	1|0:2248385
Hsc_scaff006	2588795	.	C	CT	1415	PASS	DP=94;TD=113;BQ=39;MQ=57;QD=15;BC=0,16,0,77;QP=0,15,0,85;PC=142;IC=53;DC=1;XC=1;AC=1;AF=0.59	GT	0/1
Hsc_scaff006	2591282	.	C	G	1313	PASS	DP=99;TD=122;BQ=38;MQ=57;QD=13;BC=0,65,34,0;QP=0,66,34,0;PC=157;IC=0;DC=0;XC=0;AC=1;AF=0.34	GT:PS	1|0:2248385
Hsc_scaff006	2591282	.	C	CA	1566	PASS	DP=99;TD=128;BQ=38;MQ=57;QD=15;BC=0,34,0,65;QP=0,35,0,65;PC=158;IC=60;DC=0;XC=10;AC=1;AF=0.61	GT	0/1
Hsc_scaff006	2592800	.	A	T	1302	PASS	DP=59;TD=129;BQ=40;MQ=48;QD=22;BC=52,0,0,7;QP=89,0,0,11;PC=121;IC=0;DC=0;XC=2;AC=0;AF=0	GT:PS	1|0:2248385
Hsc_scaff006	2592800	.	A	AT	855	PASS	DP=60;TD=130;BQ=40;MQ=48;QD=14;BC=37,0,0,23;QP=66,0,0,34;PC=121;IC=15;DC=0;XC=4;AC=1;AF=0.25	GT	0/1
Hsc_scaff006	2666791	.	T	A	644	PASS	DP=113;TD=118;BQ=39;MQ=60;QD=5;BC=25,0,0,88;QP=21,0,0,79;PC=153;IC=0;DC=0;XC=1;AC=0;AF=0	GT:PS	1|0:2248385
Hsc_scaff006	2666791	.	T	TA	3703	PASS	DP=113;TD=118;BQ=39;MQ=60;QD=32;BC=52,0,0,61;QP=46,0,0,54;PC=153;IC=34;DC=0;XC=1;AC=1;AF=0.3	GT	0/1
Hsc_scaff006	2716752	.	G	A	871	PASS	DP=56;TD=71;BQ=37;MQ=48;QD=15;BC=15,0,40,0;QP=36,0,64,0;PC=107;IC=0;DC=1;XC=4;AC=1;AF=0.36	GT:PS	1|0:2248385
Hsc_scaff006	2716752	.	GAC	G	.	PASS	DP=42;TD=73;BQ=35;MQ=51;QD=13;BC=11,15,6,0;QP=34,61,6,0;PC=107;IC=0;DC=10;XC=16;AC=1;AF=0.24	GT	0/1
Hsc_scaff006	2729626	.	C	A	699	PASS	DP=111;TD=237;BQ=40;MQ=50;QD=6;BC=33,78,0,0;QP=21,79,0,0;PC=131;IC=0;DC=0;XC=28;AC=0;AF=0	GT:PS	1|0:2248385
Hsc_scaff006	2729626	.	CT	C	.	PASS	DP=110;TD=234;BQ=41;MQ=50;QD=5;BC=35,0,0,51;QP=29,0,0,71;PC=132;IC=0;DC=24;XC=4;AC=1;AF=0.22	GT	0/1
Hsc_scaff006	2860985	.	T	A	1487	PASS	DP=225;TD=236;BQ=37;MQ=58;QD=6;BC=62,1,0,162;QP=29,0,0,70;PC=265;IC=16;DC=0;XC=3;AC=1;AF=0.29	GT:PS	0|1:2801747
Hsc_scaff006	2860985	.	T	TAAA	1810	PASS	DP=230;TD=242;BQ=39;MQ=58;QD=7;BC=153,2,0,75;QP=70,0,0,30;PC=265;IC=64;DC=0;XC=3;AC=1;AF=0.29	GT	0/1
Hsc_scaff006	3483762	.	C	A	2364	PASS	DP=111;TD=138;BQ=39;MQ=59;QD=21;BC=12,99,0,0;QP=11,89,0,0;PC=126;IC=0;DC=0;XC=3;AC=0;AF=0	GT:PS	0|1:2801747
Hsc_scaff006	3483762	.	CA	C	.	PASS	DP=113;TD=140;BQ=38;MQ=59;QD=11;BC=73,12,0,0;QP=85,15,0,0;PC=127;IC=0;DC=28;XC=1;AC=1;AF=0.25	GT	0/1
Hsc_scaff006	3529921	.	T	A	1612	PASS	DP=103;TD=133;BQ=39;MQ=58;QD=15;BC=15,0,0,88;QP=15,0,0,85;PC=151;IC=0;DC=0;XC=7;AC=0;AF=0	GT:PS	0|1:2801747
Hsc_scaff006	3529921	.	T	TGAAAAATTTGATCACTTCATAA	1477	PASS	DP=98;TD=136;BQ=40;MQ=59;QD=15;BC=83,0,15,0;QP=84,0,16,0;PC=145;IC=15;DC=0;XC=25;AC=1;AF=0.16	GT	0/1
Hsc_scaff007	100335	.	T	C	310	PASS	DP=36;TD=44;BQ=36;MQ=33;QD=8;BC=0,12,0,24;QP=0,31,0,69;PC=52;IC=0;DC=0;XC=0;AC=1;AF=0.31	GT:PS	1|0:96771
Hsc_scaff007	100335	.	TG	T	.	PASS	DP=33;TD=42;BQ=35;MQ=33;QD=9;BC=0,2,18,0;QP=0,14,86,0;PC=52;IC=0;DC=13;XC=5;AC=1;AF=0.43	GT	0/1
Hsc_scaff007	108836	.	A	T	1747	PASS	DP=89;TD=119;BQ=40;MQ=60;QD=19;BC=78,0,0,11;QP=87,0,0,13;PC=112;IC=0;DC=0;XC=2;AC=0;AF=0	GT:PS	1|0:105864
Hsc_scaff007	108836	.	A	AACTAATG	542	PASS	DP=89;TD=119;BQ=38;MQ=60;QD=6;BC=1,19,68,1;QP=0,20,79,1;PC=112;IC=19;DC=0;XC=1;AC=1;AF=0.21	GT	0/1
Hsc_scaff007	167982	.	A	G	767	PASS	DP=53;TD=75;BQ=34;MQ=54;QD=14;BC=34,0,18,0;QP=64,0,36,0;PC=92;IC=7;DC=1;XC=5;AC=1;AF=0.36	GT	0/1
Hsc_scaff007	167982	.	AG	A	.	PASS	DP=55;TD=72;BQ=32;MQ=52;QD=2;BC=0,0,22,10;QP=0,0,72,28;PC=92;IC=1;DC=23;XC=0;AC=1;AF=0.45	GT	0/1
Hsc_scaff007	208646	.	G	A	15	PASS	DP=71;TD=91;BQ=39;MQ=60;QD=0;BC=10,11,50,0;QP=15,14,71,0;PC=102;IC=0;DC=0;XC=0;AC=1;AF=0.17	GT:PS	1|0:105864
Hsc_scaff007	208646	.	G	GT	1166	PASS	DP=71;TD=91;BQ=40;MQ=60;QD=16;BC=0,10,0,61;QP=0,15,0,85;PC=102;IC=19;DC=0;XC=11;AC=1;AF=0.27	GT	0/1
Hsc_scaff007	215960	.	C	G	1760	PASS	DP=83;TD=86;BQ=36;MQ=59;QD=21;BC=0,74,9,0;QP=0,90,10,0;PC=106;IC=0;DC=0;XC=1;AC=0;AF=0	GT:PS	0|1:105864
Hsc_scaff007	215960	.	C	CCT	1623	PASS	DP=82;TD=84;BQ=35;MQ=59;QD=19;BC=0,73,0,9;QP=0,89,0,11;PC=107;IC=28;DC=0;XC=0;AC=1;AF=0.34	GT	0/1
Hsc_scaff007	247912	.	A	G	749	PASS	DP=50;TD=69;BQ=29;MQ=51;QD=14;BC=43,0,7,0;QP=88,0,12,0;PC=111;IC=0;DC=0;XC=8;AC=0;AF=0	GT:PS	1|0:105864
Hsc_scaff007	247912	.	AGGGGG	A	.	PASS	DP=59;TD=70;BQ=30;MQ=48;QD=11;BC=18,0,28,0;QP=37,0,63,0;PC=111;IC=0;DC=13;XC=1;AC=1;AF=0.27	GT	0/1
Hsc_scaff007	272315	.	C	G	2609	PASS	DP=198;TD=210;BQ=39;MQ=59;QD=13;BC=0,166,32,0;QP=0,83,17,0;PC=252;IC=0;DC=0;XC=1;AC=0;AF=0	GT:PS	0|1:105864
Hsc_scaff007	272315	.	C	CAG	6542	PASS	DP=198;TD=210;BQ=39;MQ=59;QD=33;BC=91,106,0,0;QP=47,53,0,0;PC=252;IC=58;DC=1;XC=0;AC=1;AF=0.29	GT	0/1
Hsc_scaff007	278429	.	G	C	4144	PASS	DP=168;TD=217;BQ=38;MQ=53;QD=24;BC=0,64,104,0;QP=0,41,59,0;PC=251;IC=0;DC=0;XC=10;AC=1;AF=0.41	GT:PS	0|1:105864
Hsc_scaff007	278429	.	GC	G	.	PASS	DP=117;TD=218;BQ=37;MQ=58;QD=7;BC=0,64,0,12;QP=0,83,0,17;PC=219;IC=0;DC=41;XC=53;AC=1;AF=0.35	GT	0/1
Hsc_scaff007	278462	.	A	T	590	PASS	DP=111;TD=217;BQ=37;MQ=58;QD=5;BC=76,0,1,34;QP=71,0,0,28;PC=209;IC=0;DC=0;XC=3;AC=1;AF=0.28	GT:PS	1|0:105864
Hsc_scaff007	278462	.	A	AG	315	PASS	DP=112;TD=216;BQ=38;MQ=58;QD=2;BC=0,1,78,32;QP=0,0,73,27;PC=211;IC=38;DC=1;XC=1;AC=1;AF=0.34	GT	0/1
Hsc_scaff007	280403	.	C	T	2766	PASS	DP=90;TD=93;BQ=39;MQ=60;QD=30;BC=0,49,0,41;QP=0,55,0,45;PC=143;IC=0;DC=0;XC=2;AC=1;AF=0.45	GT:PS	1|0:105864
Hsc_scaff007	280403	.	C	CG	1080	PASS	DP=89;TD=93;BQ=40;MQ=60;QD=16;BC=25,0,40,0;QP=39,0,61,0;PC=146;IC=25;DC=24;XC=1;AC=1;AF=0.38	GT	0/1
Hsc_scaff007	305795	.	A	T	2556	PASS	DP=124;TD=149;BQ=39;MQ=54;QD=20;BC=110,0,0,14;QP=88,0,0,12;PC=182;IC=14;DC=0;XC=6;AC=0;AF=0	GT:PS	0|1:105864
Hsc_scaff007	305795	.	A	AT	859	PASS	DP=130;TD=150;BQ=38;MQ=54;QD=6;BC=29,0,0,101;QP=21,0,0,79;PC=182;IC=37;DC=0;XC=1;AC=1;AF=0.28	GT	0/1
Hsc_scaff007	307956	.	T	A	495	PASS	DP=90;TD=128;BQ=40;MQ=59;QD=5;BC=20,8,0,62;QP=22,9,0,69;PC=152;IC=0;DC=0;XC=0;AC=1;AF=0.24	GT:PS	0|1:105864
Hsc_scaff007	307956	.	TCAAGC	T	.	PASS	DP=89;TD=128;BQ=38;MQ=59;QD=3;BC=0,16,0,44;QP=0,28,0,72;PC=152;IC=0;DC=29;XC=1;AC=1;AF=0.33	GT	0/1
Hsc_scaff007	318689	.	T	C	3171	PASS	DP=91;TD=116;BQ=39;MQ=54;QD=34;BC=0,39,0,52;QP=0,47,0,53;PC=144;IC=0;DC=0;XC=2;AC=1;AF=0.47	GT:PS	0|1:105864
Hsc_scaff007	318689	.	TC	T	.	PASS	DP=91;TD=112;BQ=37;MQ=54;QD=5;BC=0,47,0,23;QP=0,70,0,30;PC=146;IC=0;DC=21;XC=1;AC=1;AF=0.25	GT	0/1
Hsc_scaff007	319273	.	A	G	670	PASS	DP=47;TD=85;BQ=39;MQ=45;QD=14;BC=39,0,8,0;QP=84,0,16,0;PC=88;IC=6;DC=0;XC=0;AC=0;AF=0	GT:PS	0|1:105864
Hsc_scaff007	319273	.	A	AGCGGC	267	PASS	DP=46;TD=84;BQ=39;MQ=45;QD=5;BC=0,28,18,0;QP=0,79,21,0;PC=88;IC=12;DC=0;XC=0;AC=1;AF=0.26	GT	0/1
Hsc_scaff007	322350	.	A	G	599	PASS	DP=90;TD=117;BQ=40;MQ=58;QD=6;BC=64,0,26,0;QP=71,0,29,0;PC=149;IC=0;DC=0;XC=1;AC=1;AF=0.29	GT:PS	0|1:105864
Hsc_scaff007	322350	.	AT	A	.	PASS	DP=96;TD=124;BQ=40;MQ=58;QD=22;BC=0,0,31,39;QP=0,0,44,56;PC=149;IC=0;DC=26;XC=16;AC=1;AF=0.27	GT	0/1
Hsc_scaff007	329001	.	A	C	3041	PASS	DP=141;TD=158;BQ=40;MQ=57;QD=21;BC=121,18,2,0;QP=88,10,1,0;PC=188;IC=0;DC=0;XC=0;AC=0;AF=0	GT:PS	0|1:105864
Hsc_scaff007	329001	.	A	ATG	4312	PASS	DP=142;TD=159;BQ=39;MQ=57;QD=30;BC=1,1,75,65;QP=0,0,56,44;PC=187;IC=46;DC=0;XC=3;AC=1;AF=0.32	GT	0/1
Hsc_scaff007	331704	.	A	T	802	PASS	DP=41;TD=53;BQ=37;MQ=43;QD=19;BC=37,0,0,4;QP=88,0,0,12;PC=79;IC=0;DC=0;XC=0;AC=0;AF=0	GT:PS	1|0:105864
Hsc_scaff007	331704	.	AT	A	.	PASS	DP=41;TD=49;BQ=31;MQ=43;QD=12;BC=0,18,1,11;QP=0,37,2,61;PC=80;IC=0;DC=11;XC=0;AC=1;AF=0.38	GT	0/1
Hsc_scaff007	335343	.	A	C	840	PASS	DP=72;TD=99;BQ=37;MQ=52;QD=11;BC=55,16,1,0;QP=83,17,1,0;PC=127;IC=0;DC=0;XC=0;AC=0;AF=0	GT:PS	0|1:105864
Hsc_scaff007	335343	.	A	ATT	1265	PASS	DP=74;TD=101;BQ=38;MQ=53;QD=17;BC=6,0,10,58;QP=8,0,8,84;PC=127;IC=14;DC=0;XC=0;AC=1;AF=0.21	GT	0/1
Hsc_scaff007	337786	.	T	A	923	PASS	DP=45;TD=65;BQ=36;MQ=59;QD=20;BC=6,0,0,39;QP=11,0,0,89;PC=102;IC=0;DC=0;XC=3;AC=0;AF=0	GT:PS	0|1:105864
Hsc_scaff007	337786	.	TA	T	.	PASS	DP=46;TD=65;BQ=39;MQ=58;QD=1;BC=13,0,0,6;QP=73,0,0,27;PC=102;IC=0;DC=27;XC=1;AC=1;AF=0.59	GT	0/1
Hsc_scaff007	338070	.	G	A	147	PASS	DP=68;TD=125;BQ=38;MQ=57;QD=2;BC=17,0,51,0;QP=26,0,74,0;PC=129;IC=0;DC=0;XC=1;AC=1;AF=0.26	GT:PS	0|1:105864
Hsc_scaff007	338070	.	GA	G	.	PASS	DP=63;TD=130;BQ=39;MQ=58;QD=10;BC=16,0,30,0;QP=34,0,66,0;PC=124;IC=0;DC=17;XC=14;AC=1;AF=0.27	GT	0/1
Hsc_scaff007	342335	.	T	A	832	PASS	DP=37;TD=55;BQ=40;MQ=51;QD=22;BC=4,0,0,33;QP=11,0,0,89;PC=86;IC=0;DC=0;XC=5;AC=0;AF=0	GT:PS	1|0:105864
Hsc_scaff007	342335	.	T	TA	22	PASS	DP=40;TD=54;BQ=38;MQ=49;QD=0;BC=27,0,0,13;QP=75,0,0,25;PC=88;IC=19;DC=0;XC=0;AC=1;AF=0.56	GT	0/1
Hsc_scaff007	344381	.	T	C	1087	PASS	DP=81;TD=105;BQ=39;MQ=52;QD=13;BC=0,13,0,68;QP=0,16,0,84;PC=140;IC=0;DC=0;XC=1;AC=0;AF=0	GT:PS	0|1:105864
Hsc_scaff007	344381	.	T	TAAAAAA	2433	PASS	DP=81;TD=106;BQ=39;MQ=52;QD=30;BC=22,46,0,13;QP=31,51,0,17;PC=139;IC=18;DC=0;XC=11;AC=1;AF=0.25	GT	0/1
Hsc_scaff007	359093	.	T	A	1692	PASS	DP=70;TD=105;BQ=39;MQ=58;QD=24;BC=6,0,1,63;QP=9,0,0,90;PC=146;IC=0;DC=0;XC=1;AC=0;AF=0	GT:PS	0|1:105864
Hsc_scaff007	359093	.	TG	T	.	PASS	DP=69;TD=109;BQ=39;MQ=58;QD=12;BC=10,0,30,11;QP=17,0,60,23;PC=146;IC=11;DC=18;XC=7;AC=1;AF=0.26	GT	0/1
Hsc_scaff007	360262	.	T	C	488	PASS	DP=75;TD=131;BQ=38;MQ=55;QD=6;BC=0,25,0,50;QP=0,29,0,71;PC=130;IC=0;DC=0;XC=1;AC=1;AF=0.29	GT:PS	0|1:105864
Hsc_scaff007	360262	.	TAA	T	.	PASS	DP=75;TD=129;BQ=34;MQ=55;QD=7;BC=25,4,0,0;QP=89,11,0,0;PC=130;IC=0;DC=46;XC=0;AC=1;AF=0.64	GT	0/1
Hsc_scaff007	360692	.	A	T	1612	PASS	DP=90;TD=105;BQ=39;MQ=46;QD=17;BC=81,0,0,9;QP=86,0,0,14;PC=128;IC=0;DC=0;XC=2;AC=0;AF=0	GT:PS	0|1:105864
Hsc_scaff007	360692	.	AT	A	.	PASS	DP=49;TD=107;BQ=40;MQ=59;QD=10;BC=7,0,0,30;QP=16,0,0,84;PC=97;IC=0;DC=12;XC=46;AC=1;AF=0.25	GT	0/1
Hsc_scaff007	362153	.	G	T	399	PASS	DP=89;TD=115;BQ=35;MQ=53;QD=4;BC=0,0,60,29;QP=0,0,72,28;PC=148;IC=0;DC=0;XC=0;AC=1;AF=0.28	GT:PS	0|1:105864
Hsc_scaff007	362153	.	GC	G	.	PASS	DP=89;TD=115;BQ=36;MQ=53;QD=17;BC=0,35,29,0;QP=0,58,42,0;PC=149;IC=0;DC=25;XC=2;AC=1;AF=0.28	GT	0/1
Hsc_scaff007	370863	.	C	T	2334	PASS	DP=156;TD=212;BQ=35;MQ=35;QD=14;BC=9,131,0,16;QP=8,84,0,9;PC=221;IC=0;DC=0;XC=1;AC=0;AF=0	GT:PS	0|1:105864
Hsc_scaff007	370863	.	CT	C	.	PASS	DP=160;TD=213;BQ=44;MQ=34;QD=17;BC=15,0,0,110;QP=12,0,0,88;PC=221;IC=0;DC=35;XC=5;AC=1;AF=0.22	GT	0/1
Hsc_scaff007	372631	.	T	C	1623	PASS	DP=117;TD=126;BQ=39;MQ=58;QD=13;BC=0,43,0,74;QP=0,34,0,66;PC=149;IC=0;DC=0;XC=1;AC=1;AF=0.34	GT:PS	0|1:105864
Hsc_scaff007	372631	.	T	TTAAC	3784	PASS	DP=116;TD=125;BQ=39;MQ=58;QD=32;BC=0,51,0,65;QP=0,46,0,54;PC=150;IC=41;DC=0;XC=6;AC=1;AF=0.36	GT	0/1
Hsc_scaff007	378233	.	T	A	1501	PASS	DP=103;TD=122;BQ=39;MQ=59;QD=14;BC=35,0,0,68;QP=34,0,0,66;PC=159;IC=0;DC=0;XC=1;AC=1;AF=0.34	GT:PS	1|0:105864
Hsc_scaff007	378233	.	T	TATA	1795	PASS	DP=101;TD=123;BQ=40;MQ=59;QD=17;BC=36,0,0,65;QP=36,0,0,64;PC=158;IC=23;DC=0;XC=5;AC=1;AF=0.23	GT	0/1
Hsc_scaff007	381829	.	T	G	1329	PASS	DP=59;TD=61;BQ=39;MQ=58;QD=22;BC=1,0,6,52;QP=2,0,9,89;PC=110;IC=0;DC=0;XC=0;AC=0;AF=0	GT:PS	0|1:105864
Hsc_scaff007	381829	.	T	TTA	242	PASS	DP=60;TD=67;BQ=38;MQ=59;QD=4;BC=46,0,8,6;QP=75,0,14,10;PC=105;IC=30;DC=0;XC=5;AC=1;AF=0.51	GT	0/1
Hsc_scaff007	385673	.	T	C	1593	PASS	DP=110;TD=127;BQ=39;MQ=52;QD=14;BC=0,24,0,86;QP=0,16,0,84;PC=154;IC=0;DC=0;XC=1;AC=0;AF=0	GT:PS	0|1:105864
Hsc_scaff007	385673	.	TTC	T	.	PASS	DP=107;TD=130;BQ=36;MQ=52;QD=21;BC=39,0,0,28;QP=49,0,0,51;PC=153;IC=0;DC=40;XC=6;AC=1;AF=0.41	GT	0/1
Hsc_scaff007	390894	.	C	T	769	PASS	DP=52;TD=76;BQ=38;MQ=45;QD=14;BC=0,38,0,14;QP=0,65,0,35;PC=99;IC=0;DC=0;XC=2;AC=1;AF=0.35	GT:PS	0|1:105864
Hsc_scaff007	390894	.	CA	C	.	PASS	DP=53;TD=77;BQ=41;MQ=45;QD=24;BC=23,15,0,0;QP=54,46,0,0;PC=99;IC=0;DC=15;XC=1;AC=1;AF=0.28	GT	0/1
Hsc_scaff007	397792	.	T	C	467	PASS	DP=78;TD=90;BQ=33;MQ=55;QD=6;BC=0,19,0,57;QP=0,30,0,70;PC=138;IC=1;DC=2;XC=6;AC=1;AF=0.3	GT:PS	0|1:105864
Hsc_scaff007	397792	.	TCC	T	.	PASS	DP=78;TD=85;BQ=30;MQ=54;QD=8;BC=0,41,0,8;QP=0,86,0,14;PC=138;IC=3;DC=29;XC=1;AC=1;AF=0.41	GT	0/1
Hsc_scaff007	403186	.	T	A	187	PASS	DP=98;TD=116;BQ=40;MQ=59;QD=1;BC=25,0,0,73;QP=26,0,0,74;PC=148;IC=0;DC=0;XC=1;AC=1;AF=0.26	GT:PS	1|0:105864
Hsc_scaff007	403186	.	TA	T	.	PASS	DP=97;TD=115;BQ=40;MQ=59;QD=19;BC=25,0,0,29;QP=47,0,0,53;PC=150;IC=0;DC=43;XC=2;AC=1;AF=0.45	GT	0/1
Hsc_scaff007	406678	.	A	T	298	PASS	DP=34;TD=93;BQ=34;MQ=52;QD=8;BC=22,0,0,12;QP=69,0,0,31;PC=108;IC=3;DC=0;XC=2;AC=1;AF=0.31	GT:PS	1|0:105864
Hsc_scaff007	406678	.	A	AT	63	PASS	DP=35;TD=96;BQ=37;MQ=52;QD=1;BC=8,0,1,26;QP=23,0,1,76;PC=107;IC=9;DC=0;XC=3;AC=1;AF=0.29	GT	0/1
Hsc_scaff007	412881	.	T	G	1332	PASS	DP=118;TD=127;BQ=39;MQ=59;QD=11;BC=0,0,22,96;QP=0,0,18,82;PC=171;IC=0;DC=0;XC=0;AC=0;AF=0	GT:PS	0|1:105864
Hsc_scaff007	412881	.	TAAAATGGAAAATTTAAAAAA	T	.	PASS	DP=118;TD=127;BQ=39;MQ=59;QD=7;BC=79,0,21,0;QP=81,0,19,0;PC=172;IC=0;DC=18;XC=0;AC=1;AF=0.15	GT	0/1
Hsc_scaff007	414585	.	G	T	1023	PASS	DP=89;TD=113;BQ=39;MQ=54;QD=11;BC=0,0,70,19;QP=0,0,82,18;PC=147;IC=0;DC=0;XC=5;AC=0;AF=0	GT:PS	0|1:105864
Hsc_scaff007	414585	.	G	GT	2268	PASS	DP=93;TD=113;BQ=38;MQ=53;QD=24;BC=0,34,0,59;QP=0,41,0,59;PC=150;IC=35;DC=0;XC=0;AC=1;AF=0.38	GT	0/1
Hsc_scaff007	456749	.	T	A	476	PASS	DP=39;TD=59;BQ=38;MQ=52;QD=12;BC=9,0,0,30;QP=17,0,0,83;PC=91;IC=0;DC=0;XC=2;AC=0;AF=0	GT:PS	0|1:105864
Hsc_scaff007	456749	.	T	TAC	1050	PASS	DP=39;TD=58;BQ=38;MQ=52;QD=26;BC=0,18,0,21;QP=0,43,0,57;PC=91;IC=9;DC=0;XC=9;AC=1;AF=0.24	GT	0/1
Hsc_scaff007	466231	.	T	G	294	PASS	DP=84;TD=152;BQ=35;MQ=49;QD=3;BC=11,0,17,56;QP=9,0,20,70;PC=153;IC=0;DC=0;XC=1;AC=1;AF=0.23	GT:PS	0|1:105864
Hsc_scaff007	466231	.	TTG	T	.	PASS	DP=84;TD=151;BQ=37;MQ=49;QD=11;BC=9,1,0,39;QP=11,1,0,88;PC=153;IC=0;DC=35;XC=0;AC=1;AF=0.42	GT	0/1
Hsc_scaff007	480745	.	A	T	1326	PASS	DP=66;TD=89;BQ=40;MQ=47;QD=20;BC=45,0,0,21;QP=62,0,0,38;PC=107;IC=0;DC=0;XC=1;AC=1;AF=0.38	GT:PS	1|0:105864
Hsc_scaff007	480745	.	A	AT	1160	PASS	DP=67;TD=79;BQ=44;MQ=48;QD=24;BC=21,0,0,27;QP=44,0,0,56;PC=108;IC=22;DC=19;XC=0;AC=1;AF=0.46	GT	0/1
Hsc_scaff007	485872	.	A	C	256	PASS	DP=81;TD=91;BQ=38;MQ=50;QD=3;BC=62,19,0,0;QP=77,23,0,0;PC=136;IC=0;DC=0;XC=0;AC=0;AF=0	GT:PS	1|0:105864
Hsc_scaff007	485872	.	ATT	A	.	PASS	DP=81;TD=91;BQ=41;MQ=50;QD=2;BC=0,19,0,42;QP=0,27,0,73;PC=136;IC=10;DC=20;XC=0;AC=1;AF=0.25	GT	0/1
Hsc_scaff007	489141	.	T	C	2181	PASS	DP=113;TD=128;BQ=39;MQ=56;QD=19;BC=0,14,0,99;QP=0,12,0,88;PC=162;IC=0;DC=0;XC=0;AC=0;AF=0	GT:PS	0|1:105864
Hsc_scaff007	489141	.	T	TC	292	PASS	DP=112;TD=127;BQ=39;MQ=56;QD=2;BC=26,2,0,84;QP=25,2,0,73;PC=162;IC=26;DC=0;XC=2;AC=1;AF=0.25	GT	0/1
Hsc_scaff007	721307	.	A	G	155	PASS	DP=65;TD=87;BQ=36;MQ=55;QD=2;BC=47,0,17,0;QP=73,0,27,0;PC=170;IC=10;DC=1;XC=0;AC=1;AF=0.27	GT:PS	0|1:105864
Hsc_scaff007	721307	.	AG	A	.	PASS	DP=64;TD=86;BQ=35;MQ=55;QD=2;BC=13,1,29,1;QP=26,1,72,1;PC=169;IC=2;DC=20;XC=1;AC=1;AF=0.34	GT	0/1
Hsc_scaff007	796081	.	C	G	2187	PASS	DP=74;TD=92;BQ=34;MQ=58;QD=29;BC=0,26,37,11;QP=0,37,49,14;PC=165;IC=0;DC=0;XC=0;AC=1;AF=0.57	GT:PS	1|0:105864
Hsc_scaff007	796081	.	C	CT	2459	PASS	DP=75;TD=93;BQ=36;MQ=58;QD=32;BC=0,39,0,36;QP=0,52,0,48;PC=166;IC=22;DC=0;XC=4;AC=1;AF=0.3	GT	0/1
Hsc_scaff007	848818	.	A	T	1745	PASS	DP=87;TD=103;BQ=40;MQ=60;QD=20;BC=76,0,0,11;QP=87,0,0,13;PC=169;IC=0;DC=0;XC=6;AC=0;AF=0	GT:PS	1|0:105864
Hsc_scaff007	848818	.	A	AT	2017	PASS	DP=93;TD=103;BQ=39;MQ=59;QD=21;BC=83,0,0,10;QP=89,0,0,11;PC=175;IC=38;DC=0;XC=0;AC=1;AF=0.41	GT	0/1
Hsc_scaff007	861273	.	G	T	59	PASS	DP=53;TD=72;BQ=30;MQ=44;QD=1;BC=0,9,32,12;QP=0,9,72,19;PC=146;IC=0;DC=0;XC=5;AC=1;AF=0.21	GT:PS	1|0:105864
Hsc_scaff007	861273	.	GCCCCC	G	.	PASS	DP=56;TD=73;BQ=32;MQ=42;QD=6;BC=0,31,0,10;QP=0,82,0,18;PC=147;IC=0;DC=15;XC=1;AC=1;AF=0.28	GT	0/1
Hsc_scaff007	866132	.	G	A	906	PASS	DP=110;TD=119;BQ=40;MQ=52;QD=10;BC=21,0,69,0;QP=17,0,83,0;PC=184;IC=0;DC=20;XC=2;AC=0;AF=0	GT:PS	1|0:105864
Hsc_scaff007	866132	.	GC	G	.	PASS	DP=85;TD=101;BQ=37;MQ=54;QD=3;BC=21,36,0,0;QP=28,72,0,0;PC=179;IC=0;DC=28;XC=10;AC=1;AF=0.35	GT	0/1
Hsc_scaff007	885196	.	A	G	1515	PASS	DP=71;TD=79;BQ=39;MQ=51;QD=21;BC=44,0,27,0;QP=61,0,39,0;PC=161;IC=0;DC=0;XC=1;AC=1;AF=0.39	GT:PS	1|0:105864
Hsc_scaff007	885196	.	ATAAAGACTATTGACGAACGGATGAGTAATG	A	.	PASS	DP=63;TD=85;BQ=39;MQ=52;QD=17;BC=34,0,0,21;QP=62,0,0,38;PC=154;IC=0;DC=8;XC=16;AC=1;AF=0.13	GT	0/1
Hsc_scaff007	916073	.	C	T	1567	PASS	DP=86;TD=92;BQ=39;MQ=59;QD=18;BC=0,75,0,11;QP=0,87,0,13;PC=164;IC=0;DC=0;XC=0;AC=0;AF=0	GT:PS	1|0:105864
Hsc_scaff007	916073	.	CCA	C	.	PASS	DP=86;TD=93;BQ=40;MQ=59;QD=25;BC=0,31,29,0;QP=0,52,48,0;PC=163;IC=0;DC=26;XC=2;AC=1;AF=0.3	GT	0/1
Hsc_scaff007	921639	.	C	T	1501	PASS	DP=83;TD=94;BQ=39;MQ=58;QD=18;BC=0,72,0,11;QP=0,86,0,14;PC=159;IC=0;DC=0;XC=0;AC=0;AF=0	GT:PS	1|0:105864
Hsc_scaff007	921639	.	C	CTATAT	2879	PASS	DP=76;TD=94;BQ=39;MQ=59;QD=37;BC=31,32,0,13;QP=40,42,0,17;PC=154;IC=22;DC=0;XC=7;AC=1;AF=0.29	GT	0/1
Hsc_scaff007	944250	.	C	A	964	PASS	DP=65;TD=89;BQ=35;MQ=53;QD=14;BC=9,55,1,0;QP=14,85,1,0;PC=161;IC=0;DC=0;XC=3;AC=0;AF=0	GT:PS	1|0:105864
Hsc_scaff007	944250	.	CATTT	C	.	PASS	DP=54;TD=90;BQ=29;MQ=58;QD=3;BC=29,4,0,10;QP=70,4,0,26;PC=161;IC=0;DC=11;XC=13;AC=1;AF=0.21	GT	0/1
Hsc_scaff007	961275	.	A	T	1247	PASS	DP=112;TD=135;BQ=40;MQ=60;QD=14;BC=77,0,0,12;QP=86,0,0,14;PC=198;IC=0;DC=23;XC=0;AC=0;AF=0	GT:PS	0|1:105864
Hsc_scaff007	961275	.	A	AT	395	PASS	DP=108;TD=135;BQ=40;MQ=60;QD=3;BC=30,0,0,78;QP=27,0,0,73;PC=195;IC=44;DC=0;XC=4;AC=1;AF=0.41	GT	0/1
Hsc_scaff007	965251	.	C	T	2406	PASS	DP=118;TD=119;BQ=38;MQ=60;QD=20;BC=0,105,0,13;QP=0,88,0,12;PC=199;IC=13;DC=0;XC=0;AC=0;AF=0	GT:PS	1|0:105864
Hsc_scaff007	965251	.	C	CT	3429	PASS	DP=117;TD=118;BQ=39;MQ=60;QD=29;BC=0,66,0,51;QP=0,56,0,44;PC=199;IC=39;DC=0;XC=0;AC=1;AF=0.33	GT	0/1
Hsc_scaff007	1001847	.	T	C	666	PASS	DP=102;TD=111;BQ=39;MQ=60;QD=6;BC=0,29,0,73;QP=0,29,0,71;PC=186;IC=0;DC=0;XC=2;AC=1;AF=0.29	GT:PS	0|1:105864
Hsc_scaff007	1001847	.	T	TA	614	PASS	DP=102;TD=109;BQ=40;MQ=60;QD=6;BC=29,0,73,0;QP=29,0,71,0;PC=186;IC=29;DC=0;XC=5;AC=1;AF=0.28	GT	0/1
Hsc_scaff007	1011485	.	C	T	2107	PASS	DP=110;TD=167;BQ=37;MQ=49;QD=19;BC=0,92,0,18;QP=0,88,0,12;PC=198;IC=0;DC=0;XC=1;AC=0;AF=0	GT:PS	0|1:105864
Hsc_scaff007	1011485	.	CA	C	.	PASS	DP=108;TD=169;BQ=30;MQ=49;QD=8;BC=32,22,0,6;QP=61,36,0,3;PC=198;IC=0;DC=48;XC=15;AC=1;AF=0.47	GT	0/1
Hsc_scaff007	1060209	.	A	G	324	PASS	DP=33;TD=70;BQ=31;MQ=56;QD=10;BC=23,0,9,0;QP=67,0,33,0;PC=142;IC=0;DC=1;XC=2;AC=1;AF=0.33	GT:PS	1|0:105864
Hsc_scaff007	1060209	.	AG	A	.	PASS	DP=33;TD=69;BQ=34;MQ=54;QD=12;BC=2,0,19,0;QP=10,0,90,0;PC=140;IC=0;DC=12;XC=2;AC=1;AF=0.38	GT	0/1
Hsc_scaff007	1155120	.	A	C	1264	PASS	DP=75;TD=93;BQ=28;MQ=55;QD=16;BC=67,7,1,0;QP=90,9,1,0;PC=186;IC=0;DC=0;XC=2;AC=0;AF=0	GT:PS	0|1:105864
Hsc_scaff007	1155120	.	AC	A	.	PASS	DP=76;TD=97;BQ=30;MQ=55;QD=4;BC=0,37,1,12;QP=0,80,1,19;PC=186;IC=15;DC=26;XC=4;AC=1;AF=0.37	GT	0/1
Hsc_scaff007	1175740	.	A	G	323	PASS	DP=91;TD=105;BQ=38;MQ=60;QD=3;BC=66,0,25,0;QP=73,0,27,0;PC=172;IC=0;DC=0;XC=2;AC=1;AF=0.27	GT:PS	0|1:105864
Hsc_scaff007	1175740	.	A	AG	735	PASS	DP=91;TD=103;BQ=38;MQ=60;QD=8;BC=19,0,72,0;QP=20,0,80,0;PC=173;IC=46;DC=0;XC=6;AC=1;AF=0.51	GT	0/1
Hsc_scaff007	1178262	.	C	T	1374	PASS	DP=62;TD=71;BQ=37;MQ=59;QD=22;BC=0,56,0,6;QP=0,90,0,10;PC=134;IC=0;DC=0;XC=0;AC=0;AF=0	GT	0/1
Hsc_scaff007	1178262	.	CTT	C	.	PASS	DP=63;TD=68;BQ=37;MQ=59;QD=1;BC=0,6,0,19;QP=0,22,0,78;PC=133;IC=0;DC=38;XC=0;AC=1;AF=0.6	GT	0/1
Hsc_scaff007	1217499	.	G	A	1805	PASS	DP=81;TD=92;BQ=39;MQ=60;QD=22;BC=8,0,73,0;QP=11,0,89,0;PC=164;IC=0;DC=0;XC=0;AC=0;AF=0	GT:PS	1|0:105864
Hsc_scaff007	1217499	.	GT	G	.	PASS	DP=77;TD=85;BQ=39;MQ=60;QD=0;BC=8,0,0,27;QP=24,0,0,76;PC=164;IC=13;DC=42;XC=0;AC=1;AF=0.55	GT	0/1
Hsc_scaff007	1218908	.	C	G	441	PASS	DP=62;TD=69;BQ=38;MQ=57;QD=7;BC=0,45,17,0;QP=0,70,30,0;PC=154;IC=5;DC=0;XC=1;AC=1;AF=0.3	GT:PS	1|0:105864
Hsc_scaff007	1218908	.	CCCCG	C	.	PASS	DP=62;TD=71;BQ=36;MQ=57;QD=10;BC=5,34,1,0;QP=12,86,3,0;PC=153;IC=0;DC=22;XC=2;AC=1;AF=0.37	GT	0/1
Hsc_scaff007	1218909	.	C	A	429	PASS	DP=62;TD=71;BQ=36;MQ=57;QD=10;BC=5,34,1,0;QP=12,86,3,0;PC=153;IC=0;DC=22;XC=2;AC=0;AF=0	GT:PS	1|0:105864
Hsc_scaff007	1218909	.	CCCG	C	.	PASS	DP=41;TD=50;BQ=35;MQ=56;QD=6;BC=3,20,1,0;QP=13,82,5,0;PC=151;IC=0;DC=17;XC=0;AC=1;AF=0.44	GT	0/1
Hsc_scaff007	1222340	.	T	A	3461	PASS	DP=108;TD=113;BQ=38;MQ=60;QD=32;BC=57,0,0,51;QP=54,0,0,46;PC=194;IC=8;DC=0;XC=4;AC=1;AF=0.54	GT:PS	0|1:105864
Hsc_scaff007	1222340	.	T	TAA	3678	PASS	DP=105;TD=110;BQ=38;MQ=60;QD=35;BC=50,0,1,54;QP=47,0,1,52;PC=194;IC=42;DC=0;XC=4;AC=1;AF=0.4	GT	0/1
Hsc_scaff007	1228511	.	G	A	2797	PASS	DP=109;TD=115;BQ=39;MQ=60;QD=25;BC=65,0,44,0;QP=59,0,41,0;PC=208;IC=0;DC=0;XC=4;AC=1;AF=0.59	GT:PS	0|1:105864
Hsc_scaff007	1228511	.	G	GT	2452	PASS	DP=122;TD=128;BQ=39;MQ=60;QD=20;BC=46,0,76,0;QP=38,0,62,0;PC=209;IC=44;DC=0;XC=3;AC=1;AF=0.36	GT	0/1
Hsc_scaff007	1247349	.	T	G	1366	PASS	DP=80;TD=115;BQ=39;MQ=60;QD=17;BC=0,0,11,69;QP=0,0,14,86;PC=178;IC=0;DC=0;XC=1;AC=0;AF=0	GT:PS	1|0:105864
Hsc_scaff007	1247349	.	TA	T	.	PASS	DP=80;TD=115;BQ=39;MQ=60;QD=9;BC=13,11,0,0;QP=54,46,0,0;PC=179;IC=0;DC=56;XC=1;AC=2;AF=0.7	GT	1/1
Hsc_scaff007	1248424	.	A	G	1850	PASS	DP=84;TD=117;BQ=39;MQ=60;QD=22;BC=51,0,32,1;QP=61,0,39,0;PC=171;IC=0;DC=0;XC=1;AC=1;AF=0.39	GT:PS	1|0:105864
Hsc_scaff007	1248424	.	A	AT	1178	PASS	DP=85;TD=118;BQ=39;MQ=60;QD=17;BC=7,0,0,59;QP=10,0,0,90;PC=171;IC=25;DC=19;XC=0;AC=1;AF=0.38	GT	0/1
Hsc_scaff007	1251764	.	T	C	1844	PASS	DP=122;TD=124;BQ=37;MQ=60;QD=15;BC=0,43,0,79;QP=0,35,0,65;PC=205;IC=0;DC=0;XC=0;AC=1;AF=0.35	GT:PS	1|0:105864
Hsc_scaff007	1251764	.	TC	T	.	PASS	DP=122;TD=124;BQ=38;MQ=60;QD=0;BC=0,46,16,0;QP=0,75,25,0;PC=208;IC=0;DC=60;XC=1;AC=1;AF=0.49	GT	0/1
Hsc_scaff007	1271315	.	A	G	1026	PASS	DP=87;TD=92;BQ=37;MQ=60;QD=11;BC=73,0,14,0;QP=83,0,17,0;PC=176;IC=0;DC=0;XC=0;AC=0;AF=0	GT:PS	1|0:105864
Hsc_scaff007	1271315	.	A	AG	1149	PASS	DP=87;TD=92;BQ=38;MQ=60;QD=13;BC=14,0,73,0;QP=16,0,84,0;PC=176;IC=33;DC=0;XC=2;AC=1;AF=0.38	GT	0/1
Hsc_scaff007	1308089	.	A	G	798	PASS	DP=79;TD=84;BQ=37;MQ=57;QD=10;BC=64,0,15,0;QP=82,0,18,0;PC=171;IC=0;DC=0;XC=4;AC=0;AF=0	GT:PS	1|0:105864
Hsc_scaff007	1308089	.	ATCACCCCCGCCGGGGACGGGACATGTTTTGCGGCC	A	.	PASS	DP=83;TD=84;BQ=35;MQ=56;QD=15;BC=0,9,0,70;QP=0,13,0,87;PC=171;IC=0;DC=4;XC=0;AC=1;AF=0.05	GT	0/1
Hsc_scaff007	1313793	.	T	A	267	PASS	DP=95;TD=122;BQ=38;MQ=60;QD=2;BC=26,0,0,69;QP=27,0,0,73;PC=180;IC=0;DC=0;XC=1;AC=1;AF=0.27	GT:PS	0|1:105864
Hsc_scaff007	1313793	.	T	TTTTC	757	PASS	DP=94;TD=120;BQ=39;MQ=60;QD=8;BC=0,29,0,65;QP=0,30,0,70;PC=180;IC=19;DC=0;XC=7;AC=1;AF=0.2	GT	0/1
Hsc_scaff007	1325458	.	G	T	1038	PASS	DP=142;TD=148;BQ=39;MQ=59;QD=7;BC=0,0,101,41;QP=0,0,70,30;PC=225;IC=0;DC=0;XC=1;AC=1;AF=0.3	GT:PS	0|1:105864
Hsc_scaff007	1325458	.	GT	G	.	PASS	DP=143;TD=149;BQ=38;MQ=59;QD=14;BC=0,0,42,33;QP=0,0,57,43;PC=225;IC=13;DC=68;XC=1;AC=1;AF=0.48	GT	0/1
Hsc_scaff007	1350249	.	T	A	2199	PASS	DP=118;TD=128;BQ=40;MQ=58;QD=18;BC=16,0,0,102;QP=13,0,0,87;PC=207;IC=16;DC=0;XC=3;AC=0;AF=0	GT:PS	0|1:105864
Hsc_scaff007	1350249	.	T	TA	2963	PASS	DP=113;TD=123;BQ=39;MQ=58;QD=31;BC=47,0,0,47;QP=51,0,0,49;PC=207;IC=26;DC=19;XC=3;AC=1;AF=0.28	GT	0/1
Hsc_scaff007	1354409	.	T	A	495	PASS	DP=93;TD=104;BQ=38;MQ=60;QD=5;BC=19,0,1,73;QP=21,0,0,78;PC=184;IC=0;DC=0;XC=0;AC=0;AF=0	GT:PS	0|1:105864
Hsc_scaff007	1354409	.	TA	T	.	PASS	DP=93;TD=104;BQ=39;MQ=60;QD=4;BC=50,0,1,19;QP=71,0,1,28;PC=185;IC=0;DC=23;XC=2;AC=1;AF=0.25	GT	0/1
Hsc_scaff007	1391453	.	C	A	2106	PASS	DP=119;TD=121;BQ=39;MQ=60;QD=17;BC=18,101,0,0;QP=14,86,0,0;PC=215;IC=0;DC=0;XC=1;AC=0;AF=0	GT:PS	0|1:105864
Hsc_scaff007	1391453	.	C	CA	2244	PASS	DP=123;TD=125;BQ=37;MQ=60;QD=18;BC=106,17,0,0;QP=87,13,0,0;PC=215;IC=28;DC=0;XC=0;AC=1;AF=0.23	GT	0/1
Hsc_scaff007	1417896	.	C	T	3407	PASS	DP=95;TD=112;BQ=40;MQ=59;QD=35;BC=0,51,0,44;QP=0,52,0,48;PC=173;IC=0;DC=0;XC=6;AC=1;AF=0.48	GT:PS	1|0:105864
Hsc_scaff007	1417896	.	C	CAGTA	3473	PASS	DP=91;TD=110;BQ=40;MQ=60;QD=38;BC=45,0,46,0;QP=49,0,51,0;PC=171;IC=45;DC=0;XC=8;AC=1;AF=0.5	GT	0/1
Hsc_scaff007	1461378	.	G	A	364	PASS	DP=63;TD=91;BQ=28;MQ=45;QD=6;BC=9,1,44,4;QP=14,3,80,3;PC=175;IC=4;DC=5;XC=16;AC=0;AF=0	GT:PS	1|0:105864
Hsc_scaff007	1461378	.	GCCCCCC	G	.	PASS	DP=63;TD=88;BQ=22;MQ=44;QD=10;BC=3,29,0,20;QP=8,58,0,34;PC=175;IC=4;DC=11;XC=6;AC=1;AF=0.23	GT	0/1
Hsc_scaff007	1468615	.	T	C	667	PASS	DP=41;TD=88;BQ=36;MQ=51;QD=16;BC=0,6,0,35;QP=0,14,0,86;PC=145;IC=1;DC=0;XC=10;AC=0;AF=0	GT:PS	1|0:105864
Hsc_scaff007	1468615	.	T	TTCCCCCC	1631	PASS	DP=49;TD=87;BQ=39;MQ=49;QD=33;BC=0,28,0,21;QP=0,54,0,46;PC=147;IC=11;DC=0;XC=2;AC=1;AF=0.26	GT	0/1
Hsc_scaff007	1468624	.	C	A	119	PASS	DP=57;TD=96;BQ=37;MQ=51;QD=2;BC=15,42,0,0;QP=26,74,0,0;PC=147;IC=0;DC=0;XC=2;AC=1;AF=0.26	GT:PS	0|1:105864
Hsc_scaff007	1468624	.	CCT	C	.	PASS	DP=57;TD=95;BQ=35;MQ=51;QD=14;BC=0,35,0,5;QP=0,90,0,10;PC=146;IC=0;DC=17;XC=0;AC=1;AF=0.35	GT	0/1
Hsc_scaff007	1480869	.	A	G	163	PASS	DP=78;TD=91;BQ=39;MQ=35;QD=2;BC=61,0,17,0;QP=74,0,26,0;PC=153;IC=0;DC=0;XC=0;AC=1;AF=0.26	GT:PS	0|1:105864
Hsc_scaff007	1480869	.	AG	A	.	PASS	DP=78;TD=91;BQ=39;MQ=34;QD=6;BC=17,0,40,0;QP=31,0,69,0;PC=153;IC=0;DC=21;XC=0;AC=1;AF=0.27	GT	0/1
Hsc_scaff007	1525309	.	C	T	2041	PASS	DP=78;TD=91;BQ=37;MQ=59;QD=26;BC=0,46,0,32;QP=0,57,0,43;PC=184;IC=0;DC=0;XC=2;AC=1;AF=0.43	GT:PS	0|1:105864
Hsc_scaff007	1525309	.	CT	C	.	PASS	DP=77;TD=89;BQ=37;MQ=59;QD=8;BC=0,19,0,37;QP=0,33,0,67;PC=185;IC=0;DC=21;XC=2;AC=1;AF=0.27	GT	0/1
Hsc_scaff007	1548695	.	A	C	419	PASS	DP=43;TD=67;BQ=22;MQ=53;QD=9;BC=36,7,0,0;QP=86,14,0,0;PC=137;IC=0;DC=0;XC=1;AC=0;AF=0	GT:PS	1|0:105864
Hsc_scaff007	1548695	.	ATCCCCCCCCCCCTT	A	.	PASS	DP=44;TD=67;BQ=19;MQ=53;QD=5;BC=1,5,0,29;QP=2,14,0,84;PC=137;IC=0;DC=9;XC=4;AC=1;AF=0.23	GT	0/1
Hsc_scaff007	1608171	.	G	A	1959	PASS	DP=110;TD=114;BQ=39;MQ=60;QD=17;BC=15,0,95,0;QP=14,0,86,0;PC=190;IC=14;DC=0;XC=1;AC=0;AF=0	GT:PS	0|1:105864
Hsc_scaff007	1608171	.	G	GA	3364	PASS	DP=111;TD=117;BQ=39;MQ=60;QD=30;BC=48,0,63,0;QP=44,0,56,0;PC=188;IC=31;DC=0;XC=5;AC=1;AF=0.28	GT	0/1
Hsc_scaff007	1628475	.	A	G	517	PASS	DP=35;TD=66;BQ=33;MQ=49;QD=16;BC=27,0,4,0;QP=89,0,11,0;PC=121;IC=0;DC=4;XC=1;AC=0;AF=0	GT:PS	1|0:105864
Hsc_scaff007	1628475	.	AG	A	.	PASS	DP=35;TD=62;BQ=30;MQ=49;QD=8;BC=0,4,6,0;QP=0,50,50,0;PC=121;IC=0;DC=25;XC=3;AC=2;AF=0.73	GT	1/1
Hsc_scaff007	1677227	.	T	A	2250	PASS	DP=114;TD=124;BQ=39;MQ=60;QD=19;BC=14,0,0,100;QP=12,0,0,88;PC=193;IC=0;DC=0;XC=2;AC=0;AF=0	GT:PS	1|0:105864
Hsc_scaff007	1677227	.	T	TTA	4227	PASS	DP=114;TD=125;BQ=40;MQ=60;QD=37;BC=56,0,0,58;QP=48,0,0,52;PC=191;IC=38;DC=0;XC=10;AC=1;AF=0.34	GT	0/1
Hsc_scaff007	1679820	.	G	T	1054	PASS	DP=104;TD=113;BQ=39;MQ=43;QD=10;BC=1,0,75,28;QP=0,0,69,31;PC=176;IC=0;DC=0;XC=0;AC=1;AF=0.31	GT:PS	1|0:105864
Hsc_scaff007	1726651	.	A	T	3595	PASS	DP=113;TD=127;BQ=33;MQ=59;QD=31;BC=45,0,29,39;QP=35,0,26,39;PC=191;IC=0;DC=0;XC=5;AC=1;AF=0.52	GT:PS	1|0:105864
Hsc_scaff007	1726651	.	AT	A	.	PASS	DP=115;TD=129;BQ=33;MQ=58;QD=1;BC=26,1,2,60;QP=22,0,1,76;PC=192;IC=17;DC=26;XC=9;AC=1;AF=0.23	GT	0/1
Hsc_scaff007	1785966	.	G	A	3118	PASS	DP=112;TD=117;BQ=38;MQ=60;QD=27;BC=64,0,48,0;QP=57,0,43,0;PC=185;IC=0;DC=0;XC=2;AC=1;AF=0.57	GT:PS	0|1:105864
Hsc_scaff007	1785966	.	G	GC	3072	PASS	DP=112;TD=117;BQ=40;MQ=60;QD=27;BC=64,48,0,0;QP=58,42,0,0;PC=185;IC=42;DC=0;XC=3;AC=1;AF=0.38	GT	0/1
Hsc_scaff007	1801262	.	A	G	51	PASS	DP=94;TD=100;BQ=38;MQ=59;QD=0;BC=21,0,62,0;QP=25,0,75,0;PC=156;IC=0;DC=11;XC=1;AC=1;AF=0.75	GT:PS	1|0:105864
Hsc_scaff007	1801262	.	ATT	A	.	PASS	DP=95;TD=100;BQ=37;MQ=59;QD=11;BC=0,0,11,62;QP=0,0,15,85;PC=156;IC=0;DC=22;XC=1;AC=1;AF=0.23	GT	0/1
Hsc_scaff007	1802499	.	C	T	643	PASS	DP=76;TD=86;BQ=37;MQ=50;QD=8;BC=0,64,0,11;QP=0,81,0,19;PC=167;IC=0;DC=1;XC=7;AC=0;AF=0	GT:PS	0|1:105864
Hsc_scaff007	1802499	.	C	CTT	331	PASS	DP=76;TD=86;BQ=38;MQ=51;QD=5;BC=0,11,0,54;QP=0,21,0,79;PC=167;IC=40;DC=11;XC=2;AC=1;AF=0.62	GT	0/1
Hsc_scaff007	1805025	.	T	C	518	PASS	DP=49;TD=62;BQ=24;MQ=47;QD=11;BC=0,12,0,34;QP=0,37,0,63;PC=131;IC=1;DC=3;XC=3;AC=1;AF=0.37	GT:PS	0|1:105864
Hsc_scaff007	1805025	.	T	TG	356	PASS	DP=53;TD=63;BQ=27;MQ=46;QD=6;BC=0,41,8,3;QP=0,80,13,7;PC=131;IC=12;DC=1;XC=0;AC=1;AF=0.25	GT	0/1
Hsc_scaff007	1811545	.	T	C	264	PASS	DP=82;TD=109;BQ=34;MQ=46;QD=3;BC=0,25,0,57;QP=0,27,0,73;PC=156;IC=0;DC=0;XC=4;AC=1;AF=0.27	GT	0/1
Hsc_scaff007	1811545	.	T	TC	711	PASS	DP=80;TD=106;BQ=36;MQ=46;QD=9;BC=0,63,0,15;QP=0,82,0,18;PC=156;IC=48;DC=2;XC=1;AC=2;AF=0.68	GT	1/1
Hsc_scaff007	1914110	.	T	A	1130	PASS	DP=99;TD=109;BQ=40;MQ=59;QD=11;BC=31,0,0,68;QP=32,0,0,68;PC=160;IC=0;DC=0;XC=1;AC=1;AF=0.32	GT:PS	0|1:105864
Hsc_scaff007	1914110	.	T	TTC	786	PASS	DP=100;TD=109;BQ=39;MQ=59;QD=7;BC=31,0,0,69;QP=30,0,0,70;PC=159;IC=25;DC=0;XC=4;AC=1;AF=0.25	GT	0/1
Hsc_scaff007	1931641	.	T	G	108	PASS	DP=32;TD=65;BQ=29;MQ=59;QD=3;BC=0,0,7,25;QP=0,0,28,72;PC=101;IC=0;DC=0;XC=2;AC=1;AF=0.28	GT:PS	1|0:105864
Hsc_scaff007	1931641	.	TGG	T	.	PASS	DP=34;TD=65;BQ=27;MQ=57;QD=9;BC=3,0,18,0;QP=11,0,89,0;PC=101;IC=0;DC=13;XC=5;AC=1;AF=0.39	GT	0/1
Hsc_scaff007	1949018	.	C	T	2284	PASS	DP=96;TD=120;BQ=39;MQ=60;QD=23;BC=0,56,0,40;QP=0,60,0,40;PC=163;IC=0;DC=0;XC=1;AC=1;AF=0.4	GT:PS	0|1:105864
Hsc_scaff007	1949018	.	C	CA	2518	PASS	DP=95;TD=119;BQ=39;MQ=60;QD=26;BC=55,40,0,0;QP=58,42,0,0;PC=164;IC=55;DC=0;XC=1;AC=1;AF=0.58	GT	0/1
Hsc_scaff007	1969312	.	T	G	99	PASS	DP=35;TD=48;BQ=33;MQ=48;QD=2;BC=1,1,8,25;QP=2,1,25,72;PC=100;IC=0;DC=0;XC=1;AC=1;AF=0.26	GT:PS	1|0:105864
Hsc_scaff007	1969312	.	TGAA	T	.	PASS	DP=35;TD=48;BQ=38;MQ=48;QD=7;BC=0,0,22,4;QP=0,0,82,18;PC=100;IC=0;DC=9;XC=1;AC=1;AF=0.26	GT	0/1
Hsc_scaff007	1971691	.	C	G	1273	PASS	DP=59;TD=102;BQ=33;MQ=50;QD=22;BC=0,30,27,0;QP=0,58,42,0;PC=140;IC=0;DC=2;XC=2;AC=1;AF=0.42	GT:PS	0|1:105864
Hsc_scaff007	1971691	.	C	CG	1088	PASS	DP=60;TD=104;BQ=31;MQ=52;QD=18;BC=0,25,32,1;QP=0,40,59,1;PC=140;IC=22;DC=2;XC=11;AC=1;AF=0.4	GT	0/1
Hsc_scaff007	1996891	.	C	T	1207	PASS	DP=99;TD=140;BQ=38;MQ=54;QD=12;BC=13,65,0,21;QP=11,64,0,25;PC=171;IC=21;DC=0;XC=9;AC=1;AF=0.28	GT:PS	0|1:105864
Hsc_scaff007	1996891	.	C	CTTT	2228	PASS	DP=103;TD=135;BQ=40;MQ=53;QD=22;BC=0,13,0,88;QP=0,11,0,89;PC=173;IC=34;DC=2;XC=1;AC=1;AF=0.35	GT	0/1
Hsc_scaff007	2012310	.	G	T	817	PASS	DP=36;TD=51;BQ=36;MQ=48;QD=22;BC=0,6,10,20;QP=0,23,23,53;PC=103;IC=0;DC=0;XC=6;AC=1;AF=0.69	GT:PS	0|1:105864
Hsc_scaff007	2012310	.	GC	G	.	PASS	DP=39;TD=51;BQ=39;MQ=49;QD=12;BC=0,21,9,0;QP=0,65,35,0;PC=103;IC=0;DC=9;XC=1;AC=1;AF=0.23	GT	0/1
Hsc_scaff007	2016114	.	T	A	274	PASS	DP=574;TD=758;BQ=30;MQ=40;QD=0;BC=151,0,31,378;QP=22,0,3,75;PC=457;IC=176;DC=14;XC=54;AC=0;AF=0	GT:PS	1|0:105864
Hsc_scaff007	2016114	.	T	TTG	14396	PASS	DP=587;TD=764;BQ=32;MQ=40;QD=24;BC=311,0,250,26;QP=41,0,55,4;PC=463;IC=342;DC=0;XC=75;AC=2;AF=0.66	GT	1/1
Hsc_scaff007	2098500	.	A	T	1292	PASS	DP=85;TD=100;BQ=36;MQ=53;QD=15;BC=55,0,0,29;QP=64,0,0,36;PC=145;IC=0;DC=1;XC=2;AC=1;AF=0.36	GT:PS	0|1:105864
Hsc_scaff007	2098500	.	AT	A	.	PASS	DP=85;TD=100;BQ=36;MQ=53;QD=22;BC=29,0,0,30;QP=53,0,0,47;PC=146;IC=0;DC=26;XC=4;AC=1;AF=0.34	GT	0/1
Hsc_scaff007	2100450	.	T	G	383	PASS	DP=39;TD=63;BQ=31;MQ=56;QD=10;BC=0,0,6,32;QP=0,0,17,83;PC=142;IC=0;DC=1;XC=13;AC=0;AF=0	GT:PS	1|0:105864
Hsc_scaff007	2100450	.	TG	T	.	PASS	DP=49;TD=64;BQ=31;MQ=53;QD=1;BC=0,0,26,9;QP=0,0,73,27;PC=140;IC=8;DC=14;XC=3;AC=1;AF=0.32	GT	0/1
Hsc_scaff007	2145171	.	C	T	980	PASS	DP=105;TD=121;BQ=39;MQ=60;QD=9;BC=0,85,0,20;QP=0,81,0,19;PC=158;IC=20;DC=0;XC=5;AC=0;AF=0	GT:PS	0|1:105864
Hsc_scaff007	2145171	.	C	CGTT	2648	PASS	DP=103;TD=121;BQ=39;MQ=60;QD=25;BC=60,0,0,43;QP=58,0,0,42;PC=158;IC=23;DC=0;XC=7;AC=1;AF=0.22	GT	0/1
Hsc_scaff007	2191726	.	T	A	67	PASS	DP=74;TD=112;BQ=32;MQ=54;QD=0;BC=11,0,8,55;QP=16,0,13,71;PC=147;IC=8;DC=0;XC=11;AC=1;AF=0.18	GT:PS	0|1:105864
Hsc_scaff007	2191726	.	T	TA	1608	PASS	DP=83;TD=111;BQ=35;MQ=50;QD=19;BC=1,0,75,7;QP=0,0,89,11;PC=147;IC=26;DC=0;XC=1;AC=1;AF=0.33	GT	0/1
Hsc_scaff007	2208529	.	G	A	1528	PASS	DP=116;TD=138;BQ=39;MQ=60;QD=13;BC=13,9,94,0;QP=10,8,81,0;PC=155;IC=0;DC=0;XC=7;AC=0;AF=0	GT:PS	0|1:105864
Hsc_scaff007	2208529	.	G	GAGGGGC	540	PASS	DP=116;TD=138;BQ=39;MQ=60;QD=4;BC=33,0,83,0;QP=28,0,72,0;PC=154;IC=24;DC=0;XC=8;AC=1;AF=0.21	GT	0/1
Hsc_scaff007	2219679	.	G	T	1298	PASS	DP=66;TD=76;BQ=38;MQ=60;QD=19;BC=0,0,41,25;QP=0,0,62,38;PC=142;IC=0;DC=0;XC=0;AC=1;AF=0.38	GT:PS	1|0:105864
Hsc_scaff007	2219679	.	G	GA	1237	PASS	DP=67;TD=81;BQ=39;MQ=60;QD=18;BC=41,0,0,25;QP=63,0,0,37;PC=139;IC=41;DC=1;XC=9;AC=1;AF=0.62	GT	0/1
Hsc_scaff007	2240964	.	G	A	1249	PASS	DP=94;TD=120;BQ=37;MQ=60;QD=13;BC=32,1,60,0;QP=33,1,66,0;PC=135;IC=1;DC=1;XC=1;AC=1;AF=0.34	GT:PS	0|1:105864
Hsc_scaff007	2240964	.	GGAAA	G	.	PASS	DP=92;TD=117;BQ=38;MQ=60;QD=24;BC=1,32,36,0;QP=1,45,53,0;PC=136;IC=0;DC=23;XC=0;AC=1;AF=0.25	GT	0/1
Hsc_scaff007	2252162	.	C	A	563	PASS	DP=107;TD=126;BQ=39;MQ=59;QD=5;BC=22,85,0,0;QP=22,78,0,0;PC=165;IC=21;DC=0;XC=11;AC=0;AF=0	GT:PS	1|0:105864
Hsc_scaff007	2252162	.	C	CA	3831	PASS	DP=107;TD=123;BQ=39;MQ=59;QD=35;BC=56,51,0,0;QP=52,48,0,0;PC=166;IC=29;DC=0;XC=1;AC=1;AF=0.27	GT	0/1
Hsc_scaff007	2292998	.	A	T	1382	PASS	DP=62;TD=109;BQ=38;MQ=59;QD=22;BC=53,0,0,9;QP=90,0,0,10;PC=138;IC=0;DC=0;XC=2;AC=0;AF=0	GT:PS	1|0:105864
Hsc_scaff007	2292998	.	A	AT	1528	PASS	DP=72;TD=119;BQ=38;MQ=59;QD=21;BC=63,1,8,0;QP=89,0,11,0;PC=139;IC=52;DC=0;XC=1;AC=2;AF=0.72	GT	1/1
Hsc_scaff007	2306315	.	T	C	222	PASS	DP=56;TD=108;BQ=34;MQ=34;QD=3;BC=0,8,0,48;QP=0,22,0,78;PC=114;IC=0;DC=0;XC=0;AC=0;AF=0	GT:PS	1|0:105864
Hsc_scaff007	2306315	.	TC	T	.	PASS	DP=57;TD=109;BQ=30;MQ=35;QD=1;BC=0,36,0,8;QP=0,73,0,27;PC=114;IC=0;DC=13;XC=5;AC=1;AF=0.27	GT	0/1
Hsc_scaff007	2357731	.	T	G	435	PASS	DP=46;TD=64;BQ=33;MQ=57;QD=9;BC=0,0,7,39;QP=0,0,18,82;PC=100;IC=0;DC=0;XC=6;AC=0;AF=0	GT:PS	1|0:105864
Hsc_scaff007	2357731	.	T	TA	529	PASS	DP=44;TD=59;BQ=32;MQ=57;QD=14;BC=29,0,4,3;QP=88,0,5,7;PC=104;IC=26;DC=8;XC=11;AC=2;AF=0.72	GT	1/1
Hsc_scaff007	2370922	.	G	A	2023	PASS	DP=56;TD=113;BQ=38;MQ=44;QD=36;BC=22,0,34,0;QP=49,0,51,0;PC=118;IC=0;DC=0;XC=2;AC=1;AF=0.49	GT:PS	1|0:105864
Hsc_scaff007	2370922	.	GAA	G	.	PASS	DP=58;TD=113;BQ=41;MQ=44;QD=8;BC=17,0,23,0;QP=32,0,68,0;PC=121;IC=0;DC=18;XC=1;AC=1;AF=0.31	GT	0/1
Hsc_scaff007	2390972	.	C	T	705	PASS	DP=74;TD=86;BQ=37;MQ=51;QD=9;BC=0,60,0,12;QP=0,82,0,18;PC=135;IC=0;DC=2;XC=1;AC=0;AF=0	GT:PS	0|1:105864
Hsc_scaff007	2390972	.	CTT	C	.	PASS	DP=62;TD=85;BQ=37;MQ=53;QD=5;BC=0,7,0,32;QP=0,19,0,81;PC=135;IC=2;DC=23;XC=11;AC=1;AF=0.39	GT	0/1
Hsc_scaff007	2391600	.	T	C	471	PASS	DP=77;TD=88;BQ=27;MQ=52;QD=6;BC=0,12,1,64;QP=0,19,0,81;PC=132;IC=3;DC=0;XC=7;AC=0;AF=0	GT:PS	0|1:105864
Hsc_scaff007	2391600	.	T	TC	1669	PASS	DP=83;TD=90;BQ=35;MQ=52;QD=20;BC=0,74,0,9;QP=0,90,0,10;PC=132;IC=19;DC=0;XC=2;AC=1;AF=0.23	GT	0/1
Hsc_scaff007	2412482	.	C	T	620	PASS	DP=73;TD=88;BQ=38;MQ=55;QD=8;BC=0,60,0,13;QP=0,81,0,19;PC=121;IC=0;DC=0;XC=2;AC=0;AF=0	GT:PS	1|0:105864
Hsc_scaff007	2412482	.	C	CT	889	PASS	DP=69;TD=85;BQ=37;MQ=56;QD=13;BC=0,11,0,57;QP=0,16,0,84;PC=121;IC=32;DC=1;XC=4;AC=1;AF=0.49	GT	0/1
Hsc_scaff007	2429660	.	T	G	2629	PASS	DP=169;TD=217;BQ=38;MQ=56;QD=15;BC=1,0,55,112;QP=1,0,35,65;PC=212;IC=0;DC=1;XC=2;AC=1;AF=0.35	GT:PS	0|1:2422623
Hsc_scaff007	2429660	.	T	TC	2770	PASS	DP=169;TD=215;BQ=38;MQ=56;QD=16;BC=27,0,0,142;QP=14,0,0,86;PC=211;IC=111;DC=0;XC=6;AC=1;AF=0.66	GT	0/1
Hsc_scaff007	2480184	.	A	T	2076	PASS	DP=185;TD=203;BQ=39;MQ=60;QD=11;BC=152,0,0,33;QP=82,0,0,18;PC=240;IC=15;DC=0;XC=3;AC=0;AF=0	GT:PS	0|1:2422623
Hsc_scaff007	2480184	.	A	AT	3179	PASS	DP=187;TD=203;BQ=40;MQ=60;QD=17;BC=160,0,0,27;QP=86,0,0,14;PC=239;IC=53;DC=0;XC=2;AC=1;AF=0.28	GT	0/1
Hsc_scaff007	2480495	.	G	A	3047	PASS	DP=178;TD=199;BQ=38;MQ=55;QD=17;BC=35,0,143,0;QP=14,0,86,0;PC=243;IC=0;DC=0;XC=1;AC=0;AF=0	GT:PS	1|0:2422623
Hsc_scaff007	2480495	.	G	GT	1131	PASS	DP=178;TD=201;BQ=37;MQ=55;QD=6;BC=0,132,0,46;QP=0,71,0,29;PC=242;IC=37;DC=0;XC=3;AC=1;AF=0.23	GT	0/1
Hsc_scaff007	2509456	.	A	T	94	PASS	DP=81;TD=82;BQ=40;MQ=56;QD=1;BC=61,0,0,20;QP=74,0,0,26;PC=154;IC=0;DC=0;XC=0;AC=1;AF=0.26	GT:PS	1|0:2422623
Hsc_scaff007	2509456	.	A	AT	446	PASS	DP=80;TD=83;BQ=40;MQ=56;QD=7;BC=14,0,0,47;QP=19,0,0,81;PC=154;IC=28;DC=19;XC=2;AC=1;AF=0.46	GT	0/1
Hsc_scaff007	2564648	.	C	A	3135	PASS	DP=142;TD=169;BQ=39;MQ=59;QD=22;BC=14,127,0,1;QP=10,89,0,1;PC=234;IC=21;DC=0;XC=1;AC=0;AF=0	GT:PS	1|0:2422623
Hsc_scaff007	2564648	.	C	CT	301	PASS	DP=139;TD=166;BQ=39;MQ=59;QD=2;BC=0,36,1,102;QP=0,26,0,74;PC=234;IC=84;DC=0;XC=1;AC=1;AF=0.61	GT	0/1
Hsc_scaff007	2564672	.	A	T	1724	PASS	DP=131;TD=149;BQ=39;MQ=59;QD=13;BC=108,0,0,23;QP=83,0,0,17;PC=231;IC=0;DC=0;XC=0;AC=0;AF=0	GT:PS	1|0:2422623
Hsc_scaff007	2564672	.	A	AG	349	PASS	DP=133;TD=151;BQ=40;MQ=59;QD=2;BC=102,0,1,30;QP=77,0,0,23;PC=231;IC=30;DC=0;XC=0;AC=1;AF=0.23	GT	0/1
Hsc_scaff007	2643930	.	A	C	2360	PASS	DP=144;TD=182;BQ=40;MQ=57;QD=16;BC=121,23,0,0;QP=85,15,0,0;PC=226;IC=0;DC=0;XC=3;AC=0;AF=0	GT:PS	1|0:2422623
Hsc_scaff007	2643930	.	AG	A	.	PASS	DP=145;TD=167;BQ=40;MQ=57;QD=12;BC=17,0,90,0;QP=14,0,86,0;PC=227;IC=0;DC=38;XC=2;AC=1;AF=0.26	GT	0/1
Hsc_scaff007	2752531	.	T	C	95	PASS	DP=123;TD=128;BQ=38;MQ=59;QD=0;BC=0,31,0,92;QP=0,26,0,74;PC=197;IC=0;DC=0;XC=2;AC=1;AF=0.26	GT:PS	0|1:2422623
Hsc_scaff007	2752531	.	T	TC	1352	PASS	DP=123;TD=132;BQ=38;MQ=59;QD=11;BC=0,1,81,40;QP=0,0,68,32;PC=195;IC=35;DC=1;XC=4;AC=1;AF=0.29	GT	0/1
Hsc_scaff007	2899075	.	G	C	1150	PASS	DP=87;TD=158;BQ=36;MQ=56;QD=13;BC=7,12,68,0;QP=6,11,83,0;PC=121;IC=0;DC=0;XC=2;AC=0;AF=0	GT:PS	0|1:2422623
Hsc_scaff007	2899075	.	GT	G	.	PASS	DP=88;TD=159;BQ=37;MQ=56;QD=7;BC=12,0,0,44;QP=17,0,0,83;PC=120;IC=28;DC=32;XC=6;AC=1;AF=0.38	GT	0/1
Hsc_scaff007	2901867	.	C	A	392	PASS	DP=88;TD=117;BQ=37;MQ=58;QD=5;BC=14,56,0,0;QP=20,80,0,0;PC=130;IC=0;DC=18;XC=1;AC=0;AF=0	GT:PS	1|0:2422623
Hsc_scaff007	2901867	.	CT	C	.	PASS	DP=69;TD=97;BQ=41;MQ=58;QD=8;BC=0,14,0,26;QP=0,34,0,66;PC=131;IC=0;DC=29;XC=0;AC=1;AF=0.42	GT	0/1
Hsc_scaff007	2915974	.	C	T	3131	PASS	DP=87;TD=104;BQ=37;MQ=54;QD=35;BC=0,47,0,40;QP=0,49,0,51;PC=136;IC=0;DC=0;XC=1;AC=1;AF=0.51	GT:PS	1|0:2422623
Hsc_scaff007	2915974	.	CT	C	.	PASS	DP=95;TD=111;BQ=38;MQ=54;QD=11;BC=9,0,0,53;QP=13,0,0,87;PC=136;IC=0;DC=33;XC=2;AC=1;AF=0.38	GT	0/1
Hsc_scaff007	2929868	.	A	C	1369	PASS	DP=104;TD=128;BQ=37;MQ=58;QD=13;BC=82,16,0,0;QP=85,15,0,0;PC=148;IC=0;DC=6;XC=4;AC=0;AF=0	GT:PS	1|0:2422623
Hsc_scaff007	2929868	.	A	AAC	2475	PASS	DP=98;TD=122;BQ=38;MQ=58;QD=25;BC=42,56,0,0;QP=42,58,0,0;PC=148;IC=21;DC=0;XC=2;AC=1;AF=0.22	GT	0/1
Hsc_scaff007	2930163	.	A	T	2448	PASS	DP=115;TD=124;BQ=40;MQ=60;QD=21;BC=72,0,0,43;QP=62,0,0,38;PC=158;IC=0;DC=0;XC=3;AC=1;AF=0.38	GT	0/1
Hsc_scaff007	2930163	.	A	AT	2269	PASS	DP=114;TD=124;BQ=39;MQ=60;QD=19;BC=43,0,0,71;QP=38,0,0,62;PC=158;IC=32;DC=0;XC=4;AC=1;AF=0.28	GT	0/1
Hsc_scaff007	2930179	.	A	T	694	PASS	DP=113;TD=123;BQ=39;MQ=59;QD=6;BC=89,0,0,23;QP=79,0,0,21;PC=155;IC=0;DC=1;XC=8;AC=0;AF=0	GT:PS	1|0:2422623
Hsc_scaff007	2930179	.	ATT	A	.	PASS	DP=117;TD=123;BQ=39;MQ=59;QD=11;BC=25,0,0,40;QP=39,0,0,61;PC=157;IC=0;DC=52;XC=4;AC=1;AF=0.45	GT	0/1
Hsc_scaff007	2970876	.	G	T	561	PASS	DP=120;TD=134;BQ=35;MQ=44;QD=4;BC=0,0,81,39;QP=0,0,78,22;PC=152;IC=38;DC=0;XC=4;AC=0;AF=0	GT:PS	1|0:2422623
Hsc_scaff007	2970876	.	G	GTTT	3788	PASS	DP=118;TD=132;BQ=38;MQ=44;QD=32;BC=0,1,48,69;QP=0,0,54,46;PC=152;IC=25;DC=0;XC=2;AC=1;AF=0.21	GT	0/1
Hsc_scaff007	3003533	.	G	T	1047	PASS	DP=58;TD=74;BQ=40;MQ=59;QD=18;BC=0,0,50,8;QP=0,0,86,14;PC=74;IC=0;DC=0;XC=0;AC=0;AF=0	GT:PS	0|1:2422623
Hsc_scaff007	3003533	.	GC	G	.	PASS	DP=55;TD=71;BQ=40;MQ=59;QD=1;BC=0,8,0,23;QP=0,27,0,73;PC=74;IC=0;DC=24;XC=1;AC=1;AF=0.44	GT	0/1
Hsc_scaff007	3058666	.	A	C	3995	PASS	DP=106;TD=134;BQ=39;MQ=60;QD=37;BC=54,52,0,0;QP=51,49,0,0;PC=127;IC=0;DC=0;XC=2;AC=1;AF=0.49	GT:PS	0|1:2422623
Hsc_scaff007	3058666	.	AG	A	.	PASS	DP=107;TD=133;BQ=39;MQ=60;QD=0;BC=13,0,39,0;QP=25,0,75,0;PC=127;IC=0;DC=55;XC=2;AC=1;AF=0.52	GT	0/1
Hsc_scaff007	3064211	.	C	A	329	PASS	DP=62;TD=77;BQ=35;MQ=57;QD=8;BC=7,33,0,0;QP=16,84,0,0;PC=112;IC=0;DC=22;XC=0;AC=0;AF=0	GT:PS	0|1:2422623
Hsc_scaff007	3064211	.	CA	C	.	PASS	DP=40;TD=55;BQ=34;MQ=58;QD=16;BC=10,11,0,0;QP=48,52,0,0;PC=112;IC=0;DC=19;XC=1;AC=1;AF=0.49	GT	0/1
Hsc_scaff007	3065983	.	A	C	188	PASS	DP=76;TD=135;BQ=37;MQ=59;QD=2;BC=58,18,0,0;QP=77,23,0,0;PC=119;IC=0;DC=0;XC=3;AC=0;AF=0	GT:PS	1|0:2422623
Hsc_scaff007	3065983	.	A	AT	2573	PASS	DP=74;TD=135;BQ=39;MQ=59;QD=34;BC=40,0,0,34;QP=53,0,0,47;PC=117;IC=34;DC=0;XC=8;AC=1;AF=0.46	GT	0/1
Hsc_scaff007	3088066	.	T	C	387	PASS	DP=55;TD=76;BQ=22;MQ=50;QD=8;BC=3,2,1,41;QP=6,8,1,84;PC=84;IC=2;DC=8;XC=3;AC=0;AF=0	GT:PS	0|1:2422623
Hsc_scaff007	3088066	.	TC	T	.	PASS	DP=56;TD=74;BQ=23;MQ=50;QD=6;BC=4,20,1,1;QP=8,88,2,2;PC=85;IC=6;DC=30;XC=7;AC=1;AF=0.54	GT	0/1
Hsc_scaff007	3089157	.	G	T	1174	PASS	DP=92;TD=107;BQ=40;MQ=60;QD=12;BC=0,0,62,30;QP=0,0,67,33;PC=123;IC=0;DC=0;XC=0;AC=1;AF=0.33	GT:PS	0|1:2422623
Hsc_scaff007	3089157	.	G	GT	655	PASS	DP=98;TD=113;BQ=40;MQ=60;QD=7;BC=0,0,18,71;QP=0,0,20,80;PC=123;IC=53;DC=9;XC=0;AC=1;AF=0.6	GT	0/1
Hsc_scaff007	3186896	.	G	A	2006	PASS	DP=99;TD=126;BQ=38;MQ=59;QD=20;BC=14,0,85,0;QP=12,0,88,0;PC=118;IC=0;DC=0;XC=0;AC=0;AF=0	GT:PS	0|1:2422623
Hsc_scaff007	3199164	.	T	G	14544	PASS	DP=640;TD=1655;BQ=39;MQ=22;QD=22;BC=19,0,40,581;QP=4,0,7,89;PC=1296;IC=0;DC=0;XC=27;AC=0;AF=0	GT:PS	1|0:2422623
Hsc_scaff007	3199164	.	TA	T	.	PASS	DP=638;TD=1117;BQ=43;MQ=23;QD=11;BC=399,1,0,88;QP=84,0,0,16;PC=1281;IC=5;DC=150;XC=4;AC=1;AF=0.24	GT	0/1
Hsc_scaff007	3274115	.	A	T	7475	PASS	DP=659;TD=979;BQ=38;MQ=54;QD=11;BC=546,1,1,111;QP=83,0,0,17;PC=808;IC=1;DC=0;XC=12;AC=0;AF=0	GT:PS	0|1:2422623
Hsc_scaff007	3274115	.	A	AT	10758	PASS	DP=661;TD=946;BQ=40;MQ=53;QD=18;BC=67,0,0,503;QP=11,0,0,89;PC=807;IC=136;DC=91;XC=2;AC=1;AF=0.24	GT	0/1
Hsc_scaff008	30744	.	A	T	2435	PASS	DP=127;TD=265;BQ=39;MQ=36;QD=19;BC=111,0,0,16;QP=87,0,0,13;PC=115;IC=0;DC=0;XC=4;AC=0;AF=0	GT:PS	1|0:19968
Hsc_scaff008	30744	.	A	AAT	1664	PASS	DP=127;TD=265;BQ=38;MQ=36;QD=13;BC=2,28,0,97;QP=0,33,0,66;PC=114;IC=52;DC=0;XC=1;AC=1;AF=0.41	GT	0/1
Hsc_scaff008	44139	.	A	C	903	PASS	DP=48;TD=64;BQ=37;MQ=57;QD=18;BC=42,6,0,0;QP=88,12,0,0;PC=58;IC=0;DC=0;XC=4;AC=0;AF=0	GT:PS	1|0:19968
Hsc_scaff008	44139	.	A	AT	1139	PASS	DP=50;TD=62;BQ=39;MQ=56;QD=22;BC=5,0,0,45;QP=10,0,0,90;PC=60;IC=26;DC=0;XC=0;AC=1;AF=0.56	GT	0/1
Hsc_scaff008	166563	.	T	C	1635	PASS	DP=109;TD=119;BQ=39;MQ=54;QD=15;BC=0,23,0,86;QP=0,15,0,85;PC=126;IC=0;DC=0;XC=0;AC=0;AF=0	GT:PS	0|1:103755
Hsc_scaff008	166563	.	TA	T	.	PASS	DP=109;TD=118;BQ=35;MQ=54;QD=8;BC=25,0,0,23;QP=61,0,0,39;PC=127;IC=0;DC=61;XC=0;AC=1;AF=0.6	GT	0/1
Hsc_scaff008	203142	.	A	G	642	PASS	DP=105;TD=109;BQ=38;MQ=60;QD=6;BC=75,0,30,0;QP=71,0,29,0;PC=140;IC=0;DC=0;XC=2;AC=1;AF=0.29	GT:PS	1|0:103755
Hsc_scaff008	203142	.	A	AT	567	PASS	DP=106;TD=112;BQ=38;MQ=60;QD=5;BC=31,0,0,75;QP=28,0,0,72;PC=141;IC=74;DC=0;XC=2;AC=2;AF=0.7	GT	1/1
Hsc_scaff008	211521	.	G	T	379	PASS	DP=102;TD=107;BQ=38;MQ=59;QD=5;BC=1,1,54,12;QP=0,0,80,19;PC=119;IC=12;DC=34;XC=2;AC=0;AF=0	GT:PS	1|0:103755
Hsc_scaff008	211521	.	GT	G	.	PASS	DP=93;TD=99;BQ=36;MQ=59;QD=12;BC=22,1,0,18;QP=55,1,0,45;PC=120;IC=0;DC=52;XC=0;AC=1;AF=0.57	GT	0/1
Hsc_scaff008	421105	.	T	C	1054	PASS	DP=93;TD=105;BQ=39;MQ=60;QD=11;BC=0,17,0,76;QP=0,18,0,82;PC=123;IC=0;DC=0;XC=2;AC=0;AF=0	GT:PS	1|0:364301
Hsc_scaff008	421105	.	T	TGAC	1103	PASS	DP=94;TD=105;BQ=38;MQ=60;QD=11;BC=0,1,17,76;QP=0,1,16,82;PC=123;IC=30;DC=0;XC=3;AC=1;AF=0.32	GT	0/1
Hsc_scaff008	499936	.	G	T	148	PASS	DP=103;TD=118;BQ=37;MQ=57;QD=1;BC=1,0,78,24;QP=0,0,74,26;PC=150;IC=0;DC=0;XC=5;AC=1;AF=0.26	GT:PS	1|0:364301
Hsc_scaff008	499936	.	G	GT	450	PASS	DP=103;TD=118;BQ=38;MQ=57;QD=5;BC=20,0,0,70;QP=21,0,0,79;PC=149;IC=43;DC=13;XC=1;AC=1;AF=0.48	GT	0/1
Hsc_scaff008	579578	.	A	T	1815	PASS	DP=85;TD=109;BQ=39;MQ=60;QD=21;BC=53,0,0,32;QP=61,0,0,39;PC=136;IC=0;DC=0;XC=3;AC=1;AF=0.39	GT:PS	1|0:364301
Hsc_scaff008	579578	.	A	AT	1314	PASS	DP=86;TD=108;BQ=40;MQ=60;QD=15;BC=29,0,0,56;QP=35,0,0,65;PC=136;IC=44;DC=1;XC=0;AC=1;AF=0.52	GT	0/1
Hsc_scaff008	605508	.	T	C	453	PASS	DP=41;TD=100;BQ=27;MQ=36;QD=12;BC=0,2,0,33;QP=0,11,0,89;PC=122;IC=2;DC=6;XC=13;AC=0;AF=0	GT:PS	0|1:364301
Hsc_scaff008	605508	.	TC	T	.	PASS	DP=44;TD=99;BQ=28;MQ=40;QD=6;BC=0,24,0,12;QP=0,67,0,33;PC=118;IC=1;DC=8;XC=13;AC=1;AF=0.27	GT	0/1
Hsc_scaff008	649819	.	T	A	1113	PASS	DP=105;TD=114;BQ=39;MQ=56;QD=10;BC=31,0,0,74;QP=32,0,0,68;PC=153;IC=0;DC=0;XC=1;AC=1;AF=0.32	GT:PS	0|1:364301
Hsc_scaff008	649819	.	TA	T	.	PASS	DP=92;TD=116;BQ=39;MQ=57;QD=24;BC=30,0,0,37;QP=46,0,0,54;PC=144;IC=0;DC=25;XC=16;AC=1;AF=0.28	GT	0/1
Hsc_scaff008	652761	.	T	C	956	PASS	DP=58;TD=94;BQ=29;MQ=55;QD=16;BC=0,5,0,53;QP=0,11,0,89;PC=131;IC=0;DC=0;XC=3;AC=0;AF=0	GT:PS	0|1:364301
Hsc_scaff008	652761	.	TCC	T	.	PASS	DP=59;TD=92;BQ=28;MQ=55;QD=7;BC=0,26,0,6;QP=0,88,0,12;PC=131;IC=5;DC=27;XC=0;AC=1;AF=0.5	GT	0/1
Hsc_scaff008	654839	.	C	A	382	PASS	DP=40;TD=48;BQ=33;MQ=51;QD=9;BC=8,32,0,0;QP=18,82,0,0;PC=89;IC=0;DC=0;XC=0;AC=0;AF=0	GT:PS	1|0:364301
Hsc_scaff008	654839	.	C	CCT	537	PASS	DP=40;TD=49;BQ=30;MQ=51;QD=13;BC=0,33,0,7;QP=0,86,0,14;PC=89;IC=15;DC=0;XC=1;AC=1;AF=0.43	GT	0/1
Hsc_scaff008	819344	.	C	G	402	PASS	DP=82;TD=86;BQ=34;MQ=57;QD=6;BC=0,47,11,1;QP=0,81,16,2;PC=135;IC=4;DC=23;XC=1;AC=0;AF=0	GT:PS	0|1:364301
Hsc_scaff008	819344	.	CGG	C	.	PASS	DP=59;TD=62;BQ=35;MQ=55;QD=5;BC=0,11,26,0;QP=0,31,69,0;PC=134;IC=1;DC=22;XC=1;AC=1;AF=0.4	GT	0/1
Hsc_scaff008	870892	.	T	G	2408	PASS	DP=87;TD=101;BQ=39;MQ=57;QD=29;BC=0,0,37,46;QP=0,0,45,55;PC=129;IC=0;DC=4;XC=1;AC=1;AF=0.45	GT	0/1
Hsc_scaff008	870892	.	T	TA	1889	PASS	DP=85;TD=97;BQ=38;MQ=58;QD=22;BC=76,0,9,0;QP=89,0,11,0;PC=128;IC=25;DC=0;XC=0;AC=1;AF=0.3	GT	0/1
Hsc_scaff008	885649	.	G	A	2813	PASS	DP=127;TD=131;BQ=40;MQ=58;QD=22;BC=15,0,112,0;QP=11,0,89,0;PC=170;IC=0;DC=0;XC=2;AC=0;AF=0	GT:PS	0|1:364301
Hsc_scaff008	885649	.	G	GT	2778	PASS	DP=127;TD=129;BQ=39;MQ=58;QD=22;BC=15,0,0,111;QP=11,0,0,89;PC=171;IC=41;DC=1;XC=1;AC=1;AF=0.33	GT	0/1
Hsc_scaff008	926110	.	T	A	2035	PASS	DP=96;TD=111;BQ=39;MQ=59;QD=21;BC=11,0,1,84;QP=11,0,0,89;PC=149;IC=0;DC=0;XC=5;AC=0;AF=0	GT:PS	0|1:364301
Hsc_scaff008	926110	.	T	TGG	428	PASS	DP=88;TD=115;BQ=39;MQ=60;QD=4;BC=24,0,0,64;QP=28,0,0,72;PC=144;IC=24;DC=0;XC=12;AC=1;AF=0.27	GT	0/1
Hsc_scaff008	1004019	.	C	A	3449	PASS	DP=99;TD=116;BQ=38;MQ=60;QD=34;BC=47,52,0,0;QP=48,52,0,0;PC=141;IC=0;DC=0;XC=12;AC=1;AF=0.48	GT:PS	0|1:364301
Hsc_scaff008	1004019	.	C	CG	839	PASS	DP=108;TD=113;BQ=38;MQ=59;QD=7;BC=87,0,21,0;QP=80,0,20,0;PC=149;IC=31;DC=0;XC=2;AC=1;AF=0.29	GT	0/1
Hsc_scaff008	1088619	.	G	T	2422	PASS	DP=101;TD=111;BQ=40;MQ=60;QD=23;BC=0,0,42,59;QP=0,0,40,60;PC=142;IC=0;DC=0;XC=6;AC=1;AF=0.6	GT:PS	0|1:364301
Hsc_scaff008	1088619	.	G	GA	2413	PASS	DP=102;TD=111;BQ=40;MQ=60;QD=23;BC=43,0,0,59;QP=40,0,0,60;PC=142;IC=43;DC=0;XC=5;AC=1;AF=0.42	GT	0/1
Hsc_scaff008	1107326	.	C	A	2582	PASS	DP=101;TD=111;BQ=38;MQ=59;QD=25;BC=40,61,0,0;QP=42,58,0,0;PC=140;IC=0;DC=0;XC=2;AC=1;AF=0.42	GT:PS	1|0:364301
Hsc_scaff008	1107326	.	CA	C	.	PASS	DP=103;TD=105;BQ=40;MQ=59;QD=3;BC=53,15,0,0;QP=78,22,0,0;PC=140;IC=2;DC=35;XC=0;AC=1;AF=0.34	GT	0/1
Hsc_scaff008	1115445	.	T	A	49	PASS	DP=102;TD=117;BQ=36;MQ=59;QD=0;BC=31,1,0,70;QP=25,0,0,75;PC=143;IC=0;DC=0;XC=7;AC=1;AF=0.25	GT:PS	0|1:364301
Hsc_scaff008	1115445	.	T	TA	1285	PASS	DP=104;TD=117;BQ=39;MQ=59;QD=13;BC=0,35,0,61;QP=0,34,0,66;PC=146;IC=61;DC=8;XC=5;AC=1;AF=0.64	GT	0/1
Hsc_scaff008	1134945	.	C	T	1817	PASS	DP=124;TD=125;BQ=38;MQ=57;QD=14;BC=0,104,1,19;QP=0,84,1,15;PC=168;IC=0;DC=0;XC=1;AC=0;AF=0	GT:PS	1|0:364301
Hsc_scaff008	1134945	.	CG	C	.	PASS	DP=124;TD=124;BQ=40;MQ=57;QD=16;BC=0,0,79,9;QP=0,0,89,11;PC=168;IC=0;DC=36;XC=0;AC=1;AF=0.29	GT	0/1
Hsc_scaff008	1208817	.	C	A	1785	PASS	DP=111;TD=171;BQ=38;MQ=57;QD=16;BC=25,63,0,22;QP=22,60,0,18;PC=154;IC=18;DC=1;XC=7;AC=1;AF=0.27	GT:PS	0|1:364301
Hsc_scaff008	1208817	.	C	CT	674	PASS	DP=114;TD=168;BQ=40;MQ=56;QD=5;BC=25,0,0,89;QP=21,0,0,79;PC=157;IC=59;DC=0;XC=2;AC=1;AF=0.55	GT	0/1
Hsc_scaff008	1223711	.	T	C	2259	PASS	DP=116;TD=253;BQ=39;MQ=59;QD=19;BC=0,14,0,102;QP=0,13,0,87;PC=176;IC=0;DC=0;XC=2;AC=0;AF=0	GT:PS	0|1:364301
Hsc_scaff008	1223711	.	TAATGCAAGTATTTG	T	.	PASS	DP=115;TD=257;BQ=39;MQ=59;QD=9;BC=73,0,1,14;QP=83,0,0,17;PC=172;IC=0;DC=27;XC=85;AC=1;AF=0.23	GT	0/1
Hsc_scaff008	1224394	.	A	T	1740	PASS	DP=81;TD=116;BQ=39;MQ=60;QD=21;BC=49,0,0,32;QP=61,0,0,39;PC=154;IC=0;DC=0;XC=2;AC=1;AF=0.39	GT:PS	0|1:364301
Hsc_scaff008	1224394	.	A	AT	1853	PASS	DP=79;TD=113;BQ=39;MQ=60;QD=23;BC=0,8,0,71;QP=0,10,0,90;PC=153;IC=39;DC=0;XC=0;AC=1;AF=0.5	GT	0/1
Hsc_scaff008	1231929	.	A	T	1112	PASS	DP=112;TD=117;BQ=38;MQ=58;QD=9;BC=93,0,0,19;QP=82,0,0,18;PC=160;IC=0;DC=0;XC=0;AC=0;AF=0	GT:PS	1|0:364301
Hsc_scaff008	1231929	.	AT	A	.	PASS	DP=112;TD=116;BQ=40;MQ=58;QD=9;BC=19,0,0,31;QP=38,0,0,62;PC=160;IC=0;DC=62;XC=0;AC=1;AF=0.55	GT	0/1
Hsc_scaff008	1249392	.	G	A	1185	PASS	DP=55;TD=96;BQ=37;MQ=59;QD=21;BC=6,0,49,0;QP=11,0,89,0;PC=128;IC=0;DC=0;XC=3;AC=0;AF=0	GT:PS	1|0:364301
Hsc_scaff008	1249392	.	GC	G	.	PASS	DP=55;TD=94;BQ=37;MQ=59;QD=2;BC=0,19,0,6;QP=0,79,0,21;PC=128;IC=0;DC=30;XC=0;AC=1;AF=0.55	GT	0/1
Hsc_scaff008	1275462	.	T	A	1970	PASS	DP=111;TD=161;BQ=39;MQ=60;QD=17;BC=15,0,0,96;QP=14,0,0,86;PC=160;IC=0;DC=0;XC=2;AC=0;AF=0	GT:PS	1|0:364301
Hsc_scaff008	1275462	.	TTAA	T	.	PASS	DP=112;TD=151;BQ=40;MQ=60;QD=8;BC=15,0,0,67;QP=18,0,0,82;PC=160;IC=0;DC=30;XC=1;AC=1;AF=0.27	GT	0/1
Hsc_scaff008	1277071	.	G	A	1108	PASS	DP=96;TD=116;BQ=40;MQ=60;QD=11;BC=18,0,78,0;QP=18,0,82,0;PC=170;IC=0;DC=0;XC=9;AC=0;AF=0	GT:PS	1|0:364301
Hsc_scaff008	1277071	.	GT	G	.	PASS	DP=95;TD=113;BQ=39;MQ=60;QD=11;BC=18,4,0,34;QP=32,7,0,61;PC=168;IC=5;DC=39;XC=3;AC=1;AF=0.41	GT	0/1
Hsc_scaff008	1279184	.	C	T	245	PASS	DP=107;TD=123;BQ=39;MQ=60;QD=2;BC=0,81,6,20;QP=0,75,6,19;PC=143;IC=0;DC=0;XC=3;AC=0;AF=0	GT:PS	1|0:364301
Hsc_scaff008	1279184	.	C	CGA	2438	PASS	DP=105;TD=119;BQ=40;MQ=60;QD=23;BC=63,0,42,0;QP=60,0,40,0;PC=143;IC=38;DC=0;XC=1;AC=1;AF=0.36	GT	0/1
Hsc_scaff008	1347275	.	A	G	974	PASS	DP=74;TD=94;BQ=37;MQ=59;QD=13;BC=62,0,12,0;QP=84,0,16,0;PC=126;IC=0;DC=0;XC=6;AC=0;AF=0	GT:PS	1|0:364301
Hsc_scaff008	1347275	.	AT	A	.	PASS	DP=72;TD=92;BQ=37;MQ=59;QD=5;BC=0,0,12,44;QP=0,0,20,80;PC=126;IC=0;DC=16;XC=2;AC=1;AF=0.23	GT	0/1
Hsc_scaff008	1351651	.	T	A	1735	PASS	DP=102;TD=113;BQ=39;MQ=60;QD=17;BC=35,0,0,67;QP=36,0,0,64;PC=140;IC=0;DC=0;XC=1;AC=1;AF=0.36	GT:PS	0|1:364301
Hsc_scaff008	1351651	.	TAA	T	.	PASS	DP=102;TD=112;BQ=40;MQ=60;QD=3;BC=55,0,0,22;QP=72,0,0,28;PC=142;IC=18;DC=25;XC=1;AC=1;AF=0.25	GT	0/1
Hsc_scaff008	1665638	.	C	T	833	PASS	DP=109;TD=113;BQ=39;MQ=59;QD=7;BC=0,85,0,24;QP=0,80,0,20;PC=162;IC=0;DC=0;XC=0;AC=0;AF=0	GT:PS	1|0:1364332
Hsc_scaff008	1739402	.	T	C	496	PASS	DP=46;TD=61;BQ=34;MQ=53;QD=10;BC=0,7,0,39;QP=0,17,0,83;PC=111;IC=0;DC=0;XC=1;AC=0;AF=0	GT:PS	1|0:1364332
Hsc_scaff008	1739402	.	TCTTCC	T	.	PASS	DP=46;TD=57;BQ=33;MQ=53;QD=11;BC=0,15,8,0;QP=0,58,42,0;PC=111;IC=0;DC=23;XC=0;AC=1;AF=0.54	GT	0/1
Hsc_scaff008	1763101	.	G	A	1280	PASS	DP=70;TD=79;BQ=34;MQ=59;QD=18;BC=7,0,60,1;QP=10,0,89,1;PC=136;IC=1;DC=2;XC=2;AC=0;AF=0	GT:PS	1|0:1364332
Hsc_scaff008	1763101	.	GT	G	.	PASS	DP=68;TD=75;BQ=31;MQ=59;QD=5;BC=0,0,5,17;QP=0,0,12,88;PC=137;IC=0;DC=46;XC=2;AC=2;AF=0.68	GT	1/1
Hsc_scaff008	1839106	.	G	A	2933	PASS	DP=126;TD=129;BQ=39;MQ=60;QD=23;BC=50,0,76,0;QP=40,0,60,0;PC=189;IC=0;DC=0;XC=0;AC=1;AF=0.4	GT:PS	1|0:1364332
Hsc_scaff008	1839106	.	G	GA	3161	PASS	DP=124;TD=127;BQ=38;MQ=60;QD=25;BC=73,0,51,0;QP=58,0,42,0;PC=189;IC=73;DC=0;XC=2;AC=1;AF=0.59	GT	0/1
Hsc_scaff008	1895033	.	T	A	1308	PASS	DP=93;TD=107;BQ=39;MQ=58;QD=14;BC=14,0,1,78;QP=16,0,0,84;PC=203;IC=0;DC=0;XC=2;AC=0;AF=0	GT:PS	1|0:1364332
Hsc_scaff008	1895033	.	TA	T	.	PASS	DP=93;TD=106;BQ=39;MQ=58;QD=15;BC=63,0,0,10;QP=87,0,0,13;PC=204;IC=0;DC=20;XC=2;AC=1;AF=0.22	GT	0/1
Hsc_scaff008	1922593	.	A	C	860	PASS	DP=58;TD=83;BQ=28;MQ=53;QD=14;BC=51,7,0,0;QP=88,12,0,0;PC=151;IC=1;DC=0;XC=5;AC=0;AF=0	GT:PS	0|1:1364332
Hsc_scaff008	1922593	.	ACCC	A	.	PASS	DP=56;TD=81;BQ=29;MQ=54;QD=10;BC=2,23,13,0;QP=7,60,33,0;PC=150;IC=5;DC=18;XC=7;AC=1;AF=0.35	GT	0/1
Hsc_scaff008	2149153	.	T	G	999	PASS	DP=46;TD=127;BQ=39;MQ=39;QD=21;BC=0,0,4,42;QP=0,0,11,89;PC=135;IC=0;DC=0;XC=2;AC=0;AF=0	GT:PS	1|0:2132851
Hsc_scaff008	2149153	.	TA	T	.	PASS	DP=46;TD=114;BQ=56;MQ=39;QD=7;BC=4,4,0,0;QP=55,45,0,0;PC=135;IC=1;DC=38;XC=3;AC=2;AF=0.83	GT	1/1
Hsc_scaff008	2182187	.	T	A	1656	PASS	DP=112;TD=147;BQ=40;MQ=53;QD=14;BC=15,0,0,96;QP=16,0,0,84;PC=186;IC=0;DC=1;XC=3;AC=0;AF=0	GT:PS	1|0:2132851
Hsc_scaff008	2182187	.	TA	T	.	PASS	DP=110;TD=150;BQ=40;MQ=53;QD=24;BC=40,0,0,41;QP=46,0,0,54;PC=185;IC=1;DC=29;XC=10;AC=1;AF=0.26	GT	0/1
Hsc_scaff008	2182863	.	T	A	1546	PASS	DP=99;TD=139;BQ=38;MQ=57;QD=16;BC=14,0,1,78;QP=13,0,0,87;PC=192;IC=0;DC=6;XC=0;AC=0;AF=0	GT:PS	0|1:2132851
Hsc_scaff008	2182863	.	TAA	T	.	PASS	DP=95;TD=135;BQ=37;MQ=56;QD=13;BC=36,0,15,13;QP=57,0,20,23;PC=192;IC=0;DC=31;XC=31;AC=1;AF=0.33	GT	0/1
Hsc_scaff008	2193214	.	T	A	1159	PASS	DP=84;TD=111;BQ=29;MQ=53;QD=13;BC=9,0,11,64;QP=9,0,6,85;PC=182;IC=0;DC=0;XC=4;AC=0;AF=0	GT:PS	0|1:2132851
Hsc_scaff008	2193214	.	TG	T	.	PASS	DP=85;TD=111;BQ=34;MQ=52;QD=9;BC=16,0,48,0;QP=16,0,84,0;PC=182;IC=0;DC=21;XC=9;AC=1;AF=0.28	GT	0/1
Hsc_scaff008	2193280	.	G	T	1286	PASS	DP=91;TD=114;BQ=39;MQ=56;QD=14;BC=9,0,72,10;QP=5,0,83,12;PC=178;IC=0;DC=0;XC=0;AC=0;AF=0	GT:PS	0|1:2132851
Hsc_scaff008	2193280	.	G	GT	1899	PASS	DP=91;TD=114;BQ=40;MQ=56;QD=20;BC=0,0,10,81;QP=0,0,12,88;PC=178;IC=31;DC=0;XC=0;AC=1;AF=0.37	GT	0/1
Hsc_scaff008	2201919	.	C	A	4555	PASS	DP=124;TD=131;BQ=39;MQ=59;QD=36;BC=61,63,0,0;QP=48,52,0,0;PC=216;IC=0;DC=0;XC=2;AC=1;AF=0.48	GT:PS	0|1:2132851
Hsc_scaff008	2201919	.	C	CAA	4349	PASS	DP=125;TD=130;BQ=39;MQ=59;QD=36;BC=58,60,0,0;QP=50,50,0,0;PC=218;IC=33;DC=7;XC=0;AC=1;AF=0.28	GT	0/1
Hsc_scaff008	2211086	.	A	T	237	PASS	DP=103;TD=126;BQ=39;MQ=58;QD=2;BC=76,0,0,27;QP=74,0,0,26;PC=194;IC=1;DC=0;XC=0;AC=1;AF=0.26	GT	0/1
Hsc_scaff008	2211086	.	A	AT	1364	PASS	DP=102;TD=127;BQ=39;MQ=58;QD=13;BC=15,0,0,84;QP=16,0,0,84;PC=194;IC=24;DC=3;XC=11;AC=1;AF=0.24	GT	0/1
Hsc_scaff008	2243014	.	A	T	455	PASS	DP=71;TD=111;BQ=39;MQ=60;QD=6;BC=56,0,0,15;QP=79,0,0,21;PC=186;IC=11;DC=0;XC=0;AC=0;AF=0	GT:PS	0|1:2132851
Hsc_scaff008	2243014	.	ATT	A	.	PASS	DP=71;TD=111;BQ=38;MQ=60;QD=18;BC=5,0,0,51;QP=10,0,0,90;PC=186;IC=0;DC=15;XC=1;AC=1;AF=0.21	GT	0/1
Hsc_scaff008	2243598	.	A	G	1560	PASS	DP=121;TD=131;BQ=40;MQ=57;QD=12;BC=101,0,20,0;QP=83,0,17,0;PC=202;IC=0;DC=0;XC=6;AC=0;AF=0	GT:PS	0|1:2132851
Hsc_scaff008	2243598	.	A	AGT	1332	PASS	DP=122;TD=126;BQ=39;MQ=57;QD=10;BC=0,0,22,100;QP=0,0,18,82;PC=208;IC=30;DC=0;XC=0;AC=1;AF=0.26	GT	0/1
Hsc_scaff008	2267034	.	A	T	1254	PASS	DP=115;TD=127;BQ=40;MQ=57;QD=10;BC=93,0,0,22;QP=82,0,0,18;PC=206;IC=0;DC=0;XC=0;AC=0;AF=0	GT:PS	0|1:2132851
Hsc_scaff008	2267034	.	A	AC	1286	PASS	DP=114;TD=126;BQ=40;MQ=57;QD=11;BC=38,0,76,0;QP=32,0,68,0;PC=206;IC=38;DC=0;XC=4;AC=1;AF=0.33	GT	0/1
Hsc_scaff008	2293139	.	C	T	914	PASS	DP=77;TD=103;BQ=39;MQ=56;QD=11;BC=0,60,0,17;QP=0,83,0,17;PC=190;IC=7;DC=0;XC=7;AC=0;AF=0	GT:PS	0|1:2132851
Hsc_scaff008	2293139	.	C	CTTT	1675	PASS	DP=84;TD=103;BQ=39;MQ=55;QD=21;BC=0,0,10,68;QP=0,0,10,90;PC=193;IC=21;DC=6;XC=0;AC=1;AF=0.27	GT	0/1
Hsc_scaff008	2330141	.	G	T	1676	PASS	DP=95;TD=119;BQ=39;MQ=53;QD=18;BC=0,0,78,14;QP=0,0,87,13;PC=174;IC=4;DC=3;XC=0;AC=0;AF=0	GT:PS	0|1:2132851
Hsc_scaff008	2330141	.	G	GGT	2589	PASS	DP=97;TD=122;BQ=39;MQ=53;QD=26;BC=55,0,0,41;QP=57,0,0,43;PC=174;IC=22;DC=1;XC=1;AC=1;AF=0.25	GT	0/1
Hsc_scaff008	2330787	.	T	C	1624	PASS	DP=71;TD=99;BQ=38;MQ=55;QD=22;BC=0,12,0,59;QP=0,10,0,90;PC=162;IC=0;DC=0;XC=4;AC=0;AF=0	GT:PS	0|1:2132851
Hsc_scaff008	2330787	.	TA	T	.	PASS	DP=71;TD=97;BQ=35;MQ=55;QD=10;BC=41,0,12,0;QP=85,0,15,0;PC=162;IC=0;DC=18;XC=2;AC=1;AF=0.27	GT	0/1
Hsc_scaff008	2355083	.	G	A	98	PASS	DP=59;TD=74;BQ=33;MQ=58;QD=1;BC=16,0,43,0;QP=24,0,76,0;PC=134;IC=0;DC=0;XC=1;AC=0;AF=0	GT:PS	0|1:2132851
Hsc_scaff008	2355083	.	G	GA	1274	PASS	DP=57;TD=70;BQ=35;MQ=57;QD=22;BC=36,0,20,0;QP=59,0,41,0;PC=134;IC=19;DC=1;XC=0;AC=1;AF=0.34	GT	0/1
Hsc_scaff008	2364048	.	T	A	375	PASS	DP=90;TD=113;BQ=39;MQ=60;QD=4;BC=19,0,0,71;QP=22,0,0,78;PC=167;IC=2;DC=0;XC=2;AC=0;AF=0	GT:PS	0|1:2132851
Hsc_scaff008	2364048	.	T	TAAAA	2821	PASS	DP=91;TD=112;BQ=40;MQ=60;QD=31;BC=40,0,0,51;QP=44,0,0,56;PC=168;IC=21;DC=0;XC=7;AC=1;AF=0.23	GT	0/1
Hsc_scaff008	2369264	.	T	A	2561	PASS	DP=75;TD=116;BQ=38;MQ=57;QD=34;BC=38,0,1,36;QP=52,0,2,47;PC=165;IC=0;DC=0;XC=16;AC=1;AF=0.53	GT:PS	1|0:2132851
Hsc_scaff008	2369264	.	T	TGAAA	940	PASS	DP=85;TD=112;BQ=38;MQ=57;QD=11;BC=70,0,0,15;QP=82,0,0,18;PC=170;IC=18;DC=0;XC=1;AC=1;AF=0.22	GT	0/1
Hsc_scaff008	2379966	.	A	G	1613	PASS	DP=75;TD=82;BQ=38;MQ=56;QD=21;BC=67,0,8,0;QP=89,0,11,0;PC=151;IC=0;DC=0;XC=3;AC=0;AF=0	GT:PS	1|0:2132851
Hsc_scaff008	2379966	.	A	AGTGCC	1383	PASS	DP=76;TD=81;BQ=37;MQ=56;QD=18;BC=12,0,64,0;QP=13,0,87,0;PC=151;IC=25;DC=0;XC=0;AC=1;AF=0.35	GT	0/1
Hsc_scaff008	2380895	.	C	T	668	Del	DP=39;TD=105;BQ=77;MQ=29;QD=17;BC=0,25,0,14;QP=0,64,0,36;PC=132;IC=0;DC=39;XC=3;AC=1;AF=0.36	GT	0/1
Hsc_scaff008	2380895	.	C	CT	1094	PASS	DP=62;TD=86;BQ=38;MQ=59;QD=17;BC=1,23,0,38;QP=1,36,0,63;PC=134;IC=25;DC=0;XC=4;AC=1;AF=0.41	GT	0/1
Hsc_scaff008	2396933	.	C	A	1774	PASS	DP=126;TD=136;BQ=38;MQ=57;QD=14;BC=19,107,0,0;QP=16,84,0,0;PC=213;IC=0;DC=0;XC=0;AC=0;AF=0	GT:PS	0|1:2132851
Hsc_scaff008	2396933	.	C	CTT	2964	PASS	DP=128;TD=143;BQ=39;MQ=56;QD=23;BC=1,0,80,47;QP=0,0,60,40;PC=209;IC=32;DC=0;XC=5;AC=1;AF=0.25	GT	0/1
Hsc_scaff008	2402605	.	A	G	1620	PASS	DP=93;TD=136;BQ=39;MQ=60;QD=17;BC=80,0,13,0;QP=86,0,14,0;PC=178;IC=0;DC=0;XC=2;AC=0;AF=0	GT:PS	1|0:2132851
Hsc_scaff008	2402605	.	A	AG	1529	PASS	DP=92;TD=134;BQ=40;MQ=60;QD=16;BC=79,0,13,0;QP=85,0,15,0;PC=178;IC=37;DC=0;XC=2;AC=1;AF=0.4	GT	0/1
Hsc_scaff008	2411562	.	A	G	2040	PASS	DP=101;TD=138;BQ=38;MQ=59;QD=20;BC=89,0,10,2;QP=88,0,10,2;PC=188;IC=8;DC=0;XC=1;AC=0;AF=0	GT:PS	1|0:2132851
Hsc_scaff008	2411562	.	AT	A	.	PASS	DP=99;TD=138;BQ=39;MQ=59;QD=10;BC=25,0,0,46;QP=34,0,0,66;PC=185;IC=4;DC=28;XC=4;AC=1;AF=0.28	GT	0/1
Hsc_scaff008	2414783	.	T	A	658	PASS	DP=78;TD=102;BQ=38;MQ=52;QD=8;BC=16,0,0,62;QP=19,0,0,81;PC=160;IC=0;DC=0;XC=4;AC=0;AF=0	GT:PS	1|0:2132851
Hsc_scaff008	2414783	.	T	TC	812	PASS	DP=75;TD=102;BQ=39;MQ=52;QD=10;BC=59,16,0,0;QP=82,18,0,0;PC=157;IC=20;DC=0;XC=6;AC=1;AF=0.27	GT	0/1
Hsc_scaff008	2414812	.	T	C	1831	PASS	DP=78;TD=101;BQ=39;MQ=51;QD=23;BC=0,10,0,68;QP=0,10,0,90;PC=161;IC=0;DC=0;XC=1;AC=0;AF=0	GT:PS	1|0:2132851
Hsc_scaff008	2414812	.	T	TCG	1836	PASS	DP=79;TD=101;BQ=40;MQ=51;QD=23;BC=69,0,10,0;QP=90,0,10,0;PC=161;IC=26;DC=0;XC=0;AC=1;AF=0.33	GT	0/1
Hsc_scaff008	2416656	.	T	G	3219	PASS	DP=134;TD=170;BQ=39;MQ=53;QD=24;BC=0,0,13,121;QP=0,0,10,90;PC=221;IC=0;DC=0;XC=1;AC=0;AF=0	GT:PS	0|1:2132851
Hsc_scaff008	2416656	.	T	TA	3051	PASS	DP=132;TD=167;BQ=38;MQ=52;QD=23;BC=86,0,46,0;QP=60,0,40,0;PC=221;IC=35;DC=0;XC=0;AC=1;AF=0.27	GT	0/1
Hsc_scaff008	2423250	.	T	G	990	PASS	DP=47;TD=79;BQ=34;MQ=41;QD=21;BC=0,0,4,43;QP=0,0,10,90;PC=137;IC=0;DC=0;XC=8;AC=0;AF=0	GT:PS	0|1:2132851
Hsc_scaff008	2423250	.	TG	T	.	PASS	DP=54;TD=78;BQ=29;MQ=38;QD=11;BC=0,1,38,3;QP=0,2,88,10;PC=137;IC=5;DC=12;XC=0;AC=1;AF=0.34	GT	0/1
Hsc_scaff008	2425801	.	C	A	212	PASS	DP=68;TD=93;BQ=39;MQ=55;QD=3;BC=18,50,0,0;QP=23,77,0,0;PC=155;IC=0;DC=0;XC=5;AC=0;AF=0	GT:PS	1|0:2132851
Hsc_scaff008	2425801	.	CA	C	.	PASS	DP=70;TD=94;BQ=37;MQ=56;QD=1;BC=37,16,0,0;QP=73,27,0,0;PC=156;IC=0;DC=17;XC=0;AC=1;AF=0.26	GT	0/1
Hsc_scaff008	2428177	.	C	A	1299	PASS	DP=87;TD=96;BQ=39;MQ=55;QD=19;BC=28,40,0,0;QP=41,59,0,0;PC=159;IC=0;DC=19;XC=2;AC=1;AF=0.41	GT:PS	0|1:2132851
Hsc_scaff008	2428177	.	CT	C	.	PASS	DP=87;TD=94;BQ=36;MQ=55;QD=6;BC=13,0,0,52;QP=19,0,0,81;PC=166;IC=0;DC=22;XC=3;AC=1;AF=0.27	GT	0/1
Hsc_scaff008	2440443	.	T	A	2703	PASS	DP=114;TD=131;BQ=38;MQ=58;QD=30;BC=46,0,0,44;QP=50,0,0,50;PC=186;IC=46;DC=24;XC=6;AC=1;AF=0.5	GT:PS	1|0:2132851
Hsc_scaff008	2440443	.	TA	T	.	PASS	DP=114;TD=127;BQ=38;MQ=58;QD=10;BC=47,23,1,0;QP=64,35,0,0;PC=188;IC=0;DC=43;XC=0;AC=1;AF=0.39	GT	0/1
Hsc_scaff008	2443025	.	A	G	3315	PASS	DP=87;TD=112;BQ=40;MQ=60;QD=38;BC=35,0,32,20;QP=41,0,37,22;PC=167;IC=0;DC=0;XC=1;AC=1;AF=0.47	GT:PS	1|0:2132851
Hsc_scaff008	2443025	.	A	ATG	104	PASS	DP=90;TD=114;BQ=39;MQ=60;QD=1;BC=22,1,0,67;QP=24,0,0,76;PC=167;IC=35;DC=0;XC=1;AC=1;AF=0.39	GT	0/1
Hsc_scaff008	2448992	.	T	G	2276	PASS	DP=119;TD=146;BQ=38;MQ=50;QD=19;BC=0,0,12,106;QP=0,0,12,88;PC=203;IC=0;DC=1;XC=1;AC=0;AF=0	GT:PS	0|1:2132851
Hsc_scaff008	2448992	.	T	TGG	2427	PASS	DP=115;TD=146;BQ=37;MQ=51;QD=21;BC=0,0,10,105;QP=0,0,11,89;PC=203;IC=39;DC=0;XC=3;AC=1;AF=0.4	GT	0/1
Hsc_scaff008	2451933	.	G	A	429	PASS	DP=102;TD=131;BQ=36;MQ=60;QD=8;BC=14,0,30,6;QP=27,0,60,13;PC=213;IC=4;DC=52;XC=7;AC=1;AF=0.31	GT:PS	0|1:2132851
Hsc_scaff008	2451933	.	G	GA	2896	PASS	DP=102;TD=129;BQ=39;MQ=60;QD=28;BC=46,0,0,56;QP=43,0,0,57;PC=214;IC=31;DC=0;XC=3;AC=1;AF=0.3	GT	0/1
Hsc_scaff008	2466603	.	C	G	106	PASS	DP=52;TD=92;BQ=32;MQ=58;QD=2;BC=0,42,10,0;QP=0,77,23,0;PC=168;IC=0;DC=0;XC=3;AC=0;AF=0	GT:PS	1|0:2132851
Hsc_scaff008	2466603	.	CAGG	C	.	PASS	DP=56;TD=100;BQ=34;MQ=58;QD=8;BC=12,0,8,0;QP=58,0,42,0;PC=167;IC=9;DC=36;XC=24;AC=2;AF=0.65	GT	1/1
Hsc_scaff008	2510517	.	A	T	764	PASS	DP=96;TD=111;BQ=33;MQ=58;QD=7;BC=80,0,0,16;QP=81,0,0,19;PC=169;IC=1;DC=0;XC=5;AC=0;AF=0	GT:PS	0|1:2132851
Hsc_scaff008	2510517	.	A	ACT	33	PASS	DP=94;TD=104;BQ=38;MQ=58;QD=0;BC=0,20,1,60;QP=0,24,1,75;PC=170;IC=39;DC=13;XC=0;AC=1;AF=0.48	GT	0/1
Hsc_scaff008	2519086	.	T	A	439	PASS	DP=133;TD=134;BQ=40;MQ=60;QD=3;BC=36,0,0,97;QP=27,0,0,73;PC=214;IC=0;DC=0;XC=0;AC=1;AF=0.27	GT:PS	0|1:2132851
Hsc_scaff008	2519086	.	T	TTTTTA	3073	PASS	DP=133;TD=136;BQ=39;MQ=60;QD=23;BC=81,0,0,51;QP=60,0,0,40;PC=213;IC=37;DC=1;XC=2;AC=1;AF=0.28	GT	0/1
Hsc_scaff008	2532005	.	T	C	494	PASS	DP=53;TD=108;BQ=31;MQ=60;QD=9;BC=0,7,0,46;QP=0,17,0,83;PC=178;IC=0;DC=0;XC=0;AC=0;AF=0	GT:PS	1|0:2132851
Hsc_scaff008	2532005	.	T	TCCCCC	1880	PASS	DP=53;TD=108;BQ=37;MQ=60;QD=35;BC=28,24,1,0;QP=51,49,1,0;PC=180;IC=17;DC=0;XC=9;AC=1;AF=0.32	GT	0/1
Hsc_scaff008	2532430	.	C	A	383	PASS	DP=118;TD=128;BQ=37;MQ=59;QD=3;BC=30,88,0,0;QP=27,73,0,0;PC=204;IC=0;DC=0;XC=0;AC=1;AF=0.27	GT:PS	0|1:2132851
Hsc_scaff008	2532430	.	CAAAA	C	.	PASS	DP=112;TD=131;BQ=37;MQ=59;QD=14;BC=31,0,53,2;QP=37,0,62,1;PC=201;IC=0;DC=26;XC=9;AC=1;AF=0.23	GT	0/1
Hsc_scaff008	2603685	.	A	T	3806	PASS	DP=201;TD=257;BQ=38;MQ=56;QD=18;BC=176,0,0,25;QP=87,0,0,13;PC=259;IC=0;DC=0;XC=13;AC=0;AF=0	GT:PS	1|0:2571190
Hsc_scaff008	2603685	.	A	ATTTTT	146	PASS	DP=212;TD=257;BQ=37;MQ=55;QD=0;BC=49,0,0,158;QP=25,0,0,75;PC=261;IC=66;DC=5;XC=2;AC=1;AF=0.32	GT	0/1
Hsc_scaff008	2650292	.	A	C	1537	PASS	DP=72;TD=75;BQ=38;MQ=60;QD=21;BC=64,8,0,0;QP=89,11,0,0;PC=120;IC=0;DC=0;XC=0;AC=0;AF=0	GT:PS	1|0:2571190
Hsc_scaff008	2650292	.	AT	A	.	PASS	DP=72;TD=75;BQ=38;MQ=60;QD=12;BC=8,0,0,48;QP=14,0,0,86;PC=119;IC=0;DC=16;XC=1;AC=1;AF=0.22	GT	0/1
Hsc_scaff008	2667186	.	T	C	1667	PASS	DP=105;TD=167;BQ=33;MQ=45;QD=16;BC=0,10,0,93;QP=0,12,0,88;PC=143;IC=0;DC=2;XC=1;AC=0;AF=0	GT:PS	1|0:2571190
Hsc_scaff008	2667186	.	TGAAA	T	.	PASS	DP=105;TD=164;BQ=46;MQ=45;QD=5;BC=10,2,48,0;QP=17,4,80,0;PC=143;IC=0;DC=45;XC=1;AC=1;AF=0.43	GT	0/1
Hsc_scaff008	2752788	.	T	A	1842	PASS	DP=102;TD=126;BQ=39;MQ=57;QD=18;BC=38,0,0,64;QP=37,0,0,63;PC=138;IC=38;DC=0;XC=2;AC=1;AF=0.37	GT:PS	1|0:2571190
Hsc_scaff008	2752788	.	T	TA	3142	PASS	DP=102;TD=124;BQ=40;MQ=57;QD=30;BC=45,0,0,57;QP=44,0,0,56;PC=134;IC=45;DC=0;XC=7;AC=1;AF=0.44	GT	0/1
Hsc_scaff008	2754477	.	T	C	279	PASS	DP=58;TD=97;BQ=38;MQ=55;QD=4;BC=0,19,0,39;QP=0,28,0,72;PC=111;IC=0;DC=0;XC=2;AC=1;AF=0.28	GT	0/1
Hsc_scaff008	2754477	.	TA	T	.	PASS	DP=56;TD=94;BQ=36;MQ=55;QD=13;BC=18,0,0,10;QP=56,0,0,44;PC=111;IC=0;DC=28;XC=0;AC=1;AF=0.54	GT	0/1
Hsc_scaff008	2757242	.	T	A	1290	PASS	DP=61;TD=103;BQ=39;MQ=56;QD=21;BC=7,0,0,54;QP=12,0,0,88;PC=101;IC=0;DC=0;XC=9;AC=0;AF=0	GT:PS	1|0:2571190
Hsc_scaff008	2757242	.	T	TTTGA	446	PASS	DP=65;TD=99;BQ=40;MQ=55;QD=6;BC=52,0,0,13;QP=79,0,0,21;PC=105;IC=15;DC=0;XC=1;AC=1;AF=0.25	GT	0/1
Hsc_scaff008	2778177	.	C	T	2377	PASS	DP=103;TD=105;BQ=39;MQ=57;QD=23;BC=0,91,0,12;QP=0,90,0,10;PC=137;IC=0;DC=0;XC=0;AC=0;AF=0	GT:PS	1|0:2571190
Hsc_scaff008	2778177	.	CT	C	.	PASS	DP=103;TD=105;BQ=40;MQ=57;QD=9;BC=0,12,0,52;QP=0,15,0,85;PC=137;IC=0;DC=39;XC=2;AC=1;AF=0.38	GT	0/1
Hsc_scaff008	2786151	.	A	T	1608	PASS	DP=111;TD=121;BQ=39;MQ=58;QD=17;BC=81,0,0,13;QP=88,0,0,12;PC=142;IC=0;DC=17;XC=2;AC=0;AF=0	GT:PS	1|0:2571190
Hsc_scaff008	2786151	.	AC	A	.	PASS	DP=94;TD=104;BQ=36;MQ=56;QD=1;BC=0,34,0,13;QP=0,73,0,27;PC=142;IC=0;DC=47;XC=8;AC=1;AF=0.52	GT	0/1
Hsc_scaff008	2792393	.	A	T	808	PASS	DP=115;TD=124;BQ=38;MQ=60;QD=7;BC=82,0,0,33;QP=70,0,0,30;PC=153;IC=31;DC=0;XC=1;AC=1;AF=0.3	GT	0/1
Hsc_scaff008	2792393	.	A	AT	1462	PASS	DP=115;TD=123;BQ=39;MQ=60;QD=12;BC=19,0,0,96;QP=17,0,0,83;PC=152;IC=62;DC=0;XC=0;AC=1;AF=0.54	GT	0/1
Hsc_scaff008	2804959	.	A	G	1611	PASS	DP=75;TD=110;BQ=39;MQ=59;QD=21;BC=66,0,9,0;QP=89,0,11,0;PC=109;IC=13;DC=0;XC=3;AC=0;AF=0	GT:PS	1|0:2571190
Hsc_scaff008	2804959	.	AT	A	.	PASS	DP=75;TD=109;BQ=35;MQ=59;QD=6;BC=15,0,0,38;QP=31,0,0,69;PC=109;IC=0;DC=22;XC=1;AC=1;AF=0.3	GT	0/1
Hsc_scaff008	2814237	.	A	T	3418	PASS	DP=100;TD=107;BQ=39;MQ=60;QD=34;BC=47,0,0,53;QP=47,0,0,53;PC=143;IC=0;DC=0;XC=0;AC=1;AF=0.53	GT:PS	0|1:2571190
Hsc_scaff008	2814237	.	AAGGT	A	.	PASS	DP=97;TD=106;BQ=39;MQ=60;QD=9;BC=61,0,13,0;QP=83,0,17,0;PC=144;IC=0;DC=23;XC=2;AC=1;AF=0.24	GT	0/1
Hsc_scaff008	2898653	.	C	T	1689	PASS	DP=85;TD=103;BQ=39;MQ=58;QD=19;BC=0,73,0,12;QP=0,88,0,12;PC=126;IC=12;DC=0;XC=3;AC=0;AF=0	GT:PS	1|0:2571190
Hsc_scaff008	2898653	.	C	CT	1638	PASS	DP=86;TD=101;BQ=39;MQ=58;QD=19;BC=0,0,74,12;QP=0,0,87,13;PC=128;IC=21;DC=0;XC=3;AC=1;AF=0.24	GT	0/1
Hsc_scaff008	2960887	.	A	T	2273	PASS	DP=125;TD=133;BQ=39;MQ=60;QD=18;BC=109,0,0,16;QP=87,0,0,13;PC=166;IC=0;DC=0;XC=2;AC=0;AF=0	GT:PS	1|0:2571190
Hsc_scaff008	2960887	.	A	AT	2182	PASS	DP=125;TD=132;BQ=40;MQ=60;QD=17;BC=108,0,0,17;QP=86,0,0,14;PC=166;IC=55;DC=0;XC=5;AC=1;AF=0.44	GT	0/1
Hsc_scaff008	2961296	.	G	T	506	PASS	DP=107;TD=113;BQ=39;MQ=60;QD=6;BC=0,0,53,23;QP=0,0,69,31;PC=143;IC=0;DC=31;XC=3;AC=1;AF=0.31	GT:PS	0|1:2571190
Hsc_scaff008	2961296	.	G	GA	734	PASS	DP=107;TD=112;BQ=39;MQ=60;QD=6;BC=76,0,0,31;QP=71,0,0,29;PC=140;IC=52;DC=0;XC=2;AC=1;AF=0.49	GT	0/1
Hsc_scaff009	300983	.	C	T	372	PASS	DP=100;TD=115;BQ=38;MQ=58;QD=3;BC=10,75,0,15;QP=9,75,0,16;PC=161;IC=10;DC=0;XC=11;AC=0;AF=0	GT:PS	0|1:258671
Hsc_scaff009	300983	.	C	CAAA	18	PASS	DP=100;TD=109;BQ=38;MQ=57;QD=0;BC=50,15,0,0;QP=75,25,0,0;PC=163;IC=39;DC=35;XC=1;AC=1;AF=0.6	GT	0/1
Hsc_scaff009	307675	.	T	G	850	PASS	DP=53;TD=77;BQ=39;MQ=59;QD=16;BC=0,0,7,44;QP=0,0,14,86;PC=107;IC=0;DC=2;XC=0;AC=0;AF=0	GT:PS	0|1:258671
Hsc_scaff009	307675	.	TG	T	.	PASS	DP=51;TD=76;BQ=39;MQ=59;QD=6;BC=0,0,14,7;QP=0,0,65,35;PC=107;IC=0;DC=30;XC=1;AC=1;AF=0.59	GT	0/1
Hsc_scaff009	308120	.	A	T	1400	PASS	DP=86;TD=100;BQ=39;MQ=59;QD=16;BC=74,0,0,12;QP=85,0,0,15;PC=147;IC=0;DC=0;XC=6;AC=0;AF=0	GT:PS	0|1:258671
Hsc_scaff009	308120	.	AT	A	.	PASS	DP=93;TD=101;BQ=39;MQ=56;QD=5;BC=11,0,0,51;QP=20,0,0,80;PC=153;IC=0;DC=31;XC=1;AC=1;AF=0.35	GT	0/1
Hsc_scaff009	368168	.	A	G	438	PASS	DP=190;TD=214;BQ=39;MQ=58;QD=2;BC=142,0,48,0;QP=76,0,24,0;PC=245;IC=0;DC=0;XC=14;AC=0;AF=0	GT:PS	0|1:342578
Hsc_scaff009	368168	.	A	AGG	3825	PASS	DP=187;TD=198;BQ=39;MQ=58;QD=20;BC=26,0,161,0;QP=12,0,88,0;PC=256;IC=49;DC=0;XC=3;AC=1;AF=0.27	GT	0/1
Hsc_scaff009	422683	.	A	G	2090	PASS	DP=101;TD=107;BQ=39;MQ=60;QD=20;BC=88,0,12,1;QP=88,0,11,1;PC=148;IC=10;DC=0;XC=1;AC=0;AF=0	GT:PS	0|1:342578
Hsc_scaff009	422683	.	AT	A	.	PASS	DP=102;TD=108;BQ=40;MQ=60;QD=8;BC=0,0,10,52;QP=0,0,16,84;PC=147;IC=0;DC=40;XC=0;AC=1;AF=0.39	GT	0/1
Hsc_scaff009	426423	.	A	T	1794	PASS	DP=84;TD=104;BQ=39;MQ=60;QD=21;BC=75,0,0,9;QP=89,0,0,11;PC=127;IC=0;DC=0;XC=11;AC=0;AF=0	GT:PS	0|1:342578
Hsc_scaff009	426423	.	A	AAT	655	PASS	DP=92;TD=102;BQ=38;MQ=59;QD=10;BC=10,0,0,54;QP=15,0,0,85;PC=134;IC=35;DC=28;XC=2;AC=1;AF=0.55	GT	0/1
Hsc_scaff009	431582	.	A	G	2209	PASS	DP=111;TD=128;BQ=40;MQ=57;QD=20;BC=96,0,12,0;QP=88,0,12,0;PC=140;IC=0;DC=3;XC=0;AC=0;AF=0	GT:PS	0|1:342578
Hsc_scaff009	431582	.	AG	A	.	PASS	DP=107;TD=123;BQ=39;MQ=57;QD=8;BC=42,0,23,0;QP=66,0,34,0;PC=139;IC=0;DC=42;XC=2;AC=1;AF=0.4	GT	0/1
Hsc_scaff009	443679	.	A	T	2678	PASS	DP=189;TD=198;BQ=39;MQ=59;QD=14;BC=160,0,0,28;QP=84,0,0,16;PC=269;IC=0;DC=1;XC=0;AC=0;AF=0	GT:PS	0|1:342578
Hsc_scaff009	443679	.	AT	A	.	PASS	DP=189;TD=200;BQ=38;MQ=59;QD=14;BC=17,0,0,124;QP=12,0,0,88;PC=268;IC=0;DC=48;XC=1;AC=1;AF=0.26	GT	0/1
Hsc_scaff009	459639	.	A	T	2098	PASS	DP=88;TD=115;BQ=39;MQ=55;QD=23;BC=79,0,0,9;QP=90,0,0,10;PC=136;IC=0;DC=0;XC=22;AC=0;AF=0	GT:PS	1|0:342578
Hsc_scaff009	459639	.	A	AAATGATGATGATTTGAAAAAATGCTGAT	1780	PASS	DP=95;TD=112;BQ=39;MQ=54;QD=18;BC=0,57,9,29;QP=0,60,11,29;PC=145;IC=7;DC=0;XC=12;AC=1;AF=0.08	GT	0/1
Hsc_scaff009	484339	.	T	A	851	PASS	DP=49;TD=81;BQ=39;MQ=47;QD=17;BC=7,0,0,42;QP=14,0,0,86;PC=82;IC=0;DC=0;XC=3;AC=0;AF=0	GT	0/1
Hsc_scaff009	484339	.	TCA	T	.	PASS	DP=48;TD=82;BQ=38;MQ=47;QD=19;BC=15,2,0,12;QP=54,0,0,46;PC=81;IC=4;DC=19;XC=3;AC=1;AF=0.43	GT	0/1
Hsc_scaff009	487331	.	T	A	867	PASS	DP=100;TD=110;BQ=38;MQ=53;QD=8;BC=18,0,1,81;QP=19,0,0,81;PC=127;IC=17;DC=0;XC=0;AC=0;AF=0	GT:PS	0|1:342578
Hsc_scaff009	487331	.	T	TA	640	PASS	DP=99;TD=109;BQ=39;MQ=52;QD=6;BC=81,0,18,0;QP=79,0,21,0;PC=128;IC=24;DC=0;XC=0;AC=1;AF=0.24	GT	0/1
Hsc_scaff009	512907	.	T	A	137	PASS	DP=120;TD=127;BQ=39;MQ=60;QD=1;BC=30,0,0,86;QP=26,0,0,74;PC=154;IC=0;DC=4;XC=0;AC=1;AF=0.26	GT:PS	0|1:342578
Hsc_scaff009	512907	.	T	TA	174	PASS	DP=108;TD=120;BQ=40;MQ=60;QD=1;BC=80,0,0,28;QP=74,0,0,26;PC=151;IC=51;DC=0;XC=7;AC=1;AF=0.47	GT	0/1
Hsc_scaff009	512908	.	A	T	174	PASS	DP=108;TD=120;BQ=40;MQ=60;QD=1;BC=80,0,0,28;QP=74,0,0,26;PC=151;IC=51;DC=0;XC=7;AC=1;AF=0.26	GT:PS	1|0:342578
Hsc_scaff009	512908	.	A	AAAT	171	PASS	DP=108;TD=118;BQ=40;MQ=60;QD=1;BC=80,0,0,28;QP=74,0,0,26;PC=151;IC=31;DC=0;XC=0;AC=1;AF=0.29	GT	0/1
Hsc_scaff009	626933	.	C	T	571	PASS	DP=68;TD=84;BQ=35;MQ=47;QD=10;BC=0,45,0,8;QP=0,85,0,15;PC=143;IC=0;DC=15;XC=2;AC=0;AF=0	GT:PS	1|0:342578
Hsc_scaff009	626933	.	C	CCT	488	PASS	DP=46;TD=68;BQ=35;MQ=51;QD=12;BC=0,6,0,32;QP=0,14,0,86;PC=141;IC=14;DC=8;XC=7;AC=1;AF=0.37	GT	0/1
Hsc_scaff009	673971	.	A	T	219	PASS	DP=58;TD=68;BQ=39;MQ=51;QD=3;BC=42,0,0,16;QP=73,0,0,27;PC=118;IC=16;DC=0;XC=4;AC=1;AF=0.27	GT:PS	0|1:342578
Hsc_scaff009	673971	.	A	AT	247	PASS	DP=58;TD=66;BQ=38;MQ=50;QD=4;BC=0,16,0,42;QP=0,28,0,72;PC=121;IC=26;DC=0;XC=0;AC=1;AF=0.46	GT	0/1
Hsc_scaff009	684472	.	A	G	230	PASS	DP=60;TD=71;BQ=35;MQ=57;QD=3;BC=46,0,12,0;QP=78,0,22,0;PC=161;IC=0;DC=2;XC=6;AC=0;AF=0	GT:PS	0|1:342578
Hsc_scaff009	684472	.	A	AGG	1614	PASS	DP=97;TD=104;BQ=37;MQ=58;QD=16;BC=37,0,60,0;QP=36,0,64,0;PC=163;IC=44;DC=0;XC=0;AC=1;AF=0.45	GT	0/1
Hsc_scaff009	815729	.	G	A	2622	PASS	DP=118;TD=129;BQ=37;MQ=60;QD=22;BC=45,0,73,0;QP=40,0,60,0;PC=192;IC=33;DC=0;XC=4;AC=1;AF=0.4	GT:PS	1|0:342578
Hsc_scaff009	815729	.	GA	G	.	PASS	DP=117;TD=126;BQ=38;MQ=59;QD=11;BC=55,0,6,0;QP=90,0,10,0;PC=196;IC=0;DC=56;XC=2;AC=1;AF=0.48	GT	0/1
Hsc_scaff009	858481	.	A	G	986	PASS	DP=75;TD=141;BQ=37;MQ=59;QD=13;BC=64,0,11,0;QP=84,0,16,0;PC=154;IC=9;DC=0;XC=0;AC=0;AF=0	GT:PS	0|1:342578
Hsc_scaff009	858481	.	A	ATGGG	1524	PASS	DP=75;TD=141;BQ=38;MQ=59;QD=20;BC=45,1,27,2;QP=61,0,36,2;PC=154;IC=15;DC=0;XC=14;AC=1;AF=0.2	GT	0/1
Hsc_scaff009	859766	.	T	A	977	PASS	DP=85;TD=128;BQ=40;MQ=57;QD=11;BC=15,0,0,70;QP=18,0,0,82;PC=160;IC=0;DC=0;XC=5;AC=0;AF=0	GT:PS	1|0:342578
Hsc_scaff009	859766	.	T	TGAATGCCCGTCTCTGGTA	983	PASS	DP=86;TD=130;BQ=40;MQ=57;QD=11;BC=0,0,59,27;QP=0,0,68,32;PC=160;IC=25;DC=0;XC=27;AC=1;AF=0.29	GT	0/1
Hsc_scaff009	925875	.	C	T	263	PASS	DP=32;TD=36;BQ=37;MQ=60;QD=10;BC=0,17,0,9;QP=0,67,0,33;PC=95;IC=0;DC=6;XC=1;AC=1;AF=0.33	GT:PS	1|0:342578
Hsc_scaff009	925875	.	C	CG	1117	PASS	DP=32;TD=37;BQ=39;MQ=60;QD=34;BC=15,0,17,0;QP=48,0,52,0;PC=94;IC=17;DC=0;XC=1;AC=1;AF=0.53	GT	0/1
Hsc_scaff009	1220814	.	A	G	470	PASS	DP=95;TD=106;BQ=41;MQ=57;QD=5;BC=57,0,25,0;QP=71,0,29,0;PC=206;IC=4;DC=13;XC=2;AC=1;AF=0.29	GT:PS	0|1:1187673
Hsc_scaff009	1220814	.	AT	A	.	PASS	DP=96;TD=118;BQ=39;MQ=57;QD=22;BC=0,0,35,36;QP=0,0,45,55;PC=207;IC=0;DC=25;XC=0;AC=1;AF=0.27	GT	0/1
Hsc_scaff009	1251835	.	A	T	203	PASS	DP=78;TD=78;BQ=38;MQ=60;QD=2;BC=58,0,0,20;QP=73,0,0,27;PC=193;IC=0;DC=0;XC=0;AC=1;AF=0.27	GT:PS	1|0:1187673
Hsc_scaff009	1251835	.	AT	A	.	PASS	DP=77;TD=78;BQ=39;MQ=60;QD=18;BC=24,0,0,34;QP=41,0,0,59;PC=192;IC=15;DC=19;XC=1;AC=1;AF=0.25	GT	0/1
Hsc_scaff009	1255954	.	G	T	2586	PASS	DP=74;TD=153;BQ=40;MQ=58;QD=34;BC=0,0,36,38;QP=0,0,47,53;PC=193;IC=0;DC=0;XC=1;AC=1;AF=0.53	GT:PS	0|1:1187673
Hsc_scaff009	1255954	.	GT	G	.	PASS	DP=73;TD=151;BQ=40;MQ=58;QD=2;BC=0,0,38,16;QP=0,0,73,27;PC=193;IC=0;DC=19;XC=6;AC=1;AF=0.27	GT	0/1
Hsc_scaff009	1280150	.	G	T	1352	PASS	DP=81;TD=125;BQ=38;MQ=57;QD=16;BC=0,0,51,30;QP=0,0,64,36;PC=192;IC=0;DC=0;XC=4;AC=1;AF=0.36	GT:PS	0|1:1187673
Hsc_scaff009	1280150	.	GTTTT	G	.	PASS	DP=81;TD=120;BQ=38;MQ=57;QD=20;BC=0,0,30,23;QP=0,0,54,46;PC=193;IC=5;DC=28;XC=8;AC=1;AF=0.36	GT	0/1
Hsc_scaff009	1293134	.	T	A	297	PASS	DP=117;TD=129;BQ=38;MQ=57;QD=2;BC=25,0,1,91;QP=23,0,1,77;PC=219;IC=0;DC=0;XC=1;AC=0;AF=0	GT:PS	0|1:1187673
Hsc_scaff009	1293134	.	T	TTA	1243	PASS	DP=117;TD=128;BQ=40;MQ=57;QD=10;BC=81,0,1,35;QP=68,0,0,31;PC=220;IC=31;DC=0;XC=0;AC=1;AF=0.28	GT	0/1
Hsc_scaff009	1320915	.	A	T	2408	PASS	DP=136;TD=147;BQ=40;MQ=60;QD=17;BC=117,0,0,19;QP=86,0,0,14;PC=254;IC=0;DC=0;XC=0;AC=0;AF=0	GT:PS	0|1:1187673
Hsc_scaff009	1320915	.	A	AAAT	2402	PASS	DP=135;TD=146;BQ=40;MQ=60;QD=17;BC=116,0,0,19;QP=86,0,0,14;PC=253;IC=83;DC=0;XC=0;AC=1;AF=0.61	GT	0/1
Hsc_scaff009	1342699	.	G	A	776	PASS	DP=104;TD=117;BQ=40;MQ=60;QD=7;BC=21,0,83,0;QP=20,0,80,0;PC=216;IC=0;DC=0;XC=0;AC=0;AF=0	GT:PS	1|0:1187673
Hsc_scaff009	1342699	.	GC	G	.	PASS	DP=104;TD=117;BQ=39;MQ=60;QD=2;BC=0,56,0,21;QP=0,72,0,28;PC=218;IC=0;DC=27;XC=8;AC=1;AF=0.26	GT	0/1
Hsc_scaff009	1344391	.	C	T	2746	PASS	DP=115;TD=124;BQ=38;MQ=57;QD=23;BC=0,46,0,69;QP=0,41,0,59;PC=214;IC=0;DC=0;XC=0;AC=1;AF=0.59	GT:PS	0|1:1187673
Hsc_scaff009	1344391	.	C	CA	59	PASS	DP=116;TD=129;BQ=38;MQ=57;QD=0;BC=27,89,0,0;QP=25,75,0,0;PC=214;IC=27;DC=0;XC=5;AC=1;AF=0.24	GT	0/1
Hsc_scaff009	1671310	.	G	A	700	PASS	DP=31;TD=42;BQ=38;MQ=52;QD=22;BC=7,0,24,0;QP=10,0,90,0;PC=123;IC=0;DC=0;XC=0;AC=0;AF=0	GT:PS	0|1:1187673
Hsc_scaff009	1671310	.	G	GA	742	PASS	DP=31;TD=42;BQ=40;MQ=52;QD=23;BC=24,7,0,0;QP=90,10,0,0;PC=123;IC=13;DC=0;XC=0;AC=1;AF=0.49	GT	0/1
Hsc_scaff009	1942395	.	G	C	815	PASS	DP=136;TD=137;BQ=38;MQ=52;QD=5;BC=0,35,101,0;QP=0,29,71,0;PC=249;IC=0;DC=0;XC=1;AC=1;AF=0.29	GT:PS	1|0:1865823
Hsc_scaff009	1942395	.	G	GC	2298	PASS	DP=124;TD=138;BQ=38;MQ=54;QD=18;BC=42,81,1,0;QP=37,63,0,0;PC=247;IC=46;DC=0;XC=13;AC=1;AF=0.37	GT	0/1
Hsc_scaff009	2031399	.	A	T	1036	PASS	DP=130;TD=139;BQ=39;MQ=60;QD=12;BC=30,2,0,48;QP=38,1,0,61;PC=230;IC=47;DC=50;XC=2;AC=1;AF=0.62	GT:PS	0|1:1865823
Hsc_scaff009	2031399	.	A	AT	2612	PASS	DP=130;TD=137;BQ=40;MQ=60;QD=20;BC=0,50,0,80;QP=0,38,0,62;PC=232;IC=29;DC=0;XC=1;AC=1;AF=0.22	GT	0/1
Hsc_scaff009	2075971	.	T	C	3888	PASS	DP=224;TD=239;BQ=38;MQ=41;QD=17;BC=2,27,1,194;QP=1,13,0,86;PC=380;IC=0;DC=0;XC=4;AC=0;AF=0	GT:PS	1|0:1865823
Hsc_scaff009	2075971	.	T	TGAA	4094	PASS	DP=212;TD=244;BQ=38;MQ=40;QD=19;BC=0,0,92,120;QP=0,0,38,62;PC=376;IC=74;DC=0;XC=22;AC=1;AF=0.35	GT	0/1
Hsc_scaff009	2182977	.	T	A	672	PASS	DP=48;TD=55;BQ=39;MQ=60;QD=14;BC=32,0,0,16;QP=66,0,0,34;PC=131;IC=0;DC=0;XC=0;AC=1;AF=0.66	GT:PS	1|0:1865823
Hsc_scaff009	2182977	.	TA	T	.	PASS	DP=49;TD=56;BQ=39;MQ=60;QD=10;BC=32,0,0,6;QP=83,0,0,17;PC=132;IC=0;DC=11;XC=1;AC=1;AF=0.22	GT	0/1
Hsc_scaff009	2289309	.	T	A	3272	PASS	DP=114;TD=133;BQ=40;MQ=58;QD=28;BC=63,0,0,51;QP=57,0,0,43;PC=222;IC=0;DC=0;XC=5;AC=1;AF=0.57	GT:PS	1|0:1865823
Hsc_scaff009	2289309	.	T	TA	2455	PASS	DP=115;TD=131;BQ=40;MQ=58;QD=21;BC=102,0,0,13;QP=88,0,0,12;PC=222;IC=37;DC=0;XC=1;AC=1;AF=0.33	GT	0/1
Hsc_scaff009	2331810	.	T	A	2929	PASS	DP=82;TD=99;BQ=40;MQ=60;QD=35;BC=39,0,0,43;QP=47,0,0,53;PC=177;IC=1;DC=0;XC=0;AC=1;AF=0.47	GT:PS	1|0:1865823
Hsc_scaff009	2331810	.	TA	T	.	PASS	DP=84;TD=102;BQ=39;MQ=60;QD=5;BC=51,0,0,12;QP=80,0,0,20;PC=176;IC=0;DC=21;XC=1;AC=1;AF=0.25	GT	0/1
Hsc_scaff009	2389494	.	T	A	2256	PASS	DP=103;TD=111;BQ=40;MQ=58;QD=21;BC=11,0,0,92;QP=11,0,0,89;PC=196;IC=1;DC=0;XC=3;AC=0;AF=0	GT:PS	1|0:1865823
Hsc_scaff009	2389494	.	T	TA	2792	PASS	DP=102;TD=107;BQ=40;MQ=58;QD=27;BC=61,0,0,41;QP=58,0,0,42;PC=200;IC=42;DC=0;XC=0;AC=1;AF=0.41	GT	0/1
Hsc_scaff009	2420125	.	A	G	350	PASS	DP=46;TD=46;BQ=40;MQ=58;QD=7;BC=37,0,9,0;QP=80,0,20,0;PC=103;IC=0;DC=0;XC=0;AC=0;AF=0	GT:PS	0|1:1865823
Hsc_scaff009	2420125	.	A	AG	1227	PASS	DP=45;TD=45;BQ=40;MQ=58;QD=27;BC=26,0,0,19;QP=58,0,0,42;PC=103;IC=10;DC=0;XC=0;AC=1;AF=0.22	GT	0/1
Hsc_scaff009	2478332	.	A	G	2505	PASS	DP=88;TD=121;BQ=38;MQ=51;QD=28;BC=47,0,41,0;QP=56,0,44,0;PC=166;IC=0;DC=0;XC=0;AC=1;AF=0.44	GT:PS	0|1:2466789
Hsc_scaff009	2478332	.	AT	A	.	PASS	DP=88;TD=120;BQ=38;MQ=51;QD=22;BC=0,42,0,25;QP=0,56,0,44;PC=165;IC=0;DC=21;XC=3;AC=1;AF=0.24	GT	0/1
Hsc_scaff009	2600172	.	A	T	1228	PASS	DP=67;TD=88;BQ=35;MQ=58;QD=18;BC=60,0,0,7;QP=88,0,0,12;PC=122;IC=7;DC=0;XC=8;AC=0;AF=0	GT:PS	0|1:2553468
Hsc_scaff009	2600172	.	AC	A	.	PASS	DP=66;TD=86;BQ=37;MQ=58;QD=12;BC=0,45,0,7;QP=0,86,0,14;PC=122;IC=0;DC=14;XC=0;AC=1;AF=0.22	GT	0/1
Hsc_scaff009	2674967	.	T	C	804	PASS	DP=61;TD=78;BQ=39;MQ=53;QD=13;BC=0,18,0,43;QP=0,34,0,66;PC=114;IC=0;DC=0;XC=3;AC=1;AF=0.34	GT:PS	0|1:2553468
Hsc_scaff009	2674967	.	T	TTC	1193	PASS	DP=55;TD=79;BQ=39;MQ=58;QD=21;BC=34,21,0,0;QP=61,39,0,0;PC=110;IC=16;DC=0;XC=13;AC=1;AF=0.29	GT	0/1
Hsc_scaff009	2893025	.	T	G	370	PASS	DP=31;TD=151;BQ=39;MQ=40;QD=11;BC=0,0,15,16;QP=0,0,33,67;PC=45;IC=0;DC=0;XC=3;AC=1;AF=0.33	GT:PS	0|1:2884624
Hsc_scaff009	2893025	.	T	TG	360	PASS	DP=30;TD=153;BQ=39;MQ=41;QD=12;BC=0,15,0,15;QP=0,33,0,67;PC=43;IC=5;DC=0;XC=5;AC=1;AF=0.23	GT	0/1
Hsc_scaff009	2898728	.	A	G	414	PASS	DP=97;TD=119;BQ=38;MQ=58;QD=4;BC=75,0,22,0;QP=78,0,22,0;PC=107;IC=0;DC=0;XC=2;AC=0;AF=0	GT:PS	1|0:2884624
Hsc_scaff009	2898728	.	A	ACC	423	PASS	DP=97;TD=117;BQ=39;MQ=58;QD=4;BC=0,71,0,26;QP=0,72,0,28;PC=107;IC=45;DC=0;XC=0;AC=1;AF=0.46	GT	0/1
Hsc_scaff009	2929804	.	G	C	661	PASS	DP=40;TD=57;BQ=38;MQ=54;QD=16;BC=0,15,25,0;QP=0,36,64,0;PC=43;IC=0;DC=0;XC=11;AC=1;AF=0.36	GT:PS	0|1:2928116
Hsc_scaff009	2929804	.	GT	G	.	PASS	DP=47;TD=54;BQ=37;MQ=46;QD=25;BC=14,0,0,19;QP=49,0,0,51;PC=48;IC=0;DC=14;XC=0;AC=1;AF=0.36	GT	0/1
Hsc_scaff010	11802	.	C	T	1228	PASS	DP=90;TD=142;BQ=38;MQ=38;QD=13;BC=0,72,0,18;QP=0,84,0,16;PC=120;IC=0;DC=0;XC=0;AC=0;AF=0	GT	0/1
Hsc_scaff010	11802	.	CT	C	.	PASS	DP=92;TD=131;BQ=40;MQ=38;QD=7;BC=0,15,0,40;QP=0,17,0,83;PC=120;IC=0;DC=37;XC=1;AC=1;AF=0.4	GT	0/1
Hsc_scaff010	41726	.	A	T	8120	PASS	DP=558;TD=1450;BQ=38;MQ=10;QD=14;BC=431,0,0,127;QP=85,0,0,15;PC=741;IC=76;DC=0;XC=33;AC=0;AF=0	GT:PS	0|1:160
Hsc_scaff010	41726	.	A	AT	18655	PASS	DP=549;TD=1454;BQ=38;MQ=10;QD=34;BC=279,0,1,268;QP=52,0,0,47;PC=743;IC=191;DC=1;XC=188;AC=1;AF=0.35	GT	0/1
Hsc_scaff010	101170	.	G	T	1037	PASS	DP=63;TD=89;BQ=36;MQ=57;QD=16;BC=0,0,54,8;QP=0,0,87,13;PC=82;IC=0;DC=1;XC=1;AC=0;AF=0	GT:PS	1|0:88550
Hsc_scaff010	101170	.	GT	G	.	PASS	DP=63;TD=90;BQ=33;MQ=57;QD=8;BC=0,0,8,11;QP=0,0,46,54;PC=82;IC=0;DC=44;XC=4;AC=2;AF=0.72	GT	1/1
Hsc_scaff010	105971	.	T	C	652	PASS	DP=42;TD=65;BQ=27;MQ=42;QD=15;BC=1,4,0,37;QP=1,9,0,89;PC=75;IC=0;DC=0;XC=0;AC=0;AF=0	GT:PS	0|1:88550
Hsc_scaff010	105971	.	T	TCAC	168	PASS	DP=42;TD=65;BQ=29;MQ=42;QD=4;BC=9,31,2,0;QP=27,71,2,0;PC=75;IC=10;DC=0;XC=0;AC=1;AF=0.24	GT	0/1
Hsc_scaff010	107389	.	G	T	3381	PASS	DP=90;TD=91;BQ=39;MQ=57;QD=37;BC=0,0,48,42;QP=0,0,51,49;PC=121;IC=0;DC=0;XC=0;AC=1;AF=0.49	GT:PS	1|0:88550
Hsc_scaff010	107389	.	GT	G	.	PASS	DP=104;TD=105;BQ=37;MQ=57;QD=3;BC=0,0,15,51;QP=0,0,21,79;PC=121;IC=0;DC=38;XC=0;AC=1;AF=0.38	GT	0/1
Hsc_scaff010	109554	.	C	T	1616	PASS	DP=84;TD=85;BQ=38;MQ=60;QD=25;BC=0,29,0,34;QP=0,47,0,53;PC=98;IC=0;DC=21;XC=1;AC=1;AF=0.53	GT:PS	1|0:88550
Hsc_scaff010	109554	.	C	CAA	124	PASS	DP=86;TD=90;BQ=40;MQ=60;QD=1;BC=65,0,0,21;QP=76,0,0,24;PC=99;IC=30;DC=0;XC=0;AC=1;AF=0.35	GT	0/1
Hsc_scaff010	110221	.	A	T	1377	PASS	DP=43;TD=55;BQ=37;MQ=55;QD=32;BC=21,0,0,22;QP=46,0,0,54;PC=106;IC=0;DC=0;XC=0;AC=1;AF=0.54	GT:PS	0|1:88550
Hsc_scaff010	110221	.	A	AT	702	PASS	DP=92;TD=104;BQ=36;MQ=57;QD=7;BC=17,0,74,1;QP=19,0,80,0;PC=106;IC=21;DC=0;XC=5;AC=1;AF=0.23	GT	0/1
Hsc_scaff010	118020	.	G	A	1440	PASS	DP=73;TD=96;BQ=38;MQ=52;QD=19;BC=8,0,64,1;QP=11,0,88,1;PC=95;IC=0;DC=0;XC=0;AC=0;AF=0	GT:PS	0|1:88550
Hsc_scaff010	122235	.	C	A	3132	PASS	DP=125;TD=148;BQ=38;MQ=59;QD=25;BC=50,75,0,0;QP=41,59,0,0;PC=147;IC=0;DC=0;XC=1;AC=1;AF=0.41	GT	0/1
Hsc_scaff010	122235	.	C	CA	2594	PASS	DP=124;TD=145;BQ=40;MQ=59;QD=27;BC=44,0,0,52;QP=47,0,0,53;PC=147;IC=40;DC=28;XC=12;AC=1;AF=0.42	GT	0/1
Hsc_scaff010	122365	.	T	G	1716	PASS	DP=106;TD=138;BQ=39;MQ=56;QD=16;BC=0,0,40,66;QP=0,0,35,65;PC=130;IC=40;DC=0;XC=0;AC=1;AF=0.35	GT:PS	1|0:88550
Hsc_scaff010	122365	.	T	TA	2163	PASS	DP=106;TD=138;BQ=40;MQ=56;QD=20;BC=38,0,0,68;QP=38,0,0,62;PC=130;IC=28;DC=0;XC=1;AC=1;AF=0.28	GT	0/1
Hsc_scaff010	182303	.	C	A	1146	PASS	DP=65;TD=109;BQ=37;MQ=55;QD=17;BC=16,39,10,0;QP=29,60,11,0;PC=92;IC=0;DC=0;XC=0;AC=1;AF=0.32	GT:PS	1|0:88550
Hsc_scaff010	182303	.	CTTA	C	.	PASS	DP=65;TD=111;BQ=37;MQ=55;QD=2;BC=0,10,0,16;QP=0,29,0,71;PC=92;IC=0;DC=39;XC=3;AC=1;AF=0.61	GT	0/1
Hsc_scaff010	190487	.	T	C	1682	PASS	DP=109;TD=143;BQ=40;MQ=47;QD=15;BC=0,16,0,93;QP=0,15,0,85;PC=122;IC=0;DC=0;XC=5;AC=0;AF=0	GT:PS	1|0:88550
Hsc_scaff010	190487	.	TCCGAATTATTTTGATCAGGCTTTTCATCTGCTTCATGATCTC	T	.	PASS	DP=111;TD=142;BQ=39;MQ=47;QD=6;BC=0,78,0,25;QP=0,71,0,29;PC=131;IC=0;DC=8;XC=0;AC=1;AF=0.08	GT	0/1
Hsc_scaff010	193330	.	C	A	1078	PASS	DP=99;TD=112;BQ=36;MQ=58;QD=10;BC=19,80,0,0;QP=17,83,0,0;PC=117;IC=0;DC=0;XC=2;AC=0;AF=0	GT:PS	1|0:88550
Hsc_scaff010	193330	.	C	CAAAA	1678	PASS	DP=100;TD=111;BQ=38;MQ=58;QD=16;BC=86,0,0,14;QP=86,0,0,14;PC=117;IC=28;DC=0;XC=0;AC=1;AF=0.28	GT	0/1
Hsc_scaff010	197372	.	A	C	2085	PASS	DP=62;TD=114;BQ=38;MQ=51;QD=33;BC=19,25,0,18;QP=34,46,0,20;PC=92;IC=0;DC=0;XC=13;AC=1;AF=0.58	GT:PS	0|1:88550
Hsc_scaff010	197372	.	A	AC	623	PASS	DP=67;TD=114;BQ=38;MQ=51;QD=9;BC=18,0,49,0;QP=19,0,81,0;PC=96;IC=19;DC=0;XC=1;AC=1;AF=0.32	GT	0/1
Hsc_scaff010	199411	.	A	T	1100	PASS	DP=78;TD=87;BQ=39;MQ=58;QD=14;BC=66,0,0,12;QP=84,0,0,16;PC=88;IC=0;DC=0;XC=2;AC=0;AF=0	GT:PS	1|0:88550
Hsc_scaff010	199411	.	AT	A	.	PASS	DP=79;TD=88;BQ=39;MQ=58;QD=11;BC=13,1,0,12;QP=53,1,0,46;PC=88;IC=0;DC=53;XC=6;AC=2;AF=0.67	GT	1/1
Hsc_scaff010	201404	.	C	T	2426	PASS	DP=77;TD=100;BQ=38;MQ=57;QD=31;BC=0,43,0,34;QP=0,54,0,46;PC=108;IC=0;DC=0;XC=0;AC=1;AF=0.46	GT:PS	0|1:88550
Hsc_scaff010	201404	.	C	CCCATG	19	PASS	DP=76;TD=101;BQ=37;MQ=57;QD=0;BC=58,0,0,18;QP=75,0,0,25;PC=109;IC=18;DC=0;XC=6;AC=1;AF=0.25	GT	0/1
Hsc_scaff010	219929	.	T	A	696	PASS	DP=48;TD=132;BQ=38;MQ=58;QD=14;BC=7,0,0,41;QP=16,0,0,84;PC=103;IC=7;DC=0;XC=7;AC=0;AF=0	GT:PS	1|0:88550
Hsc_scaff010	219929	.	T	TTA	1247	PASS	DP=47;TD=131;BQ=40;MQ=58;QD=26;BC=27,0,0,20;QP=59,0,0,41;PC=103;IC=19;DC=0;XC=0;AC=1;AF=0.41	GT	0/1
Hsc_scaff010	228566	.	C	T	109	PASS	DP=68;TD=89;BQ=37;MQ=59;QD=1;BC=0,51,2,15;QP=0,76,1,23;PC=85;IC=0;DC=0;XC=1;AC=0;AF=0	GT:PS	1|0:88550
Hsc_scaff010	228566	.	CA	C	.	PASS	DP=68;TD=89;BQ=36;MQ=59;QD=8;BC=13,0,1,21;QP=36,0,1,63;PC=84;IC=0;DC=33;XC=5;AC=1;AF=0.49	GT	0/1
Hsc_scaff010	235977	.	A	T	711	PASS	DP=84;TD=86;BQ=37;MQ=60;QD=8;BC=59,0,0,25;QP=69,0,0,31;PC=109;IC=11;DC=0;XC=0;AC=1;AF=0.31	GT:PS	0|1:88550
Hsc_scaff010	235977	.	A	AT	1442	PASS	DP=84;TD=89;BQ=39;MQ=60;QD=18;BC=10,0,0,70;QP=13,0,0,87;PC=108;IC=20;DC=4;XC=3;AC=1;AF=0.25	GT	0/1
Hsc_scaff010	237068	.	G	T	1619	PASS	DP=96;TD=112;BQ=39;MQ=57;QD=16;BC=0,0,83,13;QP=0,0,86,14;PC=125;IC=0;DC=0;XC=4;AC=0;AF=0	GT:PS	1|0:88550
Hsc_scaff010	237068	.	G	GA	1877	PASS	DP=93;TD=109;BQ=40;MQ=58;QD=20;BC=0,80,13,0;QP=0,88,12,0;PC=124;IC=24;DC=0;XC=4;AC=1;AF=0.26	GT	0/1
Hsc_scaff010	238748	.	C	T	495	PASS	DP=39;TD=78;BQ=38;MQ=52;QD=12;BC=0,26,0,13;QP=0,67,0,33;PC=68;IC=0;DC=0;XC=3;AC=1;AF=0.33	GT:PS	1|0:88550
Hsc_scaff010	238748	.	CT	C	.	PASS	DP=39;TD=77;BQ=36;MQ=52;QD=24;BC=0,12,0,16;QP=0,51,0,49;PC=66;IC=0;DC=11;XC=2;AC=1;AF=0.32	GT	0/1
Hsc_scaff010	243734	.	C	A	2670	PASS	DP=114;TD=127;BQ=38;MQ=60;QD=23;BC=10,103,0,1;QP=9,90,0,0;PC=140;IC=0;DC=0;XC=0;AC=0;AF=0	GT:PS	1|0:88550
Hsc_scaff010	243734	.	CG	C	.	PASS	DP=114;TD=129;BQ=39;MQ=60;QD=13;BC=0,10,71,0;QP=0,12,88,0;PC=141;IC=0;DC=33;XC=2;AC=1;AF=0.29	GT	0/1
Hsc_scaff010	244616	.	G	T	152	PASS	DP=56;TD=106;BQ=39;MQ=52;QD=2;BC=0,0,45,11;QP=0,0,77,23;PC=72;IC=2;DC=0;XC=1;AC=0;AF=0	GT:PS	1|0:88550
Hsc_scaff010	244616	.	G	GA	40	PASS	DP=53;TD=102;BQ=38;MQ=52;QD=0;BC=42,0,0,11;QP=74,0,0,26;PC=71;IC=29;DC=0;XC=4;AC=1;AF=0.58	GT	0/1
Hsc_scaff010	245242	.	A	T	2097	PASS	DP=57;TD=76;BQ=38;MQ=45;QD=36;BC=26,2,4,25;QP=48,3,4,44;PC=84;IC=0;DC=0;XC=5;AC=1;AF=0.48	GT:PS	0|1:88550
Hsc_scaff010	245242	.	AAGC	A	.	PASS	DP=58;TD=79;BQ=36;MQ=45;QD=14;BC=15,0,0,30;QP=38,0,0,62;PC=84;IC=0;DC=13;XC=2;AC=1;AF=0.25	GT	0/1
Hsc_scaff010	252073	.	A	T	1002	PASS	DP=83;TD=108;BQ=39;MQ=59;QD=12;BC=68,0,4,11;QP=82,0,5,13;PC=119;IC=0;DC=0;XC=5;AC=0;AF=0	GT:PS	1|0:88550
Hsc_scaff010	252073	.	A	AT	937	PASS	DP=88;TD=109;BQ=38;MQ=59;QD=11;BC=27,0,0,57;QP=33,0,0,67;PC=122;IC=24;DC=4;XC=0;AC=1;AF=0.29	GT	0/1
Hsc_scaff010	268788	.	A	G	289	PASS	DP=50;TD=93;BQ=34;MQ=51;QD=5;BC=39,0,11,0;QP=79,0,21,0;PC=124;IC=0;DC=0;XC=11;AC=0;AF=0	GT:PS	1|0:88550
Hsc_scaff010	268788	.	AGGG	A	.	PASS	DP=57;TD=91;BQ=33;MQ=49;QD=5;BC=7,0,38,0;QP=20,0,80,0;PC=126;IC=6;DC=12;XC=3;AC=1;AF=0.24	GT	0/1
Hsc_scaff010	272638	.	G	T	942	PASS	DP=57;TD=89;BQ=37;MQ=55;QD=16;BC=0,0,50,7;QP=0,0,86,14;PC=136;IC=0;DC=0;XC=2;AC=0;AF=0	GT:PS	1|0:88550
Hsc_scaff010	272638	.	GA	G	.	PASS	DP=57;TD=88;BQ=37;MQ=54;QD=8;BC=36,0,7,0;QP=83,0,17,0;PC=136;IC=0;DC=14;XC=2;AC=1;AF=0.25	GT	0/1
Hsc_scaff010	274661	.	A	T	1016	PASS	DP=71;TD=94;BQ=37;MQ=48;QD=14;BC=63,0,0,8;QP=85,0,0,15;PC=113;IC=0;DC=0;XC=1;AC=0;AF=0	GT:PS	0|1:88550
Hsc_scaff010	274661	.	AT	A	.	PASS	DP=69;TD=95;BQ=41;MQ=48;QD=3;BC=13,0,0,38;QP=22,0,0,78;PC=113;IC=4;DC=18;XC=7;AC=1;AF=0.26	GT	0/1
Hsc_scaff010	288807	.	T	A	85	PASS	DP=88;TD=122;BQ=38;MQ=58;QD=0;BC=26,0,0,62;QP=26,0,0,74;PC=136;IC=0;DC=0;XC=7;AC=1;AF=0.26	GT:PS	1|0:88550
Hsc_scaff010	288807	.	TC	T	.	PASS	DP=92;TD=120;BQ=40;MQ=57;QD=9;BC=10,52,0,0;QP=16,84,0,0;PC=140;IC=0;DC=30;XC=18;AC=1;AF=0.34	GT	0/1
Hsc_scaff010	289187	.	A	T	381	PASS	DP=93;TD=119;BQ=36;MQ=53;QD=4;BC=75,0,0,18;QP=78,0,0,22;PC=137;IC=0;DC=0;XC=1;AC=0;AF=0	GT:PS	1|0:88550
Hsc_scaff010	289187	.	AT	A	.	PASS	DP=54;TD=123;BQ=36;MQ=59;QD=0;BC=6,0,1,18;QP=24,0,1,75;PC=119;IC=0;DC=29;XC=43;AC=1;AF=0.54	GT	0/1
Hsc_scaff010	296057	.	A	T	1304	PASS	DP=47;TD=69;BQ=38;MQ=54;QD=27;BC=26,0,0,21;QP=57,0,0,43;PC=72;IC=1;DC=0;XC=0;AC=1;AF=0.43	GT:PS	0|1:88550
Hsc_scaff010	296057	.	A	AT	1082	PASS	DP=47;TD=69;BQ=38;MQ=54;QD=23;BC=20,0,0,27;QP=40,0,0,60;PC=72;IC=17;DC=0;XC=1;AC=1;AF=0.39	GT	0/1
Hsc_scaff010	297885	.	T	G	38	PASS	DP=36;TD=67;BQ=27;MQ=50;QD=1;BC=1,0,4,22;QP=4,0,24,72;PC=91;IC=3;DC=9;XC=4;AC=1;AF=0.25	GT:PS	1|0:88550
Hsc_scaff010	297885	.	T	TA	1051	PASS	DP=37;TD=66;BQ=32;MQ=49;QD=28;BC=0,1,16,20;QP=0,1,46,53;PC=91;IC=17;DC=0;XC=2;AC=1;AF=0.46	GT	0/1
Hsc_scaff010	300789	.	A	G	905	PASS	DP=58;TD=87;BQ=31;MQ=47;QD=15;BC=50,0,7,0;QP=88,0,12,0;PC=95;IC=0;DC=1;XC=5;AC=0;AF=0	GT:PS	1|0:88550
Hsc_scaff010	300789	.	AG	A	.	PASS	DP=64;TD=88;BQ=36;MQ=46;QD=12;BC=6,0,43,1;QP=14,0,86,1;PC=94;IC=1;DC=14;XC=0;AC=1;AF=0.23	GT	0/1
Hsc_scaff010	309022	.	A	T	466	PASS	DP=85;TD=88;BQ=35;MQ=45;QD=7;BC=52,0,0,10;QP=82,0,0,18;PC=113;IC=0;DC=23;XC=0;AC=0;AF=0	GT:PS	1|0:88550
Hsc_scaff010	309022	.	AT	A	.	PASS	DP=62;TD=67;BQ=36;MQ=41;QD=23;BC=22,0,0,24;QP=53,0,0,47;PC=114;IC=0;DC=16;XC=3;AC=1;AF=0.3	GT	0/1
Hsc_scaff010	337716	.	T	G	299	PASS	DP=106;TD=119;BQ=40;MQ=58;QD=2;BC=0,0,24,82;QP=0,0,23,77;PC=145;IC=0;DC=0;XC=0;AC=0;AF=0	GT:PS	1|0:88550
Hsc_scaff010	337716	.	T	TA	896	PASS	DP=107;TD=120;BQ=39;MQ=58;QD=8;BC=87,0,20,0;QP=80,0,20,0;PC=145;IC=42;DC=0;XC=0;AC=1;AF=0.39	GT	0/1
Hsc_scaff010	338401	.	A	G	370	PASS	DP=53;TD=97;BQ=36;MQ=42;QD=7;BC=44,0,7,0;QP=80,0,20,0;PC=108;IC=0;DC=2;XC=2;AC=0;AF=0	GT:PS	1|0:88550
Hsc_scaff010	338401	.	AT	A	.	PASS	DP=51;TD=96;BQ=34;MQ=41;QD=0;BC=6,0,1,26;QP=24,0,1,74;PC=109;IC=0;DC=18;XC=2;AC=1;AF=0.35	GT	0/1
Hsc_scaff010	347871	.	A	T	1178	PASS	DP=72;TD=75;BQ=40;MQ=59;QD=17;BC=58,0,0,9;QP=87,0,0,13;PC=100;IC=0;DC=5;XC=2;AC=0;AF=0	GT:PS	1|0:88550
Hsc_scaff010	347871	.	A	ATT	1401	PASS	DP=70;TD=75;BQ=40;MQ=59;QD=20;BC=61,0,0,9;QP=88,0,0,12;PC=97;IC=34;DC=0;XC=5;AC=1;AF=0.49	GT	0/1
Hsc_scaff010	349105	.	T	A	1625	PASS	DP=107;TD=111;BQ=38;MQ=55;QD=15;BC=15,0,0,92;QP=15,0,0,85;PC=137;IC=14;DC=0;XC=4;AC=0;AF=0	GT:PS	0|1:88550
Hsc_scaff010	349105	.	T	TA	1041	PASS	DP=108;TD=111;BQ=39;MQ=54;QD=11;BC=77,0,0,13;QP=84,0,0,16;PC=140;IC=31;DC=18;XC=3;AC=1;AF=0.34	GT	0/1
Hsc_scaff010	350204	.	T	A	966	PASS	DP=81;TD=101;BQ=39;MQ=60;QD=11;BC=14,0,0,67;QP=17,0,0,83;PC=122;IC=0;DC=0;XC=4;AC=0;AF=0	GT:PS	1|0:88550
Hsc_scaff010	350204	.	T	TC	2121	PASS	DP=83;TD=103;BQ=39;MQ=60;QD=25;BC=0,0,49,34;QP=0,0,59,41;PC=122;IC=20;DC=0;XC=0;AC=1;AF=0.24	GT	0/1
Hsc_scaff010	357555	.	C	A	1119	PASS	DP=54;TD=109;BQ=39;MQ=53;QD=20;BC=36,18,0,0;QP=62,38,0,0;PC=98;IC=0;DC=0;XC=30;AC=1;AF=0.62	GT:PS	1|0:88550
Hsc_scaff010	357555	.	C	CT	2404	PASS	DP=78;TD=107;BQ=39;MQ=51;QD=30;BC=0,0,36,42;QP=0,0,45,55;PC=107;IC=18;DC=0;XC=2;AC=1;AF=0.27	GT	0/1
Hsc_scaff010	412338	.	G	C	325	PASS	DP=86;TD=95;BQ=22;MQ=53;QD=3;BC=0,25,61,0;QP=0,21,79,0;PC=111;IC=0;DC=0;XC=0;AC=0;AF=0	GT:PS	0|1:88550
Hsc_scaff010	412338	.	GC	G	.	PASS	DP=88;TD=97;BQ=27;MQ=52;QD=10;BC=0,63,1,6;QP=0,87,1,12;PC=110;IC=1;DC=18;XC=0;AC=1;AF=0.23	GT	0/1
Hsc_scaff010	459872	.	G	A	1076	PASS	DP=100;TD=116;BQ=38;MQ=56;QD=10;BC=18,0,82,0;QP=18,0,82,0;PC=102;IC=0;DC=0;XC=0;AC=0;AF=0	GT:PS	0|1:88550
Hsc_scaff010	459872	.	G	GT	542	PASS	DP=100;TD=115;BQ=38;MQ=56;QD=5;BC=71,0,0,29;QP=71,0,0,29;PC=101;IC=29;DC=0;XC=3;AC=1;AF=0.29	GT	0/1
Hsc_scaff010	462728	.	T	G	496	PASS	DP=68;TD=97;BQ=33;MQ=57;QD=7;BC=0,2,20,46;QP=0,1,30,69;PC=93;IC=2;DC=0;XC=2;AC=1;AF=0.3	GT:PS	0|1:88550
Hsc_scaff010	462728	.	T	TC	1093	PASS	DP=67;TD=96;BQ=33;MQ=57;QD=16;BC=55,3,1,7;QP=87,2,0,10;PC=94;IC=45;DC=1;XC=1;AC=2;AF=0.68	GT	1/1
Hsc_scaff010	470072	.	A	T	1213	PASS	DP=74;TD=89;BQ=39;MQ=59;QD=16;BC=48,0,0,26;QP=64,0,0,36;PC=89;IC=0;DC=0;XC=3;AC=1;AF=0.36	GT:PS	0|1:88550
Hsc_scaff010	470072	.	AT	A	.	PASS	DP=75;TD=87;BQ=38;MQ=59;QD=17;BC=21,0,0,27;QP=42,0,0,58;PC=89;IC=0;DC=27;XC=0;AC=1;AF=0.36	GT	0/1
Hsc_scaff010	471538	.	G	T	1409	PASS	DP=103;TD=119;BQ=39;MQ=55;QD=13;BC=0,0,65,38;QP=0,0,66,34;PC=128;IC=0;DC=0;XC=0;AC=1;AF=0.34	GT:PS	1|0:88550
Hsc_scaff010	471538	.	G	GTT	3168	PASS	DP=101;TD=117;BQ=39;MQ=55;QD=31;BC=0,58,0,43;QP=0,55,0,45;PC=126;IC=43;DC=0;XC=5;AC=1;AF=0.44	GT	0/1
Hsc_scaff010	474053	.	T	C	36	PASS	DP=45;TD=85;BQ=40;MQ=60;QD=0;BC=0,11,0,34;QP=0,24,0,76;PC=80;IC=0;DC=0;XC=2;AC=0;AF=0	GT:PS	0|1:88550
Hsc_scaff010	474053	.	TCAAAA	T	.	PASS	DP=44;TD=83;BQ=37;MQ=60;QD=7;BC=11,24,0,0;QP=32,68,0,0;PC=81;IC=0;DC=9;XC=0;AC=1;AF=0.2	GT	0/1
Hsc_scaff010	480771	.	G	T	936	PASS	DP=82;TD=110;BQ=38;MQ=56;QD=11;BC=0,0,67,15;QP=0,0,83,17;PC=101;IC=13;DC=0;XC=5;AC=0;AF=0	GT:PS	0|1:88550
Hsc_scaff010	480771	.	GTT	G	.	PASS	DP=83;TD=99;BQ=33;MQ=56;QD=10;BC=0,1,16,29;QP=0,1,39,61;PC=101;IC=7;DC=37;XC=0;AC=1;AF=0.47	GT	0/1
Hsc_scaff010	490992	.	A	G	1457	PASS	DP=91;TD=129;BQ=37;MQ=60;QD=16;BC=79,0,12,0;QP=86,0,14,0;PC=125;IC=0;DC=0;XC=1;AC=0;AF=0	GT	0/1
Hsc_scaff010	490992	.	A	AG	1775	PASS	DP=92;TD=129;BQ=38;MQ=60;QD=19;BC=0,57,0,35;QP=0,62,0,38;PC=125;IC=35;DC=0;XC=21;AC=1;AF=0.38	GT	0/1
Hsc_scaff010	491488	.	T	A	1458	PASS	DP=104;TD=118;BQ=39;MQ=58;QD=14;BC=16,0,0,88;QP=16,0,0,84;PC=121;IC=21;DC=0;XC=2;AC=0;AF=0	GT:PS	1|0:88550
Hsc_scaff010	491488	.	T	TA	485	PASS	DP=100;TD=121;BQ=40;MQ=59;QD=4;BC=78,0,0,22;QP=78,0,0,22;PC=120;IC=52;DC=0;XC=9;AC=1;AF=0.52	GT	0/1
Hsc_scaff010	496589	.	G	A	437	PASS	DP=95;TD=132;BQ=38;MQ=60;QD=4;BC=20,0,75,0;QP=22,0,78,0;PC=116;IC=0;DC=0;XC=0;AC=0;AF=0	GT:PS	1|0:88550
Hsc_scaff010	496589	.	GA	G	.	PASS	DP=99;TD=136;BQ=38;MQ=60;QD=12;BC=38,0,23,0;QP=62,0,38,0;PC=116;IC=0;DC=38;XC=1;AC=1;AF=0.38	GT	0/1
Hsc_scaff010	506039	.	A	C	3177	PASS	DP=91;TD=116;BQ=38;MQ=53;QD=35;BC=31,30,17,12;QP=39,33,18,10;PC=125;IC=12;DC=1;XC=0;AC=1;AF=0.46	GT:PS	1|0:88550
[truncated: 5,556 more rows]
