# Supplementary material for: The genome and lifestage-specific transcriptomes of a plant-parasitic nematode and its host reveal susceptibility genes involved in trans-kingdom synthesis of vitamin B5
Source: Nat Commun. 2022 Oct 19;13:6190. doi: 10.1038/s41467-022-33769-w (PMC9582021; doi:10.1038/s41467-022-33769-w)
Supplement: Supplementary file 17 — Source Data File [file 41467_2022_33769_MOESM17_ESM.xlsx]

## Sheet: Figure 7A
7A-Number of females
REPI			REPII			REPIII			REPIV			REPV			REPVI			REPVII			REPVIII
Col-0	panb1-1		Col-0	panb1-1		Col-0	panb1-1		Col-0	panb1-1		Col-0	panb1-1		Col-0	panb1-1		Col-0	panb1-1		Col-0	panb1-1
15	6		10	5		19	7		5	3		9	7		26	10		5	9		23	6
10	11		3	4		11	6		3	10		15	3		25	2		9	7		17	4
7	2		11	6		16	10		4	7		11	0		13	9		30	9		10	4
8	6		2	6		15	2		3	4		9	1		33	1		7	10		5	5
19	5		9	3		10	10		3	5		8	1		8	7		35	21		13	8
13	6		9	8		9	2		7	1		4	2		15	12		10	6		20	10
11	2		13	9		5	17		1	1		8	1		5	10		14	9		20	7
9	5		12	8		15	3		5	1		3	9		21	7		18	9		10	11
23	7		12	2		4	1		11	0		5	5		7	4		11	10		4	21
18	3		6	8		6	12		11	1		6	1		8	5		11	15		18	4
7	0		7	7		3	6		5	1		19	1		7	17		20	9		11	7
6	5		7	2		8	6		12	6		11	6		25			13	14		20	8
9	5		7	5		15	9		17	6			9		9			9	15		5	3
12	6		5	4		5	2		5	2								34	8		6	5
14	3		12	6		23	10		14	0								17	8		6	4
10	5		14	4		22	6		5	12								16	16			1
8	6		12	2		13	10		4	2								4	6			2
8	8		10	5		8	5		3	5								3				3
14	10		12	3		12	3		6	8								25				8
8	10		9			10	4		5	3								28				9
	5		17			8	11		3	4								21				22
	4		15			17	0			5								23				16
	2						5															11
	3						5															7
							9															6
							8															8
							9															1
							6															5
							8															2
							14															0
																						3
																						14

## Sheet: Figure 7B
7B-Size of females
REPI			REPII			REPIII			REPIV			REPV			REPV
Col-0	panb1-1		Col-0	panb1-1		Col-0	panb1-1		Col-0	panb1-1		Col-0	panb1-1		Col-0	panb1-1
0.19	0.188		0.093	0.199		0.091	0.067		0.17	0.132		0.11	0.116		0.066	0.038
0.204	0.083		0.168	0.082		0.08	0.083		0.172	0.13		0.123	0.077		0.057	0.065
0.086	0.094		0.215	0.183		0.072	0.076		0.165	0.178		0.105	0.1		0.104	0.029
0.177	0.069		0.048	0.126		0.08	0.149		0.118	0.155		0.083	0.062		0.074	0.053
0.135	0.063		0.179	0.145		0.097	0.125		0.203	0.152		0.158	0.054		0.045	0.073
0.105	0.104		0.09	0.103		0.096	0.085		0.103	0.068		0.116	0.073		0.141	0.029
0.071	0.056		0.097	0.052		0.118	0.083		0.109	0.125		0.17	0.17		0.055	0.084
0.073	0.05		0.08	0.112		0.091	0.09		0.12	0.102		0.122	0.077		0.199	0.064
0.05	0.077		0.103	0.053		0.09	0.083		0.197	0.035		0.18	0.085		0.154	0.131
0.088	0.153		0.212	0.21		0.108	0.023		0.19	0.05		0.19	0.073		0.163	0.1
0.078	0.081		0.114	0.14		0.112	0.056		0.137	0.082		0.102	0.103		0.13	0.048
0.139	0.115		0.192	0.179		0.101	0.085		0.179	0.093		0.18	0.048		0.07	0.049
0.064	0.106		0.092	0.049		0.092	0.115		0.16	0.069		0.181	0.08		0.222	0.034
0.159	0.098		0.113	0.186		0.097	0.059		0.112	0.094		0.118	0.122		0.151	0.122
0.077	0.154		0.169	0.191		0.084	0.068		0.076	0.089		0.061	0.094		0.188	0.063
0.106	0.086		0.053	0.086		0.083	0.033		0.209	0.068		0.202	0.112		0.121	0.058
0.088	0.122		0.163	0.073		0.093	0.066		0.164	0.113		0.134	0.122		0.069	0.051
0.096	0.054		0.115	0.206		0.082	0.047		0.139	0.127		0.14	0.16		0.055	0.051
0.058	0.093		0.092	0.116		0.111	0.085		0.089	0.038		0.113	0.173		0.068	0.088
0.077	0.131		0.262	0.22		0.088	0.072		0.121	0.06		0.084	0.075		0.097	0.134
0.146	0.123		0.083	0.14		0.141	0.099		0.067	0.081		0.075	0.066		0.079	0.038
0.215	0.068		0.159	0.088		0.123	0.106		0.114	0.119		0.052	0.071		0.055	0.043
0.106	0.105		0.259	0.062		0.075	0.069		0.096	0.144		0.139	0.13		0.107	0.081
0.121	0.097		0.167	0.052		0.09	0.07		0.149	0.083		0.122	0.065		0.079	0.08
0.077	0.047		0.159	0.093		0.066	0.076		0.07	0.232		0.117	0.035		0.073	0.082
0.095	0.066			0.088		0.064	0.062		0.1	0.1		0.094	0.019		0.078	0.076
0.117	0.062			0.063		0.081	0.094		0.084	0.121		0.081	0.06		0.07	0.073
0.178	0.066			0.096		0.061	0.081		0.088	0.068		0.151	0.09		0.059	0.034
0.097	0.073			0.139		0.13	0.05		0.152	0.13		0.074	0.07		0.076	0.089
0.078	0.062					0.085	0.079		0.117	0.095		0.125	0.077		0.072	0.068
						0.125	0.092		0.097	0.066		0.177	0.068		0.06	0.069
						0.099	0.098		0.147	0.095		0.13	0.135			0.057
						0.073	0.151		0.125	0.151		0.133	0.066			0.084
						0.086	0.128		0.072	0.128			0.054			0.03
						0.117	0.134		0.232	0.134			0.042			0.053
						0.088			0.066				0.058			0.135
						0.097			0.101							0.097
						0.092			0.135							0.144
						0.082			0.082							0.114
						0.071			0.096
						0.132			0.132

## Sheet: Figure 7C
7C-Size of female-associated syncytium
REPI			REPII			REPIII			REPIV			REPV			REPV
Col-0	panb1-1		Col-0	panb1-1		Col-0	panb1-1		Col-0	panb1-1		Col-0	panb1-1		Col-0	panb1-1
0.273	0.332		0.214	0.34		0.336	0.14		0.262	0.258		0.267	0.214		0.215	0.146
0.322	0.121		0.298	0.18		0.216	0.171		0.222	0.16		0.257	0.275		0.217	0.139
0.216	0.132		0.377	0.18		0.171	0.264		0.225	0.319		0.154	0.264		0.272	0.139
0.313	0.178		0.173	0.113		0.237	0.276		0.25	0.199		0.186	0.234		0.107	0.197
0.135	0.19		0.319	0.302		0.234	0.213		0.311	0.215		0.314	0.156		0.161	0.216
0.258	0.273		0.196	0.168		0.238	0.124		0.301	0.11		0.261	0.158		0.31	0.178
0.223	0.165		0.226	0.181		0.326	0.175		0.193	0.234		0.291	0.251		0.316	0.18
0.138	0.161		0.194	0.073		0.224	0.189		0.193	0.177		0.264	0.176		0.247	0.226
0.116	0.211		0.179	0.1		0.273	0.236		0.276	0.09		0.321	0.126		0.205	0.218
0.303	0.195		0.371	0.268		0.261	0.1		0.186	0.09		0.141	0.134		0.316	0.169
0.198	0.289		0.281	0.131		0.213	0.174		0.287	0.115		0.142	0.187		0.262	0.104
0.166	0.183		0.426	0.204		0.214	0.136		0.226	0.137		0.233	0.183		0.262	0.071
0.161	0.217		0.218	0.083		0.28	0.136		0.239	0.122		0.198	0.298		0.303	0.268
0.259	0.177		0.421	0.1		0.368	0.244		0.194	0.084		0.297	0.33		0.255	0.103
0.194	0.17		0.489	0.254		0.264	0.113		0.194	0.119		0.106	0.208		0.342	0.138
0.237	0.235		0.119	0.1		0.225	0.08		0.367	0.12		0.365	0.335		0.296	0.183
0.172	0.295		0.312	0.097		0.292	0.106		0.247	0.169		0.098	0.349		0.139	0.284
0.135	0.233		0.243	0.161		0.18	0.103		0.27	0.17		0.221	0.253		0.14	0.323
0.157	0.237		0.243	0.161		0.175	0.311		0.195	0.106		0.244	0.231		0.213	0.206
0.107	0.235		0.398	0.212		0.313	0.19		0.364	0.084		0.202	0.151		0.203	0.216
0.242	0.391		0.268	0.128		0.356	0.272		0.161	0.085		0.338	0.212		0.234	0.122
0.242	0.199		0.356	0.168		0.21	0.23		0.269	0.169		0.129	0.143		0.152	0.184
0.177	0.262		0.35	0.075		0.155	0.192		0.193	0.174		0.277	0.21		0.264	0.185
0.236	0.222		0.15	0.075		0.155	0.099		0.262	0.252		0.376	0.139		0.237	0.183
0.197	0.085		0.249	0.202		0.122	0.157		0.286	0.163		0.424	0.138		0.194	0.182
0.197	0.148			0.214		0.122	0.129		0.312	0.163		0.318	0.139		0.353	0.185
0.296	0.112			0.183		0.173	0.142		0.302	0.179		0.23	0.139		0.108	0.182
0.258	0.12			0.22		0.196	0.149		0.272	0.122		0.386	0.153		0.214	0.122
0.382	0.217			0.254		0.251	0.14		0.24	0.257		0.284	0.214		0.094	0.093
0.243	0.157					0.216	0.158		0.252	0.188		0.274	0.192		0.146	0.093
						0.235	0.183		0.252	0.158		0.411	0.161			0.273
						0.154	0.183		0.276	0.182		0.175	0.182			0.29
						0.256	0.183		0.155	0.183		0.175	0.116			0.202
						0.212	0.131		0.154	0.131			0.116			0.202
						0.212	0.199		0.319	0.199			0.095			0.202
						0.193			0.201				0.131
						0.193			0.23
						0.193			0.269
						0.182			0.22
						0.174			0.285
						0.393			0.393
354.607	189.552

## Sheet: Figure 7E
7E-Size of cyst
REPI			REPII			REPIII
Col-0	panb1-1		Col-0	panb1-1		Col-0	panb1-1
0.338	0.125		0.25	0.427		0.146	0.15
0.231	0.111		0.325	0.134		0.301	0.217
0.225	0.295		0.084	0.099		0.479	0.209
0.141	0.092		0.159	0.381		0.339	0.298
0.231	0.083		0.067	0.264		0.498	0.078
0.114	0.411		0.443	0.073		0.4	0.287
0.097	0.277		0.373	0.249		0.346	0.259
0.2	0.466		0.254	0.34		0.122	0.171
0.348	0.499		0.143	0.062		0.161	0.067
0.559	0.472		0.075	0.236		0.314	0.299
0.516	0.459		0.263	0.323		0.457	0.256
0.509	0.335		0.07	0.446		0.235	0.293
0.476	0.103		0.161	0.065		0.454	0.074
0.153	0.289		0.133	0.214		0.268	0.135
0.181	0.526		0.48	0.338		0.228	0.172
0.169	0.402		0.275	0.067		0.251	0.168
0.189	0.24		0.292	0.257		0.13	0.17
0.202	0.144		0.416	0.193		0.241	0.194
0.151	0.18		0.057	0.112		0.408	0.363
0.485	0.168		0.401	0.069		0.135	0.248
0.419	0.245		0.395	0.262		0.122
0.458	0.082		0.325	0.167		0.262
0.518	0.169		0.382	0.27		0.278
0.614	0.055		0.216	0.117		0.241
0.318	0.074		0.424			0.27
0.516	0.259		0.312			0.07
0.599	0.146		0.442			0.179
0.575	0.101		0.245			0.257
0.378	0.103		0.225			0.355
0.323	0.176		0.498			0.348
0.38			0.326			0.394
0.291			0.482			0.21
0.334			0.398			0.234
0.335			0.391			0.35
0.19			0.279			0.152
0.396			0.386			0.163
0.229			0.316
0.378			0.172
0.607			0.447
0.511			0.252
0.609			0.163
0.356			0.118
			0.122

## Sheet: Figure 7F
7F-Number of Eggs
REPI			REPII			REPIII
Col-0	panb1-1		Col-0	panb1-1		Col-0	panb1-1
367	455		174	159		311	85
368	454		224	244		310	281
446	497		171	332		230	102
426	402		180	352		412	147
257	418		403	193		306	104
414	324		351	111		329	203
437	469		517	164		371	115
289	502		206	112		64	245
497	404		211	48		449	65
362	329		164	228		81	241
344	50		18	144		170	160
297	200		256	132		208	265
316	35		550	6		222	44
337	175		151	116		363	227
476	70		241	76		201	90
243	47		181	18		159	198
324	23		305	54		114	82
259	85		212	15		113	133
257	21		183	18		125
391	52		112	27		50
429	18		159
357	33
339	19
281	13
194	157
483	29
317	67
422	68
	81

## Sheet: Figure 8A
8A-Number of females
REPI								REPII								REPIII								REPIV								REPV								REPVI
Col-0	OXPANB1-L1	OXPANB1-L2	OXPANB1-L3	OXPANB1/panb1-1-L1	OXPANB1/panb1-1-L2			Col-0	OXPANB1-L1	OXPANB1-L2	OXPANB1-L3	OXPANB1/panb1-1-L1	OXPANB1/panb1-1-L2			Col-0	OXPANB1-L1	OXPANB1-L2	OXPANB1-L3	OXPANB1/panb1-1-L1	OXPANB1/panb1-1-L2			Col-0	OXPANB1-L1	OXPANB1-L2	OXPANB1-L3	OXPANB1/panb1-1-L1	OXPANB1/panb1-1-L2			Col-0	OXPANB1-L1	OXPANB1-L2	OXPANB1-L3	OXPANB1/panb1-1-L1	OXPANB1/panb1-1-L2			Col-0	OXPANB1-L1	OXPANB1-L2	OXPANB1-L3	OXPANB1/panb1-1-L1	OXPANB1/panb1-1-L2
15	13	12	12	8	10			10	18	8	3	8	3			1	4	9	8	4	21			2	0	3	1	6	3			8	20	25	24	14	15			3	16	15	15	20	2
10	13	88	8	7	8			3	19	15	21	4	4			3	11	10	4	2	6			4	4	4	6	2	8			29	40	20	13	27	15			9	16	19	20	12	17
7	14	8	7	9	9			11	15	17	14	7	7			3	3	10	2	3	6			2	1	2	4	3	1			5	43	18	19	15	34			10	24	8	12	14	8
8	13	18	8	8	7			2	11	9	7	12	8			7	5	9	1	5	6			1	4	6	3	5	1			18	8	35	18	8	15			16	7	12	13	7	6
19	17	17	9	4	7			9	9	8	4	14	3			5	2	16	5	10	9			6	8	6	5	4	2			18	37	34	11	23	14			6	9	6	6	10	7
13	13	18	12	7	7			9	7	12	8	15	3			7	3	8	1	15	8			1	2	4	5	4				16	12	11	42	7	8			6	7	3	10	30	7
11	8	17	11	15	15			13	8	17	9	14	4			7		6	6		3			1		3						3	20	7	25	15	10			9	14	8	9	12	7
9	16	12	10	13	15			12	18	14	8	8	12			6		2	3		8			2		5						7	15	12	12	18	21			10	22	2	7	14	17
23	15	11	15	14	1			12	18	13	5	6	14			3		2	1		3			3								6	10	13	10	23	11			11	14	8	5	26	6
18	8	10	10	14	2			6	14	10	7	5	15			5		23	3		5											20	22	12	13	4	25			13	5	5	23	13	11
7	16	14	8	17	9			7	8	10	9	5	4			9		17	4		7											31	17	5	19	21	22			7	3	18	30	3	13
6	18	15	7	12	8			7	9	11	12	5	15			3		8	3		7												14	37	19		5			6	2	11	22	4	8
9	7	14	4	8	6			7	14	8	11	5	6			7		14	3														18	15			11				3	12		11	6
12	22	16	17	9	5			5	15	9	12	4	6			6		5															34				10					7		3	7
14	6	8	16	4	12			12	14	7	8	1	7																				10				10					23		5
10	11	7	10	1	10			14	11	17	10	7	8																								10							17
8	10	4	9	5	9			12	7	17	10	7	1																								21
8	15	10	7	2	11			10	19	18	14
14	18	16	4	4	11			12	9	12	2
8	11	19	13					9	9	18
	22	14						17
								15

## Sheet: Figure 8B
8B-Size of females
REPI								REPII								REPIII
Col-0	OXPANB1-L1	OXPANB1-L2	OXPANB1-L3	OXPANB1/panb1-1-L1	OXPANB1/panb1-1-L2			Col-0	OXPANB1-L1	OXPANB1-L2	OXPANB1-L3	OXPANB1/panb1-1-L1	OXPANB1/panb1-1-L2			Col-0	OXPANB1-L1	OXPANB1-L2	OXPANB1-L3	OXPANB1/panb1-1-L1	OXPANB1/panb1-1-L2
0.103	0.096	0.164	0.104	0.184	0.083			0.073	0.183	0.2	0.168	0.225	0.117			0.069	0.159	0.12	0.23	0.232	0.19
0.134	0.101	0.183	0.16	0.185	0.073			0.054	0.144	0.115	0.126	0.188	0.193			0.125	0.184	0.229	0.241	0.124	0.081
0.088	0.092	0.182	0.13	0.149	0.178			0.05	0.088	0.172	0.211	0.116	0.145			0.234	0.18	0.24	0.221	0.217	0.185
0.251	0.083	0.153	0.185	0.162	0.148			0.142	0.189	0.204	0.152	0.243	0.154			0.094	0.239	0.23	0.107	0.088	0.171
0.269	0.073	0.097	0.119	0.169	0.12			0.125	0.094	0.077	0.129	0.174	0.116			0.084	0.157	0.173	0.098	0.24	0.219
0.272	0.091	0.145	0.077	0.066	0.13			0.088	0.081	0.132	0.136	0.165	0.196			0.206	0.191	0.135	0.137	0.182	0.218
0.076	0.102	0.223	0.074	0.109	0.133			0.091	0.106	0.207	0.162	0.097	0.124			0.07	0.225	0.135	0.161	0.12	0.159
0.093	0.079	0.173	0.102	0.199	0.093			0.105	0.1	0.207	0.108	0.13	0.104			0.223	0.181	0.153	0.13	0.182	0.221
0.173	0.115	0.161	0.133	0.111	0.127			0.102	0.11	0.253	0.139	0.245	0.219			0.18	0.182	0.153	0.149	0.188	0.113
0.093	0.082	0.152	0.169	0.21	0.126			0.06	0.184	0.197	0.177	0.156	0.225			0.089	0.185	0.159	0.209	0.14	0.219
0.132	0.116	0.241	0.108	0.14	0.061			0.09	0.245	0.161	0.159	0.151	0.117			0.156	0.163	0.176	0.182	0.21	0.233
0.183	0.066	0.162	0.129	0.138	0.118			0.103	0.237	0.21	0.156	0.166	0.17			0.085	0.123	0.182	0.147	0.173	0.099
0.183	0.102	0.187	0.233	0.115	0.124			0.141	0.088	0.213	0.191	0.223	0.113			0.253	0.204	0.143	0.099	0.117	0.215
0.055	0.157	0.133	0.17	0.172	0.181			0.072	0.204	0.152	0.232	0.138	0.179			0.085	0.13	0.18	0.171	0.243	0.216
0.188	0.244	0.151	0.123	0.183	0.168			0.08	0.085	0.078	0.107	0.097	0.158			0.089	0.171	0.203	0.15	0.161	0.236
0.245	0.169	0.169	0.113	0.171	0.208			0.167	0.174	0.189	0.091	0.14	0.125			0.075	0.17	0.172	0.15	0.211	0.278
0.151			0.12		0.096			0.175	0.261	0.236	0.107	0.118	0.119			0.087	0.16	0.121	0.245	0.145	0.243
0.168					0.128			0.178	0.152	0.075	0.147	0.143	0.104			0.22	0.269	0.241	0.198	0.12	0.104
0.24					0.153			0.191	0.147	0.066	0.083	0.13	0.084			0.134	0.268	0.188	0.199	0.144	0.101
0.105								0.147	0.1	0.083	0.129	0.189	0.126			0.161	0.18	0.192	0.114	0.122	0.232
0.232								0.111	0.176	0.242	0.148	0.147	0.191			0.193	0.198	0.217	0.164	0.124	0.11
0.189								0.192	0.087	0.191	0.073	0.15	0.088			0.188	0.129	0.156	0.186	0.215	0.171
								0.104	0.136	0.125	0.152	0.136	0.144			0.061	0.137	0.213	0.133	0.08	0.107
								0.102	0.178	0.174	0.15	0.115	0.136			0.147	0.199	0.176	0.106	0.155	0.141
								0.108	0.125	0.134	0.139	0.131	0.167			0.227	0.184	0.221	0.196	0.145	0.208
								0.194	0.189	0.137	0.087	0.123	0.086			0.23	0.156	0.173	0.189	0.112	0.157
								0.169	0.128	0.187	0.093	0.144	0.21			0.212	0.133	0.166	0.204	0.108	0.141
								0.133	0.147	0.219	0.266	0.135	0.202			0.117	0.156	0.202	0.189	0.127	0.088
								0.083	0.176	0.168	0.137	0.191	0.216			0.101	0.169	0.132	0.195	0.149	0.166
								0.09	0.143	0.06	0.179	0.117	0.24			0.187	0.159	0.134	0.154	0.136
								0.177	0.157	0.057	0.202	0.21	0.18			0.242	0.101	0.085	0.241	0.116
								0.191	0.153	0.116	0.175	0.113	0.122			0.122	0.116		0.173	0.178
								0.095		0.102	0.244	0.187	0.178			0.118	0.12		0.171
								0.107		0.085		0.124	0.119			0.219	0.147		0.093
								0.23				0.117					0.124		0.123
								0.073				0.118					0.173		0.164
								0.071				0.219					0.158
								0.076				0.156					0.198
								0.074				0.106					0.22
								0.093									0.178
								0.214									0.224
								0.189									0.167

## Sheet: Figure 8C
8C-Size of Female-assocaited syncytium
REPI								REPII								REPIII
Col-0	OXPANB1-L1	OXPANB1-L2	OXPANB1-L3	OXPANB1/panb1-1-L1	OXPANB1/panb1-1-L2			Col-0	OXPANB1-L1	OXPANB1-L2	OXPANB1-L3	OXPANB1/panb1-1-L1	OXPANB1/panb1-1-L2			Col-0	OXPANB1-L1	OXPANB1-L2	OXPANB1-L3	OXPANB1/panb1-1-L1	OXPANB1/panb1-1-L2
0.211	0.271	0.329	0.25	0.337	0.238			0.191	0.302	0.316	0.398	0.308	0.222			0.332	0.227	0.237	0.45	0.309	0.332
0.244	0.25	0.249	0.248	0.301	0.244			0.21	0.418	0.566	0.293	0.31	0.292			0.333	0.227	0.346	0.48	0.239	0.258
0.277	0.283	0.292	0.208	0.242	0.338			0.0212	0.2	0.255	0.403	0.142	0.502			0.375	0.227	0.323	0.39	0.201	0.322
0.33	0.262	0.2	0.205	0.26	0.332			0.23	0.205	0.457	0.23	0.382	0.307			0.224	0.227	0.354	0.259	0.172	0.351
0.249	0.2	0.19	0.2	0.37	0.293			0.25	0.206	0.32	0.331	0.193	0.22			0.252	0.261	0.386	0.16	0.173	0.202
0.267	0.253	0.243	0.2	0.187	0.311			0.286	0.205	0.331	0.458	0.25	0.31			0.228	0.2	0.387	0.277	0.172	0.236
0.159	0.25	0.278	0.19	0.354	0.366			0.226	0.346	0.397	0.279	0.286	0.2			0.223	0.195	0.336	0.174	0.3	0.261
0.14	0.24	0.302	0.19	0.25	0.13			0.226	0.264	0.35	0.443	0.3	0.199			0.296	0.192	0.323	0.338	0.259	0.23
0.286	0.25	0.237	0.268	0.26	0.25			0.226	0.264	0.357	0.281	0.319	0.337			0.35	0.192	0.195	0.275	0.285	0.235
0.135	0.198	0.27	0.269	0.318	0.277			0.176	0.3	0.401	0.319	0.255	0.56			0.214	0.44	0.2	0.274	0.256	0.228
0.254	0.455	0.339	0.176	0.215	0.21			0.427	0.291	0.269	0.306	0.255	0.168			0.226	0.333	0.42	0.349	0.246	0.418
0.217	0.177	0.293	0.287	0.277	0.312			0.254	0.406	0.335	0.439	0.346	0.55			0.207	0.343	0.43	0.197	0.245	0.212
0.318	0.277	0.313	0.321	0.393	0.368			0.246	0.283	0.335	0.42	0.291	0.21			0.401	0.333	0.21	0.2	0.245	0.241
0.072	0.466	0.314	0.295	0.276	0.203			0.205	0.348	0.394	0.382	0.175	0.624			0.328	0.279	0.322	0.294	0.246	0.378
0.195	0.454	0.26	0.327	0.201	0.376			0.327	0.215	0.153	0.392	0.153	0.305			0.249	0.28	0.339	0.295	0.227	0.316
0.313	0.443	0.433	0.25	0.466	0.273			0.318	0.215	0.484	0.16	0.154	0.305			0.233	0.279	0.313	0.171	0.296	0.422
0.249			0.471		0.414			0.225	0.211	0.38	0.161	0.153	0.238			0.29	0.28	0.319	0.25	0.439	0.292
0.244					0.487			0.421	0.489	0.226	0.218	0.153	0.239			0.373	0.225	0.24	0.263	0.232	0.118
0.407					0.341			0.359	0.384	0.19	0.224	0.41	0.238			0.27	0.347	0.239	0.223	0.395	0.129
0.185								0.36	0.315	0.198	0.422	0.33	0.3			0.345	0.439	0.277	0.285	0.25	0.27
0.196								0.293	0.479	0.366	0.218	0.336	0.323			0.339	0.287	0.299	0.28	0.258	0.2
0.32								0.294	0.172	0.241	0.188	0.345	0.26			0.288	0.25	0.228	0.353	0.263	0.217
								0.357	0.312	0.298	0.194	0.3	0.283			0.193	0.374	0.39	0.394	0.25	0.269
								0.288	0.302	0.244	0.195	0.296	0.284			0.217	0.23	0.2	0.395	0.289	0.268
								0.269	0.259	0.244	0.194	0.346	0.283			0.383	0.35	0.375	0.394	0.333	0.268
								0.269	0.326	0.347	0.162	0.398	0.227			0.22	0.43	0.394	0.364	0.333	0.286
								0.255	0.207	0.331	0.162	0.2	0.405			0.425	0.254	0.37	0.353	0.359	0.107
								0.315	0.317	0.281	0.466	0.192	0.328			0.336	0.331	0.31	0.659	0.177	0.23
								0.187	0.337	0.2	0.213	0.454	0.301			0.37	0.203	0.311	0.451	0.178	0.314
								0.175	0.236	0.201	0.414	0.296	0.41			0.215	0.204	0.156	0.262	0.178
								0.187	0.316	0.245	0.452	0.24	0.2			0.444	0.268	0.152	0.4	0.298
								0.187	0.321	0.276	0.21	0.241	0.198			0.281	0.281		0.392	0.262
								0.296		0.14	0.376	0.24	0.336			0.24	0.428		0.283
								0.218		0.141		0.389	0.423			0.469	0.381		0.203
								0.303				0.415					0.285		0.296
								0.136				0.377					0.34		0.26
								0.106				0.371					0.255
								0.183				0.434					0.507
								0.147				0.421					0.318
								0.25									0.322
								0.162									0.26
								0.163									0.264

## Sheet: Figure 9A
9A-Number of Females
REPI			REPII			REPIII
Col-0	panc		Col-0	panc		Col-0	panc
4	10		14	12		7	8
2	17		13	17		3	11
3	14		33	19		8	0
15	3		18	19		1	8
14	7		18	16		1	9
10	1		6	25		2	10
11	4		1	16		7	8
7	20		7	18		12	6
19	9		9	12		13	0
9	21		4	17		8	8
8	15		5	14		11	8
10	19		17	18		10	14
9	14		17	7		9	23
5	3		17	23			10
19	7		17	13			7
12	7		20	2			3
				17			5
				12			16
				6			8
				11
				8
				4
				9
				2

## Sheet: Figure 9B
9B-Size of Females
REPI			REPII			REPIII
Col-0	panc		Col-0	panc		Col-0	panc
0.172	0.069		0.185	0.06		0.092	0.178
0.103	0.108		0.074	0.096		0.126	0.09
0.187	0.074		0.07	0.128		0.07	0.138
0.173	0.08		0.095	0.172		0.164	0.125
0.235	0.078		0.144	0.104		0.078	0.09
0.117	0.102		0.082	0.066		0.091	0.096
0.075	0.105		0.115	0.109		0.091	0.118
0.197	0.079		0.096	0.067		0.087	0.095
0.105	0.073		0.101	0.09		0.089	0.049
0.087	0.122		0.084	0.083		0.098	0.056
0.139	0.135		0.11	0.098		0.184	0.138
0.139	0.068		0.118	0.082		0.075	0.139
0.092	0.062		0.108	0.092		0.145	0.099
0.093	0.095		0.157	0.102		0.099	0.06
0.129	0.091		0.174	0.074		0.16	0.077
0.243	0.068		0.134	0.147		0.21	0.098
0.125	0.066		0.162	0.062		0.112	0.17
0.072	0.089		0.18	0.089		0.084	0.153
0.126	0.083		0.087	0.085		0.075	0.06
0.084	0.083		0.066	0.083		0.141	0.09
0.144	0.08		0.72	0.076		0.189	0.096
0.084	0.08		0.084	0.067			0.078
0.074	0.093		0.092	0.112			0.108
0.163	0.091		0.101	0.112			0.069
0.075	0.117		0.073	0.102			0.148
0.1	0.063		0.159	0.093
	0.102		0.048	0.134
	0.117		0.154	0.132
			0.09

[truncated: 14 more sheets: Figure 9C, Figure 9E, Figure 9F, Figure 9G, Figure 10, Supplemental Figure 9A, Supplemental Figure 9B, Supplemental Figure 9C, Supplemental Figure 9D, Supplemental Figure 9E, Supplemental Figure 11A, Supplemental Figure 11B, Supplemental Figure 11C, Supplemental Figure 14]
